# Supplementary material for: The Three-Dimensional Structure of the Genome of the Dark Septate Endophyte Exophiala tremulae and Its Symbiosis Effect on Alpine Meadow Plant Growth
Source: J Fungi (Basel). 2025 Mar 24;11(4):246. doi: 10.3390/jof11040246 (PMC12028334; doi:10.3390/jof11040246)
Supplement: Supplementary file 1 [file jof-11-00246-s001.zip]

Archive with 20 entries (20 files):
- File S1. Exophiala_tremulae_genome.fasta
- File S2. Exophiala tremulae.cds
- File S3. Exophiala_tremulae.Genome.V1.gff3
- Table S1. Results after Hi-C-assisted assembly.xlsx
- Table S10. BUSCO evaluation on functional annotation.xls
- Table S11. The numbers of CAZmyes in different fungi.xlsx
- Table S12. The predicted effector proteins.xlsx
- Table S13. Structural analysis of genomic compartments.xlsx
- Table S14. Statistics of different fungi about their genes .xlsx
- Table S15. contraction and expansion gene families.xlsx
- Table S16. Contraction and expansion of GO and KEGG.xlsx
- Table S17. Analysis results for positive selection.xlsx
- Table S2. Chromosome characteristics of Exophiala tremulae.xlsx
- Table S3. Merqury_QV evaluation.xls
- Table S4. GC component information.xlsx
- Table S5. assembly_final.repeat.statistics.xls
- Table S6. All functional annotation.xlsx
- Table S7 Summary of functional analysis.xlsx
- Table S8. Gene structural comparison.xlsx
- Table S9. ncRNA statistics.xls
