# Supplementary material for: The Three-Dimensional Structure of the Genome of the Dark Septate Endophyte Exophiala tremulae and Its Symbiosis Effect on Alpine Meadow Plant Growth
Source: J Fungi (Basel). 2025 Mar 24;11(4):246. doi: 10.3390/jof11040246 (PMC12028334; doi:10.3390/jof11040246)
Supplement: Supplementary file 1 [file jof-11-00246-s001.zip › File S1. Exophiala_tremulae_genome.fasta]

>Superscaffold1
CCCTAACCCTAACCCTAACCCTAACCCTAACCCTAACCCTAACCCTAACCCTAACCCTAACCCTAACCCTAACCCTAACCCTAACCCTAACCCTAACCCTAACCCTAACCCTAACCCTCGACCGGTCCCCAGCCCCCGTTTTTTCCGCCGTCCCGGCCCCGGCCGAAAATCGTCCCACCCCTCCCTTCGGTGTCGGACGGGTTCACCCTACTCCTTTTCGCACGCGACCCTCTAAAAAAGACTGCGTCGCGATACTCTCCCCTACTTCTTTTCCGCCCAACCTTTTCCGCTGCACGGGGCTCCCTTTGTTCGTCGCAACCCTAAACCCCCTCCTTGCCTGCCCTTGCACCACCAACTCGTAACCCTGACCCGGCCGCTGCACGGGGCCCTCCTCTGTCTCCAGACTGCGTCGCGATACTCTACCGGGCGCTCCGCGCCCTCCTCTCTCCCTCCTAGAAGACTGCGTCGCGATACTTCACCGGGCGCTTCGCGCCCTCTCTCCCTGCAACCACCCTTGCCCTTGATATCCCTCCGCCCCGAAACTCACACACGGATAAACCCTGACCCGGACCCCCAACTGCCCACCACAACCTCCCCTCTCTCGCCCCCGCGTTGACGTTCCCCTTCCCTCCCGGAACTTCCCCTTTTCCTCCACAAATCACGCGTTTTTTGTCGTGTCACGTGATCTCCCTCCCTCCTCCCTCCCCCCGTCAACGACGAACCCTAACCATACCACTCGACCCTCCGCCGCAGTCGAACCCTGACCCTGACCATGACCTCGCTCGCACTGAAATCCTTACCATACTATAACTTTATATTCCCTCCTTTCGTCCTCATCTTGATCTCACCCTCTCTCGCTCTCCCTGATTTCTTCACCATCTCACCTCGAAACCTTTTTCCATAATCTCTCTATTATTCCGCTCTCGAATATCTCGAATCCACCCTGAACCCTTTCCCTACTCACCCTCGCCAAATTGTAAAATTACATCCTCGAAACTTTGACCCCGAACCCTGACCCTCTCGTGAAAGAAACCCCGTCCTCACATAATCCATCTTCCGTCATCTCTCACTTATTGTCAACCGGACCTATCGCCTCCAAATCATCCCGACCAAATTTTCCGTCTGATTCTCTATCTTCCATGCTTCTCAAATTATTACCATGGTTTTTATTGACGTTGTGAAAAATTAATGAATTTTCCCCTTTTTCGCAAATGTCAAATTTAACTTCCCACTGTAAATATTTCCACCAATCTGAATAAAATACTCCACATCTCCACCATCCCTCAGCTCTCAACCACCTCACCTCCCAATCGTTCACCTACCTCGCACATATGATCAACCCATGACCTCCTTCGATGTTTTACATCAACATGAAACCTCATAAAAACCAATCCTCCTTTGAAATCAACTTTGCCCTCTTTCCTCCACCCATCCGCACCCGCCACGGGTCCCAAAAAAATTCCTTGACCTCGTCATCCTCATTCTCCTGCCATGCCAGCCCCCTCCTTTCTTAACCACTCTCGACTACACACCGAGATAAACATGCACTGTAAACCACCCTCATCGATCTGCCGCACTCGCTCGAAACCCTTCGGAAAATCGCTGTAAATGCTGCTATGCATGCTGCATGCCAGCACTCTAGCAACCATCGACTCGTCTCCAATCCACCGCCCTACGCAACGCAACTTGAATGCCACACTAAATTTCCCCGTTCCCTGATCCCCTGCCCGCCACTCGGTTGAATACGTCCACCGAACTCATCAATGTACGCCCCTTGTGCATCTCCCATGAAAACAATCGCCGTCGCCGTCACCGCCTAACTCACCACCACCTCTTCATATTGACACATAATCCGCCACCCATCTTGTTGTCTTACACCTAGCACCGCCAACGTGTAACCCTAACCCTTTTCGCCCGCTACCCTGACAAAAGACTGCGTCGCGATACTCTACCGGGCCCTCCGGGCCCCTAACGACGCCGTCGCCTATTCCATCTCTACAACGTAAACCACCCTTCTCTGGTGCGGTCCCACGGGCCATTACTGCCACTCCTTCCTCGTCCATCTCACTGTCTTTCTCCTAAGTGACGGGTTGCCCGGAAATTCCGGGTCATTGCGCCTTCGGCGCTTTCCTTTGCCTCTCCCTGGTCCGACGGGTTGCCCGGGTGACCCTTTTCCACCGTTTTTCTCGCCCGTCCCCCACCCACTTTTCTACATTCATTCCACGTGCTTTTGAGTCCTTCTCCGTTGGGCCCTTTTCGGCTAACCCTAATATATAGACGTTGCCCCCTAGCTCTCCTAACCCTTCCAACACTCCAACCCTGACCCTGTCAAAATCCCGTTTATATCAACCCCAACCTCTACAGAAGTAAACTAAATCTTAAACATCCCTCAGCTAAATCGATAAGATCCATAAAATAAATTATGAGTCCTTGTTATCTAAGCTTTCATTTACTTATACTTCATGGGAATGTTGTCTTTCCGCCTTTTATACTACCTTCACCTCTTTTAAAGTTAAAGTTTAAGCCCGATAACTATAGTATTTACTAGTTATCTACTAGTTACTTACTTTTCAGTTTTCACCAACAGTTAATATTCGCTCAAATCATTATGATTTGTATGTTCCATATACCCTTTTAGCATCCGAAAACTCACTTCATAATGCTAAATAAATACTTTAACCCTATCGCCCCGATATTTAAAGATGAAGATATATATAAATATTGATTTCGCTAAGATCATTAACTGATGAAATATAATACTCTTCTGATATCGAATATTATGGTATATCTCGAACTAGTAGCTTCCTATCGGAAACCCCTGATCAGCCTCCACCGGTTGATTGAAATTTTTCCGAGTTAAATTATTCCGGCCTCACCTGTTCATACTCTTCCGCTTCGAGAGCAACGTCACGCTCGACACTCTCGCCCTCACAGTATCGAACCGCTCGAATTAAAACCGCCATCGCGTTGCTCATGTTCTCCCCCCAAATGCGCTGATAGTGTCGCTTGCCGAGCCAGCGTGCGTACGAATCCCAGTCTTGGTTTTCCGGCCTGGGATAGACTCCTCTTTAGTATTCCTGGGTTGCGGGGGGGGGCCCGCATTTAAACTCCTCTTCTCTCTTAAATGTTTTTGGATTCTCGGGCTTCTTATTAACACTAGCTATAATATCTACCCCTAGCCCAAAATAATCTATAATCCAAAATAATCTATAATCCAAAATAATCTATAATCCAAAATAATCTATAATCCAAAATAATCTCAACCTCAACCCTATTTATATCATTTATATATTTTTCCTTCCATTTCAATTTCTATACTACCCTTGAGAGCTCCTCTAAATATTGAACAGAGATCATTTTAAATCCAATATGCTTCCATTTTTATACGCCCTCTCTTTGCCCTATCCGCGCGAACTCCATAGCATATGCTTCAAATGCCTCTACTGCCCGAGTTCGACGCCAACCCCCTAAATCACTACCCTCATTGAGCCATCGCTGCACCTGTGCAATCCCAAACCCAACTGTATACCCCTCCCGTGCGAGCCAGCCTTTCAACCAGCCTTGCCGATATAAAATAAAAACCACCGGCATCATAACGTCCCCATACGGGCAACTAACCTCAAGTGAGTCTCGTATCCCACACTGATCTATCCCCTCCTTACACCATCGACATATGCCTTGTCGGAACTCATCCATTCCCACTTGCCACTCCATCAACTCCTCATACCCGAGATCGTCTGCTATTCCCTTCGACCGGAAGCACGTCTTATACCAATGACTATTATAACTCTGCGGCGCCCCTGTCACCTCACAGTAAATGCAATGTCGACTGAGCCAATCCAACACCTGCTCCCGACGTCGGGGGATATCGTCACCTGCTCCAACGAATTCGCCCTCCTCCACTACTACCCTCGGCCTCTCCACCCTCATACTCACACCTACCTCTTCCCCCCTTTCCCCTTCGCCTACTCCTCGCCGGCTGACCCAATCACGCTGCAACGTCGTCCAGAGAACCCACATCCCATTGCTAACCACTGCCCCAAGAATCTTCTGTCGACTACGAAGACCAAGCCATTTCCGGTAAGCTGTGATATTGCTCCCCGAATACCCCCCCTCGGCCAGAACCGCTGGAGCTCTGGGAAGATAAAACCAGCTGAGCCACAAACACCCTGCCACTCCAGCCCACCGGCATGCCTGCTTGTTCTCAATCCCTTTGCAGATCTGCTGGCTAATCCCACATTTCCAGCAATCCCGGCATCGTCGATCCAGCCGGACGCCCGCTCGCAGCCACTCACTCTGTTCCATGTTCAGCCCCTCGGTCCGAGTACACTCCACCGCCAAATGCTCTGCTTCGCCCGGTCCGTATGTAGTCCAACAAAACCCACAATGCCGCTGAACTTCATTCATTTTATCCTCAAATCGCTGCAGCTCTTGTGCCGCTCGAACCTGCCCGGCAGTCCAGTCGGCAACACCCCCTCCGCAGCGATCACATAGCCGTCCGCCAGCCTCTTCACAAGTCTGCCCTTCCTCATCCAGATAGCCACTCATGGCAAAACGTCGACATTCCCGTGTCTGAATAAACCGCTGCATGGCAAGCTCATCTACGGTCAACTCCGCAGCGTCTTGCTTCTCTAGCCGCTGGAATTCGCCGTCTTCAAGTAGAATGATGGAATCAACCTCCTCCCCAGCTCGTCCACCACGCCCAGTCTCTTGTGCAAAGTCGATCATGCCGTACGGGACACCAATGTGCACGATGTATACGATTCTGGGATAATCTCCACCGGTGCCAAGTGCCCCAGTTGCAGCCATGAAACCCGCATCCTGCAACCACTTCTCAACAGCGGCATCCTTTTCATCAGCCATTGAATGATAATACGGACAACCTAAGACCTTGGCCACTTCTTCCGTTCCATCCCGGCTGCTGCAATAGAAGATGCCACGCTCTCCCGGTCCCAGACGCCGTAGCCGTGCCATTTCCTTGACTAGCTTCAGCACACTCTTGTTGGGACATCGCCGCACCATGTACCGGATATTGGCCCGAACCGTGCTCATACGAATCATACGGAAGTCTGAGATGTGCATGACCTCACGCAACTCATCCAGTCGAATGGGTGGGAGTGTAGCCGTCAGCAAGATGATGGGACACCGGAGCACCTGCAGATGACCTAACTGCCTCAGCTTGGGCCGGTAATCACTAGCTGTGAATGAGAGATGACATTCATCAAGCACCACACGCCGTAATAGTTTTCTTTTCCGGAGCATCGATCCATACGTAATAAACCCGGTTGTTGCTGCCCGGTCCGCGCTGACAACGACCACGGGGGCATACCGCGTCTCTCCATGGTGCCAGACGACATGCTCGATGTTGGCAAGCCGGAGCCGCCGTACGTAGTCCTTCTCGAGTGCATTGAACGGTGCCACTACAATGCTGACGCCTGGGTCCCGAAGTATGGCTGGAAGTGTAAAAGTCAGCGTCTTACCGCCTCCAGTGGGTAATACCACAATTAATGGAGTCTGTTGGTCCAGTGCGGCAAAGACAGCCTCTCTCTGTTCATCCGAACGGAACTCGGGCTCCGCTTGGTTGAGCACCTTCTTCAGCCCTTCATGGATCTCCTCTCCAGAGTAGATTGGGACCGTGGTCAGTGGCAGAACCCCGGCAGTTGCTGCTTCAAACCGTGGCCGACTGGGAAACCCCTTTGGCTCCAAGCCTGGCGACCCATGCTCGGACAGATCTGAACTCAATGGCGTTAATAACCCCGGCTGGGATGGACCGGTCAGCGGCGGAGTAAAAACCACGGGCTGTGGTCTTCCTAACGGAGATCTCGACCTCTTGGGAACCAGACTGGGCTGTGGTGTGCTGTAAGACAGTCCCCGCAAATGCTTGGTCGATGGGGACGGCTTCTTGCTGTCTAGACCTAACAGTTGATGCCACTGTGACCCAATGGCTCCAAAGATCCGAATGCTCTCGTCACTCAAGTTCCGGATGATATCGCCACGGACCCCGTAACGTTCGGCAATATCCTTTCCATGAGCAGCCGCAAGATCAACAGCACTCACGATAACATCAGTGTCTTCATGTGGCATATCCTCGGTCATGGGCAGATCCCTCATAAACTCGGCACCGATATATTCACGGCCCATTTCAATAGCCACATTTCGATAATCCTGCGTCGTCAGCCGTACCCCTAATCGAATGGCAGTTTCCTGCGTCAAGACCTTCGTCAAGTGCTCGCGGGTCCACGAGCCGTTCTTGTCATGCCAGAGATGATCACTCCGGGGGGGTCCATTTGTTTTCTGGTCGAGAGTTTCCGAGAATGGCTGCACATATGCCTGGTACAGAGCCCAGATTTGTCCCACCCGCCATGGGAGAAACCGTGGGATTACTTTAGCCTCGCCAAAGAGCGCCTGAGACTTATGATACCGTGTGACGTACCCTACGCGTCCGTTGATCACATAGATATTACGCTCTTGCAAAAAGCCATTCCGGATTCTAATTGGTGTAATCTCCTCCCCACGGCCCGGCGGACCTGGCGTCATATGTCCTGCCGCGAGCATCAGTTCTTTGACTCGTCTTTGCAGCTGCCGATACTCGCGGACTCTCGTCATCCGCCATGTGTTCTTCTTTCGGTCCCATAGCTGCTGGTCTTTTGGAGCTTTCAACATCTGGTCCATCATCCATGCCCTCTTATCCTTCATTCCATTTGCTTCATTCGTCACCCATGAAGCACCCCGTGTAGCCAATGACAGATCATCCTGGATAATATCCAAATCAATCTCAAACCGGTCCTTCTTCTGGGCCACCCACATGAGATCCTTCCACAAGATGTCTTCAGCTTCCCGGATCATATCATGGATGGCATCCTTAAACTGCTTAATCGGGAGTGGCTTCCCATGAAATTCCAAGATATCACCATCCGGACGGTTTGTTTCAGACCGAGTCCAAGTAATGCTGGGCTGGTTGATCTTCTGCATGCTCATCGTCTTGCCATACCCCAGCATCTTGATCAAGAAGCTGCATGGGCTATAGCTCCCAACCACGAGATATTTCTTCCGTAACTCAAGAAAGCGGTCGATGTCTTTTGCGGTCTGCTCTCCCCTCGTCGCCGCTGGCAGTGTATGCTCAACAAACAACACCCGGACGCAGTACATCAACCCAGCAAGCATATACGAATACTCATCACCACGCCTCAAGCGGTTTTCGTCTTCGACAATTCCCAAAACAGCTGCAAAATGAATCACGGGACTGTCAAATCGATCGCAGCCTTTCAGACTCTGCAAAATCATAGACATCATAAGCGCACTCATCTTTTGGACCTGAATATCCTCATTTTCTCCTGCTTCCAATGATTCGAGCATGTCTTGCAACAACTGTTTCTGCTCCGGGCTGAATTTTGTCAATTCGCAACAGTCTTTCATCACATCGAGCTCTCCACTGTCACTAGACTGCGGGGTCTCGTCCCTCTCTTTATCCTCCTCAACTTCGTCTGTAATAAGCTCTCTATTGTCGTCTATTAACCCTTCACCCCCGCTCTCACTTTCAGCACGTTCGCAGCTCTCCCTCTCTTTCTGCGCTACGTACACTCGTGATAAATAGCAAGCAAAACGCCGAAGATAAGCAATATACCGGTCCAAGCTGTCCTCGTTCTGCAACCGCACCATGGGTCGGTTCTCAACCTTCTCGGTCGAGTTCGCAGTTCTCAGCCAATATGGAGTGTCGTCGTGCAAGCTCCTCAGCCCATCCACAGCACGCTTTATCATCATCTCGACGATTGCGCTCACGCGCTGGAGCTGCTTGTCTTTCCGGTCCGGCAATCTGCTTGCATGAGCAATGCGTCTAATATTACGACTGCCAAAATGCGGCCGCCATTGAACAAAGTTCCACCAACCGGTATTGTCGCTCTTTTCAGTCCTGGAATCCGCAATCTCAAACCGTTTTGCATCCCGCTCGTCAATTTCGTTGAATTCGCGTAGCAGCTGGGCCCGGACTGCGGCATCTTCGTTATTATTATCGTCTACTGCTTCTGCTTGTGTGAAAGCCTCCTCCTGGCATTTCACAATGAAATATCGTTGAAATCCGGTCCCAAAGAACGTCTGCACCTTCACCATTTTCCAATGCACCGGATCCTGTTTTGACCAAAACCAGCCATGGCTTTTGCAGTGTTTTTGGATCGAGTCTTTTGACACTACAAGCTGGTCACAGTCGTCGCATTGAAATCCATCCAATGGTTTCCCTAGTGCTGCGAATGGTGGTCCTCCGGGTTCTGGCAGTTCCACTTCCTTTGGATGCCGTAGTGACAGATGTCCATACTTTGCAAGCACTGGTTTCCGTCTCTCCTTTCCAAGATTATGACTGTCACGAAGATGGACCATTAACCCTCGGACTGCTGCATGGTGTAAAGTACAGAATAAGACCCCATATTCTGCGTTATACTCAAATATATCGTCGCTTTGGTCGTCACGGTCCTGCTTGCTGTTCCACTGATTGGTTGCTTATTCAGCAACCCCAAGTCAGCTGACATACCCCAAGTTAACCCTAGACCCCCTTCAACTTACTCATATTTGGTATGTTAGATGTTTGGCACCGAGATCTATGTTTGATTAATGCTGTGTATTAGTAGTAGAGCAAAGCCTGACGTTCTCATAAAGTTGTGGCCCTTCACCGCCTGCCGATTTGAGTCCCGATTTGACTGACACGCTAAACCCATTCTAATTGCGCTTACCGAATAAGGACGCCGATTTCAGTGAAATCGGCCCCCGCCTCATGTATAGGACGCCGATTTCAGTGAAATCGGCCCCCGCCTCATGTATAGGGTTAGGGTTAGGCTAAGGTCACGTGATCACCTGCCTGGTCCGCCTCTCGCCTCTCACGCGTGCCCCATGGGGGTGTGGACGTGGTATCGGACCCAAAACGAGTCGCCCTGAACTGGGCTCCTCCTCCCCCAGGCCCTGAGACCGGAGGGTCACGCGCTTTTGACGGTCCCGACCGACGTCGAACAACCGCCCCCGGAAAGCCCGCACAACACGGTAGAGCAAGTCAAGGCCGAAGCCAGAGGCCTTGCGATGCCTCAAATGGCAGTGCGTACATCGTTGCCTCTTGCGGAGACACCACGTTGCCAGGAGACCTGCCTTCCTGCCCCATCCCACAACGTCAGACACCACATCCACACCCTCAACTCGCCACCACCGCCTTGCCTCTCAATGAGAAAACAAGGTACCAAGTTGAGCTCACGCCCTCTGCACGAAATCTCTCACATCACCCATGTCGGCCATCAGGAAAACGCGAAGAAATCACCCACCGGTACCGCGAGGGTAAAACTGCCACAACCCGTCCGAGGCAGGGCGCTCAGTCACCCCACAGTCTCGCCCGACGCGACCATCGTCGTGTGCGAAAGATGAATCACCTCGAAACACTTACCGATAGTCCTCAGTGTGCGTGAGGGCAACCACGAGGTGGAATGGAAGACGTGGGCCCAAAACTCGGGGCACCTTCACCTTTTGTGCTCCCCGCGACCACCCTCTTGGCGCCCGGAAATTACGCCCCCAGCCACCCGAACTCACCCCTGCACCTCGAGTCGAACCCCTAATGAAACACCCGGGTTCAGCCTTACCCGTTTGGTGTCTTTCCCTTCCCATCCCAGAACTCGACGCGTGTGAGAGTGAGCCGGTGCTGCAAATCCCATATAAGGACCGATCGGCGTGTCTCGAATTGACGGGATAGATTCATCAGAAACGTCCTTAGCCCTCCATGCCGGGCAGAAAACGAAAAGCCTCCACTGGCACCGATGTTAAATCTACGAGCTCTCGTCGCCCTCACCGCCCATATGAGCAACCGCCGAAGCCGGTCTCTCTGAGCCTGGTGCAGATCCTAGATCCAACCCGCCACGATCCCATCTCCATCTATGATCGACTGTCTTCATGCATGCCTTTGAGAGACACCCTGGCCCTGTCGCGGACCTGTACACAAATGCGCCACGCCTACCGCGAACGGTGGAGTGTGGATGACCGGTTGACCCGCTTTGTGAAGGACCCTAGACGTCTACGCTCCGAGCTAGGGAGGTATAGCTCACTCATCTCGGGGAGCTTCGCCCTCCAATTCTTTGCCCAGTGTTTCTGGCCGGACTCGGACCTAGATATCTTCGTGGAGCAAGGCGTCGCCCTGGATAGTTTCGACACCTATCTCCAGAACGAGGAGTACTACGGTCTCCATTCGACAAAGGATAAGGACACCTATGCGATGCGTGGCCTGGTTCAGGTAAGTCGCACGCTCGGCCAATAATCTCGTCGGAAGCTGATGAATGGGAGCTAGATTCGGTCCTACTACCGTCCGTCCACGCTGGACCCGGCACGATCCAAAATTCAGCTGATTGTCACGAGCCAGATGCCAATCCTGGGCATCCTCTCCGGCTTTTACACCACCGCCGTGCTGAACGTGATTGCCTGGAACAAGGCATACGCCCTCTTCGCCAGAGACACCTTCCTCGATCGGAAGACCTACATGCTCAAACCCTTGGATCCATACTTCGAGACCTTGATTCGTAAGTACACCCAGCGAGGCTGGCGCTGGGAAGAAGTCATGCGACCAGAGGATCATTCTACCACCACCGCCATCCAACCAATACGACGACTCGGGGACCGCTTCACCTGGATGGTCTCGTTGTCGACCCGGGACGTGGAGACGCCCCGCCAACCCGACCTGGTCCTGGAGTACTCATTCTTCTCCCTTCGCTCGCGGCGAACGCGTTCGCGACCGGCAACGGTGAGCTACCTCCTCTCGGCCGAGCCTTTTCGGCATATCACCTTGGATTATCGCTTTGTCAGACCGGGGAGGCACAGGACCTGGTTGTTCTTCTTGGAGGATCGCCTCTGTGCGTACGCCAACTTAGGCCTTCTCGCCATGAAGCCAGAAGATCGGCCTGCATGGTTCGACCGTCTGATCTCCTTGGACCCGCGTCTCTACGACCAGAAGACCATGGACGAGTTTCAGCGACCAGAGGGCTGGACGACCTTCGACGGAGACATTCCACGATGGTATGACCAATGGTATAGTCGCTTAGACCCTAAGCTGAAGGAATTCAAGCCGGCACCAGAAGACCAGCCGTATTAAGGGGGGGTGATGAGAGTTGACGACTAATGTAGAAGAATATAAATCCACGGCACCGTAGAGCTAATGGCGTAACCACTGATGTTGATCCCCGAGCTGAGTAAACTAAATTACTACTCAGCACCCTCGAACTAAATTTCGAGATGCATTGGGAATTATACCCTAAAGAAAGGAGGACTGAACCGTTTAGCTTAGATAATATTATACCTGTCGGCCTTACCTCTATCCCTCGCGCCACCTTCCCTATTCGGCTTCTCACCCGTGTCGCCCTGACTATACGGGAACCTTACATACTCTCACCTACGACAATCCCTTCTACACCGTTTATCCCTAAATCCTTGTTCGCCTCCATTTGAAACCGGTATAGTATTTGTCTTGGAGAGTTACTGGTGCACGAAATTTTACCCCTCTCGCCGAACGCGGAAACCCTTCCTACCCGATTCGCGTGTGTAGTAATGATTGATTATTTATTCCTCAAACCTAATGTGGTAACCGCATGGCCTTATTGCGCCGACGATTTAATCCTCCCCTTCCTCCCCTTCCTCCCCTTCCTCCCCTTCCTCCCCTTCCTCCCCTTCCTCCCCTTCCTCCCCTTCCTCCCCTTCCTCCCCGGGATATCCTTCCATGCTGAGCTCCCCTAATATACGACGCCCTCGTTGCTCTCTCTGGGCTCGATCGCGAGTCGACGCGAGCCAAAGATGTCGGCGACGAGCCATCCGTTTCTGCTCCAGCCTCGCTTGCTTTCGCTCGACCGCAATGGCTAGCTGAACCCGGACCTCCTCGGCCCTCGCACGAGCCTCTTCTTCCTCTTGAGCTCGCCGAGCCTGCTCTGCTTCCGCTTGTTCCTGTTCCCGTCGCTTCTGTTCCTCCTCTAACCTCGCCTGTGCGTCGCGAGCCCGCCGTGCTTCGATGCGCCGCCATTGCCGTGAACGCGCTTGCTCCGCACTGAGCTCCTGCTGCTGGAACAACCGTGATGCCGCTTGAGCATGAAGTCTAATCTCTTCGTCTACGCGGGCGAGCCTCTCATCGTAGCGCTCCATCACGCTACTGACGTCATCGTGAGATGGTACTTGAATAGCGTCTCCCTCGTCGTCATCGTCTTCTATCGTCACGGGCCCACGGGTACTATGGGGCATGGACTTGTGGAATGCTTGCTGCTCGATCCGAAGTGACCGTCGAAGAAGACCGAGCTGTTCTTGTCGCTTCTCGTGCTTCTTCTCTTCCTGGCGGAGTCGACGTCGATCCTCATACTCGGACAGCTCGGGGTCATCCGAATCCGAATCGTATAACATGGATCCATCGTCCACAGGAGGGTCTACATGACTCGAGTCGAGTTCACGCTCCCCATCTTCATTCCGTACGCATTCTGTATCAATCCCGTCTTCATCCTCTTCCACACCCTCCGGGTACTGCTCGGCCTCTCCACCCTCGAGCTCCTCGAGCTGCTGAGCGACTTGATCGGGTCGTAAGAAGGCCAGCTTCACATCCGGCCGAGGCAATCCTCGCATGACATCTCAATCATACAATCAGCAAGTAACCTAGACACGGAACATTTAATACGAACCTGCTTCAGGAGTGACAGACCAGCGACCGAGGGGCCAGCGAGTCCATTGCTGGCACCGGATGACCTGACCAGCGTCCTCGCCGTGAAACTGTGCCACTTTGTAGTTGTAGTTGGACCACCATTGAAACTGAACACGGCCTTCATGCTCTCGTTTGTGGCTGACCAGCGAACTACGACTCGGGTAAGGAAGGAGCCAGAAATTGATGCGCACGTGCTGGCTGAACTGACGTCGCCACACACGATAGTGCTCTCGTCCTAAGATGTCGGTAATAATCTGCCCACAGAAGCGATAGATCATGCGATACGGCAGTCGCACCCAAGCCCCACGGCCGAAATTGTCACGCTCTCCCCACAGCCACTGGAACAGACTATGGAAGTTTCGAATTTTCTGGTGTGGTGTGACCATCAAACGCGTGGTCGCTCGATCAGGCTTGAGGATGCGGTCGAGTGTATCCGCGCTGAGGCCGACCTTCCCCTCTACAATCTCGCTCCATTCGTTCGAGCGAATGTGAGGCCGAAGAATCTCGAAGACGTCCCGAAGAAATACCCTTAGGCAGATGGCACGAAAGAGTCGAATGATAAAAGCCACATGGATCCGGGATTCTTTCCACCGCGTCAAAAGTGAGACGGACGAAGCGACCAAAATATAATCATCCATGTGATTGCGCAGCCGTCGATACTGGGTGCGAAAAGTCTCCAGGATGGAGACTTTCTGCACACGAAATTGGCCACTGACTTCGGGGCGAAGGACGACGTTTTGCCAATCGATCTTGTCCGACAGCCAACCATAACCACACTCTGCCATGTTGGTCCCAATCCCAAGACCTTGCCGAGGCGGCTGCAAGGTCACAACTTGTTCTGTATCGCGTCTAGAACGAGGCTGGTATTGGTCGAGCCACAGCTGGGGATATGTGCCGGGGATCAAAACTCCTGCAAAGCACGAGATACACTTCAGCATCAGAATCATGAGCTGAGTATGCTCCCAGGCAATGTAAGGCTGGTCTTGGCAACGTCCGTAAAGGGTCTCAAACCCGAAGCAGAACTTGTTCAAGTGGTAGCGGGTCCATTCCACCAATGTCGCCGTAGGATGTGCCACCCAAGAGCATTGGGCCGGCTCACGAAAATAAGACACGGTGGGAGTAAGCCTTCGGGCGCACTGGTCGATCTGCCGGAGGAGGCGAAGAGTGACACGACTTTCCCAGCGACTGCCGTATGATTCGTCAACCGATGCCCACAACCCATAATGGGCACGGAGCTTGCAGGCAATGTACGCCTGTATCAGTACCTCTGGCCGGACGCTGATGGCACCACCGATCTGCTGGAAGGTGGCTAGTACCTCCGGACTGAGCGTGAGATTGGAGAGGGCCCCGTTGGAGAAGAGATAGGTGTTGCCAGCCGCCGTGGGCTCTTTCAAGCTCGCATAATGTTGTACATATGAGAGACCGTGCTGACGGAGCGGCGATGGCAGTGGCATTTCGAGTGTGGCATCGCCCACACCGCGCGCAAAACCCCATGGGTAGATTGTCGGTTTCAAAGTCGATGATTCGGGAATACAGGCTTGGAGGCAAGATGCAAAAAGACGCAGAAAGTCTTCTCGCCACAAGAGACTGTGGGACGATGGAGGTATGGTCTCCTTCCCAATGTCTACGTGCACGGCATCTTCGCTGACGTGTTCGGTGTCAAACCGTGATGCGAACCAGGAGAAGAAATAGTCCATGGTACTGGCCCAGGTCGCTGTTTTCCATGGTTGCAACTTTAAGCCCTTGCCGACCACCACGATGTATCCATCCCGGAAGAGGTGGTTGCCTGGCTCTTCGAGTCGACGGGAAATAGCCTCCTGAATGGCTGGCAGGTATATCCCAGGAATTTCGTATTGTAGATTTTGGTGGTGGGCCGCGGCGGTGATAGCTGTGGTTCGAGTCTCAACGAAAAACGCGCGAGCGTTGGCCTTGGCGTGCTTGAAGCTGGACGGTTTGTGCTGGCGACGACCGGCCGGCAAACACTCCTTCAAGCTGGGGAGCAAGATACGATCGGTCCAGTGCTGAAATTGGCGGTCAGTGAGCCGTTGGCCTCCTTTCGCGGCCACCGTGAAGGTGGATGGTTGATAAAGCTGTGGAAATAGCCAGTGCACGGTGAAGCCATCGGCACCAGGGAGGCGAGCAAAGCAGTAATTCGGAATGTGGTGCATGGGGACCTGGCGTTGGTGGAGGTGGCCGTGGGGGTCTTCATAACGTACCCCCATGCGCTTGAGGTGCATACCAGTGGTGAGTGCTCCCAGCGGCATCTGCGAAGGGTACCACAAGATTCCCTGGCGAAAGAGCCCAAGATGCTGGCTCACAATCACCAGGCTGTCAATGTCAAACTCACTGGTGACAGTATAGTCACGGATAGTGTCAACCAGAGGATCGATGCGAGGTCGAAGATCCCGGTCCGCTTCGCACGTATGGCCAGTAAAGAGATACTGGAGCTCTTCCGGTGTGTAGGTGACATCAGGCTTCTCAATTGATCGCTTGGAGATCATGTCGGGTAGTTGCCGATCCGCAGCAAAGTGGGACTGAATGTGTTCCAGCCCAGCGCGAAGCCCCATGCTGTGGTCGGTAGGAGGAACAACATCCGCATGGTTTTGATGCGAAGAGAGTGCCTCCAGGAGAGGAGCATGGACTCCAGGAGCATGGCGGGTGAGTTCAAGCAAAGTCTGGGCGGGATCATCCGACAGGTATTGCGTGGCGAGAAAATGGGCGAGTAGAGTGGCAGGAAGTGGTTCCGCCAAAATGGGTTCGGCAGCAGATGACCGTATGGAGGATCGAGTTGAGGAACGTGTGTGGGATCTGCTAGACCTGCGAGAAGACTGACGAGGGTAGTGGGTCCGATTGTGCCGGCTGGTAGTGATTCTGGCGGTGGGAGATAACCGTGACGATAAATCAGGTGTAGGTGGCTCGGATATCTCCATGGGCACGCTGACTTGCGAAGCAGCATCTACATTTTGCACATCAGGTAGAGGGTCGCCCTCGTCTGGACCAAAAACATGCTGGGAAGATTCCACTTCAGTGTAGGGAAGGATTTCATGAAGTAGAGCTGATTGGTCCGGGGCCACCACTGGACCAGCTAAAGATGAAGGGGTGGCGACTTCCCACACCATTTCCCCGGGAAATTGAAGAGCCGACCTTGCCTTTGATGCATGTTAAAAATTGGTCTTGTGTCGTCACATCGGAGACTTTATACTGTACCTGGGAGGATGGAACACGATTATCGTTTCGTTGTGAGCTTGCCCACTGGCGAGCTCGACGTGCTGCATCTGCCTGGTCAGTGTTTACATACTTACGAGGTCGACCTCTAGGCATATTAAACGAAGCTTAATGAAGTTCAGAGCAAGAGGAACTTTCAGGACTATAGTAAGGCAAGGCTGGAGATAGACACCTTAGAAACTGTAGACTCGACGACTATCTGTAGGATCAGGATATTATTTGTAACTTTGGAGGCTGGGTGCGATGAAACACATCCTAAACACTAGTGGCTGGAATGAGACAAGTCACATAGGTGAATAAAGACATAATCTGGCCATGGCGAGGTAGAAAACCCTCGTTAATTTCAAGGTAGTTCTTCACCGACTCGCCACCTTCTAGTTAATAATCATGTCGAAGATATTTATTTGGTCAAGTTAACTTTAGTTGAAGGGTGTAACTTACAATATGAAGCCATTGATGATAACATCGAAAATTTAATTTGATCTTGAGCGTAGTTACTACATCCTAATCCTTACTAGATATGCCGTGTTGTATATATTTGATGGAGGTGGGAGAGAGTTGAGTGTCGAGATTTAGTAGGTGCGGTTGATAACTAAATCAAAGCGTAGTGTTGCTCTGTCGCAAATATGATTGGTGTGATCTTCAAAAATTCGAATTAGGACTAATGTGATCGAGATACAGGAAAAATGATTGGTGCAATCTACAAAAATTCAAGAATGGTTTAGCGTGGCTTCAAATATCTTGGCATGCCCCGACGAGACCCCCATGGTGCCAACCTTTGGAACACCATCACGACATGAATATTAACACGACAGAGAAGTAGATAGTATTATTAGACTCGCAAAAGTAAGAGCTGTCGAATGGTACATTAAAACACGAGGATATCTAGACCTTTTGCATCCGGTTGCAGTTGTAGAATGCCTATTAGAACGAGCTGCGGTGACGAGCGTCATCCCGACCGTATCGCGTAGAAGGGTAGTGTGATAATGACTCCGTAACGATAGTCGAGCGGGAGAACCGTATAGTGACTATTCGTACTACGAGTTAAGGCAGTAAGGGCGCTAAAAATACATCTCCGGGCGACGCTCTCTAAGATCTTAATGGGCGAGAAGGCTAAATAGTGTATAGACTTCCTTCCCCTAATCGATCTAGACCTACTTATCGGAGAGGTATTAGTGGTTAATGGCTAAGTCCTAAGTAGTAAAGAATGCACTCTAAGCGCTATTAAGTATCGTCTTCGTGGTTTAAGCTTTAAGGTTCTTAGCGTTGAAAAATAGCTATAGGGACCGAAAATCCTTAAAGCCTAGAGCGGTGGTGCGTTTACTAATACGCTCCTAAATCGCATCGAGCTAATCTAGTTGGAGGAAATACTGGAGGAGTTATTGACGCCCCTTAGCATCGAATCGCGCACGAGTCTCGGTATATTGTGCGAGACTGTTGAGCTGTGCCTGTCGATAGCTCGGAGAGTAGCCTTGAGTGATGGTGGAGCGTATTAAGTTATATAATGCCGGGAGGATCACACCATTAATCTAGCGCGTCAGGTTATGCTGGCTAAGATAGTTAGTAGGTCCTAATACGGTTCGTAAGTGAAAAGGAAAAAAGATAAAGACCGTAGCATCTTTATATTTACTAACCCGCGCGAACTAGGTATAGACGATATCGTATAGGCGCGCTCGGCGACTTCTACGTTCAGTAGGAATGGCGAGGGAGAGGTGGATGTCCGCAGTGAGATTATTGACTATATAAGGAGTGAGGGTGAACTTAAGACCACGTTTTATAAATACTAGACTAGTGGGGAAACCTATAATGCTGTCGATGTTAAAAGTTACCTCGGGGTAGGGACGAGGCTTAATCGATTTAGACGTAGAAAGGTAGATATGAATTTTTTTATCTAGAGAATCGGATTAAGTGCCGAGAAATTAAGCTTTCTAGGCTGAAGCCTCTTAGTGACTAAATGACTCCCTTAGAGTAAGAATCTTAGAGTTAAGCGTATTAGGTAATCAATTATAAAATGAGTTAAACTCATTAAGCGAGACGTGGTTAGTGGTCTTATAAGAATGCTGCTGAGCGCTTTCCTTATGCTTCTAGGCATCGCATCCTTAAAAGTGTAAAAGCTATTCCGCTAGACACTGTATAATGTTAATCTCCGCTTCATCTTCACTAATATCGCGATTTAGATAACGCTTAGGGTCCTCTTGGACGCGAGGTTATTCTATAGTGACTTTATCTTAAGCCTCTTCTTCCTAAGCGATAACATTATCTCCTAGGGCATCTTTATCTCCATCTCCATCATCGTTTAGGGCATTCTCGATACTAGGCTGTCTCGAGTCTAATCTTATGGTTAATGACTAAAAGAGTGGGCGGGAAGGCCCTGTAGGAGGTCGAAGAGTATCCGGTATACGAGGAGAGACATTTAATGCCGAAGTAAGATATGAGCGTAGGGGACGAGATGGTGAAGGCACTATATTAGAGCGTAGAATGGTCGAAGAGAGGTTAAGATTCTCGAGTGGTGGGAGAAAGCCGTCGTGATGGTAAATTTTATTATTACTGATCTCTAGGTTTAGGTCCTACATTTATAGGGTTAAATATAAGAGGTTAATAAGTAAGTTCGAGTAAGGAAAACCCCGCCTAGATATATAAGAAATATTAGTGCGTCCACCGAAATGGACTATAGTCAAAAGAAATATAAAAAATATTTATCTACCTTTAAGTCGGTATCTGTAGGGATAGATAAACCTTCTACTTAAATTCCTTGCCGAGGATCGGTTGCCTATAATAATCCTTCAACTTCAACCTGGTTGAGAAGACTATAAAGATCATGGATGATCTGAAAGTTCTCGGTCTGAGATTACGCATTAGCTTTCTTCTTCTGGTAGTATCGTTGGTTCGCTGCTGCACGGCTGGCTTGCTGCGCATCCCGATCTTGATGCTTTCGCGGTCTACCACCTTTATTACCAGCCATTATGTATAGGATATAACGAACCTTGAGGAATAGATAAGGTTATTCGAGGATTAAGATAAAAACCTTAAAGCGGTGTAGCGGGCTTGCCTATAGGCGCTATTCCCTTTTAGGGTTTCAGTCTTAAAGCTTGGCAAACCACCTACATCTCGATCAAAACATGCACACTTTACTAACTCACAACAGGACAAAGAATAATAGTTTGATTATAATAAGGTTGAATATCGTTTTAGAATTACTAAGAGAGATAGATTATATTTCTTTTATTATTATGAACGAGTGGTGGGAGGGAGAAACCTCTAACCTTAACTGAGCGCTATCCAAGAATTTGGTAGTAGAAAACCCCCTAATTTAAGTATATAGTAGTAGAGAATTTCCTAACCGTAACTGAGGTCTAAGCCGAAGTCCGCTAATAGACATTAAGGACTCGCCGATAGAGTCATCACTTATTTAGATAGAATACGGAATTACGCTCTATAAATAATAGGACAAAAAGAGATGGATTTATCTATCTACATAGACACATTATTTACCGACTATCATAATAGGAAAAGCTCGTAAGGATATCTCGTTTATCTAGGTAATAACTTAATTAACTGGAAAGTAAGTAAGTAATTAACCGTGACAACCTCTACAATAGAAGTAGAGCTCCTAGCCTTTACCGTAGGAGTAAAAGAGGCCCTTTACTGGTAGAGAAGCCTTAACTCTCTCTACTATCACACCTTAACGACGACATTAACGTTAAAATTACCACTAAAATCACTATCTTTAAAGACAACACGTAAACTTTCGGTTTCCTAACGAAACCTCACTATTAACTACAAACTAAGCTGCGGTACGTCGATATTTATGGCCACTAAGCTAGATAAGAGGTTTAAGATGGAGTTATTACTGTAAAATGGGTGGAAACAGCATTAATGATCGCTGATGGACTTATAAAACTACTTACTAGAGAAAAGCACGCTGACTTCATAATAAAAGTGAACCTCATTCTCATCGATATCGACTAAACACTAAGAAACCTCTATACTAAACTGATTCTACCTCTAACGAGTCTCTCTACAGCTAGAGAGCTCCTCACACTCATTTCACATCGATTTTATTTATTAAAGATCAAACGCTGTCGTTATCGAAACCTATTATAAAACCTATGGGAAATACTATAAAGGCCGTTCACTTAAGGGTAGTAAGAAATGCAGCAGCTACCGCTGCCGCCTTCTTTACTAGAAAGGAAAGAAAATAAGAAAAGAAGCTCTCTACCGCCTTTATATAGAGCTAAGAACCTCCAGTTGACGTTAACGTCATCGCCGCCAACTGAGGGGGCGTGTTAGACTGGACCCTAATATTAAGGAGCATTTACTAAGTGATCTAAAGGACGCCCTGACAGCACCGACTCCTGTTTCACTGTGATATCAACGATATCGCCTAAAAGAGGCAAAGACAGGTGTCAAACAAGAAAGGGGTGAAAAGGGGCGTTCCAGGCCTCTCCTTTATGGGAAAGGAGCAGGAAAAGATCACTCTACAGCCAAATATATATAGGAAAAAGAACAGACAACATCAGATAGAGAATCAGAGACTTGCAAACCATCGATTTGTGCCCCAGGAGTGACCAAACCCGTCAGGATCCAACACCAAATCTCCTAGAGACTTTCTGCACTTATCGGCGGAGGGGGCCATCTAGCAGGTCAAGGAGAAACTCGCGGACCTCGATGAACCACCTCACTTCGAGAAGATTGAACAGTTCGGTTGACGAAGAGCAACCGCATGCGAAGGTACGCTTACCAGAGGACCGAGAACCGTCATCTGCGGCCGCCCATTCCGGCCATTAAACGACGGGGCAGTTCCAGAACGACGACGACACCCGAAGTCACGCTGCGATGCTGACGGTATTCTGTTTGAAGGCGGTCATATCGAAACTCGTGACGAGTAGAATAGTCCTGATGGTCAGATGTCCTAGCCAAAGTCTCTGTTCGTATTGTCGTGTTGGAAGGAAATTGGTCAGTTCCACCTACTGGGATAAGGAAGCCGAGGCATCTCGTGATGTGGGAAAACGTGCCGCCGAAATTCAGCCTATATTTAATCGCACCCGCAACGTACATCATTCCTTTTCCACTGCGCGTGCAAGCTTGCTGCAACACTACAAACTTTCGGTACATGCAGAAACTGAGGCACACTACTGTTCGATATCATGACTACAGAATCTTCAATATCGCAGGACAGGTCGCTCCCTTCCGAACACGACCCTCATATTACTACATCTTACAAAGCCGGGTATCCACGGCAGAGAGCTGTAAGGGCATGTCAACTCTGTCGTACGAGGCGGATCAAATGCGACAGCAAAAGACCAAAATGCTCAGCATGCGAGAGGGCAGGTGCTCAGTGCATTCAGGTCCTTGGGGACAATGCAGTTGGTCTGGATCCCGGAAGCTTAAAGATTCTTCAAAGAATCGATGACTTGGAAGACATTCTCAAGTCACTCCAGCTTCAGGGGACTGCTTTGTCGAATATCAAAACAATATCCCCAAACCAACTGCCACGACGATTTCGTGTAACCACAGAAGAGTTGCTTTCATGGAATGTATTCCTGCATCGTTATGGTAGTCACCGCGACCTGAAAGCTCTACTGCGAAATCCATCCACCTTCGACCACGCTACGACTTCCCCAACATCTTTAGACTCCATTGTAACGGCCGAGGACTGGGGCTTGGTCTCTTCTCGACAGCTTCTCGATCATTTTTTTCGCTTCGTCCATGTCAAAAATCCAATGTTGGACGAGGCCAGGATTCGGCAAGCGGTTCATCGCCTATCCATGGATGGCCCTGCATGGAATGCGGAATCTTGCCTTGCCCTTCTAGTCTGCGCAATTGGTTCGGTTGCGTCTTCATTCGATACATCAGTAATTAGTGAGCTTGACGCACATTCAAGCGCCATCGGCCAGTCCTACTTTGGTGCCGCACAGCGCCGAGTTGGCATGATCGGCGGATGCGGCGGTATTCTGGAAGCTCAATGCTATTTCTATTCCGGTGTCTATTTGATGACAACCTTACAGCCTTTCAGAGCATGGAGGTGCTTCACTCAAGCGCTAGCATGTTGCCAAGACTTCACATGCGCTAATCCATTGTATCGCGCACTTGTGACTCCTTTTCCCTCCACCTGGCCAGCGGAAGAAAGCGTATATTGGTCGTGTTGGAAGTCCGAGCGCGAACTACGTTCACATCTTGACTTGCCCGACTATTCATTCGATGATCACTCCTGCCCTATCGTGTTTCCAACACCTCCTGAGTATACACCGGCCGACCAAGTTACTTCCTGGTACTTTTATCTTTCTGAGACAGCTCTACGACGTTTGGATCATCGATGCAGAGAAAATATCATCAAAGTTCTCAGCACAAATGACGCTTCTCTTGTGGACGAACTTTATCAATCGACAAGAGCATTCGAAGAATTAGCAAAGGAGTGGACTCAATCACTACCCCCGGTGATGAACTTTTCCACGTCACAACATGAGGCCGATATTCTTAAATTTATCCTTCGCGGTCAACTAATGGATCTCTGGGAGGTGATATATTGGCCGTGGCTTGAGATATATATCAACCAGTGCTTGCACAACCCAAAAGTTGAGATTTATGTGGCGAAGGCGCTCCAGACTGCCATCGACAGAATTCAGGTCAATAAGCCCGGCTTTCGCCATCGCCATCATGGCACATGGCTCATGCTACAATCATGTACGCGTAGTGCGTTGGCACTCATTGCTGTGAGACAAAACCCGGAAGGGGAGGCTTTGCTACCACATGGATGGCAAGGAGCCGTTTCTGACGTCATTGAACTCCTTCGCTTTTGGGAGCGTGATACACCAGACGCGGCGAATCGACTTCACATTCTGGAGGAGCTGATGGCAAACGAATAATAATATGTCCAGTCTAACGTCCGTTCCCGATCCGAAGGTGCGGCTAGTTTAAAGCTATTTCAACTGCCGTGTAGGGATCATCTATGGCAATTGGCTGGGGCAAAGCATCGGTATTCATATATTATCTATCTCTGGACAAGCAACAGCCTGCCTGACGTCTCCGATGCGACCAGTATCTTTAGTTGGAGCTCGCCGGAACCTGGACTTATAAGCCGGGATCTAAAGGTCTCCCCGCACGCGGGGAGCTCTTTTCGGAAGCTCGTGCGAGATTTCCGCGAGCACCTGGGTGGCTCGGGATCTCGCGCGGTATTTCTGAGCCTGGTCAAACACCGTCGCGAGAAGCGTGTTGTTATCTTCACCCAGATGGTGGAACACTGTACCCGCTTCACTACTGCCATTATCTCTCTCTATTCGCCTGAGTGCAGAAGGATGAAAGACATGATCAAAGGACCGAGACTTAGGCTCCCTCATTTATTGTATTCTGGTTTAACCTCAAACCCTGCAGCACCTGTCAGAGCGCAATGAGGAAGAGCAGCCATCGCCCACCACGAGCCATTGACTGACCCGTCCGTTCAGCCGCCATAGGGGGCGACGACTCTCTTCGAGATATAAAACTTTACTCCCACCTCCTCGAAAGGGGCAATACATGATTCCACGTAATGTGGAACGACTCGTCACAATGATGTTAGCTGTCGCCAACTGTCATGCCTTTGCCGCCCCAGAGGATGTCATGGGCCTTCTGCAACAGGACATCGCAGCCATGGACCGAAAGTTGCTGGTATGTTGGACCATAAGCGTGGCAACCTAGCGATTGAATTTATGCTTCATGGATAGCCGCAAACCCCTGTGCTCAATAGCTCATTGTTTGAGGGCTGCATTATCCGGCCTGTGGTACGGACACCCGTGAACTTGGGTTCTTATGCTTCAAACCATCTCTTAACCGTCAAGGTGGATTTCTTTTCCAAAGTAGTTACAAAGAATAATTAATCAATCAACCTGACGTGTCACGAGGGCAATAAGTGAATATCGAGCGATAAATGACTAGGCGTTCTTCCGGCATGCATTTGGCATAGAAAGGCATTCGAAGAACACCACCATCACCTCTCTCGATGGTCTTCAGGATTTATTTCGCTATTTCCTTAGCACGAGCTTGCAGGATTTTTCTGGACGCAGTTACCAGCCGCTGTGTATTGCGAGGCCTGAGAGTAAAGAACTTGTTGAAGCGTTTCGGTGCAATCGACCCAACGCCAAAGTGGTTCCTACAACGTAAGATCCACAATGTCGACTGTGCGATGGACAATCTGCCTGTGAATCCACGAAATTGCTGCTTCCCTCTCTGCTCTACGCATGGCCATTGCTCATCCCTCCCTTTTCCGCGTCCTTCCTCAAAATCTCATTCAATTCCTCTCTGATAACACAGTTCTCCAGCTTAAAACTCCCCGCGAGCTCGTCCAGCTCCTTCTCCGTCTTTCCACTAAACAACTCCGCCATCTCCCAGCCCAGGTACTCACTCATTAGGCACTCCCTCACACACCTCTCCACCTGTCTCTCGAACGACCACTGCGGACTCGGATATCTCTTACCCCTCAAATGCTCAGGCACCATCTCTTTCAATGCTTGCACGAATGGACCATAGACGTGTTCCACTGCCGATTTGTCACTGGAGCCCCAGAAGTCGAGCCCCAGCTTCTTCTTTTTGGTGAGAAAGGGGGCGATGAGTCGCATGTAAGGAGACGACGGAGAGACGTAGGTCATGCCCTGATAGCCTATGTCTTTGTAGAGCCAGATTGACCACGAGACCTGAGTTTCGGCGTAGATGGCGAGTTGTTCCTTGAGTAATGCGAAACGTTGAGAATTCGTCAGTGCCGCGTTGGCTTCTTTTTCTGAGGGGGTTGCGCCTTCCGAATCGGCGGGTGAGGCGTAAACAGGACCGAATTCACCATTCCAGATGGGGATATTGCGCTCGCGCATGAAGGTCACTTTACGTTCAAAACCCTTTCGAAGCTTTACCTTCTGTGACTCAGTGCCGAGGTAAGGGTCGCCGATTGGAAAGCCCATCGTGCTATAGTCGTGGCAAGCGTAGACGGCGTTTGGAAGGGGCGTATCAGGAAACTTGGAGAAATCCATAGCGTATGTATTGCCGTCAATGAAAAGGATATGTTCTGGATCGACAGCACGAATGGCTTTCTCGACCCGGTCGTAGAAATTGACAAGATTGACATGGTCGGGATCGGCTGGCTCGTTGAGAGGGTTGTAGCCTGCAACGAATGGATTTCCTTTGTACCGCCCGGCAATTTCAATCCAGAGGTTGATGGCTCGGTCTTGAAATTCTTTAAACTCCCAGAAAAGCGCCCTATTAAGACCGGAATCGGAATGCCAGTCTTGATTCTGGCCACCAGGCACAGTGTGGAGGTCAAATATGACATAAAGATTGTTGTTGGTACAGTGTCTAACAACGCGGTTGAGAAGGTCAAAGCCTGACTCCTTCACGACTCCCGGATTCAAGTCGTCTTCGAAATGGCGGTAATTCAAGGGGATCCTGATGCAGTTGAGGCCAAGAGATGCGAAGAATTTGGCGTCGGAATCCGTGAAGAAATAGTCCAAGAATTTATCGAAGAAGAATTTAGATTTTTCGGGGCCGAGGACAGAGAGCATGGCCTTTCGATGTTCGAACTCTGCTCCAGAATACCCGGTGGCGAAGTTCTCCATGTTCAGGTGGCCGCCAAGTCCGGCACCTTTGAGAATGACCTGGTCTCCATTACCGTCGACGATTTTCGTGCCATTGACATGGAGGATCGAATCAATTGGTTTCCGCAAGGGGGCAATCATATCTTTGGTATTTCAAAACCTATCACTGAATACAGGGAGCAAAACAAGCGGGTTTCAATGTGGCGAGGATCAGTTTGAAAGGAAGATTGGATACAATGAAAAAGAAATAAGGCTGCACTTACCTTTTTATCCTCCGCCTGGGCTCTCTCCGGGAACTCAACAAGAGCATCCAAATGTGCGATGCGGAAAGCTTGGCGAATTCAGCTTTCCCTACGCTTGGTTCAGGCAAATTGTGATGCTTCCCGAGACACCATGGGTCAAGGCCCCGTTCTAGACTTTCGGAACAATAGATCAAGTGTATTTAGCCTGAACTGTACTCGGATGCAATCAATGTTATCAGAAAACCCGGTACGCGGAGGGCATGGTTAGGTGTGGTCTAGACTGACGACATTGGCTTTCTGGCCTTCTCGCGCGACACTCCGCTAGTGTCATGCACCCCAACCTCAGCCTTGGCACCCCGCAATGGGGCTTTCCGGGACAGCTTTCAACTCGTCTCGTCAGAAGCTAAATGCGAAACCTACGCTACGATTACGACTCGGTTGAGCCTGAAGCTGAATTGAGCCTGCAGTCTGTACAGTGAAGGGACATTTTCAGCCTGAATACATACATAGAATACGAGAGCGGGAGTGAAAAAGGGCAGTTGAGAGTGCCAGGGAGGGATCATAGCCGGGAAAGGAGCCTAGACTCAATCTTGAGACTTGGAAGCCGGGGTATATATTCGCTTCCCAATCCTGTCCACCACTTCCCACATGCATTCATCCTTCCCAATCACTTGCCGTTCAACCATCCTCTACTCTACTAGACTTATAACACCCCATCCTGAAACTTATCCGAAATGGAAGGCAAGGCTCAGCCTGTCAACCACCCCGAGAAGGATGTCCACGAAGCTCAAAATGAGTACACAACGGGCGGGGAGAGACGTACCAGTGTCGTCCGGGATAATTTCGCAGAGCATGAGTTGACATTCATGGACGTTGCCAGGCACCACAAAATGTTGATATGGTGGTCGTTCTATTTTGCGATGTGTGCTATTGGTTGGTGAGTTCTCGTCCTTCGCTTCGAGTGGAAGTGGTCTGACAATGGGGCAAGGGGGTTTGACGCTCAAGTCAACGGAGCCATGATAGCCGTCGAGCCCTTCCGTCGAGATTTTGGGTATGTTTCTGATGGTCAGGCGATTCTCCCTGCCAATTGGCAGGCCGCCTTCAACAATATCAGTAGCATTGGCCAATTCTTCGGAGGATTCCTTTGCAGTCACGTAGCAGACCTCATCGGCCGCAAGAAATCGCTCGCTCTCGGAATCCTTATTTGCACCGGCGGGATTATTGGACAGGTCGCCACCACCACCAAAGCAGGATTTCTTGGTGCTAAGCTCATTCTTGGAGTTGGCTTGGGCTTTTATCTGACACTAGGACCGCTATGCTGCTCCGAGGTAAGATCTCAATCCCTCCAAAGATTAAGCCGTCACTGATTTATGCGTTCTGAAGAGCACGCCAGTCGTTCTACGTGGCATTTCAACAGCCGGTGTTAATCTCGGAATTGCGCTTGGGCAACTCCTCTCAAACAGCGTCATCAAAGGATTTAGTGGGCGTACAGATCGTTGGGCATACAGAGGCCCCTTTGCCATCCAGTTATTCTTTGCTGCCTTTTTGGCGGTCGGTCTTCCCTTCGCCCCCGAATCTCCTTGGTGGCTTTGCCGGAAAGGACGCATCGAAGACACTCGACGCTCGCTGCGCAAGCTCTATGGCTCGAATGTCGACCTCGACAACAAGATAGCAGCGATGCAAATCACAATTAACGAGGAGCTTTCCCAAAAGAAGGGTGGTTGGCTTGATTGCTTCCGCGGAACTAACTTGATCCGAACTGGAATCTCATGCGGTGTCTTTGCCTGTCAACATCTGGTCGGCATCATTTTTGTCTTGGGATATAGGTAAGTCATTCCTTCTGGCACTTTCACATATGCATTCTAATACGACTTCAGTACCTACTTCTTCCAGCTCGCGGGTTTGGAAAGCTCTAATGCTTTCAATCTCGGAGTCGGTGTCACAGCTTGCGGTGTCTTTGGTAATATCTGCTCCTGGTTTGTTATCAACTCATCTGGGCGCCGAAAGGTTTTCCTTCTGGGCATGGTCACGCTCACAACAATTCTCTTCATAATCGGTATCATGGATGTCATCCCAACCGGCGCCGCAAAATGGGTACAGGCATCTTTCACTGTCATCTACGCATTTATTTATTTCATGACCATTGGCGCCATGGCCTTCGCGATTCTGGGCGAGACATCCTCCAGCGCCCTACGGGCCCGAACAACAGCCTTCGCAACGGCCACCCAAGCAGTTTTCGGTATTGTCATGAACACTGCAATTCCCTATATGGTCAATCCGGATCAAGCGAACATGAAGGGCAAGGTCGGCTTTGCCTTCGGCGGCCTTGCTCTGATCGGAACTATTGGTTCGTTCTTCTATGTTCCTGAACTCAAGGGGAGAACGTTCTACGAGATTGACGCTATGTTCTTCAATCGTGTGCCGCCGAGGAAGATGGGTAGCTATGTCGTGGATCAGCAAGAGCTCTGAAGAGTCAGTCCCGACACTGGACTCTCTCGGGTCATGGATTGGAGATGAGAAGACCCAAGGGGTCATGAGAGATGGGCTCGGGGAGAAGTAGATTGGCCTACTGGTGTCGACCAACCATTGCGTGTCCATATAGTGTCTCCCAGCATGCAACCTTTTGCTTTTTGGCGTCTATGCCTTCCGTCCAGCGCCCCCATCTTTTGACGGGACGTGGCACAATGTTTGGCAAGCCCCCCATGGCGCAATTTGCGCTCATAACGCTTTCCTTAACAAGCCGATCACATGTGATAGTAATAAACCTGCGAATTGGACGAGGTAATCTTTTCACAATTTTCGTCTTCGCACGCTGGTGATACCGCGTAACGTAAGAATGGTGAAATTTCCGGCGGCCCTCAACATAATTTGGTACTTAAGGCAATGGCCGAGCCACTAATCCTGCGCTTCAGATTGATATCACTGTCGCGCTATAGAGAATATACAGTGCTGACGTGGAGGAAAAATCGCCTTCGAGACTTAGGGCGAATGAGGAAGTTCCGCGAATCATACGTTTTAAAGGTCATCCGCCTGACATCACGCCATCTCTGTCTGGGGGGATAAGAGCCCTCATTTGTGCTTGTCCTTTGCAATGCTGCATAAATCCGAGCCTGGGAAAGCTGGTCCGTGGCTGGGGTCATAATCTCTCAGTATTCTCTCTTGAGACACTTCTGACCACGTCCACTCCTTTGGCGAACAATGCCGGCCTACCTCCTCCAGCTCCTGCGCCCTCGGCCAGCAAGTCTGACGCAGTAACGTTGCCTCCTAGCGCATCATTACTAAGCTCTACTTGCCCTTCGGCTCCCTCAAGGGTCAAATCTGGTACTATCTTCGTCTTTGATTATGTGGACGAATGATCAGGGGCAAGCTGTTTCATGCTTGACTACGCTAATTCCTGTCTCCGAGCAAGAGGAAAGCGATGAAACGAGTCAACATTGGTTGGTCTGCCTGTCTTCGTCAGACTGAGAACACGTCAACCTCATCTAGCATGACAAGACATGAATGGTTTATCACTCTCGAATGCCTGTGTTTCACTTACGGCAACCATTCTTCGGTCGTTCGGGCTTTGTCTACTGTGACTCTCGGGTGAAGGATGTATCGGGCGGCAGCCGTCAGAGGTCGGACATTCGTCGTCATTGTTGTGCACCAACTAATGCGCATGCATGTGACGCAGCATTCTGGGGTCGGAGGAGATAGTTAGGGTGTAATACAAGAAGCTCCAAGACATTGTTTGTGGCTATTTGCATACTTCACGAGCGCCGCAATCAGAAGGAGGTCACAATCGATCTCGGGCAATAATGCGTTATCACATGACTGCGACGGTGAATTGAACTCCGGCGCAGCCTGCGCTGCAATGATCCGGACTTTATCTAGATGCCGTTCTGTCTTATTCCTAATACTTCGAACTTCAAGACAATCACGTCAGCTTCTATGTTGCTTGCGGCGCTGTGTGGACGGGGGGCGCCCTGCGGGTCAGGCACGAGTCGAACTACCGCCTACCAATTGTTCGAAACTACCTCGCACTCCTCCAGGCCACGAGCAGAAGTCAGGATGTTGCCTTCAGCCACTACCCGGGGATCGCAGAGTCGGCCGCGACTTCTTACGAGGAACCAGCTCTGCTTCGATCTGCCTGCGAATGTGTGCAAGCATTTGCAGCTACAACTGAGCGACGGCCTCGTTGTGGATAAGCTGCTGTCTCGTTGCCGTCTCTTCTTAAGCTCAAATCTGCATACACTTTTCTTTCCCACGCTTTCAAGGAGCAACGATCACACTGAGTTCAGACGACGAGTGGCTGAATAAAAGGACTTACACGAAATGTTACACCTACATACCGGATGCCACAGAGTGCGCTTGACTAACAGCATAGATGAGCCGAGATAGACATGGAAGATGCCTTCGAGCGGGCAAAGAAACAGTCCACCACCTATTTGCAAAGGGTGTGGCTTCTTGGTCTTCATATGCAGAAGCTGCAGACCGAATGCGAGCAGTTGCTGCCAGATAGCCTCGACCTTCAGGCAATGCTGGGCCATGTTCCGTGCATCCCCAGGAGGTCCACAGAACATCGACTCTCAACATTGTTGCAAGCTTGAACATATGACAAATGAGTCTACCGCGGAATTGTGGGTCGGTGGCGCGTCAACATGGCGTACGACTAGTGGTGTATGGCCGCTTCCGGCCAAAGTCATAGCACAAAAACTCCTTTTCGGAATCTACTCACGTACTCCCTTTGGTTTCGCGGATGGGCTGCGCTTCCGAGACTGGCCAGGAGTACAGAATAAGAAGAAGGGTGTGAAGGATGAACCTGGCGAAGTGACGACTCCCTGGTCAAGCAGCGAGAGTGGATTGAGAAGAACAACAACGACAGGGCTAGGCTACATTATCATGTGAAACGAAGATGCAGACTGCACCTACTAATTGCCATGGCGTAGTACGCCGTCATCAACGTAAAGTCATTTGTCTCACGCAAGTCACCCGTCGATATCGTGCGGCAGAAGAAGATCCCTTCAGGTACCCTTTTGGAGGGTGCATGAGAACTAGCAAGTACAAAAATTGGACCAACATCTGACAACTTGGTTCCGTTACGTCCTGCAGTTCGGCTGGATTAGAAGGTTCAAATCTCTGAGTGGTCGCCACGAATCCGGCTCGGAGAATTTGCGCTCAACAGGAATCCTCATTGGCGACGGAACTGATCCTCTTTCCTTGAGGCGCGGTTTTCTCGGTATTTGGTAAGCCATGACCCGTACACTTACCCAGTGATATTGCAGCGGACGATAATCCGAGGGTGTTGGCACAGCGACGACGTCGACGATCCAAGCGGTCTGGTGCTGATCCAATTAAGCGAAGCAAGGGACCGGAATGTCGTACTGCAGAACTAGTTCAGCAGTCTTTCGAGGAAGGACGCTGGAATGGGAAATACTCATGTTAAGCGGGTCATTGAACCTCAGTTGCCGATCCAACCCACTAATTTCCCTTAACTCCTCCTCCCCAAGGTCAAAGTTCGTGCTCTCCAAGTTCTGCCTCAGACGGTCCTGGCTTGCACTCTTCGGTATAACAGCAAGCCCCCTCTGCGTCGCCCACCGGAGCAACACCTGCGCGGGCGTCTTGCCATGCTTCTCCGCCGCCTAATGAATCGTCAAGTGGTCAAACAGCAGAGTCGTGTTCTTCCCGAGTTCCATGCCAAGGTCCTGGAACGACTGCGGGCCGAACGACGAGTACCCGGTCACGGCGATCCCTTCCGCCTTGCACAAATCAACCAGGTTCTGTTGCACCAGGAACGGGTGGTGCTCGATCTGCAGCGTCGCGGGACGGATCCGCGCATACCGCAGCAGATCCAGCATTAATGCGCCGCCATAGTTGCTCACGCCGATGCTGTGCGTCAAACCCTCGTCGATCAAGGCTTCCATGGCGTGGTAGGTGTTCTCAAGGGTGGCCTTCCCTAGCGTGACTTTGTCATTTTCGTCTGTCCACCCAGGCGGGTAGCGCAGTAAGGGTTCGACGTATTTTAGCGAGACAGGAAAGTGGATCATGTACAAGTCGAAGTAGTCGAGGCACCAGTCTTCAAGCTGCTTCTTGCAGATCGGGGCCACGCGCTCTGGGTCGTGGAAAGAGTTCCACAGCTTCGACACGACGAAAAGATCCGAGCGGGTGCAGAGGCCATCTTTGACGGCGCGGCGCATGCCTTCACCGGCTTCTTTTTCGTTGCCGTAGTCTGTGGAGGGAAGTGATGTCAGGCACGGGATCTGGGGAAGGATGCAGGTGCGTATTTGAGTTTCTACTTACCGCAAGCACCGTCGAAGAGCCTGTAGCCGGTCTTGATGGCATTGTAGACGATGTCCGCGCAGCTGGCATTATCTATCTTCCATAGACCGAACCCAACCTGAGGCATCTCGTGCCCATTGTTGAGCTTGATAGTATCTACTCCCAGATTTCGGGTTGGGGTTACGAAAGATACCCCCCGACGGTATAACGTATATTACATCAGGAGAAAGCCCTATTAAAGGGCAGTACAACGGCGGTAGCCTCGCCCTCATCGAGTCCCTCGTCGTTAAAAATAACGACTTTTAGGTCGAATTTAGAGGTTTACTAAGGCTCGCCAAGAGCGTAATAATTCCTCGCCCGACATCGCCTAGCGTCCTCGGCCGTACTAAGAGCGTAATAATTCCCCATCCTAAGGGGAATAGCGCGTTATTTATCGCTAAGACTCCCTAATTCTAGGTAAGGAGGGTGTACGACCTTTTAATAAACGACGAGGGGGTTGAAGGTACTTTATATTATAAGTTAACCTACGGCCTATATAACGACCCGCTAGGATTAGTAGGTCGGGCGAAGAGGCTACGATATAACGGAGTTCCCGAGTTAGGGAAACCGGGGGATATAAGGCTTTAAGAGTACGTAACTTAATTTAGTGCTCTAACTACTCTAGTACTTTAAGAGTAGAGTAGTAGAGTAGAGTAGTAGAGTAGAAGAGTATAAGGAATCTATAAATATATAGCTATAGTCATTACACTAATATTTTATAGACTCCTTATAGTTAACTTATATTATTAACTACACTATACTATTAAACCTTAAGCCCTCCTAAACCTTCTAAGATCTGTCCGGTATTACCTATACTCTAGTCTATGAGAACTAACCTACGTCTAAGTCTAAGAACTATTACACCCTTAGTAGTCCGTAATATATGGCCGACTGTAAGGGTTTAGATAGAAATCATGCGATTAATCTAACTACCGTATAACGAGGATTCTAAAGCTAAAGAGAGAAAAGAAAGGATACTCCGTACGTAAGGAGTAGCGAGAAGATATGCACCTTCTCGTCGATATCGATAGGGTTACTAGGGTAACTAGAGATTTAGGCCGTACGACATCACGTAGTTAGTTAGTCTTGGATAACCAAGACACTCATGGGTTCAACCCATCACACCGACCTTTTATACATTAAGGATAATGTAGACTTAAGGAGGGGAAAGTATTACGGACTAGGTTACTTAAAGGTCGTTAAGGGATAGGTAGTCTATACTAGGTAAGATAAGTCAGCCGATAGAGAACGAGGCTACATTATGTAACTATAAGTCCTAAAGGGGAAGGACTATAAGACTATACTTCTATAGAATATAGCAGTATAGTCTCAATGTAATTAGACTAGCATTATATATATACACTCATTACCCTAGATAGGACTATTTATAGTTAACTTCGTAAATAATCCTATACCTACATTTAGGATACCCGAACTAAGTTAGTTCCTTTCGTGCGTCCTGGTCATACCTCTACCTGATACCCACTTATCAAGGAAACCCTCCTTGGTCAGTACCGTTACGGTTCGGATTATAACAAAATAGTAGATTTAATGACGGCGCTAACTTACTATTACGATAGTATAAGAGTAGAGGATAGGAAGAGAAAGAATACCGCGATCCTTATACGAATCGTATAAGGATAAGGGTATACTTCCTTAACGGGGCCCTTAGGAGGAAGGTACGGAAGATAAATATAGTAACGGCGCTAAGGAGACTAGGTACCGCGCTATATATACGAATCGTGTAAGGACGTAGGTACCTTTCCTAAGGAGACGCCTTAAGCGTTAAATCGTTGTACATAGGATACCTATATATCTCTTCAACGCCCTATTAAGTACTAATATCTTACCTACGCTATTATCGCTAGACTATCCTCACACTAGTACTCTTTAAGGGTAAGGAGATCTGAGGGCTCCATTTCTAAAATTGAATAGGCTTTCGAAATATCGGAATGATAACCGTGGCCATGGAGATAGCGGAAGTTAACGAGGGAAGCCCTTGATTCCATCAAGGCACATGGCTATGGAGTACGAAGTAGCTGCCGAATACTTCGAGCACAACAATATCTACGAAAAATGTTCTCATACATCGCGTTTAGTGATGTCTATTAATAAATATCTCGAGATACAACCAGCTGCATCACTCCTAGACCAACGCTTTCCAATATGCCCCTCAAATCCAAAACGTCACTTGGCCCTCTTCGGTATTCTTTCTACGTTGCTCTTAACTTTAGTTGCGCGGGACGTCACATATAATACCTTCATTAGTGACCATCCTACCTATCCAACTGCAGATATGCAATAAATGGCGAATCAGCTCGCCCAAGGTCTCGCAGGGGGCACTCCTTTCGACGATCTTGGAATGGAATTCTCGCCAACCAAGGCGCATTCTCTGTCACTTGGAGATTTTAAGATTTGTTTGCGGAACTTCTATATCTTCGCAGGAACACATGTAGCGCAGAACGAGATCGCTACCGCCTTGAATCAGCTGATTCAAAACTGCTGCTACGTCAAGACCGATGCGAGGGAGGCCAAACAAAGGTTACTGCGAATACTGGTATCACGATTACCTTGGATACCATCGAGCCTGGAACTCCTTGCCATATGTAGACAACCCACACGACGAAGTACAATCTCTATTTCCTCGCTGTTACACTTACACCCTTTTTCTGTCGCTAAACTCAATTTCCTGGCCTTCAAGACATGTTAAGCCGATCAATATCTCGTTTCCGCCACTCTCCTTATCTTATTTCGAGGGAGGCTGAATCAGTTCAAATTTCAGCTGTTTGAAGTTTACATGTATGCCTTATCGACAGGTTATTTTTCCTTTAGCTCTTGATTTATTTTTACGTTCCAACATATCAAGGAATCTTAAGGGTCGACCTAATAACCACTTCCGAATGTCTAGGTCTGTTTATAGTATTGTGTAAAGTCGTGTTCGATGCTCGATGTTTTCTGTACCATGTCATCCTCGAATCTCACGGCCCAGCATTAACGTGTGTGACTTACCAGCAGAAATGCCTTAGTCCGTTCCCCATCGCCTTCTAGGTCTTTGAGTATTCCGAGGAACTTGTCGGTATTAAGAAGAGTGTTGGGGTCGGATTTCATAATGCGATTCATATTCTTGAGTGACCTCGCATCGATATACTTCAAGAATATTTCTCGTCGAATTTCGGCGTACAAATCTAGGATGTTCTCGTCGGCTTTGCCTTCGTAGAAACCGATTAGACAGTCCGCAAGGCCTGCGACGTCCATAGTAGCGGCCATGCAACCGTACCCTCCGAATGGGTTACATACGTGGGCGGCGTCTGCGGCAAGAAAGATTCTACCGACCCTCATTTTGTTGACGCAACGATTGTGAATGCGAAATTGATCAGTTTGAGTAATCGTATAGTCTCCAGGATCAGGGGCACCTGGCAAGAGCTTTTTGAACGCCTTGTCTCGTCGTCGGACATACTCATCCTCGTCAAACCCCCCAACGTCACCGTAGGTGACACGCCAAAGACCGCCTTTGCCTCGTTTGGCTATCAGGCCCCACCACTCAGGGTCCACCATGTAGTTTCCGCCATCCCAGCCATGCTTCTCAAAGCCATCGTACCATACCTGTTTGCATGGTCAGTTGGTTGGATTGGGGAACGAATTTGAATCAGGGAAGTGGTGCAGACATTTTGAACTAGCAGGTGGCTTGCAAACGTTTGACCCGGCCACTCTCTTCCAAATAGAGCCTTTCTCACAGCACTCGTGGCACCATCACAACCCACCACGTAATCAGCGACAAATCTTTTCTTCTCTTTCGTCTCTCCTTCTCCCACTTCGACGTCCACCCAAGCCTCGTCCTCGTTCTGTCCCGTATTAACTACTTTGTGATTGAATTTCACCTCCACCAGCCCGGTTACCTTCTCCATGCAATGTCTATACATAATTTGGATAATCTGGTTGAGTGGTAGAATGGTCATTCGATCTGGATGGTCATTTACCACCGACAGATCAATGCCGACGAGTCTTTGGCCATCGCTTACGCGACGCCAGCATATGCTCGGAAAACTGGTGATACTGTCCTCTCGGATGTCGTCCAGAATGCCAGCGCGGCGGAAGATCCTCGTGGCTGGGACACCATACTGCGTGGCTCGAAGACGCTCGTCAAGCCGATTCCATGATTCCAATACTATCGAAGGGATATTCCGCTGGGAGAGCAGGAGGGCGAGTAAGAGACCGGCTGGACCAGCTCCAACGATGAGAATCTATGTCCACGATTTAGCATTGGCGCCCCGCCCCTAACTCTACGGGACAACACGTGGCGAGGATCCGGGACAAGCATACCTTCTCGAACGGCTTCTTTCCACCGATGGAGGAAACCATATTGCGCTTGTAGGATGGATCACGAAAGAGGACCAGAATCTCTGCAGCAAGAATTGCAGGGACCGCGACCTTTATGGCACACTGATCTGACATGCTAGTCTGACATACTGGTCTGACATGCTGGTCTGACATAATGACAGAAGGAATGTCCCATGGGCAAGTTATTTCGCGCTCCGGCTTACTGGGCATTGTAAAAGATGGGGAGAGTCGACAGGTTCTTCCATTCGTCCCAGTACTTCCAGGCGAGTGTTTGACTGATACTTGGTTCAAAGACTTGTCCCGAGAATCAGCACAAATACGACGTAGAGAGGGGGAGGTGTTCGCATGTCGACGTGTCGGGTGGAGATACGGCTAGCAGGGGTCCTCTCTCCACACCATCTGTCTGCGAGTTTTTCTGTTCATCAGACTCCATGGAACTTGCGCAGACCATGTGCTGGTGACAGGAGTCGTCAGTCAAGTTACATGTCGTGTACCTCGTATTTCCTCCGATTCGCAGCCCAGCCAGACGGCGGCCCCCCGAGGAATGGAGGCCAAGTCGCCAGCTATTCGACAGCGCCACCCCAAGACGCCACCTGGGGATCTGGTCGCCCCATGCTCTCTGTGCGTATGAATCACCGCAAACAATCAACTGCTTCTAATTCGATCTAGGTCAGGTGCGTGCATAACTAACGCCGCGGTTTCATGCGCCGCGTCACCTGACTGGGAGTAACTAACTATACATGACCAGAAAGCCCGTTGACTGGGCTTGGACCGGCAAACGAACTGGCGTTAGGGTTTACAATACCCTCATATTGAATCCTGACGGGTTTGATCACTCCTGGCGCTCAAATGGATGGCATGAAAGTCTCTAATTCTCTATCTGATGCTGCCTGTTCTCTTTCCTCTATATATTTAGCTGTAGAGCGATCTTTTCGTGCTCCTTTTCCATAAAGGAGAGGCCTGGAACGCTCCTTTTCACCCCTTTCTTGTTTGACACCTGTCTTTGCCACTTTAGGGCGATATCGTCGATATCACAGTGAAACAGGAGGAGGCGCTGTCAGGGCGTCATTTGGATCACTTGGTGAATGCTCCTTGATATCAGGGTCCAGTCCAACACCTCACAACCATTCCGGATCCTCTACAGGGTGGGATGGCCATTGAAGTCGAAAGTTTGCCACCGATGGAGTGAGGGAGTTTTCCAATGACAATGTGACGGTGAGTCGGCCAGCGTTGGCAGTATTCGGATCATCCGGATCACGGATCACAGGCAAGTGGCCTTTAGCATGATCCGGATCGTGATCCGGCTCATGATTTGTCGGTTAGACCTTCCTAGCATGGACTAGTGCTAGCGGAATAACGTTATTCCAGGATACTAGTACTAAGCCAGTGTTTATAGCACAACACCTCTAGGCTTTCACTTGATAAGCGATTTCTGTCGAATATGATAAGCCTGCGAGCTTAGGAAAGTATCTTTCAATTTCAGCGCTTATTGCGGGCGTAGAGAGAGTATCAAATCCCTACTAACGCAGGCCAGGAGCGCCCGAAACGGCCCACAAGTCAGATAAGTTGCAATCCTTCTAACTGCGATATTCTAACTGCGATCCGTTAACAAACTCGTTAAACTCGTCATGAATAATGCTGTCTGGCTATTGGATTTCAGCTAACCAAGCGTTAATGTCCTCATTAAAGCTAACAGGAGCCGGAATTAGTGCGTTTTCTTTATAATTACCTTGCTTCTAGGTTAGGGTTCGAACATCGGAATAAGAGAATAAAGTACTATTTTCCTAGTCTATCTTTTTATCCTAGTAATTCTCTACTAATCTACATTCTAACGAACCTCTTGGCTTATTATTTCGTTAAGATCTCTTATCGCTAATGGAATATTAAATAATTAAATAAAGTTTAATGGTAGGCGAGGTAAGGGAGTACTGATAAGTAGTGCTGAGATATAGATAACTAATATAGCGACTAGCGTTAAATTATAGCGACGACGATATCTCGCTAAACGAGGGGAGGGCGAGGCTATAAAAGTAGAGGGATAGAGGTTAGAACCTAGGAGATACTATTAATCTAATTTAGAAGTTAAGAACCCCTAAGAATCTCTATCCTTAACCTAAGAGGTGTATAATCTCTAGAATGACTATATTGTTCCTATAGCGTTGTAGTCGTATCTACAAGGTGCCTTAAGATCGTGTAGTGCTCACTTTTTGCCTTGAAGGTTTCCTACCCACGAGAAGACCTTCCGGCGGGACATGATCAGGGACATCGAAATCGCTTTCTAATGGAATGCTCGGGATTATTTAGAGAATTCCGGCCGTAAACCTCCAGCAGGGGTACTCACGGTTCGTGACGCTTTATTACCGGAGATCAATCTCACAGCACAACTGAGCCTGCGATACAGTAGAGGATTGTCACTAAATTGAATCTCGACTCCTGCTTAATGAGTAGGAATTAAGTGAATCATTTTCATCACCATCTTCTCCTCCTCCTCCTCCTCCTCCTCTAGACCGACCCAGCCGCCTTTTAAAATGGCAGCTCTACAGCGTTCCACCATAAGAACCGGTGTTTTCCCGCTTTCTTCTCCCATAGAGTGAGCCATCCTGTCCTGACTGCTTCTAATTTGTTCCACGGGGATTTTATATGATCGCCCCAATATATATAGATCTTATAGCTATTCTATATCTCTACACTTATCAGGCATTTCCTGGTCCTCCTCTGCTTCTATATACCAATATACATCTCTAAATAGATAAAATCTTTATCCGCTATGTCGCTCTTGGCGGGGATGACTCTTTGGGTGACACTTGGCCTATTTTGTACATAGGACAAGACCCAAAGACTCCACGAATCAACTACTTCGGTGCTTTAAAATTCTTCGGGGGCATGATAGAGCCGGGGAGATCGACCAAGACCAGTAAGCGCGTTATAGACATTGAAAATGAAATTAATTCAACCATAAAGAGTTTCGAGTCTTCTTGTGTTATCGGAAAGAGAGTAGCCGAAGCTATACCATATTCAAAGCTACAAAACTAAAATCTCGACGGGAACGTCACTTTTGCGCCTACGACTTTTAATATCTCCTACAACACTGCTTTCACTACCTCCTGGAGATCCTCCGTATGGAGTCCTAGCTGTTCTAGTTTCTTCAGCGCAACTGCATCAACCTTGTCATTAAAGTCGCCACCGTGACCCTCTAAGAAGTGTGTCACGAAGAATTTCACAAAAGGCGCGACTTTGTCTCCCTGGTTGATTTTCTCTTCGTAATCCCTGGCTACGTCGCTCACATCGTGGATCTGAATGTCCCAGTCTTCGTCTGTCGTTCCGTCTGCGCGCTGGACAGCCTCGAGGATCTCCCGCTGCGTTAGGTGGAAAGACGGAGTGTACACAGCATTATTTTTGTACTTTGCTAAATCAGCCTCTGGTAGGCTCAGAGCCGCCGCAGCTGCTTCAGCAGTATGCGCGATAGTGGCTGTATTGGCTTTGCTGTCAGCACCTTTCCAGATCGTTGCCTTGCGAGCCTTAGTGTCAATACCCCATAGGCCCACTGAAAGACCGGCGTCCAACCACGGGCCAACGGTAATAGAAACCCAATGGCTGACACCGAGCTTCTCGATTAAATCACGAATTCTCTTCTTCGCAAGGAGAAGTTCGTTTTCTTCTATAAGCTGTCCAGCAAATGGATCCGGCCCGAACTCGGAAGGGAAGATATAGGGCACTCCAACCTTCGCGGCTGCGCGGATTGCGGGTTCTTGAAGCTGGATCAGCTGAGGTATGGGCGGCATTAGGATAAGTGCATCCTGGTCTTCGAGCACACCGGCGAGAAAAACTTCGTCGTCGAGACCGCCCTTCTTAACTAAAATCTCAGCAGGAAAGGTGCTGGTGGCCTCCAGACGCTGAATGGCGGTGATAGTATGAACTCCAAGCCCAAGGAGTGCCCGGATAATCGGCTTCCCCAGTTGTCCGCTAGCACCGATTATCGCAATTTTCCGTCCTTGAATAGCTGGAGACATTGTGAATTCTGACAGTTGCGTTAGTTCAAGCCGTCCAGTCCGTAGCAAGTTACTTCTAGCACCCTGAGTGGATGTCTTCTTAGGTGGTAGGTAAGGACCTCAATCAGGATTGCGAGTTGAAGCTACTTTGAGTTATCTGGCGTTGGCAGTCTCAGCTCTATTTATCGTGGAAGAATGCCCCACTGCACGCCTTCTTTACGATGAAGAGTGCTCCAATAATGGCCGTGGCTTGCTTTTCATTCCTCTCGGCAAATGACCATCTATCCCCATTGACGATTTTCGTTCTGCCCTCTCTTTCAGATTGGACCATGTTTAAGTAGATTAGTGTGGCATCGCTAAGACATGGTCGTGTCGTAAGATACCGTCTTCTTGTTCTATTCTCTGTTTTTGATTGGATGTTTATAATCAGATGAGTAAGATGTGGCGTATCGTTTACAAGCCACTTCAGCGTAGGCCGTGTGTAAGTGGTTCGGGAAGCTCGGATATGACTTGCAATCCGTTTCAGCTCGTATTGTGTGCACAGACTCCCATGGTTAGCACTAGAGTATACTGACATTCCAAAGTATGACGCAATCTTCTTTACTAAATGGCCTTTTCTCAGTAAAGAAGGCACGTAACCAATAACGCAATGATCTATGACTGCTGTTGTCTGCGCATATATACCAGACTAGAGCGAAGCTACTGCGATACCTCCAGCCCAGGGAGGACTTTCATCAAGATATAACTCATTGTATTTTAACTATCATGACGGATATTCTACCTCAAGGAATATACGCTCCTCTACCAGCATTCTTCGATCAAAATGACAAGCTAGGTCAGGGTTCATGCTTAAATTGGCGGGATAGTAGTTTGCTAACGTTAAAGTAGACCTTAAAGCCTACGTTGAACATGCTATATGTAAAAAGCCATCCCATGACTTTAATTATGCTTCATGAGATATCACTATACTTACTTGAAGGAACAGATGTTACTAAACCGGGAATTATTCCCGTTGTTTCGGCGACAATGGGAGAGGCAGCACACTTAGTTTGCATAATTATTTATCTCTATCTAAAATCTCCTAACAAGAGGTATAGGATCGTCAGGAGCGAAAACAGCTTATTGAGGCTATGCGGGTGGCTCTTAGCAAGAATAATCTACACCAGACGCCAATAATTGCTGGTGTAGGTGCAACAAGTACCCGAGAGACGATCAATCTTGCAGAGGATGCAGCAGCTGCTGGGGCCAACTACGTACTCGTTATTGTCCCTAGCTACTATGCAAGCGCATTGCGAGCACAACCCAGTGCGGTGAAACAGTTTTTCGTGGATGTGGCTTCTAAATCGCCGCTACCAGTGTATGTATCTATCTATCAGGTATGCACCGTTCCGGGCTGCGACTGACATGTGTCTGGTACCATTAGAGTTATCTACAATTACCCGCAAGTTGCGGGCGGTATCGATTTAACAAGCGATGATATTGTGGACATCGCAAAAACAGCTTCGAATATTCGGGGCGTTATGCTTTCGTACGTAATGACTATCACTAATGGCTTTTCGGGTTGTTGATGGGATTCTAACAGATGTGGTAATGTTGGAAAAGTCTCACGGATCACGAGCCTCCTCGACGGGTCTTTTAGGACACTTGCCGGGTTTATCGATTTCCTTCTCCCATCGATCTCCGTTGGCTCTGCCGGTGCCATTAGCCCTTTACCAAATATTGCGCCGGTTAGCAATTTCTGCACCAGTTGGTTTTTGTTGCGGGCTGGCTGACTGAATGCATAGGATTTTGCCATGGAGTTGTGGCATAGTACGCAAATGCTTCACGGTAGCGATAATTGGGCAAAAGCCAGACAGCTCCAGGGAGTAGCGTCGTTGGCCGAATCAGAACTATTGAGTGGGGGTGTGAGTAATAGCTACAATGTATACATTCGATACTAATATGTGGATCCAGGTTGCCGGCTTGAAATATTTGCTGAGTGAGCAATTTGGTTATCCTGCTACACCTCGTCTACCACTGCAAGCTGTGAGCGACTTGGAAGCCGACCGACTATCTAGGAGTATATATCTGAAGCGTATCAACAATTACTTATAATGGCAATTGAATGTGAGCACACCTTCGAAAAGAAAGCTATGGCTTGGACCGAGGCCTTTGCTTTATGCGTTCGTAGAGTTCCTTACTTCTATAGAGTAATAAGGTAGAGCCCCTCGACTAGTAAATAAAGTGTTATTGCCGATTGTGAATTTAATGATCGTGATAGACAACATATCCTCGCATTTGTAAACTTCTTTACGCGTGCCCGTGTCCCATAGCCTGACGGTGTAATCGTCTGACGCAGAATCCGTAGCGAGCCGTAGCGAGCCGTCGAGCGAGAAGGTTACCGTGCGCACCAGACCAATGGCCCCTTCAGCTTCTGCATTTCTCTGCCAAAGTAGTTAGCGCTTGCAGTTTTAAATTATGTTCGATGGTGACGTGGTGCATCTCATTGAAGATACAGGCATCGATCGCCTGCGTAACGCAATCATGATCACTCATGACTTCATCAACTCTTTGACGGTTTCGAAGTCTACTTTAAGCACACGAGTAACGAGCCGCATACCTATTGGAACGACTCAACCAAGGAGGAATGGACATAGCTGCCGCAGAGCTTTATAGAAAGATGAAATGAACATTAAGTCAATATATTTCGCCCTATACGAAGGGTTTTTTCTTTGTTCATGAGATCAACACCTTATTAAAATTTGACTTGACTTCCATTTATGGCCCATACTAATGACGACCAGAAGTAAAAATACCAGATCGTTCTTATAAAACATTATGAACGTTTCGTGGGTCCTCGGTTGCACTAATAATTTTCCCCTGCTGATTTTCTGCAGATTTGGACATCAATCCTCCAGCCTAGTATTTTGCTTCGTGCTATTCCTCTCCCTCAAATTCTATAGTAAACTTCCACTACGCCTGTACTTCAATCGGGGAGGTGCTGTCCAGCTGAGTAGCACAAGCAATAGTGAATAATTCGGGAGGTTCTAAACGCCATACTCGGATTCGCGGCAGCATTCTAAGACTTACATCACGGACGGCGTTTTGACGGTCCGTTGAATGTTCCGCAGGGAAGAATTCTAAAGTGGTACTAAGATAATCTTAGTACGACGTTACGTTAACTACTTAAAGTATTTAAGCCTCGGTGAGTGATATTCTCGTATAGATTACCGTACGCAGTGTCTGCTGTATCTTTACTATAAGCTAGGCACTAAATAGAAAATATACCCACTTCCTCGAGCTTTAATACCCCCGATCGAGGTACGAATTCTTGCGTCCACGCCAATAGTGCATTGTCAAGAAGCATTAACGACCATCAACACATATTTTGAACTGTCCCAAGATTCGGAGTTCCATGTCCTGGAAGATACGAGGTACTTGCATCCATGCCCTTCTTCTAGCACTTCCCATAAATCTAAAGTTATACGGCAAAATCGATCAATGTCTTTCTCTCAATTGGATCTGATAAGAGCGTAATTCGCCGAACAGGTGACTATTGCGTCCAAGGTTGTCATTGGTACGAATACGGTTATAAAGGGAAAGTTTTGAGATACTGACCGAACAGTAACTAGGCTAATCCGTGTTCCTATTCCTCTAAAACCTACTAAGGAAAATTGAGGACGATCACAGTCTGAGATGAAAAGGTACCCGCGACCATTCTCGCCATAACAGGACGGCGAGCGAGCCGCTCCCATGCTCAGGGGGTTTGTCGAGGCATAGACGACCTAGTTGGGCCCAATCAGCCCACACAGAACAGCAGGCTTAAGAAGGCTGAGCTTAGGCTGAGATAACTGGGGCGGGTCGTGGATCGAGTGTTGGACGGCTGTTACAAATGGTGGTAGTCCAACGACAATTACAGAACCAAGACAGCAGCAGTTACAGGAATCACAGCAACGGAGAGACATGCCGGGAAAATACGCCGGCGTAACTAGAGGACGCCAAGCCCAACCAACCTTCGCCCACGAATAAGAGTGGAAACCAGATCAATGCGAAATTTAACGTATAACGACGTAGTAATATATAGAATCATGAAACTTGTTCTACATCTTCCTATGAATCACCCACTCAACCTCGAACTCGAACTTGACTATCTAATATCTAAATGAAGCATTTAATATTTGTGTAGCCTATGTGCTATATGCTAATGTCCTGACCTTTAGTTTAGGTGAACAATGGCAATCTTTCCCCCACCAGTGAAATTCTTGGTCACAAACTGTTCGAAGCCTCCAGTAACTGAGACAAGCAAAGTTCGCCCTATAGCCCCTTTTGCCCATATCGCAGCGGTTGGCCCCAATAAATCTGTGCTGTTTGGTCCTCCAGCAATCGTGCTGGATTTGGAGCCATATTCATTGCCGGCCACAAAGCCAATCCCATTAATATCTCCCTGCTGCGCAAGATAAATATCTCCGTTGTAATCATTAACAATGAAATCATCTACGGGATTCTGCGGGGCTATAATCTCTGGTTTGCCTTCTAGGCGCGGTTCCATACCGGTGGCTCTGACACGTGCGACGAATCCTTGATTAGTATTGCTAAAATATAGATATCCTCGGGAAAGCTTGACCCCATTAACGCCAAATACAACGCCGTTGGTGGGCTGGGGCTTTAGGAGTGGGTTGTCGAAATAGGTGCTTAACTGAAGCGTCTCGGTATTGAATCGATAAACGAAGCCCCCTACGCTATCTGCAATCAATACAAATGGTGTGTTCGGTACAGTGACCATTCCGTTAGGTTGGGAAATTTCCGGCAGAGGGGCAAGTTCGTTGACGATTGGCTTGTCACCCTCATCAAAGGTCAAGCGGTGGATGGTATATGATCCAGGTGTTGGGCTTAGCGTGTCGAACGAGAAATTGCCTGTGAGAATGAAGAAGACGTCGGGCATCGATGATTCGGATATGCCACAGGCACCGGTTGCGTTTTGAAAGGTGTGTACAAGTTTCGGCGTGGAGTTGGAGGCGACTGCTACTTCGTAGACATGTGGGAAGGTGTAGACAGTCGCCAGAACAGATCCCGATGGACGTAATGCAAGGTTTTCGATCTCAGAACCCAAGGGGAAATCCCTGCTGTCTTCAATAAAGAGACATTGGACCGCCGCTGAGTATAGGGGCAATAACCAGAGGGTAAGCGTGCGGAGAGACATATTGAATGGTAGCCGAGTAGCAACGATTGCAAGATTAGGGAGATTATGGAGGGTTTAAGTGCAATAGAAAGAGCGGCCATCCTATACTCATATATACATATCCTCTACCCGGCGGTAGAATTGCTCTCCGAGAGCATATTAGGCTATGCCCCTTACAAAGCAGTAGCGAAGGATGCCAACGGCTTACTCATATTCTACAATATTAATAGACACGGGGTCGGGTCGAGTCAAATTGGTCGACCCGCAATGCTGAAGATCTGCATCGGGGAAACAGCCTTAGAGCGAATTACAACGGAGTAAGGAGCCAAGGAGCCAAAACTCCCGATGGTTGGTTGATGAGAAAAGGACGAGGCCGACTTAAGACTGTCGGAGCTGATTTTCAGCGAAGACCATACATTGTCTGGTACTGAAAGAGTACTGTGAAGGTTTCTATCATTGTGAGCCTCTTTCAGCCTTATCAACCTCAGATTGGTACTGTATTAATACTAATAAAAGTGACTATATACTATTGCCAGGAGAGTAAATGTTCTTGCCTCAGACTTGGAAGGAGTAAGTCACAGACGACTGAATCCACATACGATGGCCTTCTCCTTTTTACGACGTACGCTCAGGATACGACCTTAAAATCAAGACATTGCCGATTCATTAATTTCCGTTGAACAGCCCCATAAAGGGGGGCCTAAAGTTGACATAGGTATCCTAGACTGAATCTCTTCGACAGAGCCTCCACCTAGTTTAACTCAAGCCGATCAATATATTGAAAAGTTTTGCAGTTACAATTGAAAAGGTAGTCGGCCCTCTACTCTCTATATAGTAAGTTCATGAACTTACGATCTCGAACGAGTCCTAAAATGTATTATAGAAGTCTCAGGTTTAGAGTCCCTAGTTATGGTTCTACTAGGGGTCATTCTTTTCCTAATAGGTGGCATAAGCTGGACATTTCAGGCCTAAGCCCTAAGCCCGGGGAGCCGCCAAGCTAGCCCTACGGGCAGTTTACAAGGCTCATCTTGAACTTGGTACGTGGTTTCTAGTGGCCTAGAAGGCCTGCTGCTCCGTTGGATGGCCATTAAAAGGCTCCGAATGATATATCGGATTGCGGGGTAACCGGGCCGCCCAAAAGAGAGGCTCCTTAGGCTCAAGCCCAGGCTAAGGGGCCCCTCGGGCTCAAGCCGAGGCATATGGGTGACCATACTAGGGTAACAAAATTGAGCATAAGCATCTAGTCTGTAGTTCCAGGAGAAGCAAGAGTCTTAGTCTACATTAAATTTTACCTCTTTATACGTAGTCAATTAAACGCACTGCCCTTCTATCACCTTATTACTAAACACCGTCTTGTGTACGGTCGAACCGTCTCAATTGACCTGTAGCTATTACCGCTAATGATTAGCGACGACACGGGGTCATAAAATACATCGACAGGGATACGCGCGTAATGTGCCGCAATAGTGATAGCGTAGCCCATCAAGAGGGGTCGGCTAAGTGTTGTCCAACTTGGGAGAAAAGTTCCGAGCAAAACCTAGACGTTCAGAATTCTTCTCACCCACCTCTTCTTTATGATACGGCCATCTTTAGCTACCGAAAGTGAATATCTAGATATGGTCAACGTTGCTGGTAGGTCGAAGGGCTGCTCGACTTGTCGCCAAAGACGGAAAAAATGCGGTAAGCTTTATCTTGCAATCATAATACCAACAGAAAAATGATTTTTGCCAAGACGAAACTCCTCCTATCTGCAACCGCTGCAGAAGATGGGGACTAGAATGCGATGGGCCTAGAAATATCACTTTTGTCGAGGGGAAGATAGTTGGATCTACGAGGACAAGCAAGTTGGCTGCAATGCCGACCAAAGCAACGAACACCGTGAGTCTGCAAATAGCTCGGTCTCCAACACTTAGCGTCATGAGATTCGACATCTGCGTATGCTACGCGAGGAGGCGTCTTACTCCTGGCGGACCTGTGGACTTAGCATTACAACAAGTTCAATCTGATGAGGCAATGAGAAGTGGAATCGTCAGAAAAGCTCATCAAACTTCCCATCAAGCCGTGCTAAGTTTGATTTACATCATGTTTGGTATGGGGCATGGACAAGCCAATATACTTTACCAAGGATATACGATATATGGTACAGCAGTGAAGCAGCTGAATCAAGAGATATCTGATCCGAGATGCTGCACCAGTGACGAAGTGATTCTGTCAGTTACCACATTAGCAATTCTTGAGGCCTTGGTGGCGACAGGCTCTAAAAACTGCAGAAAGCACGTTATTGGATTGGAAAAACTGCTGGAAATTCGTGGTGTTAAGTCACTCGGTTTGTCAGATTCGACTCAGATTCACAAGTCTGTGCGGCAAATGCTCCTTTCTGCTTCATTCAACATGCGACAGCCCTCTATTCTAGCAAGAGCAGAATGGAAATCAGCCCTAAAAGCGAGTTGCTCAAACGAGGACTTGGACGAACAGTATTTGTACGATGTTTTGGCAGATTGTACCGTCTTAGTCCGGGAACGTGATCTTGTATCTACTGACCAAGAATTATATCTTGCAGGTGCTGCTGACCGAAGAAATGAGGTAGAGCGGAAATTGTGGGCTCTGTTATGCGGCCTTCGTGCTTGGAGAGAGGAATGGGAAAATAAATCAAAGCCATGGTTTCGAGAAGTACCTGTACAATCTTTTGGTCAAAACTCTCTGCAAATCTCTGTGGATGATGATATGTCTCCCATTTCTTCGGCTCTTGAGTTTTGCAACGAATCTGCAGCAACTCTCCTCATGCTATACAACACCGCACTTATATCAGTTGCCCGAACTCTGGTTTCTCTTCCTAATACATCTACGGGTATAATTTCCGATCACATACTTGACTTACAAGGTGGTGAACTTGGTGGAGGACATAAATTTATGAGGGAACAATACTGGTGCCCGCAGTGGCTAGCAGCTCTTGAAATCTGCCGCTGTATTCCCCATTACACCGTCCAAGACCAGCGGTCAGAAACGGCCTTTTTGCCCATCATACACTGGGCTATTGCAATGGCCTGGAAGACGCTAGGTGGAGATGAATCTGCAGAAGGCCGGTGGATAAGGCAGCTACTGAACACGAAAAGAGGAGAAATGCTTGCAAAGGTTTTATGGGCAGATGAATAAGCATGAAGCTCCATTCAATCGGAAGTTTTGTTGTCAAGAAGAGGGTGCTTAGCTCGTTCTATTCTACACTGCATGACTATGATGAGTGTGGGGTTAATCAGGTCAGCTACTTGTCTTGTGGGTTCTTAATACATGGTTAGACCGGCTATTGTGGGCCGGAGCCTTCGGTTAGGGGTTAGGGTTAGGACATCCCGTGCTGTATCTGATGGTAGTCTCAACTAAGCTTCTGCCACTTCTGGTTAACATGAACCGCTACCATTTTACATTGTTTACCCGTGTATTTCAGTCTACACTCTTTGGTGATATCATCCTACCATAAGTTTAAGTTGTAGAGTAATCTTTGAGTTCGGGTTATCACGTCTCGCTATCACAGCTACTCCTGACTTATAGCTCAATGTTTGATTAACATACTTTCGGACTGGCTGGAGGCATTCGAGAAGTGCAAATAACCCCGTCTTACTTTTTTAGAGCGTGATGAGGACGAATTATGTGTAGACGAAACAGAAAATCTTACATACAGGTCGAGTCCCATTACGACCAACCCTGTCAGTTCGGATCAGCACGAAATTTGTCCCTATGGCAGCGATTCGGGCAAGGGGCATCCCTGACCAGTGAACCTCAATCTTTCTAATGAAGCCACCACTTAAACCGGTCAGAAAGTTTAAATCTGAGGTGCCCGGACAGATTCTCTCCGCAAAGCTACAGGGTAATGCTCACCGTAAACTCATGTTTATTTCATAAATTCTAAGCTCCACTTGGAAAGCCTAGTAACCTGTCTGTCTCCAACAAAGTGGATCATGCCAGAGTAGTGGTAGTTAAAGGCCGCTACTCAGATAAAGAGCTTCTCTCTCGTACAAATCTCTCAACTGCACTTCAGACTATGCTATCACCTTTTGGGTAGATTGCGCGCGCATCCCTGCCGCTCCCTCTCAGGCCAGCCTACCGCTATATTGAGCTATCTGAGGATCAATTTCGCTCAGGCATTTGCGGTATGCAGGGATGCGCGCTAACAATGCCGATTCTGTTCAGCCGGCGGCTCCCGCCTCTTCGCGGTGAAAACACTCGGGTTTATTTTCGCGGAGTGCCTTGTCCGAATTAGCCTTCAAAGTCAGCCTGTCTGGTAAGTCCACAATGGGAGCTGCCTGAATAGAAGATGACTAAGAACGCCCCAAAAACATTCCCAAGCTAGGAGGCTTTCTATCCCTGCACATGTGACGTACATGCAGCGACACAGCGACGGCGCTGAGATCAATGAGCGACGGGCTAATCTCGTCGCTGATGGAGCAAATCCGTCGCCGAGCTCAATCATATAAAAAGAATCACCGGCTACGCTTGATACAAGATGTCACAATCAACAATTACAATCCTCTCAGGTCCCTTGTGCTCGGGCCTTCGACCTTCATTGTAGTCTCATTCAGCAAGACTACAAATACATCAAAGCAAGCCTCATCTCCAAGGCTCAAAACAAAATTTTCAATTTCGCAATGGATACACCTTGCTCGGGATGTATTAAGGTATGACCTCGACACTAAGCATACAATCTAACTCGTACTTACTATCTTCCCCAGGGCACTATTCATGCCGGACAGCCACAAGGCAAGGAAGAAATAATTCACGGCCTACATACGTACGTAGTCGGTAACCGCACCAATCCACGCGGCGTCATCGTTGTGTACTCTGACATCTTTGGCCTACCGTTACCCAACAACAAGATAATCTGCGACGCCTACGCAAAGGGTGGTGAATGGCGGGTCTACATGCCCGATTTCTTTAGGGGCGATCCCGTGCCACTTAAATTGGCTGATATTCTGATACCAGTTGATGCGAAACACCAGTCCAAACTTGGGAAGTACACAGGCCTGCTAGCCAGTGCACCCTCATTTATTATGTGGCTCAGCAGGCACAAGCCAGGGCCCACCAACAAAACTTGCATGGATTTCCTTCAAGCCTTAAGGCTAGCTGCTCCTCTAACCCAGAACATCGGCATAGTTGGGTTCTGCTGGGGCGGGAAGTACGCACTTCGTGCCGGCCTCGAGAGTAGTATGATCGAGAAGGACGGCGAAAAGGTACCACTTGTCAATGCTGTTGTGGCCATGCATCCTAGTAATCTGTCATTACCTGAGGACGTGGGAAAACTAGTTGTCCCAGCAACTATCGGCTGGGGCTTTGAGGACGCTGAGGTCAAATTCGAAACCAAGGCTAAAATCGAAGAGCTCCATGCCAAAGCCAAAATGGCTGGCTGGCAGCTCCCAGAGGTAGCGCATAAGGTCTACACGCCCGGTCGACATGGGTTTGCTGTCAGAGGTAACCCAGACGATACACAAGAGAAGGTTTGCCTCGAGGAATCGCACGCTCAAGCTATGGAGTGGATGGACAAGTATCTTTGAAAGACACCTTAAAGACACTTTGCCGGAGTTCCTTAGGTTGGGTATACGAAGGAACCAGGTCGAAGTCTAGCCACGGTATTTGATACAGACCGCTTTTCTGCTATAAAGATGGTCGTGGTGTTACTATAATGAAATGAAATCAACTCTTTGGGTCATAGTTTTGCTCCGTAGATCATTCGGAATACTGTCAATCTCAACCTGGAGCCCAAGAATGATGAGGTAGTCGCTAAGATGAACTTGGTTCATCTTTTCAATTCTGCTATCTTTGTGGTACTGTGGGCGCAAGACTTTTATAGCACTCTAATGAAGATGCAACCACACAACTCTGAGGGTCAGGTCGGGCCTGAGGAAAAGAAAGTTGAAAGGCGAAGTTGATGATCTACGGGCAAGCGTATACTGTTAAATGGCAACTTGCAAGAGAGACTGAATGATCGACCGGGGATTTCCGCTTAGGAATGGGCGCAAATCAGTTACCCCGAGGCGGAAGTATCTGCACCGGGCGTCCTGTCACCACCTTGGTTGCCAGATAATGAAATTTGCCATGATAGCTCATACCATTAGCCGAAGACTTTCTACATGGATAGACTATTCGGCATGTCACGACCATCTTTTAGGTGTAAGACGCCCTGACAGCTCTCACAATTGTCACTCTTGGAAATGAATCGTTCACAGGACTCTAAGGAAGGATGATGGTCTCGCGGTCGCGGTCGCAGTGCCTACGATGAGTCCTGGATCGAGTGGAATTTAGGATCATGTTCGTGTTATGGATCAAAACTGTTATGAAACTCTTTAGGCTATGAATCCCGACCCTTTATTGATCAGCGCAGTAAGTCCATCGCTAGCTAAGATACATATAGTATCTCTTTTTACAATCTGGATAAAAGTATGCCAGGTCCACTTGTCGGCGAAGACTCCCCAGTCCAGTTCCAGAGTTGCTACTGAGCTTGAAACTTCTTGGCCGAGGAAGTCATCTCCACCCAATAAGGCTTTCGTGGACAGTACAATTCAATCTCAGGACTCAGATCTTGCAGTCATTCGGCTCCTGTGTCTGACAGAGGACACCCTGCGGATTCGCACCACAGACCATCAATTGTCCCGCTGAAGATGGAAATAATGGCCGGATTTTGAGGAATTGCGATGCACATGGAGCACCCACCAGTGCCATAGAAATGACGATTCAGTGTTCGTTCGGTATCGGTGTTCTAGTCCGCGTATTTCGTAGTCTGCGAAGAAGCGGCATCCTGAGGTCTGAAGGACGCAAGAGGAAACCAGATATTGGCTGCGAATGCGCTTCCACTTAACTTCTTGCAAATGATGCAGTGACATACGATCATCTTGATAGGCTGGTTAAGCACGGTATATCTCGATGCACGGCAGAGACATGAGCCCGCCAGTCTTTGAGGGGTTTGCTCTTTATTGGTCTTTTCAACTGTAGAGGACTCCATCTACTGAAATACTTGCAGTGCGACCTTATGAATCCAGAATTTAGACTGTTCAGTCGTAGAGACAACTCCATATGACTTACACCAGGTTTGGCTTCAAATACGGCACTTGCAGTCGGCAATTGGGTGCAATGGGTGCAATGGGAACGAAATGGAATGAGGATACCTTTCGCACGTTCTCTATATTCAGAATAAAGAGGAAGGATCAGCAGAATCTTCGAAGTTATGAGAATAGTTGCCTGCTAATAATTGCAGATCTCATGTCCCATAAGCACGAGGTCCAACGTAGGGGAAGGTTGTCGAACAGACAGACTTCCATCGCTCGAAGGGCGCAAGGTGAACGAGACCACTCCATATAGTGTACCCTGTAACTTGATGAGGGCTGTGAGTGAGTACTGCATGTTGACGCTGTAATCCCGTTAATACTTTTGCGTCCGAAGACACTAAGTAAAGACATTTACGTCAATCCTCGCCTGGATGGCTTTGACTGAGGTCATAACGTAATTGCCCTACAAGGACCAAACTAACCAACTAAAGTCAAAGGTGCTCATAAAAACTAGGCACACAATCTCTTCGTTCAGTGTGAGTTTAGAAAAATTAGAGTGATTCTTGACTAGTTAGCGTCTATTATAGTTAAAGAGGAATAAGTTCCTGCCTCCTACCTCCTTAATAAGTGCCAAGGCACTAAAGGAGATTAGATGACTTGACTAACTCGAGTCCGGGACAGGGCACCTGACTGTCTTAGTGACTTGATTATATAAGCAAGTCAACCATTTTCCTGACTCGAGTCTTGCCATCGCTGAGTTCTCCAACGATTCCCAACGCGCTGACGCCTTCGGCAATTGTTTCTACCCTCGGCTTTGACATGCCTGCCACGACACACTAAGAAAGGCTAGCTATCCGCAGCAGTAAATGGGTATCCGACCTTTGCAAGGATGTGGGACGCATTCGTTTCCGCAGTTGTAAGACTTTCCCACTAACCCTCTCGCGAATGCAATGAATGGTTGGTTGAGTTTCCATTCTCGTGGCTTGCATATGGGCTTGCATTCACGAGCTGCTGTTGTGACACAGTAGGCGCCTTCGGGCTGCCTAGGATTCTTCGCAATGGAGGGGCAACGACCGTGACGTGACGAGTCCGGAAGGCGCTTCTCAGCCTGATGGAAACACCGCAACAACGCTCATATATCTGGCAACGCAGTCGCTATTGTAAGAATATGCAGATCAACAGTCTCGACCTATTTTCCCGTCAGTTCTGCTCGTCTAGATCTTCTTACAATTCCCTATATCGGTGACCGAGAAGAGCGTTTCGACGCGGCTGAGACTTGCAGCAGTCAGCTCCATTTTGGGGATCGCACTTCTCAGTGATGTGCCAACGTCGAAGATCTCCCTGAGCGATTACCACAAGCCATATCAACGGTTTCCTGCTTCGCTTTGAAGGAACAATGAAAGGCCCAATGCGTCACTTCAGAAGACAGAAGCGTAACTCCGAACCGAACTTTAAAGCCATTCTCCAGATCCGGGGCGATCTTAGCGGAAGATTCTCACGCCCCCAAGGCGGTGAAGTCTTTATACACCCCAGCGATGCCAGAAAAGTACTAGAACGACAGCGTATTAGAGATATTCTCGGCCAATTCTCCTGGTATCGGGAGGATGATCTGACCTATATCTATCAAAAGATGGCGCTCATAATCTGCGTCCTGATCGCTGCAGAATGGCAAGACTGGGTCCGATTCAAAGACTATTTCTACGGGAATATTCACGGGATGCAATGGCCTAAGGTCGAAGATATGAACCTACCTCTGGGTGATCAAGTCGAGCCATTTCTCCCCCCAGGCTTGTGGCAGAACTTCTTGAGGGAGCAATACATCTTTTGTCCTATATTCATCAAGCAAGACAGCCACGACGGGGTATATGATGCTAAATGCCGCCTCCCTATCCTTACGAGAAGAACTCTCGAAGAAGAAAGTTCCCAGGGCGTTGTTGAGAGGGTTGAAGTGGACGGTCGATATATCAAATATGCAGACGGCCGTCCCGATTTAAATGTGCAGGTTATGGCTATGAAGCACATTACTGCTAAGAAGGAGAAGGACTTCAAGGCTGAAATGAAGGCTTCAAAGGAGTTCATCCAATGCCTGACTCATCACAACAACATCATGCGGAGCCTGAGTTCATTTGTTCACGGATCTAATTTTGTCATTCTTTTTCCGTGGGCAGAAGGGAGAGACTTGAACCTGTTCCTTTCCAGCCCTGACAGAGTCTTGACAGATTTCCCCGAAAGGTCTCGGCGCTTCTCACCGAACAATCTACTTATCGAAGCTCATAGTCTCGCGCATGCTCTGGACTTCTTGCACCGCGGTATGGTCACCGAGACAGGACGGACACTTCGATGTGCTCATCTTGATCTCAAACCGGAGAATATTTTGGTTTGCTTTCCGCTCAATTCCAATCCTGAGTCTTATCCCGTGGGTCGGTGGAAAATTACTGATTTTGGAATGGCAAACATTGAGGAGTCCGTTGTCAGAACGGATGTTGTCCCAGAAGGACAAACGAGTGGTCAAGGGCTTGCCCCCGGTAATCTGCTTCGGGAACTGTCTATCCAGCCACCTAAGCGGGGAGCCGGGCCTTTTCAGCCTCCAGAAGTCCAATCAAAGGAGACCGCCAAAGTCAGTACCCGGCGAGATGTTTGGTCTTTTGGGTGTATCCTTGCCATGATTCTCGCTTTCGCGCTTGGTGGACCCGAGGAAGTGCTAAGACAACAAAGGCTTCGAGCAAAAGGCGATGATTATTTTTACCGTCGGCGTGGTACGACACGGCCTGACCACCGTCTTTCCACACCAAATCTGGTCAGAGCCGACGCCGAGATAAAGCCAAATATACGCAAATGGTTGTTGGAAGACGCCCCAGCTCTGCGCGGCGAATTGCACAGGGAATGGGTCGTCGCTTGCTCCAATCTTATCCTCACCCTTCTACAGGTTGATGTCGTCCAGAGACCCGAGATCAATGTCGCTATCTCTTACTTGGCTAGAATTTTAAGCCATACTGGACAGCTTGCACGAGAACGGATGTGGTTGTTTGGTGACACCAGTACTGCACCTGAGGTTGCCACGTCTCTTCCCGATCTGGCTGTTCGACGAAGCTCGACTGACTCTGAGGGGGGATTCCTCGGACTCCCGACCAACTCTCCACCTTCATCAGCGCCATCTCCGAAGAAGGGTGGCCCCTCTAGTGCTTCTCGTACATCTCTCTTCAAACCGGATGACTCTCTTGCCTTTCTGAATGTCGAACCACCGCAAGATGCTAAAAGTGCATGCGTTTGCCCCTCAGGGGCTAGGATAGCACTGCATAGCTATTCAGTAGCCTTCATCTACGACTTAAGCCACATTAAAGACGACCATGATTTATGGGCCAACACACCATCTCAGTTGAATGCCTGGCTGTCAGGGGGGCCAGAGAGCCCGGCACATCGTCATTCAATCATACATTCGCCGCAGAGAGACATTGTCCAAGTTTTGCTTCATGAATCATTTGTCGGCATCTTAGAATGCCAGTCATCTTTTGTGGGTCCACTCTATTGGCTCAGAAGCAGGTCTAACATACATGATTTAGTGGTTTTTACGGCTGTTTGCCGACAAGAGTGGTAAGTATGAACAATTCTGCGACATCAAGCTACGTCAGAAGCCACAGGTGATCAAGTTGTCTCGTCTGGGATATTGTGCAGTCAAATATGACAGTGTCATTGATATCCAAATTCCGGGGTCAGTGAAAGTTCTTCAAGTGCGAGACCGTTTTTAACTTAAACTAGGCGTCAAAAATCGGTTCCAATTGACCTGGTCAACAACGGACGACAGCAACTCCACTTCCACGGCTTTGAGTTTTCTGAAAACGGTGCCTACATGTGCCTCTGGGAGCGAGATCGCGTTGCACCCGCGTCGAATCACAAAGCTTCCCCAGCCTTCTATCATTGGACCGTGTGGGATGCAAATCTGCGGACTGTCGGCGATACCATTAGTTACGAAGTCGAGGTATGATCAATGACTCATATTGTCGAGCACAAGCTAATCATTTGCCCAGCCATACGACTTAGGGGTCGGAGCAAGAGAAACACATCTAATCCCATTCCATGGCTACCCACGATTCATAGCATGCGGTTTGCGGAACTATGTCTACCTTATTCGTGCTGATGGCGACTCCAGCCGTGTGGTCCATCTCGGGCATAGTGCCAATATACAAGCCGGACTCGCGCTTCCTGAGGACGACGGTTTTATCTTTATACGCGCTTCGCAACATGGAAGGCAAAAGGCAGAGCGGTTTGCGTTGACTTCTCTCAATGGGACTTCGTCATGGAAGCCGCATGCTTGCGGCAGGCTCTACAAAGATTTGGACAGGAAGTTTCACGGGCTTGGAATCCGGAACCTCAACATAATGCCTGAAACACCATTGCTGCTATCTCTTACCCCAGATGGACGTTTAGTCAGAAAGCAATTATAAACGCTACTCGTGGAGTGTGCCAGACGGTCCCTTTTGTCCAGCAAATAGGTGTTGCAAATCTGAGCTATTTTACGAGATCGGTTTTCTCACACTGTCCGACTTTCTTGCTGTGTTCTCTCGCCACATAGCAAAACCCAAGAATCCGAGCGTAAGCGCTGTCAATGGAATCGCGGCGGCCAGGAAGAGCCACCAGTTCTCCGCAAAGCGAATTCTGTTTGTTGTCTGAGGGAGTCCACTCAAATTCATCCCAAAAAATGTCTACCCACGAGTTAGCTTGTGGAAGAGGGCTGCACGCAGGCTGAGCTTACTGCAACGCCTTGAACGGGGAGATAGGTCAACGTTATTACGGTAACAACTTTGACAATAGCATTGTCAGAGACAGATTTCTTCGTTAGAAAGTATGTAGAGTCCGCGATATCAGTGGCAGTCTGCTGGCTTTGTTGATTTAAGCCATCAGCTAGCTGGTCTCAAATGTCAGCAAAATAGTCTAAATGACTCTTGTATCAGAAGGTTTGCTACAAGCAGAGACTTACCAAGCCCACTAGCATGTTGATACGGTTTTGGATGGCCTCGACGCTACGCAGGTACCCTTCACACTTCAAGCGTAATGTTTTCAGACCCTGCGCATCCGAACTTTCCAACAGAGCGAGATCGTCGCCAGCTCCAGTCTGCCAGTTACCTATCGTCAGGCTTCGCTCACAGGACTGAAGTCCGGTGATGATCGAGAGTGTGGCCTTCAGCACACTCGCAGCTGCAACCAACTTCGATTCAGTGTTCCGCAGCTCTTGTAGCTCGCGAAAAGACATGGCGGGGTGCCGCAGAGGAGTCGTCAGAAACTGATCCTCCTTTGTCCAAGTTAGTTCCGGCTATGAAAATAGAACAGTGACTGTTCATACCTTCTTCATGCAGCGCTGTCCGTAGTCTTGCAATGCCCATCGCCAGTTGTCAAGGTAAGTGCTGATAACGAGAACGTGAAGCATCAGCGGATGTTTCAACTTCTCACTTTCCTTCAGCTGTCCATTGCGAAAGACACTCTCGATCCGCCTCTGCAGCTCCGTATTCTCGTTTGCGTGCAGCAGAATTATGGTAGCTCTGTCATTTTGGCCGAATTTGTGGTAAACTCCAACCTGTCTCTCTGACCACGGCGCTCCTTGTCTGTGATCGTTCTTTTCAACGTACTTTATCTGATAGCATAACTCTTGACTGTGTAAGTCTCCGACCGTAGATTGAACCGATTCATTGGCAAAAAATACTTACCGTAGGAGGTATCGGATACCCTGAAGGGTGCCCAGAATGCGTGACCTTTCTCCGATAGTCTTTCACCTTTTCTCAGATCAAAGAACATATTTAGGAAACATGGTTGAACTTCGTGATAGCTCAGTATCTTCAGCAGGAGCTCTTTCGTGATGTTTAATGGGGCAAGAGAATTCTTGCGCATGATAGATCTAATTTTGAGTTAAATGGGGTTTGATTTTGTGGGACCTTTTGTTCATACATGAGCCTCAACTTAGGCTGTGATGCTGTGATATGACTTTCTATATCGCTTTGATTGAAACTTGTCGTTCTCGAAATATAGCATGGCGCCGCTTCTGGGTCGACATCAATCAAGACTGCAATTGTCCATATCATGGTACGTACCGTCAACATCCGTGATCTTCAGGTTGACCACGTTCGAGAAAAGGGTTTGCGATTGTTCGTCGATGTCATGACGAATCCGACTGGCATCATACAGAATAGGATCGAAACTTGGCAGAGACTCAGGATATGTCTCCCAACTCAGAGATGGCGGGTCGCCATTGTCGCTCGCAGCCTGCGTTGTGGGCACAGCCAAGGTTGTTAAAGAAATTCCGTTCCCGTTCTCAAGGGCTTCTTCACTCATGCCTAGGACAAATAACTGAATCTTCTTTCTGACTTATTTCTCGTCAATGAAGCACCTGCTAGAATGTGCCTTCTTCATCCTAAGTATTAATTCCTATCATCGACGGCAGGCTTAACCAGGCGAGGTCTCATGAACTATTGGTGATCAGACCTCCCATGGCGCAGCACGGGGGTGCAGGCCGCACAGCCGTCTGTTCGTATCCAAAAAGCGCTACGCAGATTACAACTCAAGAGTTGGCAAGGTATCAGGGAAGCTTGGAGGGGATACGAGCTGCATGTTGCACACGAAGAAGGCGTCCGCAGAAACCCAAGAAAAGGAGGTAGGACTTTGATACGCATTGGTCATTTTACGGACACCGCCAAGCCACCAAGACCACCCAAAACGCCAGACTTTTGACCTCCTCGACCCAAATCACTCTCAGCCTGATTCTGCACCACCCGTAACTCGTTGCACACAGCCTCCACAAATCGCTCAATCGACATCGGGGAAGTAGGGCCTGTGCAAAATGTTATTGACCTGCTGTGAAACCGTGCTCAAGGTGTTGATCCCATGGTTCTTAAGAAGCGGAGCACACGCGTATTCGAGACCACTTACTGCAGCTCAGCCTAACAACGAAATGTCAACACTTGTCACCTAGCCTTGCAACTGCACACGAGCTGGGATTTGGTGTAACAGGGCTGTACTCACCCAATCAAGTATGCGCGGGGCCCAAAACGCCCATCTGTCCGCTCGAGTCTGGAGCTGTCAGTCTATGCACGCTTTGGCGTCTGGCGAGGACCAAGAGCCGCTACCAACATACAACTATGCCAAATTCGAGTTGTCCATGGTCTTGGAAGATTCCTTCCAAAGCTTTTTCGAGATTTTCTCTATCGATATAGCTTGTTCGGCGGGAATTGAGCTGATTGAAAGCGGTGCAAACACTGGAGCGCGGTGAATCCTCGTCGGTTATTGACTCCATGCCATTGTCGTTCGACACTATTGTTGGCTGACCGACTCTCTTCTTCGAGGTTCTCAACAGCCAGTCCCAGGGCGCCATATTAAAAGATACGAAGGGTTATCAGCCTTGATCTGATGACGATAACGCCTGATGTTCCTAAGTTGGCGAGACTGAACTTGGAATCAATAAGATCAGGCTTTCACGGGGCCTTCAGAGAGGCTGGAGACGGTTTTTATGTACAGCAACACAATTGCCTCGTCCATCATAGCCTAGATTCACTTAGCTGTAATGGAGCGGCTGTGTTGCATCCTGTGGCTTCGAGTTACGCGTTCACAGGGTCTGTGCGGCTCGGTCACAACTGTCGGAAACGGTCTCCTTCAGCGCCACAATATGCACGGCGTAGAGCATTGCCTCTCACGCAATCTGCCTCGGGAATTCTTGCCTGGAAACCCAGCATTGCCGCAGGCATCGTTTTTTAATGCTAAAATTGTCACAGCCCGATAGCCATGACTTTTACACTACAGCAGATATTGAATTCAACCTCTTCTACCTTCCTGCAATATTCTGAGCGTACCCTCCAAACCTGCTATTGCCCCCGAAATGGCATTTCCGTTGCCCGCGCAGCATTTGGTACTGAGGTAAGCATTGTGTCCCAACAACGATGGCTAAGGCTGACCGTCTACCAGGCGGAGGTTGAATGGGTGGCAGATTTTTGTAGGTTGAACTTCCTAATCCAAGGCATCATAGCAAGTTTCCTAACCGCTGTTCAGTTCATAGCCATTGGGGGCGTGATCGGCATCGGATTCTTCCGAGGCAGCAGCAAGTCACTGGCAATCGCTGGTCCCGTCGGCGCTCTCATTGCAGTTGCAGTAGTTGGCGTTGTTGCAATCGCCGTTATGGAAGGCATTTGTGAAATGATCATTCGCTGGCCTATTCCGAATGCTATGGTTGAATTCGTGAAGGCCTTCGTTGATGAGGACTTGGGTGTGGCTCTCGGCGTCATGTATTGGTGAGTTATGGGCGCATTCTGTTTAAATTCCACTTACTCAACTTTCTAGGTACACCTACTGTGTCACTTTCAGTGCACTCATTATCGCCGCAGGAGACTTGACAGCCTACTGGAAACTCGACTGGATCTTCAAAGCGTTGATCTATGCCTTCGCCCCACTCATTATACTCGCGATCAATGCTCTCCCCGTCAACGTATGTTGCGTGCCACGCTGGAATGTGGATTTCGTCAATTGACAAGCGCTATATAGGTCTTTGGCTGGATTGAGCTGTTTGGAGGTATCGCCAAGGTCTGTCTCGTCATAGGTACTATCGTGTTGATGTGTTGCATCAATGCCGGAGGTAAGACCCCGAATAGCGACAGCAGCTTGTGCTAATGGGAGGTAGCGGGCCCCGGAGAACACATTGGATCCATATGTAAGCCAGGAAGCAAATATTCCTCCATTTGGTCCTAACTGCAGTGTCCAGATTTTGAAGATGGAGTGCGAAACAATCCGCATGTCGCAGCGAATCATTTCATCGCTGTTAGGTATTATACCGCTGGATTATTCCACATAGACTTAGGGTCTAACGCTTAGCAGCGAAGCCATACCCCTAGCAACATTTGCCTATATTGGTGTGGAACTCCTAACAACCACTGCGTTCGAGGCTAGGGACCCGGGCGAGTTGATGCTTCCGGCAAGGAACATCGGCTGGTTCACTACTGTTCTGTATATCGTCGCTACTGGAACTTTCGTTGCCAATACCTCTTGGAAGGATCAAAATCTACCACAGCTGTTTCAACAAGCCCTTGTAACCATTACTACACCACCTCCGGCTGACCTTGCCCGGTTCGACTACAATGTCTATCCCGAAACTCATGCGGCACCACTAATAGCCCTCCTCAGACGTGGGTTCGGCTCGCGCTTTCTCCCGGGATTCTTGAATGGCTGCTTCATTTACTCGGCTTTGAGCTGCGCCAATACAGCACTCTTTGTCGCATCTCGCCAATTATATGGGCTGACACAGTCTATCACCGTGGAGTATGACTCGAACATCTTCCGCAGGCTTTTGTCTTGGCCGGGGCGCGTCGACGCTCGGACACGCTCACCTTGGCCAGCCCTCACTGTGAGCGTTTTCTTTCTGTACTGGCTGCCATTTATTAGGCTTCAGTCCTTTGATGAAGAGAAAGAATTCTTCCTACAGGATGTGAGCAACTATACCCTTCATCTAACCATAATAAAACGACTAATCAGCCCCTGCGCAGGTCCAGGATGCCTTGGTCAACGTTGGCTCATTGTCATGCGTTCTCATGTGGTTCTTTCAATGCGTTGCATTTATCTCTTTCTCCCACTGGTGAGCGATACAAAGCAGATTGCCTGCAACGTTCAGGAATTAATGACCACTTCAATAGGAGACGGGTCCATACCCAAGATATCACCGGCTACGAGAATTACGAAGAACTCTATAACCGAAGCTGCACTGGCTGGTTCGAAGGTTTGCAACCTGGGCTGTCATGGCTCGGCGCAGTGTTCACTCTTGCTATTGTTTGCTTCTTCAATACTGCAGCTATGTGGAATGGTGATCGTCTGAGCATCAAATTGATAAGTACCTTGGTTAGCGTAAGTGACTGCATCTATCCATGTCTGTCATTTCATGGTGCACTAACATAGTCTTGCTCTACAGCCCGGCGTAGTGCTACTGATTTGGGCCGTGAAGAAACTTTTCCGACCGAGGAGCCAGCGACGGATTTTTGTCAGCTTGAGGGATCCGGATGACTTCATGGATCAGCTCCGCCGCCTGGATAGCTTGATCTATCCTGTCGAGGACAACACGCGCGAAAGGCTCAATGGCGAACCTGTGCGGCCTGCGTATATAGGAATTTTTAATGAACCCAACGGATTAGGTGCCGCTGTGGAGCCCAATGGTGCTGGCGCACATGGTGCGGCTCAGCCTACACACAGGCGGGGCGACTTGCTTCCTGAGGGAGAGCAACCGGTGCTGCAGTTAGGTGTACAGACCGATCCCGACGAACCAGTTTCACCCCTGCCACATGGCGAGCTGGACGGCGCTGCAAATTCCGACAGGACTACTAGCGATGTTGGCTCGACGACAAGGCTTAACCCAAGCACGTCTGGCCATACGCACCTGGAAGTCCCGCAAATGAGACAAATCCATCCCATGTACGAGGCTGATTCTGGCGAGCAACCGGCCTCCGCATCACCGTGGAGGCCGGCGAGATCGCCGAGTGCTTGGAGCCAGCCGAATAGCGGGATGACATATACGAGTAGAAACGAGAATGGAAGTGGAAGCGCACAGCCAGAGAGCTATACTAGTGCATATTCTGGATGATAGGCAGCGAAATTTCAGTTATTGTATGTCAGGGGCGAAACGAAGAGTAGTCAAGAAAGGCTTCGTGTAAAGGAAAAGGAGTTTGGCTGGCAATAATGTCACTATCCCATGCAATATTGAATATAAGACGAGAATCCTTCTTAGCGTTGCACGCGATGGAGAATATTCAGTATAAAGGCTGAGTGTGGAGGTGGGACGGAAGGCGAGTAGTCTTGAGAGTAGCACACTTCGAATTAGATGAGTCGGGCGTAAGCTCAGAGTAAGCTGCACACTTCTTGTATTGGAGCGCCCAACCATGGGCTGTCGAGTAGCATCGTAGATAGCCAAATGATCCGAGGCGAGGGTTGCTGAGAAATAAATCAGACTGAATCTATGACTAGTTCCACAAAGACTTGTTTTAGAATACCCTACACAGTGTGCGTTGTGCAAGTTGCTAGTATCCCGAATCCCTCGGTGCAAAGCGCACGATGCACCGGGCCTCACATGATCACGCCCCACTCTTTTTGACCGAGGTTTACAAGTTTGGTTGTAGATCCAAGGTAGAATATTGAACGACAAGAGCGACAAGCAACTCTGCTGCAATTATCTACTGAACTAGAAAGCTTGCTATAGTACTACGAAAGGCAAGGAGCTAAGCATGGCAGCTAGTGAGTTGCGCTTACTGCTACAACTTAGATATACTCATACACCATGATAGCTGGGATCAATGCCGTCACGGCGCTCACCGCTGCAGCAGCATATATTAACGCGAAATGTCACATACAGAAAGACCTCGAGAAATTAAGGCAGCAAACGTGGGCTGAAAGTTTATCTAGAAAAGCAGGTGAGTCTGCAAATAGTATCCGAGCTCGTATATTCGCTAAATATCGTGCTCACAACCAGCCAAGGAGAACAAGTTGTCGCTTTGGTATCTATTTGAGGAACAAGTACTAAAAGGCCCACAAAAAGACTGTATCTGGTCACGAACAGGATGCTACACACGCATCGAAGTTTATGAGCAATGCTGTCGGTAGGCGAATTGGTTTCTGTCTCAGGGGATCGAGCCGGGCTAATGGGTTGCGGTGTACCTGCAGAATTGCCCAGAGTTTATGTTCATCTGGATGGCTCTATGGTCAATTGGATGTGCGCCTGCCATGCTTAATTACAATCTCGAAGGCGAGTCACTACTACACACGCTCAAGTATTCGAACTCATCTCTCCTCCTTGTCGATGCAGAGATATCCGAACGGATAACCAGGCTGCAAGACACGATCGTGGGGGACTTGAAAACGAGAATCGTTTTCCTCAACGACATTTTCAAAATTCAAATCTCTGAAATTCAACCGAAAAGACCAGAGGATTCTTTTAGAGCGAACGTGAAGGGAAGGGGAACGACAACCAAGCTCTAATCTATACAAGGTAAGTGGTATCAGAGTCCACTAAGTCTTAACGGGAGAGATCCTGACCCCTTTCTGAAGTGGCTGTTCTGGAAAGCCGAAAGGCGTCCCTCATATTGTGGATCATGGCTACCTATTTGGTATAAATGGAGTTGAAGGATTAGAAGTGGGCTTAAATCATGGGTGGTATCAATGTATGCCCCTCTACCCCGGCACGGGAGGTATGACGAGCATCATATGCTTGATGAGTGGCACACCGCTGTGTATTGGCAAGAAATTTAGCGTTTCAAAATTGTGGGAAGAAGTGCGAGCTTCAAGGTCAACATGTTTCACGTACGTGGGAGAAACCGTTCGTTACTTGCTTGCCACCGCTCCTAGCCGGCGAGACAAAGACTACGGCATCGGGTCAATGTTCGGAAACGGATTAAGACCTGACGTCTGGAGGAAGTTTGGCGATAGATTTGGAGTGGCTACTGTTGTGGAATTCTTTGGAAGTTCGGAAGGAGTCTTCGCGTTGAGAAACTGCAGTAAATGTATGCATGACCGGCCCTCAGGCTTTTCACTCTGCGATCTCTGTCCGGCCGGCTGACACACGATGTGATCTCCTCAATATGCTGACATTTTCTGACACTCCTAGGCGACTACATGGTCGGAACTGTTGGCCACCATGGATTCATAATGAGACAGATGACGCGCAATATTTACGTGCCGGTGGCGGTGGACGTAGCCACGGGCGACCTTGTTCCATCTCCCAAAACCGGCTTCGTTCAGAGACAGCCGTACGAAGTGGGCGGCGAGATACTGGTTCGGGATATTATGGTGCAAGCCTACCGTCCAAGGATATTTTCCTTTCACAATTAAAGATTGGGATCCAATAAACAAGCGACAGGTTAGACTATAATGGTTAGAGCTCTTTTATCTTTCATCAACCAAGTATTTTTAGGAAACCCGCATCAATATTTCATTAGTATAAGCTCTCGAACGTCACAGGACGGCACCCATTCGCTTGTTGGAGGGAATACTGTAGAGAGCTGAGCAATAGCTATCAACACAAGCCTTGCCATGACACCTGCTCAAACCGAGCACAATGCTTCAAGCTCATTCTATCAGATCATGGAGCGTTTTATATATCTGCAATTTGATTGATATATTTAATAGGAGCAAGTTACTCTGCGTCCGGGGATAATCTTTATTTCCTGTACGACTGAAATAGTTACCTAACCGGCATCCATGTAGACCGTTCTCTAGGTAGTCTAGAAAGCCCAGGTAGAGCTGAGAATTGATATCGGAGCACACCTCGGAGAACTTCCATAGGTAGTCCAATAAGCATACCTATAACTATTCATTGATTAGGCTAGAAGCATGTTATAAACGGCCACGAAAAATAACAATCATCTCAGTCTTATGGGAGATAGACTATCTCGCTTCCTGTTTGATCACCAGGCCAGAGTTCCTCCCTCGTAACGGTTGAAGGGCGCTGCTCTGTCCCAATCAGGTATATAAATGTCGAAAAATTTGCCGGTGTCTTCTTTAGTGACGCGGTCCGCTATCTCCAGTATTCCGTAGGCCCCAACCTCCGGAGACAGGTCAGCTTGATCGGTGCCCAAATCCGTTCTCAACCACTGGATCATTTAGATGATTAGAACATCCTGGCGCAAGTAAATATTCTTGAATTACTTACACCAGGGCTCGCCGAAATAATGGTGAAGCCTTCTTTCGCATATTCCAAGGACCACTGGACCGTCAATGCGTTGACGGCAGCCTTTGAAACTTTGTAGGTTGATACCGGGAATCCTGCGAAACGAGGTGCGTACGCGATAGATCCCAAGATACTGCCTCTGCATAAGGACGTTAGCGCATTCGGATCGTCTAGGGTCGGCTTTTGTACATGTTGAAGATAAACTTTCGCCCACCGCGACGCAGCAGTGGTAAGAAACCAGCCGTGACTAGCTGAATCCCGTTCACGTTCACATCGAGGATATGCATCAAATCTGTCCTATCACAGAGGTCAGCAATATCCCTATAGTTGATTTCGGCAAAATTGGAATATATACGCTTCTGCAATTCCACTCGGATTGAAAGGCATGATTCCTGCATTGTTGATCAAGACGTCCAGCTCACCAGAACTTCCAAACATCTTTTCTACCTCTTTTACGGCGTTATTGACGCTTTCATGGCTGGTCACCTCGAGGGTGACAAAGCTGAGACGACCAGGATATCTTTCAATGAGCTCCTTGAGGGCGGGACTCAAAGTTCTTGCGGTAACAACGATGGAGCGAACCTGGCTCTCAGGTCTCGCAGCGAGCAATGTGGCAAGTGTAAGACCCAGGCCACGGGAAGTGCCAGTGATGAGATAGGACGCCATGACTGTGCTTTGCTACAAGCATTGAGACTCTGTCCCACAAGAAGAGGCGATTTCTAGAGGGTTTTTATACTTGGATATCCTACACTGGCCATCCATTTCAATGAGTTCATGCTGATAAATACTCAAAATTGTGTGCTCATCAGAGATGTTCACTTCCACATACAAGGAACATGATGAAAAGGGCATTCAGACCTGCTCTCTCGGTAGACTCAAATATGGGTCAAGGAGGCATTGAAGCCAGCCAATCATCGTAGGAGAGTCTTTCCCTTTGGCTCCAATTTTGCTATCATCCCCTATCCCTGTGATGAAGCTTATCAAGCAGTTCGACAGATAATAGCAGGCAACGTACAAATACCAGTACCAGTAGGCACTCATAAGGCTTAGGCCCTCAACATACGGCCGTAATGAATAATGTTCGAGGCCAAGATAGTTGCGTCTTCAAATATTTGGTTACACGAACATCAGAAGAAGAATCCACCATTTCCACTAGTAAAATGAGCCGAGGTGAACATGGGAATGCCGAGCCTCAGGCCACCAGAAGGAGAGAGCAGATTGGTGGACCTCATTGGAGCTCGAAGGCGGGTTCGCTGGCAATGATATTAAACTGAAAGTGTATTTGTCATTTTCCATCCTGAGGAAATTCGTCGTGCGTTGGCAGGAGGTCGATGCCATGAGGAACAAACCCAGTGCCTGTCAGGGATCTCGGGCGTGCATTCCAGGTCTATCTTAGGCCATTAAATACCTCGTTAGATCAACCACTATTTGAGAGTTGACTAAAAACTGTAGGTGACATCGATATGGACAGCATCGGCATCAAGATCGACTGTCGGGAGGAACCCGACGACTTAGTCTAAGCCGAATATTCGCTATTGAAGGGGAAACACAGGTTCGTATCAAGACGAGAGCATTCCCAGACCGCCCTGCGCTTTCTAACCGAAAGTCATGTAAATCCTGCTTATTCAGGTCTACTCAACAACGCCTGTATGCAAGTAGCAGTCATTCTTCCCTCTCCGTCACACCACCATCTGAATTCACCACAAACCTCAAATCCCAGCCGTTCAACCCCATTTCTCCATTGACCACCTTACAATACAAGTCTCCATGCGCTTCACCGCTTACATCATGGTAGGGCACCGGTCCGCCATCGGTTGTCACTTGCGAAGCGAAGTAGAATCTTTAAAGTTGAGGATGATTCAGCATCAACTTCTTAAATCAAGATCTCTGAAAAGTAGAGTAAGATGCGGGTAATCCCACTTACCTGTACCCCGCTGCATTGTATGCTAGAGCCCCAACTGAAATAAGATATGCCAGTGCGGCCTTGCCGGAACCAAGTGTCACAGCGACAGGGTTTGACTGGAAGGGCGTCACGTTACCCGTCGCGATGTATACATATGGCGAGGCACCATTGTCATCTTTGGATTTGGCCTTGAGAGCTAGAAAACCCCGAGTTGCATAGTACAGCCCAGCATAGGCGCTTAATGCGTTTACGACGAGATCCTGCTCGAAGGATGCTGTAGGTACACCGAACGGGTCATTGGCGTCCGGAGGCATCGTAAACGCAGCAGCTGGACAAACATTCAAGTCAGCACCATGATGCCTGCGATCTGTGACAGTGCAGAATTTGGGATCTGGGACACCCTCTCTCGCGAAGGTGAGTAGCACCGTTATACACGACAACATTCGGAATTCCCAGTTTTGACTCGACCTCACGGAATGCAGCTTCGACCGATTCCGGCTTCGTCACGTCCAAATACACAGGGACAACGCCGTCCAAACCTGTAGAGTCTGCGGTATCTTGGACGTTCCGCCTTCCGATGGCGACTTTATATCCCTGATGTTGGAACTTCCGCGCTACTGAGTGGCCAATGCGCGGGCCGCCTCCAAGGATGAATATGACTTTTTGGGCCATTGTCATACTCCAGAGAAGTATTAGTAGAAATGCAATAGCCAATTGTACACCGAGATGTATGAATAGACGACCTAGGAGGCTTTTAATATTGCCTAAAGCCGCCAATTGTCTGATTAGCAATCACAGGCCAAGAATAACAGCGACGTTAGGCATTTGTTCCGACAAAGCGCCATTATACTTGGGTACCTATTCGGCACATTTTTGTAGCCTTGTTGCACCGTATTCACTCTATGGGGTAGTTCCCACTTTGTTCCTCGCTTATGAAGTGGTTGATGTGCTTAGAAATCTGTGGCCGCCAAGATATTCACCCTCCTTGGCAAGGGACTACACAGAACGCTACTTTCAGACACACAGTTGGCATCCATTGGCTAGAAATGTGTATGGCCCATGCTAGGCTCACAGCACAGGATACGTCAATTCGGTTCTGCCTGGGTGAACGGCATAATCTTGAACCGTGCTAATGTTGAGCTCTTTGATGGCGAACGCGTCTCGACATCAACAAGAGCACATAATAATACTCGACCGAGGAGCAAGAATATGTCAGAATTAATTTACTTTCCCATGTCCTTACTCCCTTTATAGTCTCGCTATTAGTCTCTAGATAATGATGTCTCCACGCTACCCGTCATCCTAAACTAACCTCAGTCGCCTTTCCGCACCTTGAGGCGCCTGGTAACTGCATAATTCCGCCTGACGCCCCATTTCGAGGCCCCCGGTTCGAAGGGTTTGAGGCAATCGCGCACGGCGTCAAGGAGGCCGCCCAGGGGAGCTTGATTATAGGCCAGCTATCCCACCCCGGCCGCCAAGTCGAGGAGTCCATCCAGCCGCATCCCATCAGCGCCAGTGCCGTGCAGCTTGTCGCCCCGCATTTACATAAGACGTATGGGGTTCCGCGGCCTACTACGAGGGATGATATTACAAGGGTAGTAGAAGCATTCGCATATGCTGCAGTGTATCTCGAGTGCGCCGGCTTCGACGGTGCGGAACTGCACGCTGCTCATGGGTACCTGCTCGCGCAGTTCCTAAGCCGGACTACCAACCTACGCAACGACGAGTACGGCGGCAACCTAGAGAACAGAATGCGCTTAGTCCTGGATATCGCCGAGGCGGTGCGGAGCCGGGTACGACCGAGCTTTGTTCTTGGCATTAAGCTTAGCTCTATCGAGTTTCAGGACTCTGGAATTACACCCGAGGAGGCCGGTAAGGTTTGCGAGGCACTAGAGAAGGGGGGAGTTGACTTTATCGAGTTAAGCGGTGGTATATACGAGAAATTCGCCTTTCACCATGTGAAAGAGAGTACCAAGGTTAGGGAGAATTATTTTATGGAGTTTGCAGAGCAAATAGTAGAGAGACTGAAGACTATTAGGGTATACGTGACTGGCGGATTCAAGACATCTGGCGGTATGGCTAAGGCGCTGGACGTGGCTGACGGAGTGGGATTGGCTTCAGTTGCTTGTCAGGAACCTCGACTGCCAAAAGATATATTGTCTGGGAAGGTTCTGGGTATCATGAAACCAGCACTGCACGACAACACCTACTTCCAAAGAGTCATGGCTGCTGGTTGCCAGATTAGGCAGATCTCCAAGAATCAGGAACCTGTCAACTTGACTGTTCCAGAGAAATTGGGGAGCCTGTTCGGCGATTTCGCTGCCCTCTGGCGAAATACGGCACAAGGTGAAGAGCGGATAGTTGGATATCCTGACCTAACACAGGATACGAAGCCATTTTTACTGAACTCGTAGATGTAGCTGAAGGACAATCCCAATATGTGAGATAGTGTTGAACTGGACCCTGATATCAAGGAGCATTCACCAAGTGATCCAAAAGACGCCCTAGGAGCCCCTTCCCCTGAAATGGCCATATCAAGTGAAGAAAGAGAAAGGGATGGAAAAGGCCGTTCTAGGCCTCTCCTTTTTGGACAGGAGCAGGAAAAGATCACTCTACAGCCAAAAAAAATATAAGACAGAGAACAAGCAATATTAGATAGAGAATTAGAGACTTTCATGCCGTCCATTTAGGCCCTAGGAGTGAACCGACCTGTCAGGATCCAATAGGTAGAGAAGTATTGAGGATAGAGGACCTCGGACCAGGTGTGCATTAAGTAGAATTGAATTGCCTACCCATCCACAGCCGATAAGCACGGCTGAACAAGTAACTAAATACACAATGCCTCTGAATAGGCAATAGGAGGCACTAGCAAGTAGTAGTAGGCATTAGCTTACTACCTATACATCTATAAGGCACTTTATACTTAGAATATATTGCTAAAATAGTTAAAGTCTCAAACTTTTATTACACTGATCGATAGAACTTATCCCGCTAAGTCTCGCGATATACTTTATTTCTACATTACTCTTATATTTATGCTATAATAGTGTTCTAAACTTTCGCACTATAGAGGTCTATCGAGGACCGCTAAGAAATTTTAAACTATACTAAACTCCTCTCGATTTTTTAGAGATTCTATATAATTCCTTATCCCTTCTTCACTAGAGACTAGTTCTAATTAATTAATGTAGATTATAACTAATTATCTCTCTATATTCTAACTCTATACTTTACCTAGTTTAATCTTCTACTATATATTAGGAACCGACCTAATTATTATGATCCGAACCGTAACGGTACTGACCAAGGTGGGTTTTCCTTAATTAGTGGGATATCAGGTAGAGGTATGACCAGGACGTACGAAAGGAACTAACTTAGTTCGGGTTATCCCAAATATAGGTATGAGATTGATTACGAAGTTAACTACAATAGTCCTATCTAAGGGTAGTGAGTATATATATATAATGCTAGTCTGGTCGCATTGGGACCATGTTATTATATTCCAATGGAACATTATATCATAGTCTTTCCCTTCTTGGACTCTTAGTCACGTAACGTAGCCTCGTTCTCCATCGGCTAACTTGCCTTGCCTAGTAAAGGTTGCCTATCCTTAGCGACCTTCAAGATGACCTAGTCCGTAATACTTTCCCCTCCTTAGGTCTGCGTTGTCCTCAATGTATAAAAGGTTGACCATACCTCCCCTTCGCGCGTCTTCCCTCTCCTCCTTTATGGCTAACCATGTCTCAGTTCTGAGTCGTTAAAGTCAGAGTTACTAAAGTGAAAACTCCGAAACCTCCTCGTGTAAAGGACGAAACAAAGCGTCTCGTAGACGTCGCCTTAGCCCTTTCTATTCCTTAGAATATCGCTATGGTGGCTTATTCGGCCTATATCGCGAATAATGTAACATATTACTACGATCGCGAGCGATCGACAAAGTGTACTAAATATTTAAGTCATTAATGGAAGTGTAATGGTACTTTTTCTTTAGAGGAGTTTCGAAAAGTAGGGAAATAAAAGAAATAGGCGGAGGTAGATTTATTAAAGAACTATTAGCTAATCGCTAACGCTCGCCGGAAGCTCCTAGAACTAGAAGAGGATGGGATTCAATCTAAGTTATGGCTATATCATCTTAAGGACGTCTCGGATCGTATAATTTAACGTGAGATGGCCGCTCTTGGTGTCCTTAAGTCCCGGACCCCTAACTAGAGCGTCGCCCTGGGGGACCAATCCCTCTTTTAGCATCCTCTCCCTTCGCTGGAGTAGGTCGACTTCTCCTCCGTTTTCTTTAGTGATGACCCCTAGGCTTCGTTAGACGCCTTTTCTAGTAGTACTAGGCAATAAGTATCGGGTTAAGGTGAGTCCTTAGTTCCCACGTATTGTCTAACTCCTCGTAACCTAACTATTTCACTAGATATCGTTTAGTTTTTAGGTTATATCCTAGGATCTCCTCTACATCATAGAGTGGCTCCTAGGTTTCTTTATTAATTAGCACTAGTTCTAGTTTTGCATTAGGTAGTGCCTTCTCGAGTAATAATTTATAAAATATAGGGTGTATATTTATTCCCTCTAGTATCTAGAGTTTATAAGATACTGGTCCTAATTATTTTATGACTTTGTATAGTCCGATTTTTATATAGTCTAGTTTTTTGCTTAGTCTTTATATTTTAATATTTTTTATATTAATGTAGACTATCTCCCCCTCTAAGAAGTCTAGTCCCTTAGATCTTTTCTTATTTACTATTTTTATAGTTATTTTTAAGATTTCGTCCAGTTTTACCTTAAGTAGGAAGTAGAGCTCCTATAGCCTTTCCACTTTTATCTTTACTTTCTCCGCTATAGGTCTAATTCCTATTAGTTCTTTATTAAAGTCTAGATGCCGACCATAGTTAGCGTAGAATGGTGATACCCCCGTTACCGATGTGTTATTGTTAAACATAAATTGCGCCATCGGTAGTAGTTCTACCTAATTATCTTGTTAATAGTTGATATAACACCTTAAGTATTGTTTAACTATCTAGTTCGTTCTTTCCGTCTGTCCGTCTATCTGCGGGTGGTATAATGTAGACATCTTGTGTTTAATTCCTAGTAAGTCTATAAGTAATTACTAGAATTGTGAGTTAAATAGTTTATCTCTATTGGTGATAATGATGTCCGGTATTCCGTATTGTGCGAACACTGTTCTGGTAATTATATACGCTAGTTCTTCCACGGTCGATGATTCTTTATATAGTAGTAGGTATATGTATTTTGTTAGATCATCGTTTATCGTGAGTATACTATCGTAGACTGTTCCTATAAGTGGCTCTTTAGATAGTGGTAGTTTAACAATAAAGTCTATAGCTATGCGAGCCCATAGCTTTTCTAAGTGCTCCGGAGTCTATAATAGTCCATATAGTTTATGCCTTACGTGTTTTGATTTATGGTATATATTATAGTTCTTTATATATTTTTCTACATCCTTACGCATTCCTAGCCATATAAAGTCCCTTATAACTAATTTAATCGTTTTATTAATTCCCGGGTGGCCTACGCTCTTGTCGTTATGTCTTTCTTTAATAACCTTAATTCTTTATTCGTTAGATAGTTCTATATCTATAGCTACCAATACTAGGTTCTCCGGTCGTCGGTAAGTTAACTTGCCGTTTCTTTCTTGTAGTAGTACTGCCGGCTCTAGCTTAAGTCTATTTATGTAGTCCGCCCTCCTACTTAGGGCATCGGCAGTAATGTTCTCCTTTCCGCGTATATGGTTAATTTTAAAATCGTACGCTAATAGGGTTTCTACCTATCTAACCTATCTCCTGTTTAACTCTTTAGTTATCGTCTAATAGGTTAGGTTTTTATAGTCCGAGTATATTTATACTAGGTATTTAGCTCCTTCTAGGTATACTCTCTATATTTTTAAGCATTCTACGACTACTAACATTTCCTTATTGTGGACGTCGTAGTTTAATTCTAGTCTAGTTATTTTTCTAGAGTAGAAAGCTATTAGATGTAGCTTTCCGTTATTATCTTTCTATTTTAAGTAACCCCCGATCGCCTTATCTAACGCGTCGGTTTCTAGGGTTAATTCTCGTTCCGGGTCGAATATTTACAAGATCGGGGCTATCGTTATTAGCCTCTTGAGCTCTTTAAAGGCTTTCTTGCATTTATTCCTAAAGTGGAATACTACTTCCTTTTTAGTGAGTTCTATTATTAGGCCGGTAATCGCCGAGAAATTCTTTATAAACCTCTAGTAGAAGTTCACTATTCTATTAAAGGATTAAATTTCCGTAACGTTCATCGGTTCCGGCTATTCTTCTATATCTTTAACCTTCTTTAGGTCTAGTGCGAGTCCCTATTCCGATATAATGTAGCCTAGGAAACTAACACTATATTTATGGAATTCGCATTTTAATAGTTTTATAGGGAGTGCCTTCTCCCTTAGCTTCTATAGGACTTTCCTTACTTATTATATATATTCTTTATAGGTTTTGGAGAATATTAGGATGTCGTCGAGGTATGCCACCACGAATTCGTCTAAGTATTCTCGTAAGGTGTTATTAATTAGCTCCTAAAAAGTAGCTAGTGCATTAGTAAGTCCGAAAGGCATTACGACGTATTTATATAGCCCCTATCTAGTCTTAAATGCTGTCTTCCATTCTTCTCCTTTTATTATCCTAACTCGGTAGTAGGCGTCCCTTATATCGAGGATAGTAAACTATTTAGCGCCGAGGAATCGGTCCTATAGTTCGTTTTATAGAGGGATTAGATAGCGATTCTTAATTATCTTATTATTTATAGGTCGATAGTCTATATATACTCGTAGCCCTCCATCTTTCTTTTTGGCGAAGAGTACTCTATAAGAGATGGGTAATGAGGAAGGGCGTATAAACCCCTTCTTCTTATGTGTATCAATATAGTCCTTTATAAAGTCTTACTCCTTCTTAGAGAATTGTCTAAGTCATCCGTTATGTTTTAGCTCTTCTCCCTCTTTAAGGGGTATCTTATAGTCCTATAGTTTATATTCTAGTAAGGCCGCTCTACCTTCCTTTTCTATAAATAGTTTCTCGAATTCTTTATATTCCGGTAGTAGCTCTTTAATACTAGATCTAGCTAGCATCCTACCCACTAGTCGTACCTATATCGCCTTTACGATGGGAACCTTTAGAGTTAATCATTCTCCCGTTTTCGTTCCATAACTATAATTCGGAAATTCGAGGATTCTTGTTTTTTAGTTAATTATAGGGTTGTGTTTCTCTAACTATGCCATTCCTAGTACAATGTCGTACTTAATAGTCGTCATATTTAGGGAGACCTCTTCCTAATATGTTTCGATGTATAGTTCGATTTATTTTAGTTCCTCTCTTACCTATTTATCCCCGTATTTCGTTAATGATCTATCTACCATTATTAGTTAGTATGGGTATTTCTTTAGTGTTTTATAGTCTCGTAATCTATTCGCTAGTTATTCCGATACGAAATTTCCTTATGCTCCTAAGTCTAGTATAACTCTAGCGGGTACCCCTTTTAGTACGGCTGTAAGGACTATATATTCTAAACGTCCCCCGCTCGTAATGTATAGGCTCTGAGGCTTTACTGTAGAGTGACCTAGCCCCTATTAGTCGCTCCCTATTCGTTTTTTATATACACGTATTTCCATTCTTTACACTAGTAGGTATTAGATTCGCAGACTAGCCCCTCTTCCATTATTGCCTAGTACCGTCCCCTAGGGATCAGTACCGAGTCTTAATAGGGGTTGGTGTTCTATAGATATTAGTAGGATTCGAAGAACATCGGGCACCCTTAGCTTACGTAGCTATAGTATCTAGCGTAGTGGGTTAATTCCGCCCTTCCGTCCGTAATGATCTTATCTTTATCCCTAGGTTCTAATACTGTTCCTAAATCGTGTAGGGTTAGTTTAGTGGTTCCCTAGAGGCGTAGCGCTTCTCCTACTATGATCTAGATATCGATTCTTTTATAGCTACTTCCTCCTGCGTGAGCGTAGAGTGTATATATATACTCGTATTCTGTTTCCTAGTAAAAGGGTATCTTCGTTAAGTTTAGTAACTCCTTTAGTTAAATATTCGGATCGTAGAGGATATGCTGGTATGGTTTATCGTCCTCTCGACATTCTTCGTATAATGAGTTCATTTAGTAATTAGTGACTATTTTTATCTAGTTCTGTATAACCTTAACTACGTATAGTTTACTTTCTCCGTCTAACTAGACTGACTCCTCTAATTAGGTTAAGACTTACTCCCATTCTTCTTCGGGGTCTAGTGCTATTAGTTTAGCTAGTATCCCTCTAATCGTTTAATCTAGTGGGTTATATTACACTATTATTCCGTCCACGGTATTATATATATAGTAGTACTTTACGGCTCTATATTCTAGGTTATAATATCCTTTAATGCTGACTAGTCGTTTATTTTTCTATAGGGTTCCTTTTAGGTCGAAGATTAGTCTTTCTTTATCATTTTCCTTTCTTACCTAGTAATGGCCTATAGTGAAGACCATTAGATAATATTTAGATACGATGATCTTATATTCCTTCTCATCTTCTTCTAATCCTTCCGTTTCTTCTTACTCTTAGGCTAGGCCCATTTCCTATGTCTTTTTATATTAGTCTACCCATTACGTTACCTTTAACATACTTAGTACCTCTTCCTCCTTAAAGGGATATGAGTATACTTCGTTATCTAGGATGTTATGGGTATAACTTCTATCTTTATTAGGGCATTTTTTATTTATACATTTATATATCATTAATATCATCCTACCCTCCTTAGGTTCTCCTTTTAGGTTATACTATATTCCCGGTTTAGAAGCTAGTCCTACCTCCTAGAAGTTTATCCGGATTACCGTGAGTTCTTCCTTTATAACCAATACCTCGTCCGTTAGTCCTTAATTCATTACTACTAATATTAGCCTGTCCCCTTTCCTAGTTACCTATTCTTAGTTCGTAGGTATGTAAAATGGGTATCGGTAAGCTTCTTTATTTAAGGTATCGTGCGTATAGTAGTTTTCTTTGTGCGGGCACTAGTTGTTAGTATAGTGACTGATGGTTAGTGTCGCTTTCTCTTTCTTAGGTTGTGCGCTAGGATTGTAGTATAATTTATTATCATTCTAATCCTCTAACGTGCCCTAGTAGTAAGTTTTAATCATTATATAGTTCGTTCCGGATTAGATAATATCGTCTATTCCTTAACCTTCCGCCCCTCCCGCGCCACTATAGGCTAGGGGTAGAGTTTTTTCTCTATTTCTTATAGGGATTCTATTCATTATAGATAAGGATTCCTAGTCCTTTTCTTCTTCTACCCTTAGGGCCATAGTGCTAAAGTCCTTATGTGGGAACCATTCATTCTTAGTCTTTAAAGCTAAGTGAATAGGGCAATCGTCCTCATAGTAGAAGTGCCATGACGTATTGGCGTACTTCGCTACCGTTTTCCTAGTGTTGAAGTATACCTCTTTTTTAGCTTCTAATTTCCAAAGTCGTTCGAACTAATTCTTTCTAGTTTATTTCTTAGCGTCCTATTTCTTATACTAGTTTTTTAGCTAGTCTTCATCGTGCCACTTATTTAGGCGTTCTTCGTCTAAGCCCTATGGTAACTCGTCGCCATCTGGTTTCGGGGTCTCCTTCTGTACTATTTCGTCCTTCCCTTCGATTAGGCTTTAGACCTTCTTAGTAGTGTCAGCCTTTATTTCTACTAGACCGTCTACATCGCCGCTCTCTATATTTATTATATATAGTCCTCAAGCGCTGTTTAGGTATTTATTTACGCGATGTCCGGGTTTTCCGCATATATAGTATAGGTTTTCCTTCTTTCGTCGTTCTTTCTCCCTATCCCCTCCTCGTCGAGGGCCCTAGCCTCTTCCTTTACCCGTATTTGCGCGTAAGGCGCCACTAGCGTAGGTTAAGTCTAGGTCTATAGGGTCCCTATAATTACGTCGTCCTTTAAAGTAATATCCCCTTTATCTTCCTTAATTGCTCTAGTAACCACCTCGGCCTCTTTCTTGCTAAGGCCCGCGGTTTTCTAAGCTAAGCTTATAGAGTCAATTGTTGATTTTTATGGCTTCCCTAACCATTTCTTTATACTTAGTTAGTGAGTCCATTATGTTCTTTTATACTGATTCTCTAAGTCCGTTATAGAAGATTTCTACGAACGCGTCTTCGTCATCCTAGTTAAGATTATTTATAATCCTCTAGAATTCGGAGTAGTACGCTACTACTAAGCCCTTCTACTTAATATAGTAGATCGCTCGGGAGGCCGCTCTAGCTTCATTAATTATCCCGAATACCATCTTAATTCGTTCTTCGAACTTAGCGAATCGTTCGAAGTAGAGTATTGTGTCCTTATCTAGGGTGCTAGTATCTATATAGTCTTCGAGTGTCGGTTAGAACTACTGAAAGGCTAGCCCTTTTAAGTGTATAGCCGCGAACATAACCTTATTGGTATCCTTATTATATTTGTCCGGGTTGAGTTTAAACACCACCTTGAGTTGGAGTAAGAAGGGGATGAGCTTAGATCGTTCCCCATAGAAGGGTTCGACCTTAACCTCATCCTTCTTGTCTTGAATGATGACTAATGTTGGAGTATCCATCATGTTAATGTCCGAGTCCTCCTTAGTGTTGATATTAGTCTTGGAAGTATTAGTCAAGCTGCCTAATGGTCTGGCACTTAGAGTTAGGGATTTAAGGCGAGAAGATCCTGCGTTAGACATTCCTAATACCTATCAAGAGGTAGTTAAAGTGTTATGATCCGAACCGTAACGGTACTGACCAAGGTAGGTTTTCCTTGATTAGTGGGATATTAGGTAGAGGTATAACCAGGACGTACGAAAGGAACTAACTTAGTTCGGGTTATCCTAAATGTAGGTATGAGATTGATTACGAAGTTGACTACAATAGTCCTATCTAAGGGTAGTGAGTGTGTATATATAATGCTAGTCTGGTCGCATTGGGACCATGTTACTATGTTCTAATGGAACATTGTATCATGGTCTTTCCCTTCTTGGACTCTCAGTCACGTGACGTAGCCTCGTTCTCCATCGGCTGACTTGCCCCGCCTGGCAAAGGTTGCCTGTCCTTGGCGACCTTCAAGATGACCTGGTCCGTAACACTAATATAGGGAACGACGAGGCTAGGTTACGTACTACGCACGTAATGCCTAGAGACGCCAAGACCCTATCGCGATAACTATGCTCGAAGCATGCGAGAACCTTACGTTCTCTATACTTCGAGTCTAGTTATAGATAGACATCGAGGTACTACTTGTACAGTGAATAATATACTACTCTACGGATCGTGCCTGTTAGCACAAGTGGTGCCTTATAATTAATGCACTAATGCTTCCTATTCGGGTGACTACGTGACTTCCTATAGCCTTATTCCCTGCGAGGCTGTCCTCGTTCCACCTAACTTCCCTGGCCTAGTGCCTACCGCGGCTACCTAGTCACCTTTTAGGTCGTAACATTCCGGATATACGTTAATTCTAATTCTAATTACAATCGAAATTCGCTATATAATTTTCAGATACACTAATCTACCTAGAATCTTAAAGGGTTTTAAGCTCTATATAAACGAATGTATCGAACTTATCGAAAGCGTTGTAGACATGGCGCCTGTGATGGGTTGAACCCATGAGTGTCTTGGTTATCCAAGACTGACTAATCACGTGATCTCGTACGGCCCGAATCTCCGGTTACTCTAGTAACCCTATCGATATCAACGAGAAGGTGCATATCTTCTCGCTACTCCGTACGTACGGAGTATCCTTTCTTTTCTCTCTTTAGCTTTAGAATCCTCGTTATACGGTAGTTAGATTAATCGCATGATTTCTATCTAAACCCTCACAGCGCCCACCGCAATGTACTATTAAACATAGCCTTCTAACCTGACCTTAGGAAATAAGTCCGCCATTCAATCGCTTTCGAGAAGCTAGAAGCAAAACCGCTGGCCATACTATCCTCCCCTTCTTACCTTTAAGCAATTTCTCTAAATCGGCATATAAGTGCTCACGCTGTTTATCCCATTGTAAATCTGGATACAAATGGTCGAAATACCCTCTAATCCAAGCCGTATCACCATACGTCACCCATAACTGATCCTTTCCATCCCTTGTTTCCAACTCGTCGCTCTTCCCTACCGCTGACTCATATTCGCGGCACCAAAAGAACTGAGAGTTATGGCTGTGCCATTTTAATCGCTTGATATGGCTGAGGCCTCGATTGCCGAGATCGATACTATCATACTCTCCATCGGACACGGCACATGCGCGAGATGCCCTAGGATTCTTCGGAAGTTGCTCCATTAAACGCTCGAAAATCTTGTGCAAGATATAGGTTGCGCCAGGAATATCGGGAAGAGATGGCCTAGGGCCATATAGCCAAACGGCCAGCGTTCCGCCAGGCGTAAGTGTCTCCGTGGCGGCCTCGATTACAACCGCATGGTCTGTCCAGTGGATGGCTTCTCCAATCGTTATCATATCTACAGTTCCGGGCAAGATCCATTTCGCCATTTCTTCCGCGCATCCCTCCACAAATCGATACTTTGTTACCGGAGCTTCTGGCGGAGTTCCCAGAAGACGCGCTTTTGCAGTCCTGATATGATGCATATCTGGATCGCTAGCGATGATAGAATCAAAGTATTGACCGAGTTCCTCAGCGACTTTCCCCCCCCCAGTACCAACATCATGGGCGATGTCCCAACTCCCTTCATGGGCGCGGTGGTAATCAAAAATCAAGTTGTAGAACTCTTTTAGGTAGGGGGGTCGAAAACGGTCGTACTTTTCCCAATCAAATGTAGAGGAGGCGAACAACGCCTCACTGTAAAGAGATATTTCTGCGGAAGTTGTCATGATTCGAACTTCAAGCATAATCTAAATCACTGAACGTGCCAAGATGCGTGCTCGAGAGCCCCCCGTTACCAAGACAGGCTTCTTTTATATTAAGGTAGAGCGAACTTCGCGCAAAAGAGCCGTGAACTGCTTGATGCGTCTTCTAAGTAAGCGCATCTAAATCTCCGCACCACGTATACTGGCCCGCCGAGTAACTGCCGACGGCGGAATCTCGAGTCCGCGTAGACCAGGTGGGTAGCGTTCAAATTCAGCTAGCGTAAGAGCGCCTGTCTTCTTAGACGCTCCTATCCTGGCTTTCTACGCCAAAAGGGACTTCTTATGAATTGTATTGTGTGATTAGAAGTGAGTGTGGTTCCCGAGTAAAGAAAACTGTCTTATATGTAGGGAGAATCGCTATAATGGTTATTTCGTGGTTGGTCTGCCGGTAACCCCTGGTTTTTTCAGCTCTACAGAAGACGGAGCAAAGGGCTAGGCGAGTCTATAGCTTTGCACGCATCCTTATATTTTACATAAGGGTAAGATTCAATTTCGCTACTCTCGAACCTGCTCCTAGTCAACGTAGCCTTATTCTCTATTGGCTAACCTCTTCCTTGAAGTGTAAATAGCTTATCCTTAGCGATCCTTTAAGTAAGCTAGTTCGTAACACTAGGGTATCGTAATATTAATCCTTAATCCCTGCCCCCCTTTACCCGCACCTCGTAGTATAGGAAGAATATTAATCCTCTACCTATACGCACTAATCCGCGTAAGGTTAAGAGTCGGCAAAGCGGTTTCCCGCCTAGATACATCTAATTATACGATTTACCCGTTTTAGTATCCTAATCTAGCTTACTCCCCGGTTTTAATTCCTCTATATGTGTAGGGTAGGGCCATAAGGTTCGAACCTAGGATAAAGTCTTCTTTAGCTTATACTTCGTAATAGGCCTAAACCAGAGCCCATTTAGCTATTATCGTCTCTCATCGACTTAGACGGGTCTCTAGATCTATTTAAAAGAGTGAATTCTATTTAGGAAGCTCTAAAGAATAAGGGAAGGATGTGAAGTAGGAAGTAGTGGAGAGCGATCCCAATTTGGATGATTAATTTCGCTGAAGGTATCCGAACACGTCTTGCACGTAACTGTACCCGGCTTCATATCCTTAGTAGATAACAGAAACCCATTTCCCCCCTTCATGCTCTTAGCCAACCAAATTTCCTTTCAAGCATAGTCAATGATAATGGCAGTGATAGCCACCCCACCGGTTGATGTTGACAATACTGTCTCCGTCATCTACAGCAGAAAGAATCACCAGTACGATAGCCGTCAGTCCTTGGCCTATCCCAGCAAGATGAGTGCGACATTTTTCGAGGCACAGTCACGCTGGATTAGGACCGCAGTAACAGTAAGATGGGATAGGGGAGATCCACATCTGCAGAGCGTGTTGAATGATGTGGAAGTCTTGTACCGTGGTTGGAGTACGAAGAACATGCCACCCTTTAGTCCTTATATCGACGCAACGTTCTTACACACCGCGGCCACCGCTCGGAGAGCCGGTCTCCCTTGTTTCACCAATGGAATATCCTTACCACATGAAAGTGCTGGTAACTGGACCCTCCACTTCAAAACATTTGAGCTCGGCATCGTAGCGGCCAAAGGCAGGCGCGTTGGGGACGCAAACCCCCATGGTTACGTGTGTAACCGTAGTGAAGCCAACCAGTTTTCAATCCGTGCTTTAGTACAGCAACTACAGAAAGATGCACCAACTCTCACTCCACTACTGGTTTCAACTCGTGGCGCGCACGAAGGCGTACGCATAGCTGCCGAAATGTGTGGGTTGAAATTCATCCAGCTCCAAGGCGGGCTTGATGGAGCAGTCATTCTTAGTGAACTCGACAGCATTTTGCAGTCTCCAGAAAACAAAAATCACTCTCTCATTATTGCTGCGACCCTCGGTAATGATTGGGGCGGGGTCGACGATATTGTTGCTATCCAGGACCTTCTTGCCGTTTACCAATCCAGGTACAACGCCCCTACACACTTGCATGTTGATGCCTCCCGAACATTCGATTACCTCACGACACTTCCTAGGAAGTCCCACGGGCAACTTAGCTTGCCACGCTTAGCACTACGACCAATGCTAGACAACCACTACAGGTCTACCGGTATTGTGCATGCTAGCACAATTGTAGCAGGAGGCCTCAATTTCTCAGACCCGCCCTACGTAGTGGTACTGAAGCCTCGTTGTATTGGCAGGACGGGTCAAGACGTGGAATACATCCAAGGTCGGGATAGCACAGTTGCTGGGTCTCGAGATGCGTTAAACGGACTCCTAGTGGCATTACAAGAGGAGCGTTTTGGAGAAGAAGGCATTCGGCGTATTTACGACCAGTGTAGAGAGATCCGTCATACACTAAGTGCACTCCTCATCGGCCAGGGTGTACGGGTGGACATACCTAACGCCTCGCTCGATCTCATTGTCTACCCCCTAGTGCCTCTGAGCAAAGCACAGCAAGTGAAATGGGGCGTGGTGAATCTCCATCCCGGCACCTTTCTCATGACCATCCAACCTAGTGTGACAATTGCACACATCCAACAATTCCTAGAAGATATTTTCAACGTACGGGCTATCTCCAGCATATTTCCAACGTTTGACCTGGATTTGAACGCCTATAAAGTCTCTGAACGGATCGAAGATGAGCTTTATCGAACTGTACAAAGCTGGCGGAGCACTTCGCGCCTCTCAGGCGGCTACCCGGGTAACCAAGCAACATTGTCAGCTCTCGGACCGATCTTGGGATGCATGTTGACCAGAACAATCCCACTCGACTGGGCACAGGTGCGAACGGCGACCTTGCTTGGCGATCTGAAGCGACGGTTTGGTGTGCCACGAGAGATGTTTTCGAGTTTCCTTGGCGGTATCACCACAGGTAGTACTATGGGCAATCGAGTAGGGCTCCTCACTGCTTTAAAGCACTGCCCACACGGTCACGTGTATATGTCGACTGCAACGCATTACAGCGTACGTAAGGTCCTTGAAGACCGATTTGACTGGTATAACGACAACCATCCACGTTTCTCTGAGATCGAGGCCGACGAGTTGGGTCGCATGGTCCCCGAAGCTTTTGCGCAAAGAGTCCAACTTGACAAGAAGTCGGCTCGCCGACGAAATCAGTGCCATCAAGTCATCCTCCTAGTCAACTTTGGCACAACCTTTACGGGTGGGTCAGATGATGTGGTGGGCTTAAGCCGATCATTGGAGGAAGTCGGTTTGGAAATTGACTATATCCACGCCGACGGAGTCCTCCGCTTTGGCTATGATTATAGAACTGTTTGTCTCGGCCCGCCGAGGAGTCGTAGTAATTCTCGCGTCGCCGTTCAAGGCATCACCGTTAGCAACCACAAATTTCCTGGTCTCTCAGTATCTGGACTCGTCCTCTGCTATGCACCTTCCGACAGAAAATTGGCCGCGATAGAGACACGCAGCGATCCACGCATCACGCTTGAACTATGGCTATTCGATCAATTCTTCCTTCCTGCTGATATTGCCATGCTCTATAGTGACTGCACTGCAAATGCATGTCGTTTGCGAGATCAGTTGAAAAATGCTGGCATCGTCACACGTTTCAACCATGAATCGATAATCACTCTCGTGGAGCGGCAGCCTTTGTGGCTAATCGAGGAGTTTAACCTTTCACCAGAAGATGACTGGGTGCACTTCATCACCATGCCGCACATTACTTCGGAGTGCGTAGACCTATTTGCAACTTCTATTATTGCACACCGAGATTTATTTGAGTTGGCCCTCTCCTCTACTATCGGCATCATGAATGAGGCCTTTAAGCAACCCCAAGCGTCGCTCCACCTAAAGCGAATTGCGGGTTGGGACGTTGCATTGATTGAGAAATGTGTCGAGTTAATACCGGTGGATTTGATTGAACACTTTTGGCAGCGATGGCTTCGTAGTGCAATGTCATTTGCCGCTGTTGATACAGCTGGTGATCCAATGGCTATCTTTTTGATTGTTGTCAAGCCCAATCGGGTTATAAGTTTAGACGACATCATACTGAAGCCAAACATACCTCTTGTACTAGCGACTGATATTGCAAACCAAGTTATCTCGAAAATGAGTCAAAGGCAATGAGCAAGCAAGTGGCAAACTGGCAAAGGAGGCAACCGGATGGGCCGGGTGCCATTCTTTAAAACATCATCACAACATCAACATGAGAGTAACGTGAGAGTAAACTATATCTTAAGACTTACGGGGGGGGTAGAGCTATCGATCGGTGTGATAAAAGTTTCAGACTTTACATATTTTGGTAGCATGTTCTAAGTATAAAGTGCCTTATATATTTATAAAGTTTTATATAAATATATTTCGGAATTAGGTAGTAGTAGCCATTGTAATTTATTAACTTACCTAGAAGCATCAAGTTTTTAATGTAGTATAAGTGCTAAGCTAAAATGGGCCCTAGACTAGCCGCTTAAGGGATAGTCGTAAAACTAGTATACGTGTTATTCTTAGCTAAATACCATCTAAATAGTTAGTCCATAATTCTGGCTAGACCCCAAAATGGGTGTGACATAATCATCTAACCTCCGGAATTACTGAGAGAACTCAAAGGGCTGAGTCTTGCGGTTGAGATTTTACCCCGAGTTGCACACGAGATGAAATGGGTGGTGAGCTTTCTAGTTAGCGTCGAGCTAGTGGGAGATTATTTGTCCACCGCTGTCCCTAATTTTGCTACGTCGTTGTATCGCATCCACATCTACATTTGGTCTAGTTAGTCCGAAACGACGATGCCGGACACGCCTAGAACTCCGCACCACACTAATTCGCGCTACCAGATCTAGTGGAAGGGGAAAGGGGAAGGAAGCTTCTAAAGAGCTTCTAACATGTCATCTTTATGTTAGGAAAGACTTTGCCATGGCATTAGAAGCTCTAAATGGTTTAGTTCTAGCTCAGATCCTATAAATGTATTGTAGCTAAAGGCGTAAAGCATCTTAAAGTTAACTTCCTGCGCCGCCTGTCCCCTCAAACATTAGATAAAAATTTCAAGGTCTCTTCTAATCGTCCTAAGCTTGATCGAGCTCGACCTTAAAAGGCGGCTTAGTTAGTAAGAATTAATATTGCTCGTCGAATATATTAACCAGGGGTTCCGGCAAAACTCAGGGGGCTTTCCATTTAGTGTTTACGTTATTGGGAGAAAACGTAGAAACGACCCCTGCGAGGTCTTCGAGGGGAAGCTTTATTGTCTTCTTTATCTTTCCATTCCGTCTCGCACTCCTTAGCTTGTCTGCTTCCTTCGTAGAGATGGTATTAATTTTCCGAATGTTATCCATTACGCACCATTGTCGACTAGAAGATGTCGACTCGTCGCTAGTTCTTATGTAATACTTAACCCTGCGCGCTGATAGTAAAGTTATATTAACTGAATACTATTACTAAGTATCATTAACTGAAAAGTCATTAACCGCTATACCTTTAAATAAAATAAGTTCTAACTAGGTAAGGGAAACCCTTTAAGAGAGCAATGACGAATTAAAGGGGTTAGTTGGAATATTTAATACATAGACCACGATTGTTAAATATAACTTTTAAATCACCTCGTAGCCGAGTGAGTCAAACCTTTGAGATCGAAGAGTTCTCCCGATTTCCCAATTTCAATTCTCTGTGGACCTAGAGACTGTGATCACTTTCACGGAGCCCATCTTCGAAGAAGGTCCTCATTACCTCATCCATGCTAGGGTAGTCATCCCCGAGTATGTCGACATTCGCCATGTTCACATTTCCTCCCGAACCCATAAAGTACGATAACATGTCAGCGCTCGTAAAAGCATCCGCGTGTTCCGAGTAGAATGGAGGAAAGGTACCACTGCCAATATTTCCGTCCTCAAACTGGGGTCCCGGAAGGGTATGAGAGATCAGATCCACATCAACGATGTCGACTGGTTGGCCTAAGCTTGAAGTCGGCGAGATGTCGATTGATGTTTGCGCTTCTAGCGGTCCTGTGTTGCTCTGTGCAGTATTGTTGAATTTCCGAGTAAATCGTTGCATCGTCGTAGTCGAGATTCGATCCAACACATCGCGGCTTCTCTTCGCCTCAGGCCAGTATTCCCCGGTAGCGCTGAGAATATCCGATGTGAATCTCAGCGCTCGCACCAGAGCATCGAAATTTACCTCATCTGCGACACCGTCCGGCGTCCACACACAGTAAAATATGGTGATAACGCACATGGAAAGGGAGTGGACACTGACCCAGCTGTATTGTAGTTTGTTGGACGTATATAGCTTGTGATAAAGCATGCTGCACTTCGTGGCACTGGAGAAGCATTCCCGAAGTGACGCCTTCGAGGGATACTGGAAAAGAGGACTCGGTCGAAGAACAAGCATGACAAGCTCATGGTACTTTATTTCACACAAGAGATTAGTACAGCAGCGTTGGCAGCTTTCCGGGTGTCGTGGAATCTCCTCCTTCCACTGCCGGAGCCGGTTGAGCATGTCTTCTTTCCATCTTACAACATCGGTGATTGCCGGTTGAGTGTAAGGAGGGTATAGCCGATCAACGCAGTACAATACACACTTAATTTCGGAATTGAATCTCGCCAATTTGAAGAGGTGAATTGCGCTGGACATCGTGGTGAGAGGTTCAACTGTCTGCCTTGATTTGGGTTGGTCAGATTCGAGATCAGCGTCGTTGACGTCTAGTGGTAACTGCAAAATAGAATATTAGCTCACAGCAGCGTCAAAAGCTTACATCACTCACTCTTAAATCGCACTGTTCGTCCATTAACCCGATTGGCCTTCCCATCAGAGTGCTCAAGATGCGGTCAACCGTATAAGTACACCAGAAGATCCTGGTTCGCATCTCTTGTTCGAATAATGAGAATACACTCTCTGGTACATTGCGCTGCAGACCAAGTTCTATTACCGATGCGAGACAATGGTAATGAAGAGTCCAGAGGCTTAAGCCAGAAGACGAATTGTGGATGGTGTACATCTCCAGAAGCAGGATGCATTGAACCCCAGTAACAGACGCCTTTTGGAACATGCTATCGAGACGTCTCATCGCAGAAGCACAGTAGCCTTCAGCAGATAGCTGCACCTTTGCACGACGTGAGAGAATGGTAGCGCCGATTGCTAGGACCATGAAAACTTGGAATTCAGATGTGGACCCGACCTCAACGCCATCATACATTCTCCGGATAATGTCCAGGTGAGTTGGTTCGTGCAAGAAGGGAAATTGCAGGTGGACGGTCTCAAAATAAGCCTCAGACAGCCACCTCGTGTGTTTCTGGTCCGAGGGTAAGTCGCTTGGCTGAGCGATGAGTAGGTCTGCAGGTACTGAGGGGACCCCATTCATGGAATCTAAAGACGACGGCTCCTTAATCTGGATTCTTCGACCTAACCCTGTCAAGACGAATTTGGTGAAGAACAGTCCGCTGGAGGGGCCCAAGTATCGCGGATCCGCCCCAGTGGACACGGAGACGAGGCCAACCTGATCGGTGATTTCACGAAGCGACTCATCCTCCTCGGGAGACTCGCTTTGAGTTCCATTTTCGTGTTGGGATTGAAGCCTACCGTGCTCGCCGGATAGGTAACCCCTAGGACAGTTTGATTGACCGGTCGGTCCGCGATTCAGATCGATGCTCGGGAGGTTCTTGCGAATAATGGACTCCAACCATTCAATCCGCGCCTCCAAGTCGTTCACAAAGCTGATAGATCGCCATTAATTCCACTGCCGACCCACGCGTATATTGTAGTAGCTCACCTGCGAGGGATCTCGCGCGACGTTCCTCCGCCTATACAGTTCGTGCCTGCTTTTTGACACGCGCTGCACGCAGGCAATGCTGCGTCACACTGACAAACCGTCACTATTCCGCATACAGGTAGATTCGGCCCCGTTCAAGCATGCGGGTCAAGGGCAAAGAATGCGAGGACTCACCCGGATTTTCCGTTTCTGGCATCGAAAACAAGCGGCAGTAATCCGTGATCGTGGTTTAGGCAGGCGCTGAGGATGGTGGCTCGATGTTCCTGAAGATCTGTCGCTCGTGCCAGTCTCCATCTTACCAACCACAGGGCGATAAATTGAGGCGGGCGGATATGGTCCGATTTAAGATGGTGATTCTCTCCACCCAGGGATCAGACTCGACGAGGTGGACGCCTGTGGCTATGATCTGTCTACTTTCTCAAAAGAACGGCAAATGTGGTATAGAATGACCAATTCCCGTAGGTAACTGTCACGTGGGGCTGTATGAAGTCGTTGGATTACGGACGTAAGCAAACGGATAATAACCGCAAACGCTATGGACATACGGAGACATCCGCCCCTCGGCCAAAAGGCAATTCTTCGCATCGCGCTGTCGAAACTGGTTGACTCCTTGCCAGCTTTTCTACTAGCTATTGCATTCTCGGCTTTAGACTCTGAGCGTCCTGCAATGTATATAGAGTCATTCTTCTGGTAAAGGATCTTTGACAGCTCTAGGCCGACACCATATCCGCCAGTAACAATAAAAATCTGTGTCATTACTAATCGGTTTAAACGTGACTTTTATATCGGCCGCACTTTTACCTTTCCTGATTGATCTGGACAATCCTTCTCAGTAAATGATGGGTTTAGAGGGAAATACTGGCTGTAGGTCTGCCGGGCTCCCATAGTGGGAACGAGGGGCATTGTGATATACTGGGAAATCGCAATTAAGAACAAGAATTCCTGTACCTATCAACCAAGTTACACAAATTATTCCTTCGAACCCGAATATTGCAAATAAAGTTCAGCGCACCCGAAGCGAACACTAGGATATGAAGACAAAAGACGGACTACCCGTCACTCGGACGATCCGTTTGCGACAACATGTGGTTAGACACTTTCTGGGATTGACGTTCCCAGCAGTCAACAACTTGTAGAAACAATTTTCAAGTAAAGATTTAGCCTTACTAGCGAGGAAGCCCTTCTCTTTGTTAGTGGCGCTCCATGAATACAGTGCCTGCTCCACCAATCCGCCAACACGAGCAATCAACGAAGAATGGAAAGGAATTATAGATATGGTGCTGCGGGTAAAAACTACAAAATCGACTCACCTAGCAAGTAGTAAGTACCCACTGCCCCTTAAACTGTCACGATCGTATGTTCGCGACAATGGAAGATCGATAAGTACTAGAGCGTTAGATATGTTAGTTGATCCTTACGATGGGTACTGATTCTGAAGGAGTAATCGCATTTTTGAGCCTCCTTCCCTTAATTATTTCAGCTGCTATCTACTTCTATCTAGTTGCGTTAACAATGCTGTGCCGAAAGCCACCACTCTCAGGTCTCCGCTCTATCGTCATCGCCTCACTTGATAGTACCGCTCTCTCTCTCTCTCTCTAGACCTAATCATCCTAGAAGAATTGACTCGGTCGTCCCTCGTAAACCACGGTCTACACGCTTCGAAATAATCAGTCGTTCTGATCAATCCTTCGAATGTAGTATAGAAAGCTGGTGATCACAAAGTCCGCATAGGATGCTACAATTCTCTTGTCAGCATCTGTCTACCTTACTCATAATTCTATCTCAATGAAATATTTATCTCCTTTAAGTATCGGTGTAATTACGAGAAACTAAAAACCACTCACGGGTCGTCCCCATCACAAATGGGCCTCCATTGCCTTTAATGAGTGCCGCCATATTCTTTAAAGGGCCCTCTGCCTGCTTCCAAGCTCCCTCTTCAGCGTCTTCCCTCGCGTACTTCTCCTGGGACATCCTTAGTGACTCAGCTCTCGTCAGGGAGATGTACTCAACGCTCCTCTCGGTAAGAAGATTAGAGAGAACTTTGGACATCGAGATAGGACGGTAAACCTCTAAAATAGCGGTCACAGCTACGTAGGCCTTGGGCAGTAAAGGTGATTCTAGGAATAAGGTAGGTGTAGGGTACCGCTTCTCCAGCTCCAGGGCGATTTTAGCAGAGTCCTGGATATAGGTTAAAGAATCGAGCTTTATTGCGGGGGAAGTAAACGCACGCCCTTGCTCATTAGAGGCAATTCCTCTATTTCTTGTGTTAGCAGGCAGTGTTCTTGATACTCGTCGGCAGGTTCAATGTGGGAAACCCGCATGAAAAGTGAAGGGAAGGGTTTGTTACAATTCCTTAAACTTTGGCCCAAGGTCTGAAAAATCCGTCCATTCCGTCATATAAGGGATGTTCTTATAATTGAGCGCCATGCGCGTTTTCCATGGATTTAGTGACCAGCCATGGCAGCGTGGCTTGCTGGGGAGGTTATAGAGTATTACTTCGTCCGCCATAATCATGGATATTTAATCTTAATTTTTCTTCTAGAGAAATGAATGTCAAATAAAGAGCGAAAAACACAAACTTTACAGGCGTTTAGTTATCCCAAGAAGCTCGCAGTTGAAAAACGAAATTTGAAGTTATTAGCCTAAGATCGCATGCTTTGGAGGATGTCTGTTTCTGAAGCTCTCTTGAGCCTTAAAGGATTCCAGGAAGAGTGGGTGTTCACCCTTGCCTCAGTCTTTGTAATAGCGATTGCTTAATTGTATTCAACGCGGACAATGGTTATGTGCATTCGGAGGCATCCCAGTCCATTGCCCTACGCTGGTGCCTTGCATCCGTACTGTAGCATCCGCAATACGGCCACGGAAACTCCCTCTCCGAAAGGCTACGGTTCCTTCCCGACACAAGCTCGATTAGATCCCAGATTTCTGCCTAACGACAATTGCTTTGGCCATAAATGACACCATTCTACGAATTCGCTTATTAATGGACAAATGTTCGCTCTAATCGCGCGCAAAGTTCTGCGAATCTTCTCTTATGTTCAATGGGAACTACACGAAATTAGGTTCAAAGATGCTTATGCTTATGTCTGGATAGCCTATTTAATAATCAAGGATTGTAAATGGTTCGTAGTTGCCACGAAGTAAAGAGGTAATAACATTTGTCGAACAAGAGCGCCAACTTCAACCATTTAAACCCACGCGATACCATAGATCAGGATTCGTTTTGGTGCATCAATCAATTTCCGCCCTCATATTCAAAACGATTGCTCATACGCCGAGAGAGTTTTTACAACAATGTCTTTCTATAAGCCCCGTGTCCTTTTCGTCCTGACATCCCATAGCGAGATGGGGACGTCGGGCAAGACAACTGGCTGGTACCTGGTAAGCTGCCCTGGCACTTTAGTTTGTCTAACGCTTAAAGGAATCCATAGCCCGAGCTTGCCCATCCATACCACCAAGTGAAAAAGGTTGCCCACGTAACCGTGGCGTCTCCAGCAGGCGGCGCAGCCCCGGTCGACCAAGGCTCGGTCGACAATTGGAAGTAAGATGAGGTTTGCCGACAGGTCTGGGAGACCGAATCTACCCTCTGGAAGAACACAGAAACTTTGTCGACGTTTCTGGGAAAGGCTAAGGATTTTGCTGGAATCTTTTATGTGGGCGGCCATGGGCGTAAGTTTGTGCTGTGTTGTTGCTCCTTCCATTCTTACAGGGTTGAATAGCAATGTACGATCTCGCAACCGACGCCAACTCGATACAGCTCATCAAGGAATTCTTCGAACACGGCAAAGTTGTTGGTGCTATATGTCATGGCGCTGCCGCACTGGTCAACGTCAAACTCTCTGATGGCAGCTACCTCGTAGCGGACACAGAGGTGACGGGTTTCTCCAATGACGAGGAGGATCAAATTAAGTTGTCAGAATTTATGCCATTCATGCTCGAGACCGAACTCAACAAGAAGAGCGGCGGCAAATACGTGAAAGCCGATAAACCATGGGGAGAATGTGTCGTCGTGTCTAAAGGTGGGCGTCTGATTACCGGACAGAATCCATACAGCGCTGAAGCGATGGGGAAAGCACTCGTGGATTCAATCGTTAAATGATTGCACGCGACCACTTTACTGATTAGAGGAAGGGCAGTTCAAAAGCTCAAATTATCGCCAGTCTTTTGTCCTCGTAAAATCTCTAGGTAATGATACATAACTTTCAATACGCGTTCACTCTCCGTCGTTAGAAGAGACTTGCCGACTCCAGTTAGGATTAACGAGCTTCCCGCGAACGTGTATAGTTACATAGTTCTAGCTATTGTAAATTACGGCAGTGGAAGCATGTATTGATTCATATTGTTCTTCTACTTCCTCAGAATGGAGGAGCATATATACACTAAAGTAACATACTAGACGTTTCCCTATAATTTCCAAGCGTGCGGAATGATTCCATAAGGCTGTGTGAATGTTGCAGTAGTTAGTTGAGCCTCATATCACCACAATTACAACTAAAAGATACTAAGAACTGATTGAATCCATGAGGCACAGTTATACGGGTAAGTACATTATGCGTATGGTAATTCGCGACAGCGGCTTACTGATCGACCGATGCCATTTCCGATACCTACTACATGCTTTCTTTATCGGAAAAATGATAGGTCCGGGCAAGGATAGTCTCGGTATCATTGGACGTTTTACCATATCGCTACGAGTACGATGCCGGAACCGGCCATCAGGCACCTTGAAAGCTAAAATGCCGAGTTGACCTTGAACTCAGTCAATCTTAATCATGGTGCTTATCGTTTAACACGAGCGGACGCGCGTACAGCCTCGAGTTTGTTAGAAGCGGGGTTCCAAAATTTATAGAGGGCACGAAGGGTAGGTCTAAGGCGCCAGCGCTGTTAAAGTTAAAATTTAGGGCTTTACTCCGTAGTAACCTCGCACCAACACGTGAGACCTACCCTTAGTACCTCTCTAAACGTTGTACGCCTAAATAAAGCCGTAATAAACCTGTCCAACCTTCTAACTCGATATTCTAGGTGTACCTAGTAAGAATTATAGAGATTTTATTTACACTTACATCTCAGCCTATAATTGATAAAGTCATACTCGGCCGTTCCAACTTACCACGAGAAGAAGTAGCAGCTAGTTCCTAAATTTCTGAGGGTCGGGCCCGGGCTATCCGCCAATTAAACCCATCAACAGACGTGCGGACACACTTCCATACAAGGAAATGCTTGCTCGAATCAAGGCTTGCAAGCTTTACCAAGCTTCGAGCCTAGGCGTAGTCTAACCTTGGAGGTGGTGTTCAAAACACGCATCCATTGGGTATTATAAAACTGAAAAGCGATCAAGGACGTGCCTCCTGTGGCCGTGGCGTTACCCCGCATCAGGTTGCCGTGCACGCTACCACTGCATATTCGACGATAAGCAAATATGCTTCGAGAACACGCATCTTAGAGCTGGATTCCGTGCCGTCTTCTCAGGCTAGCGGCCAGATTTACCCTGCGATGATTTCCACGGCCTGGGAAACGGTTAGTCTTTGTGCCTCCCACTCGAGGCAACCACTCGACATTGCGAAGACAACCATCCCTAGTGTAAGTCTTTGTACTTAAAAATTTGGCGGATAGTTCCAACATAGCCACGCAATCGCCTTTTTGACCAGCCCTAACAACAAAATGTCCCTGAACGAACAAATTTCGGTTGCCGAATCGACCGCTCACCCTGCCGACAATGGTCTGCGCCATCGCAGTGTCGCCAGTATTGAGGCTGCTTATGGCGGCCGGAGACAGACTATCCACCTCGAAGATCTCAACGATGCCGATCGAGAGCTTGCAGAGAAATTCGGGTACAAGCCAGTTTTCAAGCGCGAATTTGGATACCTTTCTACATTTTCGTTTGCGGTGTCCATCTCTGGGCTTTTCGCAACCGTCACCACAACCTTCTCTACACCTCTTTACGCTGGTGGCGCAGCCTCAGCTGTCTGGTGTTGGCTGATCTCGGGAGCCGGCTGTATGTGCATCGCACTCAGTGTCGCCGAATTGGTCTCTGCTTATCCTACCTGCGGTGGTTTGTACTACACGATCTCTCGACTGGCACCGAAGGCATGGGTGCCATCCATCAGCTGGATTGATGGCTGGATTAACCTTCTTGGACAAATCGCTGGTGTCGCTTCGAGTGAATATGGCTCAGCACAGATTTTGCTCGCTGCTGTGAGCATGGGGTCGGATTTCTCATATCAGCCTACGGTGAACCATACGGTAGGCGTCATGGCCGCCCTCACCGTCTTTTGCGGCGCCGTCAATTCATTATCGACATACTGGATGGAGAAGATGACAAAATTCTATGTAATCTTCCATGTCTGTGTGCTGGTCAGCTGTTGCATTGCACTTCTTGTCTGTACCAAAGATAAGCATGATGCGAGTTACGTCTTCACTTTTATTGAGGCAAACTCTGGCTGGACACCGACAGGTTTCTCGTTCTTGCTCGGTTTCCTGTCCGTCTCATGGACCATGACTGATTACGATGCCACGGCTCACATCACTGAAGAGATCAACGAACCTGAGATTAAAGCACCATGGGCCATCTCAATGGCCATGCTCTTCACCTATGTTGCTGGCTTCCTCTTTAACATCGTCCTCGCATTCTGTATGGGCGACCCTGCAAATATTGAGAGCAGCCCTGTCGAACAACCTGTCGCGCAGATCTACTACAACTCTCTTGGAAAACCGGGTGGCATTGCCTTTACAGTGTTCGCCTTCATAATTCTGCAATTTGTTTGCTTCACGGCGACCCAGGCTCTTGCGCGAACCTTCTTTGCATTCTCACGCGATAGGCTCATCCCAGGTAGTAAGATCTGGACCAAGGTCAATCGTGTCTCTGGCACACCCCTCTATGCCGTGTGGATCTCCGTTTTCTGGTGCATTGCCATTAACCTGATTGCATTGGGTTCATACACTGCCGCTCTTGGAGTCTTCAACGTGTGTGCCATTGCGTTGGACTGGTCTTACTGTATTCCGATCGCCTGCAAGGTCATCTTTGGCAAATTCGAGCCCGGACCATGGCATCTCGGCAAGTTTAGTACGGCGATCAACATTTGGGCTTGCGTCTGGACGGCATTCGTCAGTGTCATTTTTGTCTTCCCGGAAACCATGCCAGTGACGCCGCAGAACATGAATTGGGCCGTGGTCTACTTGGCTGGTATTCTTGCCGCGGCTTACATCTATTGGCTTATCTCGGGAAGGAAATTCTATACTGGTCCCCTAGTCGTAAGTCACACCCGCCATATTCATTAACCAAAACGTCGTACTAATACCTTTTCTAGGAGGCGGAAGTCACGGGTCAAGAACCCGGTAAAGAGGATCTGGATGAGCGTCATCGAGCCAGAGCATACGACGAGACTCATGAGTTGCCCAATGAGAAGGAGTTCTTCCCTCTCGTGCATGGGAGAGATCCGAGAGACGTGAGGCAATGATTTCACTCCGTAATTCTGGGATGTCAACTGTCTCACGGCGAGAGAACATTCAGCATCTGAAGCTGCCGTTAACCTTATGATCTGCCAGGGGTGGATCGATTGGAACCTAGTGTCCTTCCGTTAACCAGGAGACCTCGATCCTACTGCTACGTAGACACGTACTGAGACCTTTTCCGGAAAGCGATCAGTATATATCCAGGACCTTAGATCTACCTTGCCGTAGGGACTATATAGTAGTGCATAGCAAGAGTATTTTATTAATGTAACTATCCTGGGTATAATGATTCAACGCTTAAGGAGCTTTACCTAGAAAAGGTGTTTACGTGCTCACATAACTCGGATAGGGATGAAATTTTACGATTTTATCGCTCTAGAGCTTTTAGAGCCTTAATTAATTTCCATATTCCCTAATGGATCTTCTACATAAATAGAAGTATTAAACTCCCGGACCTTATTGTTAATCCCCCATTGTCTGAGCATATTAAAATTCCGACATGTACGAATTACCTTCCCCACCGCTAGAGCTTTCTTCTGCGTTCTATCCCAAACCCATGGAAGCGGAGTAATATCTCCTGAGCACATAAGATTCTGACGGATCATGTCAACGCAGTGATCAAGATGCGGCATATCCATTAGTGGTTCCTCAGGCTCCGGTTCACCGTCCCACCATAAACGCCGCCGAATAGCGTTCTATTCAAGTGTGATTAGTTAACATTCAAGATCATAGAAATATCTTCCATTAGATTTTTGATTTCCGTACCAGACAATGTAGTTCATGGAAGATATCCAGGGTTACAGCATAGTATCCGGGATCATTTGCAATGGGTACTGTTCTGTTGGCTAACTTTGCAGCGTCTACCATTGGAATTCTGCTGACACCGACTGTAACCAAGTTAGCATTAACTTAAAACCAGCCTTGAGGTGTGTTTGAGTGCGCGTTACAGTTATAGAGGCCACGCCAGAGCTCGTCCTTCTCTGGTGAGGGTTTCCCCATATAGGGAGAGATATCACTCCCGAATCCGCTTGTCGTGACGACGTTCTCGTATCCAATAGCAGGAATTGCAGGAGCTAGTTTTCAGACCGTTAGTGAAAGGAAAAGATTAGTTCACTCTCTGGTAGCGCCTACAAAACATTTGGTGAGTATTAATTCCAGATATTTTTATTCTAACCCATAGGTATAGATTTATTGACGCAGAGAGAATAAGTAAGAGCCGTAGGAGCCAGGAGACCATTAACGAGGGTTGTCTTGCTTCTATCGGTAACCTTGTGGTGTATTGGTCTGCCTTAAGCATTGGCTGCTCTTCTTCCAATGCGAGGTCGTCATAGGGAGGCTTGTAATATGTAGAAGCCATTATAAAAGATTTTGTTGGATTTATTTAATGTTTAGACTGTATAGCAAGCCTTCTATATTGCTAAGAACGAAATGTTCGATACTCAGTAGGAATATGTAAAATAGGTATGAAAAGTTTAAAAGCGATCTGGATTCTACTTCATGAGCAATATGGTCATACTCTGAAGGATTGAAGGATGCTGGTCGATGTAGACTACAAGTAGCTAAAAGCAAGGAGACAATGCGGACAAAATCCTTGGGTAACCATGCAATGCTACCTTCCTCTTGTCTACTAAGCAAATAAGGAAAAACACGACGCCCACTTTGGTGCAGCAACGGGTGGAGGTTGATGGATATCAAATAAGCGATAGCAAATCTCTTCCACTAACACTCACAGATGGATTTTCCCATGCCCATGCAGGGAGAAAGCGGATGGACGGGCAGAATCTCTTACTTTTACCCCAATCAACGAGTACTTTACCCTTATAACCTAATGCAACCGATTGTAACCTTAAGGTTGAGCGTTTAAGATCCTCGTATATACATAGCAGCACGTAGTGAATGCTACTAAGCACGGTGAATCATTAGTTTCGAAGGAGATAAGGTTCCAATGCCAACGATACTTTCAATCTTAGAGCTTGGCACGGAATATTCCTCTCCGAGAATAGTGTACCACGAGAATTCTAGCCTAGCCGTTCTGATGCTACACCCCTCACTCTTGGTACAGATACTGTAAGTACTAGATCGAGTCTTCAAATGCATTAGAGTGATACAAACCTCATACCATCTATTCTCATAGCCTACAAAAGTATAAGAGCTATGACTCGCCTTAAGCGACCTCATATCTCCTTTAATTCTTAGGCAAAAACTTCTCCTTCAAATATCTTGATATAGAAGGGTAACATATCACTCCGCCTTCATCATGAAGTTCTCCTCTGTTGCTCTAGCCCTCCTAGCGGCCACTACAGTATCTGGCGCGCCCATGGCTCCTGTGAGTAGATTAATAGATATATTGTGAGAAGAACTCTCCACTGAGTCACCTGATCTAGGCCGAAACCAACAACCTCGCAGTGCGGGATGAAGTGAGTGTCGATGCCGGTCTTGCCACCAAGCTTTGGTCAATCCTCAAGGAAAGGGAGGCCAGTCCTGAAGAGAGCGTCGATGCCGGTCTTGCCACCAAGCTTTGGTCAATCCTTAAGGAGAGAGAGGCCAATCCTGTGAAGCGTGAGGAGATAGTCGATGCAGCTTATGATACCACTAAGCTAAACTGGGCAACCCTGTAGGAGAAGAGGTGGCCTAAGAGACGTTGAGTTTGGCTTAAGAGAGTCTCCACTCTGAGGAATCTAGCGCCATGCCACACGGGACCTTTACCTAACAATGTCGGTGGTAACAGCTTGTATGGTGCTGGAGTTAGGCCAACCATGCTACTACCTATATAAACTATTCCCTAGCATTGAAATTCAGACTCGACAATCTTAGTATAACGTTTCACCCCAATGGAACCTTAATAAATGTCTAGTTTATCGCTAAAAGAAAGGCTACAATCGATAATGCGGAGTACGAGTAGAGAAAAGCCCACTAAAATTCGTGTAGCGCGCATGTTACTAGTCACTAGTAGGTTTATACGTTGCAACCTTCCTATAAAGATACTGATTGCTCATGATAGCTTGGTCTTACGTAGGGTAAATTAAGTTAAGATAGAGTGTAAGTTTCCCCGAGGGGGTTGAGAAGGCTTGGCAGGCTGAGGATATCGGAGCGGGCCGATCTCGGACTTAAACTGGTTAGGGTAGGTCTTTAACCTTTCTAAAAGGTTCCTAAGTAGCTCCTATATCGCTTCAATGAGTTTTAACTCGATAAGAGCGCATGCTAAGCCGCGTATAGATAAGACTAGAGTGTGGAGTAAGCCCTTTTCTCATTACGTAGTAAAGGATCCTAAAAGTAAGAATCACGGCATATTTTCCTTTTTTGAAGAATAAAATAGCGTAGGATCCCTGATCCCTAAAATGGGTTTAGCGTAATGCCGAGAGATTCTACACTCCCAGGATCCCCTGGAAAATATGTGCTTACTATTTTCAAAAAGTCTTATCTTTGGTAGTAAGAGATTCTTTAGAAATGGTACTAAACTGATCCTATCTACTACATAAAGTAGGATAATAGCGGGGTTTAGGAATCATGTACCTAGGACGTTATATAATCTAAATATAGCTGAAACGTTAGTAGATACCATTACATTGTCTCTGACTCTAGAGCTAATTCGAACTTATAGCTGTAGCTAAGCGCCCGCAAGGTTTTCTTATATATTACCTCGAAAGCTATATAGAACCTAATACCTACTTTAACGGATGCGCTGTATAATTAGCTCACGTCACGGCCTCTGTTATGCAGTAGTCGAGTTACACTACCTTATCTAATGGGGGAATGGTGTTGCAGGACCTTCCTCTTCCGTAGCTAAGCTGCGTTGCATTGCCTAAGTGGGGACTTTTCTAACTTCGTTAGACCTTACAACATCTCGCACCGAGATAGCCGAAGCTGCTGATACTGATGGCTTCCGATTCTTAAATGGCAAGGTCGCCGATCAACTATTTGTCTGAGGGAAAATGCGCCCGCAATTGGTTGTTTTCGAACAGTCCCCAGTATTATGTATGAATTACTGACCCGCTTAGTAGCGAACAGTAGTAGAGTAACATATTTCACTCGCTTTAGTGTAGGATCCTACTATCCTATCCACACCGGTAGGGTGTAAACATGAGAAGTTACAGGCGAGGACTATAATGTGGCCACTTAAACGTACGAAGTCGAGTCTACAGGTCAATTCCTTTGCCCACATCCTTCAATGCATATTCCACTATCCGTCTTTCTCACTCACTTCTCTTACCTAGACGTGTCGAGAGCCATTTTATACTTCGTTTTTCCATGACTTCGAGCTAGACGTGGTTTCCAAGTTGCTATTTACGAACGGCTTAAAGGCGAGATGACCGCGCCCAGCGGACCTTACCACAAGATAATGCGTCTCTGGCAAAGGCAGAAATACGACCTCCTACAGAATACTGAAGACAAGGAGGCAGCAGATACAAGTTTGGAGGCATCTATTGACGAGGGCGTTGAGAGGACTCACTTGACACATGGAAAGAGGTCCATTAGAAGCTTTTGGATGGTCTTGTTTGTTTCAATCTTGCTGAGTCTGTTGGTTATCGCCTCTGCCGCATTCGTGGCGTATAAATACGCTGTAACTAAAGCGCTTACGAAACCCACTATCGACCAGTGCGGGAGCACACCGGCCGAGGCTCGCCATCTTGGCTGCATCTTCGAAACCACACTATCCCTGTGGGTTCCTCCAGAATGCTATGATTTCGAGCTCGAAACGACATATCTACAACAGCCAGGCCTCAAATACTATCGCGATGTAAACTTAACGGAAGAGGTCTCATTGCGTGAGGTCAAAAAGGGCGAATCCATCGGGTGGTTTGTTCCTTGGGACCACCACGTGAGACACTGCTCATTCGCATTCCGAAAGTTTCACCGTGCGGTGGCATATGGCAAAAAGATCGATGGATACGTGCTTCAATATGCACATACAGAGCATTGCCTTAAGATGATGACGGAACCTGAAGATTGGAGATCAAGCATTACTCAATTTGATATGCGGATGTTTCCATACTGTGGAAAAGAGGGCGGATTTAACGTTAATAGCAAGCACAGGGGTGAGTGGACATAAACGGTTAAGACGTTCCTTTGATACTATTGATTAGTGGCCCTATACTTATAAGGTTATCTCTTTCCCTTTCGAATCACTCCCCATTTGTCCTTCGTGCGACGAACTCTCTAGGTACCACATCTCCTGAACCGACCGAAACTCCGAGATACTCAGAGCAACGGTGACTATTCAGCGGGGATCTACTAATATTTACTTTGGAATCCGTTCCCGTGCTAAATGAGCTCTATTCACATCTACCTAGGCAAACCTTGGTTAACTTCATAATCGTATTAGCAGATCATGAGTCTACTAGTACCATGAGAACATCACGTGGGACAAAAGTGACAACTCAACTCACTTACTAGTTAGTTATATAGACAGAGGTGATAGATTCACGTATCCTGAGTGATAGGTACCTAATTATAACAGGTATATATGAAGAGGTGTTGACTTATCTAAAGGGACTGGTAATGCGACTATACCACATCACCCGGTTGACGCCAGACTACTCTTTGGGCGCGCTGAAGCCCTATGACATTTTAGTTCACCAGACAGGATGCTCTTATCCTATCATCGAGGAACAGGTTTGCTGTATTGATGTCGTTTACACATTGCTGTCACTGGGATGGTGAAAATGGATACGAGTATTAGTAATCACGCTGTGCGCAAGTGATTGAATGCCTTGCTCGACGAGTCTATGTCACGATTTTACAGTCTAATCCCAGCAATCGATTCTCACTCTTATCGATGGGGATTAACTGATAGTTATTTCTATGTTACGACAAGTGCCATTGTTCGACATGATTCGGCCATTGGAACGTCGATGTTAACCGCGGTAAAATAATCAAAATTCGTTTAGGATTAGTAAACTAATGCCAATATATACCAGAGCAAAAAGAGTCACTAAACCAATTCCCCTACCCTCTACAACTGTCACGATCTTCAAGCATATACTGCCATTCGGTCACGAGTTTAGAATTTCATACATACTACGCCTGAGAGTGGCATATCTTCTCTAAAGCTGCAGTTGCTATAACAACCATGACGCAATCACAAAGAAAGGAAATATTAATCATCGGAGGCACAGGTGCTCAGGGAATCCCGGTTGTTAAGGGTAAGCAGGACAAAACAATATTTGGATCCCGTCTCTAAATCATCGGTAGCACTTGCCATGAGCAAGAACTATTCCGTCCGGGTTTTGACACGAGATCCTTCCTCGAAAAGGGCACAGGACCTCGCATCTCTTCCAAATGTAATATTGATTCAGGGAAGCCAGGACGATGAAAAAAAGCTACACGAAGCTTTTCACGGTGTTTACGGTGCGTGGATAAATCTGGATGGCTTTACTCTCGGCGAGATGAAAGAATTATATTATGGATTTCGTACATATGAGATTGCACGACATGAAAAAGTTCAGCACTATGTCTGGGCAAACTGCGACTACGCGTTAAGGATCGCTGGTTGGGATGAGCAGTACCACTGGGGTCATAATGACGCTAAAGGTAGAGTCGGAGGTGAAAACAACATTTGTCTGATATGGTTTCATAAGGCTGACCGAGACAATAGATTTCATCCTTGCACAAAATCAGATCCCCATGAAATCGACGCTGTTCACGGTTGGACCATATATGGATATGCTCCTAGACGGCATGTTCCATCCAGCAGAGGTACACGAAGATGGGACCGTGGTGTGGGAGAACCCTTCTGGTTAGCCTCGCTATCATTACTCCTTACAGCAAACTTTCAATTGACTAGATACAGAGGATGGAAAAATTCCTTTAATGGCGCTTGATGATGTTGGGGTATTTGTCAAGTGGATTTTCGACCATCCTGATCAGTCGGCCGGGATCAATCTAGAGATGGCTACGGACCAAGTCTCCTTCTCAGACATAACTGCCGCCTTTACTCGCGTAACGGGCCGCAAGGCTATTCATCGTGTCATCACCTTCGAGGAATATCTTCCCAAACGCGAACCATATCCGAATGCTCCCGCCAACTGGGCAGGGAATGGGAGTGATGAAGCAACCATGACTTGGAGGGAAAATTTCACAGCTTGGTGGAAGTTCTGGGGCAGTGGTAAAGGTGCCACTAGAGATATGAAACTCCTTGATGAGATTTTTCCAGGAAGGATAAAGTCTCTAGAGGAGTGGATGCGGAAGGTTGACTACCAAGGAGGGAAACAGGGCTCTGTGCTGAAAAATATTGAAGATTTACTTAGCAAAAGGAAGAAGGGACAGTGGCCAATCCAGAATAGACAGCTGCAGAGCAAGGTCTGATTATCGCAGAAGTCCCGTCTTGAGGGAAGAGTCGTCGATATCTTTGGTCATGAGATTTCTGTTGTTAAACAAACGACTGACACGAACCGAGATCTCATGGCCAGGTCAATCAAGTTACTAGATAGCGTGAAGGTCTAATGCATACATTATCTTCAGAAGCGTGGTCGTAAGATACTCCTCCAGATTCTCTCGTACGGCAGACTAGTATTGGGTAGTAATTACTGTAATACGTTTGCAAAGTACTTAATATTGCTTGGGCTCAGATTATGTTGTTAGCTTAGTCTATAACTAATCCATAATCTGCTTTTAGCGGTTAGTCAGGCATGGATCAGATTAATGGATGCCAATGGAATCTTTAAAATAGATCTGTCCCATAAAAGTAACAAAGCATTATTATTCATTAATATATTTGGATAGACTCTAGGTAATAACTCACTACCTTTAATCTACATTATTGCTAATGTACCTTCTACTTAAATATAAGATAATATATATTCGACACCGATTTAGGCTAGTTCTCTAACCTTACGCGTATTACTGACTAACTAGTCTTTTGTCGGCATCCATACTAGCATTTTGAATTGTAATCTGATAAGTAATAATTAGGCTTAGTTCGTCTTCGATCTTTCCTCCGCCACCTAATGGCTAAGACACGAGGATTTCATGATGTTAAGGCCATTAATTCTTAAGGGAAGGTTAATAGCTTTTCACGCTCTTTATATTCATCCAAAGAACCCAAGGCAAGAACTTTCCATCCCAAGCCTAGTAGAATAATCACGTCCACCAATCCCCACCACCTCAGTCTAACATAGTATGTTCGGCATACATCTTCATATTTAGAGCAGCTCTCCACTGTACTCGTACTAGCCGGCCAATCAGGAACCTGGTCGCTTCAGTTAGGCCTCACTGACATGCCCATGAGAGTTAGTTGATGGTCCTCATCCCCCCTAGCTACTGGAGCATATAAACCTGGCTGAGATGGTGCTTTGACAGAATTCACAGGCTGCAATCTGGGAGCATCTCCAATCCGATCGACAGTTACTCCTGCGCTTCCAGGATGGCGGTACCCGGCCTCAACTTGTCGTTCGTATGAAACTGCACGCAATCGTTCGGATTCAGCGGGAGTAAGGTTGAGCTGCAAAATGTACCTCGTTGTTAATGTAATACTTTATGTGGAATGGGGATTTTAAGAGAAGTAAGAGCTAGGAATAATGTTCGGGCAAGCTACAGGGGATTTTAGGTATGGAGGCAGTGTTTGCCAAAGTAGTTACTCACATATAGTTCTATTCCGACACCGTGTAACGCTAAAGCTAACCAGAGACATAGACCAAATGAAACTCTATATGCTGCACCGACTTTTTCTGGTAGGCTACTGTAGATGTCCGCATGGACGACCACTGCGCCGTCTTGTAATTGAGAAGGGTCCGCACATAGAGGGCAGAAGCTGATCGTCACATTAGGAGAGCCGTACATCGAAGTGATCTAGATGGAGAGACCTATCAGTATTTGTGCAGTTTAGATAGAAGGTGCATAACCGTAATAGGAGGGTCTCACTTCATCACACATATACCAGGAGTAAAAGTCTCCTTGCTTAGTGACAATTCTTACCGCAATGAGATGGATAAGTCTAAGGGAGACAATAGTCCCCATCTAGAATACCACAAGGTCAGTATTAGTAATCTTTTTCCTGTAGACTGTAATTCTCACATAGAACCATGTCCGTAACATCCAAGCACGGTGTTGGTCGATCTGTAATCGCTTAATATTGTAATAGGCAAGTGCTGTTGAAATGACCGTTCCTGTGCCAGGGAAGTCCTACGGCAATCTGCACTGCCATATCGCCACCGAAAGCGCGTCATGCAATCATCAATGCACCCATATTTGAGACGCAAACCAGGAATATTATGATATACCCATCGATGCGATGTAAGATGAGTAATCTATGACGGATAACCGGCACAAATTGGAAAACGGCTAGGAAAGAGCATGCTAAGAAGAGATCCTAGTTAGGAAAGGCAACGAGGCTTCTGATTTTCAGAAGAAATCCCAATCGTGTAGAGACGTACGTAATATTGCAGCAAGGTGTATAGTAATGCCAACTGAACTCTATTAGGTAAGGCCGTCGCTGTAGAGAATGTCTGGGTCTAAAACAACATACCTCTCCTGTATCCTGATTTATACCAAAACCATTCTCCCGGGGCTGCTTCCTTAGCAAAAACACCTTCAATGTCCAAGTAGTTAAACCGTGCTAGAACAAACCCAAGGAGAGCACCGGAGAAAATAATCCCTAAACACAGAAATATTAGTCTAAGTAAAGGCAGGGGCGGCATAGTTCTTTAGCACTCACATAACGGAAAATTGTAACCTTTATGAAAGCCGATTGGATTTTATACCTTACGTAGAGCACGAACAACACCACTTGACTTTTTTTGACCCGTGGCTTGGAATAGTAGTTAGTTTCGGAGAAGGTTATAAGACCGAAGACCGAAGACCGAAGACCGAAGACCGAAGACTGAAGATTGAAGATTGAAGATTGAAGATTGAAGAGCCTAACTTATAGATCTTAAGGGTTCTGTAAATGGCTCGGAGAGTACAGAAGCATATGACCATGCTTATAAGGACGATGTAACCGACAAAAAGGTATAATGTCAAATTCATATATTGAGTTTCGATACTAACTCCATTTTTGATAGAACTCCCAATTCCGCTGCGTGTATTAGTATTAGGGCACAGCGTCGGAAGGGGAAGGTGGAAAGGCGTGATAGGTGGTCAACAGCGAGCTCGATTTGAAAAGTTAGAATATGATTTAAACTTAGCAGCTTCTTGGGCATATCGGTACCTCCACAGTAGGATAATCAGTACTAGATTACTCCCGAGCTTTGCAAACTAAAATCTTCGTGATAAGGCTGTCGACATTAATATTCTAAGACCTATTAAAGAGCCCATTGAATCGTAGCTGCCACTCTTCTACGCCACCACTTAAGGAGAGTGGTTGATGTTAGTACCTAAACTAAAATTGCAGTGCCATATTCATTCTGAAATCTGAAGTTGATCCTAGAGAATATCTAAGTAAACTAACTAGATAACCGCCTAAGCACCAATAACCTTCCGAATATCACCGGTATACAGAATAATATGCTTGAGCTCAACCACAGTTACCTTAAACAGGGTCAATGTTCTAAGTTAAATTACTAGTCAAGTCCTGAGCCTCAGGTGCCTTAGAATGCCCACTTTTTCGCCGTAACTTTGTTTTGCCTTTCACCTACATCTTGTACCCATGGAAGCGAACGTAATTGGTATCCAGCGAAGGCAGCGTATCCACTTGCCGCGTACCTACTATATTGTAAATGATTGTTAAATGATTGTTTAGCTTCTCCCAGCACTGCTTCACGATTTCGGTATAGCTCACACTCAACGTCTACATATTCTCAACATCATAAAACATCTGCCGGCCCTTCTTCGGAAGATCTATGAGACCCAGTTGCTGCAATGCAGTAAGACCTCCTTCCTCCCCAATCTCCTTGACAATCTTCCCATCCTTTAGGGTGAAGACGGTGATGCCAGAGAACCACATCTTCCTACCCGTATTCGGCTCCTTGAGAGCACCCACTGAGAAGTCTTCGAATGGGACACCGGTGTGTGTCCCTCCACCGACCCAGCGGCCGAACACGTAATCGCCTTCAGCTATGAGAGGGTACGGACCGTAGGTCTTAAAGTTAAGGTCTGGAAAACTCTTTTGAGGACATTCTTTGTTAGTTACATTTTAGAGTGAACACTGTGCAATGAGTAGAAAGAAAAGATCTTCCGGACTCACAGCCTTAAAGTCTACCATGGCAGATTTGACAGCAGCTTTGCCTTTCTTCGGGTTTGCGTGCATAGGATAGGATTGGAGCACACCATCCGCACAGAGATCATCGACAATATCTGGGTTTAGTTTACCCCAATACTCCGTGAAGTACGTTGCGATAACTTGTTTATTTCTTTCTTCGACGGTTGCCATGATGGATAAGTGAAAGAGAAATTAGTTAGAACTCGAACTGTTGCTTGATCAGATATTGAGCAATAGTTGACTTGTAGATCATACTGAGGTTGGTGTGCTATATATACCATCTGTTCAGGATCCTGGTTCGAAGGGGACCTCGGGTTGAGATTGACAGTAACAGCACAAAACCATACCTGGCAATGATCTAGCGCAGAGTGAGGCAATGGCATTGGATACATCGTGAGCAAAGGGTTCAGGGGGCATCCCCAGCTGCAAACCAATGGCTTCGGGCCGCTCTAGTTAGTTAGTTCAACCATTGGCCCACGACTCGGACACCATTTCTTCCACGGGCAAAGGTTGTGACTAGTATAAAGCCATAAGAGTCATAGCTCACCTGTTTAAGTGTAAAACCACATTGTATGAGTCACCATAGAACATTTGGTGGGTCAGGTACGCAGTATCACAATGAATTGACCAATCTCATTAACATTACTGAGAGCGCGACATACTGTGAGTACTATCCTCGTATTGTCTATGCTGAGAATGTCTGCTGCTTCCGGTGCGCGAGCCCATTAAAGGGTCTTTACTTTCTGTTTGTTTCCATTTGTTGTCCTTCGTCAAGCGTTTGATTCGCCAGTTTATCCAAATACTTAGTCAGAAACCGGCGTAAATGACACATTTTCATACCACGGCGAGCTCACAGAACAAAAGTGTCGTTGTTGCTTTTAAATTATCCACTCATAGGCTCCAGATCCTTGGTATCCCTCCACTTTTAATCTATTTTAGTGAGGCGCATGCTTTGTGGGCAATAGAGACATGCATTTGTGTGGGCCAACTTTTAATAAACTGAGACAGTGATAGATGGGGGAGAGTAGGCATCTTACTACGTCCTTTATATGACTGATTTTTATCACGCTGGCATTCCTGGTTAGACTATCAATTACGGGAGCATTAGGGAACAGGAGGCTCTGCTCGGAGAAGACAAGCGTTACCAGTGGGCGCAGTTTCTAGACTACTATACTCGAGAAGGTGTGACAAAGATGAACGATATGCCGGTCAGCAAACTCCCCGGCAGACTAGGGAAGGGAGCAAGAGAAGAAGGCTATAAGAAATCCTTAGCCTCTTAGGTGACGGTGTCTCTAATCACAGCCTTCTGCATTCTAAAGTCGCGGCTGTTCCGCAAGAATTTCTCAACAACCATACAGCATGTAGAGTGTTTGAACCATTCTACCTCAATGCATGAACAAATATCACCAGTCATCTTTTACTGGGTACTTGCGTTGTGCCGATCATAACTGAAAATGAGGACGGGACGTTTAATAGCGCGCCAATGTCCTCTGCTTGGTGGCTGGGTAGTCGCTGTATGCTCGGACTTGGGCAAATTTCCTGCACCACTATAACCTCATGCGCACGAAACAATGTGTTCTTAGCCTCCCATCAGATTAAATGAAGAGTGCTGTAAATGCCTTAGCTCGAATAGCCGGTACAGCAGGCCTTACCACAGCAGAGCCAGACATAGGCTATAAAGACTTCAAGAAGAGAAACGCATACAATTATGTACATGATAAGTTCACACACGCGGACATGACACCCCAGAGCCCAGATCTGGTCAGATTGGCGGGCATCGCCGAATGTCCCGCGCTGATGGAGGCCGAACTGATTGAAACTTATCTCATGATGAAGGGCCTTGGGGTTGCCGGTTTCCCTACACCTAAGGCAGAGATCCTACGAACTCATTTTCACGACTCCATCAAGACGGCTGGCTACAAGCTTCGTGTTGATCCAGACAAGTGGCACCCGATGATTGAGAGCTTCCAAGAACTTTACGGATTGAATCCAAAGAAGATCTCAGCTTCTTTCTTGGCGGGGATTGGGGAGGAGAAGTACAGGACCTTTGTACAATACTGACTTAACACTCAATGCATGGCAGTTTCTAAAGGCATCCCTAAGCCAGAGTTAATCAACAATATGGTCTACATATATGCAAATTGTGAATATCTGCTTGTTATTAGCCTAGATTTGAGCTCCATTTGTCTCAACTATAGGAGATAAATTTAAAGAATGCAAAAGCTCATATATACGATTCTTTTCTGCTGAGTTTACACCTTTAAAGAAACTTTTTGTTTATCTCCTACTACGGTCCAATGAGACCGAGGAGCGTTTAAGAGTATCCCAAATTAGCGGCTCCAGATGAAGAGGCAGAGGAGTGAGATCATTACACAGTCGTCAGAGCTGCTTTAAGAATTTACGCCTTATTTATCGATATATAAAAGAAATTAGGGACCCAACTTTAAAGGCCAAATAGTTCACTGGGTTAAGTTGGAAATAGTCTAAACTTTCCGTAGTTGTAGCTCTTACTTGATTAAATTTCCTTGGACAACCGAAGCTTCCTGGGTTTGATTGGCATGCCAACCTCGATCCACGAATTCTTCCGTTAAACTTGGTTAATTTTCAAGTCGCCCAACTCGACCCCTCGATGTCGGCTAACCGGAATCACACTCCACACAATCAGGGGTACCCCGCAGCCACAGGTTAGTCAAATAGAGAGACCCTATTAATCCACCCCGGCCTGCTCCCATGGCTCCCTCCTCTCCACAAGCCTTTTCTCTCCCACACACTTTCTTTACCGGACCCCTGTACCCAGGTTACGGAGACTCATGATTTCTGGCAAGATGATAGGGTCCGCCCCTAAGTACCACTACAAAACGACTCGTCGCCAAAACCGGAGCTGTGACCATTGTCGACGCTACAAACGAGCCTGTGATGCTGCTCTCTCCCAATGGACGGGCTGCTCAAACTGCTTGAGGCTGGGAAAGACGTGCACCTTTGAGGGGTTAAACACGCAGAATTCATCTACCAAGATAGCATCGGCACCACCTAAGGATCAAGCCACTGTAACAGAGCCTAGCATCGAGCTCGCAAGTGGAACGCTCAGTACGGGAAGACGCAGAAGGCGCACTGCTGCTTCACAGGCGCATACTTACCATTATCGCTTGAAGAATGAGACGGCATCTTCGAGTCTTCCTCTCACTTCTTATTTTGATCGAATTAACAATATCGACGGCTTCCATTGCCAACCTATTACGGGGCTCAACGAGGTCGAGTTCTACCCAAACGCCCCCGTGCCGAATATTGTCGATCCAGCCACGTGGGTTTACACCCAGGAGAACATCTTACCAGTTCATTTGGATGAAAACTCCACCGGTGGTGGAAGATCCAATTCTCTGGACGATACTGAATCTTTGTATTATACTCTTAGTACTGGCGCCGGACTGGAAACTCCAGCTTTCAACTTTGAAGAGACGACCTTGAGCGAGGACGCAAATGTGTGGGATAGAAGAGCGCCGACGCAGGGTGTGCCGCGTTTCGCATTCCCGGGTCATTATCTTGCAGAAGAAACAAACAAAGCCCTTATCTCAACAAGCTTAAAGCACATCTACTCTGACACTCTAGAAAATGCATTATTATGCTGGGTAACAGAACAGAGCTGCCCATATAACAACGAAGGCATTTTTACACGTCGACGGCAAAAGGAGCTATTTCCTAGGACGAAAGAGGTCAGCAAGCACGGCATGATTCATCGAATTCAAAGACTAGATCGCGCGTCTTGTGTCCTCAGTGAGCGTTCTCTAACACCCAGAGAAAGTCGACTCGCATCCCATGCTCTGAATGCGGTAATAATGGCATTTGCGTCCCAGTGGTCCCAGCTTGGAGGCGCTAGTGCATCACATTTGTTCAATGGACACACTGGAGGGGCGGGCCAACAAGACTTCCAAGAATTTGAAAAATTGATCAATGCTTCATTATTCGATTTCGCTGAAACCAAACTAGCGAGTTTCGATCGATCCCTTCAAGTGACACTGTGGAATGAGGCCTACCAGGCGTTGCAAAAAGCCATAGGTATTGATTCATTTCAAGTTGCATTCGCGCAGGTAATTTTTGGCTTCACGCAAAGACCACTATCGTCCGATGACTTCCAACGCGTTAAAAATTATGGACAAGAAACCAACGATTATTTTGGATCGAATACTTTTCAACCAACAGGATTCGGTGGAGGAGTCCTGTGGAGTGATGATGAGCACAGCGAACCATCTGTATCAAACTGCAATGGGAATGTGCCAGAGTTTGCTGAGACCCGGGAGTTGCTAGACTTGGACAAAGATCCACTTCATTTGCGCGACTCTCTCATGAGACTATCTGCCAAACGAGTTAAGCTCAGTAAAAATAGGCCCCACCTTGCTGTAACGCCCATAATGGCCGAATCGATCCCTTCAGACGACAATGAGCTTCTTGCGGATCGGATGACTTTCAACCAGCTATTCTGGCTCGTGATGATGTGCGATACACTCTCTGCAGCTATCAACAACCGTTTACCAATTGTATCCGATGAAGATTCGGTAATTCTGTCCGAAGATAGAAAGACATGTCGGACTAAAACCTCTGGCCGCCCTCAAACCGGTGCCGTACCCAGTGCAAGAGCTTCTGACTCAGTTCCAGCAGCTCAGAATAGCACGGACTCCGAGGTGGAAGACAACCCTTGGGGAATGTATTTTCTTGAGAGAAGCTCCGAGGCCAACGCAGTGGGCTCAATACAGTGGCCTTTTTCGAAAGAAACTGCCAGCGCACTCCTCTCAGAGGCAGCACCCGTTAAGGCTCTTCTGTACCGGAAGGTCAAGCAACTACAGAATGCGCAGTTCCGTCGTGCCTCGCCGGCGAAGCTAGAACAGCTGATCTTAGGAGCGCTAAAGGTCTACGAATACTGGAATCAACATTATGGCAAGTTGGTCACCACCTGCATCCAGCACCATGATGAGCTGCCTTCACAGATCCAGTCATGGTATTCGGTACTAACAAGTCACTGGAACTTGGCATGTTACCTACTTTCCGACCTTATTGAAGAACTGGACCGATCTGAGGAGACCGATGAACGCCATTCTGTGATTCGGAAATCGTGTTCCCTTTTGTTTCATATCAGGCGACAAAGCGCATTTGAGATGGGAGATCTAGGCCGAGTTGGCCGAGTGAGGCAAGACTGCAGCTTTAGCCAGATGAACGAGTTCCACCCCACTGTAAATGACGGCGCGCTTCTCACAGAGCCCTGGACTGAGATCATGATTCGCTCTTTCGCCAGAGTCTCGGTGCAATTTTTGACCTGGCTTGGTGAGATTGATCAGCCATTAATACGAGACCATACCTCTTTGAACGTATGGGCTCCTGGAGATCTGGACCGCCTATACTCGAGCTTGGGTGATTGTGTCAAAGCTCTACTTGATCTTGGTAGGAAATCGGATATGGCGTTTCTATTAGCGATCTCACTGAAGCGAAGAATGGTTCGATTTGCCCCGGATTGACAAACTATAGGGCTTTGACAGCTCTGCGGCAATTAGAATGAGATTTTGATGCTGAGTTCGAATGTCAATAGGATGGAACTTTATAGTAACCTCGAAGGCTATGCAAAAGTAACCATTCGATCAATTATTTCTCCCCATGTTGAACATAGTTGTTCGATACTATTCCATTCCGCTTTCTCCCGTCCAGTCCAACACCGCGGGAAGGAATCTATTGAGTGGCAGAGCTATACTAATTTACCCTCACGGCTTGAGGTTTGCGTTGATGGTCGCCTCCATTGTTGCCCAGAGTCCCAAAACCTTGGGGTCTCCAAACGGGAGGATCTGGGTTGCGATCATCCCTCCCACGCCTCGATTCCGATCAGCCCACCAGAACAGGTTCGGTAGGCCGGCCCACCAAGCTGTGCCTTTGCTATGCACCGCACTGTCTTTAAGGTGTAGGAAGAACGTGAGACCCCATCCCTGGGGGATATCGTGCGCCTCTGGGTATAGTTCAGGCAGAACATTTGAGTACTCTAACTTGGGAGGCACGATACCCTGTCTCGCGAAATCTGGGAACTGCGGGATTTGGTTCGTAAACATAGCCTCTACAGTTTCCTTCTTGAGCAGTCTCCTGTTTGTTGGGGCGTGGACGCCGTCGTTCAATAGCATGCTGATGATCTGGGCGTATTGATTGGGACGCGCAAAGCAGCCTGCGCCGCCTTGTTGAAATATGGCGTCCCTTTCAGCCTGGGTTGCGGCAACAAGAGGGGCGTGGTTGATATGTCCGTCTGCCGCGAGCTTGAGATCTCCCGTCTGTAGGTCGCGAGAGTGCATATACGCGAGTTTTGCTTTCATGTCGGCGGTGGGAAACATTGTGATGTGCGTAATCCCTATGGGTTGGAAAATATGCTTTTGGAAATAGTCGTTCAGGGATATTCCGGAGGCCCGTTCGACACATATGCCCGCCCAGTCGATGTTGATGCCGTACTCCCATACCTCGCCAGGCTGGTTGACAAGAGGCTGGGATAGATAGTCGTGCTTGAGTCCAGAAAATTCGTTCACCCCCACGGCACCGTAGAAATCGTACAAGCGCTTGTCAAAGAAGGAGTAACCAAAACCCGCTGTTGTGATTGTTTCGTCAACATACTATTTGGGGAAGACATGGCGGTATCTAATAAAGCTGGTGGGGACTGACCTGTGTGGGAAAGAAGCATGCGAAGAGTAATGCCTCGCTTCTTGGGAACCAATTCTTTGCCTTGAATTAATTTGACCTCTTTGAGCTCCTATTTCGGCGTAATGGAAAGGGTGATGGTCAGAATGGGTTGTGGAAATGTAGTTGACGAAGAACGTAAATACAATGAAGGGATATGTCCAGGACGTCCAGAATAAACGCGTTGAAACTTACAGGACAGAGTCTCTCGACGAGTTCGACATCGTCCAGAGCCAAGATTCCCTGCTCAACAAGCTGCATGCAAGCAATTCCTGTGATCATCTTGGTGCAGCTTGCAATCCAAAACGAGTGCTCGGGGGTCATTGGGGCATCTATTCCCAGTCCAGCGGTACCCGAAGCATGTTCGAAGATTGATTCTCCTTGCTTGTTGACTGCCACAAAGACGACACCTGCAGCATTCTTGATAGGATCGATGGTCGTGTCGTCCATGAGGCTTTGCAAAGCTGAGATACCAGTTGATGTTATCTTCGCCATTGTGGTGGGATATGTTCCCTAGAAAAAGTAATCAAGTCTACTGAGATTCTAAAGCTCCGATATTTCGTATAGTAATCTTGGGGAGGCAAGCGGATATGATCTCTTGTTATAATGCTTTCTTTATCACTTATAACTATCCACACTCCGGTCCTCCACCGGTGCTGGCACTATGAAGGGTAGGAAGCATTTTCCTGATCCTGAACACTAGTAAAAAGGTTACACTCAAACACAACAGCTACTCAGAATGGCCTTGATAGATGTCCCTCTCCGCGAGAGTATGTGCGGGGTGGCCCGGAGCAGCGCATAGAGTGGACTGCTGTCATCCGCCCCGTCTTTCAGCTATTGCAAGAGCTAAATTGGCCAAACAAAGCTCAAGGCTAAGCTCGAGAGCACTGCAAGAACATGAGGTGTGTTCTGTGGGTATCAAGCTCAAAAGTGGGAGAGAACACTGTCATTGAGTTTGCGGACACAATCCGAGGCGGCTCCGCTTGCCAAGAGAGGAGCCGCTGCCAGCCACTACCCTGACACGGAATAGTCGGCTACATTCAATTTCCAGATCGAAATGGAGAAAAGTGTACTTCTCCTTCCATCGAGTGTACCGTGTGATTCTACACCGAAGATGGCGATTCGTGGGCTCATTACACAGTAAGGGGGGGCAATCAATCTTCGAGCGGTGTCACCTGCAGCCACTCCATTCCACTAGAGATTTGATCCCTCTTAGAGTGTCTTAGATCCTTCTCTGTGATCCCTGATATCAATCCGCGTGTTCAAACTCGACGGCTAGATGCAGGTGGCGAGGAATCATGCAGCTCTGCTGCTGCTACTATCTTAATAATTCTCGATCCTTTCTGCTTCCGCTTAACCATGAGAATAGACTTGAATCTGCAGGCGGGTCCCGCATGATTCCAGCTGATGGAAGCTTCGTTTAAATCCAAAAGCCGAAGTAATTTGGGGTTGCCGTGACTTACTGGAGGGTGAAATGGACGCATTACCATCAGTTTTCAATAATATTAGCGACAACCACAATTTAAAAGAGTCACCAGCCTTCCCATACAGAATATGAAATTAATTCAGATACCTAGTTCTACTTCCGCCGCCATCCCCTTCCGGAAGATGACACATTGCCTAAGGCCTACCGACATCGAAACCCTTGAATCCCGTCAAGTAGCCCCTGATCTCCGCCCCATAGGTGCCCAATCCTGCCGGATAACACACGAATTCGCGAGCTTTCCCAGGGATACTGCCTCCCATGTACGTACTCCGTTTGGCTTTAGGAAAGAGTGTTTGGTCAGCCAGACTTGCAATCCTTGCCTTCCATTGCTCGCTCGCCGTGTTGGTGGGATTAATGTATTTAATGCCTTGTCGGGTAATCATGTTAATGGCATCACGGATCCATCGACCCTGAACCTCGACACAAGAAGGTCCATTGCACAGGAGCGTTGGAGCGTGGGCCGCGTAGACATGAAACAAGTTGGGATAGCCTGCGATGGTAACACCGAGGTACGTGCTGATGCCATCTTTCCACTCATCGTCAAGATATGTACCCTTGACAGACTTCAACCCCATCTGGGTGAGACCGCCAGTCACGACGTCGAAGCCAGTAGCGAGCGCCACAACGTCAACTTCATACTCCTTGCCATCCGTAGTCTTGATCCCCTTCTCAGTGAATTCCACGATCTCATTGCCCGAAGCATCACTGATATCGACAATCGTGACGTTCTTCTGGTCTAGGACCTCGAAGTAGTTCTGTTCCAGGCAAGGGCGTTTTACACCCCAAGGGTGAGGCGGTTCAAGTGGACAAAGTAAATCTCTCTTGATCGGGTCGCTCACACGGGCTCGTTGTTTCTTAAGCCAGAAATTGTAAGTTTCACGATTAGCCTTCTCGTCAAAGAGGTAGTCCTTATAATTAGCAAGCCATAGGTGAAAACCCCCAACTTGCCACAGATTTTCGTAGAAGGCCTCTCGCTCCTCTGGAGTATCGTCAAAAGTATTGCGCTCGCAGAGATCGTAGTGAAAGCCCGCAAAACATCGGTTACGGAATTCATGGATCGTAGGGTAGTTAACCTTTAGCGCATCCTGCTCTTCCTTTGAAAGTGCTCTCTTCCCCATCGGAATTGCGAGATTTGGAGTTCTTTGGAAAGAATACATTTCCTTGACCTCTGGTCCCCATTCCTGAGCGACCTGAACACCTGAGGCCCCAGATCCAATAACTGCGACCCTTTTGTCCTTGACGTCAACGCCTTCGTTAGGCCAGAAAGAGGTGTGATGAATAATGCCTTTATACTTATCGATGCCCTTGAATGGGGGAACATAGCGCTTAGCTGCGAACCCGGTAGCAGCAATGACAAATCGAGCTTTCGCCTTGCGCCCGTCAGATGTAGTGACAGTCCACTTTCCCGACTCGATGTCAAATTCTGCTCCAATGACCACAGTCTGGAAAGATACATCTTTAGAGAGGCCTAGGACTTTGTCGGCATGGGCAAAGTAGGCCTGCAATTCCTTCCAGTCTGGATAGTTGGTGCTCCAGTGCCAGTCTTTGTAGACCTCTGGAATAGGAAGTTCGTAGATGGGAACCTCACTGTCCACCCTGGCACCCGCTTGAGAATGTCAGCATTGCCCACTCTGGGGAAAAAAACTTGGGGAGCCTAACGATAAATGTTCCATCTCCAAGTGCCTCCGAAAGATGTACCAGCATCGTACACGACAGTTTTATAACCAGCTTTGCGAAGTTCATACAGCAGGTATGTCCCACCTGGAGCCCAAGTCAGTTCATTCCTTCGTTTGTGCACTTGGGAATGTCAAGCTTTACCAAAGCCGGCTCCAACGATCAACACATCCACATCCAAATCATCAGCATAAGGCCCTTCGTTATGACGACGATGGGCAAACTCGGTCAACTCTGTTTTGAGGGTACTCCGTGTTGGGGTCGTGCGTTGTGCCATTGCTGCTGTGAAAACGCTCCGTCCTTAGCTCCGCTTGTTTTCAAGGTTTTTTTCTACGGTCGAAAATCCACGATGTGTCTTCCTTTGTATCATCTTGAGCGAGGGTTTTAGGGCATTTATCTCCCTGACCGAAGGCACCTGCTGGGATTAGGCATGGCATCAATGCATGTTGGAAAAGAGGGCTTTGCTCTCTCGGTTGTGGAAAACCTCCACCCCACGCCCATGCGGAGAAATCTGGAGTGATGAAGAATGCGGAGCCGGCGGAGTAGTGAACTCGGACCGTAGCTCAACTTGACCCTGAGCAAGCGGAACTAATGAATGTGTCTCCAGGTCTTTACGACGATGCATCAAGTTGTCAGCAGGTACACATACAGACAGCTTCCGCCCCACTTGGTACCTCACTCTTAGATTGCCGCAAGCCCGGGAAGCCGCACCTGAGTAGCATCACCACCCCAATTTCCTATTTTCCCGGGGATGCCGCCTTTGAAGTGACCAAGGTAACACAAAGAGAAGTTGATGTAGCATTGTAGCGGCCTCGGTTGACGGGAACCAGCGCTAAAATGGAACTTTTGAATCGCCCAGTAAAATCATCTTGGCTTCAACCCACCATAGGTCGTAAATCTAGTGGGTAGTCTTCCTATGTCGAGCCATGATAGGCGTCTAGCCACATCTAGTGATCCAAGCATAACCTTGTATCTTTGATCGAATATGAATCACTCGCGGAGAGTTACGAGCATTTCATTTCTGGCCTAGAGATGAGGCTTAGCAGTGTCTTTGAGTGTCCCAAGAAGCCTGGATGAATCTGTCACATCACTTGGTGACTCTCTGCGTGTCATCTTCTTGAAGTCACTAGAACTTTATAATTATCTTAGCTACTACTTTGCTAACTGCCTAAGACATATTAACTTCGCAAGCAGTCGATTTCTCACTTACAGAGACTAGCAATAGAGAGGAAGGGGAGGCCTACACCTCGCAGCCTTTTCTGCTGTCTCCTCACCATGTCGCGAATCGATATCTATCTTTCCGCTGGATACATCTCCATCGCCTATAATATCCGTGCATTCTTCATCGGGTTTCACCACCAACCCGAAGACTCCCTGGATTCCAGGCAATACTAATCCGCCAAGTTTGTCAAAGGCGAGGGAAACTTTCAAAGTGTATTCCCTTGACAACAATCCCCACTGATATGATGGTTCCTGAATGAGTTTTGGCACAAGTAGGTCGAGCTCAGAGATTGCAGCGTAATAGTGAGGCGATGTTAGTTTTGTTTCAGGCCGGAAGTAGACACAACAACGCTCAGTTGATGTAGCGGCCGCCGAATCGAAGGCAAGCCGCTCATGCTCAAGCTTCATATTCGGTTGGTCCTTGATGGTTGAAAAAAAGACCTTCGCTTCCCACTTGCAGTCGACGTAGCATTTCAAGGACTGTCTAGTGTCCCAGGATAAAGGGATTTCGGCGACGCTTCGGGCATTCAGGGTAAGTCCCAATGAAAGTGACCCACATGGAGCTCGATTGGTTTTGTTATGGACCATTTGGCGTGGCTCTACTTGTTGAAAAACCAATGAAAGGTTAACCGCCTTCTCATAGCTATATTTCAAAAAATATCCACCCGCTACTTTGATAGGGAAGTGAAGCGGCCGTTCGATTGAAACTTGAAGGCAATGGTAGAAATTAGAGACTTCGACGTGCCTGGTGAGGCAACCAACCTGTTGTCCCTTGAGTCGAAATTCTGCGTCTATCCAGTACGAGACTTCACAGAGTCCCTCGACCATCCTCTGATTACTGAAGCATCCAGGGCTTGGAGCTTCGTAAGAGTAGCCTCTAATGACTCCTGATCCCGGAAGGTATCTGGTCCCGCCAAATAACTTTGGAGCATCGATAGGTAGGTCGAACTGAAAGTCCACAGTGCTATTGCCAGTTGCTGGGTCGTTGCCGAATTGAGCAAGTGATTTGACATCGGTCAGCGTGATGAGGTCTTCGATGGATGTTTCATTGTCGTGGGATACAAGAACAATACCTGCAAATAAAAGGTCAGAATGAATCATACACTGATATTTGATTGACAATTTTTCACCTCTGAATTTGAGGAATAAGGTGTCGAACAAGTTGCCTTCGATTGACCGTGCTGAAACCACAATTCGACCGTTGACACCAGGAATTTTATTTCTCTTTGGACTACTGAGATCCCCTGGAACCGATGTCTCTGAAGAAAATCTTGTTTCTATATTCGCATATAGCATTGCGGCAGTAATTGTGCAGTCAAATCCCATCTCGTGCCTAACAGATCCATGGTGACGACTTGTATCAGGTCACGCACGAACGATATATCAAGTGTCCCGTGAGTTGAGCATCCCATAAACTCATACACGAAACTCTCCCTTCTGTAGAGTACAACGCACAAGCATATGGCTTATGAGTGGTGAGCTTTGCGGCGGAGCCGCCCCCTAGCGTCAATGGCTCGAGGCGGGTCAAATCACAGTAAGCCTTCGAACTCTCGCTCATCCGCCACTTACTAGTGACTGCTTCCTCTTGGCCATTCTTACGACTGGCGCTTTCGCTCCAAGTAGCCTGTAGGTAAGTCCTGAACATATTGCGTACGATCACCCCGTATTCGCGTCTCAATTGCCAGCACTTGTTCCGGTTTACCGAAGCAAATCAAGTCTCAGTATAATATCCTCCAAAAGTTTAAAACAATCCACACGTTGCTAGTTAGTGCAAGGTGGAGATTTGAGAGCAGATCCCCCAGGCAATCCAGGGTCAGTGTTGGGGGGATTTCTTCTCCTGGAGCACTATCACTCCGTCCCAGCTCGGACTTGACAGTCATAATTTCAGTTGAGGCCCTCCTGGCAGCCGGTCTTAGGCACATGACCTTGGAGCAATTCCATTCCGGCGAAGGTTAAAATTGCCAAGGACATTGGTCCAAATAAAAGTGTATATAAGCAGCTTCTGACCACGAGCTAGGTCTTGTATCATCTATGCAGACTCGAGGGCACTTGTTTAACATCACATCATTTCAGTTTTATTTGCCACTTCAATCACCACTACTTGTCCCTCTCACTCTCTACTCAGATTGTGACAATGGCAAGCAACGGACGGAGACTGTCCTCAGACATAGAGATAGGAGAACGGCCAAAAATTGAAGGTCAACTCCCCACCGCGAACTCATCTGAGCACATTGAGGTGGGAACCAATCCGATTGCGGGGGTCCAAGCTGCGCTGGGAAATCCAATGCCAATGTATGATATCCCACTTGCGTCTGTCAATATCGTGAAGATGTTTGCTAACAATTACGATTTTAGGGCGTTGCTCGGCTTTCTCATGTCCCTCACGCCTGTGACAAACGCTTTAATGGGGTGGCGGGGTGCTGGTGGTCTAGCAGCGGCTGAAATGCAAGTCATTTTCTCCGAAAGAAACAAGATACTAACTTTCTACCAGTGGCGTCTTCTATTTCTTCGGTGGCCTTCTTATGGTCATTGCATCCTTCCTTGAGTTCTTCCTTGGCCACACTTTTCAATTTGCAGTATTTGGATCATTTGGGGCCTTCTGGTTGTCATTCGGAGCTACGTTAACGCCATACTTCAATGCGGCTGCGGCATATCAACCTGAGTCACCAAACACGGCATTCACAAATCCGACTTTCAATGCCACGTTCGCCTACTTTCCATTGTATATGGCACTGCTGTGCTTCATATACTTTATTGCCTCCCTCAAAACAAATTTAGTGCTCATGTTGACATTCCTGTTTTTGGTGCCCATGTTGGGGTGCCTCTCAGGAATGTTTTTCAAGGCTGCTGAGGGAGTCACAGCGACAAATCTTATGACAGCGGCGGGTGCTTGTGGCTTTGTTGTCTGCATCCTATGTTGGTATTTGCTGGCAGTGCAGATCTTGGCTTCGGTTGCATTCCCTCTGAATCTCCCAGTCGGGGACCTAGACTGGTTGGCAAAGCGGCTGAAGTCCAAACGGTCTTAGAAAAGATACTTGCCTTTCTTGAAAGAAGCTACCAAAGGAACTTGAAAATGGCGAAGAGAAAGGACATCACATCGGAACTGAATCTCCCAGAGGCCAAGTAAGAAGCTGAGTACGACGTAGGGACGAGAATATCAAACAGGATGAATTCGTGAACTCGGGCTCACCCCCCGGAGCTAGGGGAGCCTCTATAGGCCTAAACTGACTAGTTAGCATACACTATACTATCGGTAGCAGGGATGCCTAAAATAGGTGGAAGGCTATAGCAACTTCTATAGAGAATACTGTCTCCTTCTTGATGAGAATCAATAAATAAGTATTGATAGCCCTTTATTACCTGGTCGACCGATGCTTTTCCGTCGACAGCAGACAGAGCAACAGACCCATTAGGTGTAGTATGTTATTCCCTTCCTTTGCTTGCAGCTACTTAAATTTTGATCACTATGTTGTAATCGTCAGCGTTAACAACAGTCTCCTGGCTGTAGAGTGGTCTTTTCTTGCTCCTTTTCCATAAAGGGGAGGCCTAGAACGGCCATTTTCATCCCTTTCTCCTTTTCCACTTGATTTTGCCACTTCAGGTTGATACCGTCGATATTACAGTGAAACAGGAGGAAGCGCTGTCAGGGCGTCACTTAATGAATGCTCCTTGATATCAGGGTTCAGTTCAACACATAGGCAATTCTGAACGCTATCGATGTGGCAAGCATGGACAACAATTACTTTGTTCACACTTCTTCACGTTCGGCTCGCTGCATTAAAAGGTTCAACTCCCTCAATACCAGGGGGGTTGGGCGTCAAGACACCACGGACGATTTTGTAGTGAGTGGAGCAACGAGTAGCTGGCTGTTGTGGGTTGGACCACCGTTAAAGAAGGAGTGTATTTACAGCTCAGATCGCGGAAGGATTAGGGGAACTTGGTGGGTAGCTATCCGAGGCCCGTATCCCTAGACTAAGTAAGAAGCGCAACACTAATATTCAGATTAAGAATATATCATCATGCACACGATCACTAACGTAGCGCAATAGCGAAGCTTCAATGTAGAGGGTTATTATGTGTACGGTTTAGCGGGGCCGCCAGAAAGGAGAATCGACCTTTGTAGCAATACTATTAGACGTGCTGATGAGGGCTGAATTAGTTAGGCGGCTGTAATGACCTAGGGCCCTGTAGTTTCGACGTTTACTGGTAGTGTATCTAATTACGGTGGCGAGATTTTTAAGCTTCTTTACTGTAGTACCGTGACTACCAGGTTAGCCTTATCGTGTCCATCAAGCGTTTCGTAGATGCGGAGATGAAACTGGTTAACATCTACATCAATGTCCATTTACCTCAAAATCGACAAGGACATGTTGCTTTAGGTTTGCTCATGGCTCCTGTGTCGACTTCAACGCGGGACCGCGGGTTCTCCCGGACTTAGCCACTGTGGATTATCAAAGTATCTCTCCAAACGATCAAAACCCCAGTGCTAATTAGACTTTGCGACGAACTTGCCTGAGCCTTCAGCATCCAGACCTCAACTAGATTGTACCAATTATTGCAAAATACGATGAGAAGAAGCTCAAAGAAGCAGAGACATACTATAGTCGAGAACGACAAACATCGTTCGAAGGCGCTATGTCTCAAGTGCTGGGGGTGGGCACCGATGGACATGCAAGCGTTCTCGTTAGGAAACGCCATCTTTCTCTAACTCTAACTAACTAACTAGTTAGTCAATAAACTTAGCCCTAACGTAGAGGCCTTTCTACTCGGTAAGCTAACATCAAATTTTCAAAGTTCCCAATGTTCTAATACAGAATGCGATGATGGAACTTGTTGTAGCGGTGCTGAACGCTGCACTACTGAGAACCGCCAGTTTAGTACGCATATGTGCACAACACAATTTGGTGATAAATATTTATGACGAGATATGAAGTGAGAGGGAGTCCCAGGTTGTTACAAGGCAGGAGTATTTTGTCTGGGAAGAGATCCAGAGTCACTGAGGTTATTTCCAGTAATTTAAACATGTTTGCAGCAGGATTCTTAAAAGTAATGTTATAGAAATTTTAGATTGCGATTTTGATATAATCTACATATATTTAAAAGCTGCCTAACGCGCTCTTTCGTTTCCCATATGGATACACAACCAGTGCACTGAGGTACAGACCAACGCTAATACCGATGGCAACCTGAACCATACTATATCCGACAGTAAAGATCGTTCCGTCAGCACTACTGCCAGAGAGGCTTTGAGGCCCACTACTCGCAGTCTTGTTTCCAGCAATTTCATTGGCAGATGTAACACCTGCTACTAATGATCCAGAAGATGCTAATCCGCCAGGAACTTGGCAATAGATAGCGGGTAACATCGCTGTTGCTGCGAGGCCGTGGAAAAGTCGTGAGTACAGGTTGGAGATACAACCAATGACAAAAGCACCAATAGCATTCGCAACTTGCGGATTGCTAGAGAGCTGAGTCGAAATCCAGAAGTTTGCCTGATGGCCACATACCGCAATGAAGGCCATGACAGGTAACTGGCGCCATCTTGCTTGATATATCAGTCCCATACAGCATGCAAAGAGCGGTGCCCAGATAAAGCGAGTATGAATCAGCTTCCAATTCATATCGGCAGTAAACCAGGGCGGAATGTCGCAGGTGGTTGATGAAACGGCGTCGCTTTTAATCAGACCAAAGATTGTTGTACCGATAAGCAACCCGAATGCGAGAAACAGGACATAGACGATGACATAGACCAACCGCACCGAGCCTGAAATGATATTTCGGCCTTGCAACTCCAGCGCCGCGTTCAGCATCATAAATCCAGGGAGGATCATGGCAATGCTGCTCTGCGCCATTGCAGAGAAGCAGAAAACGTACTGACCATCGTGATATTGAATCGACCCGAGAGCTCGCGCAACGAATGCTGCGAGAACGGACGCGAAGACCTCAAACACGTTGCTGAAGTGCTCAGATCGTGGGACAATTTTGACCTGCATGAACCCAATTGCACAGCCAAGAACAAATATAGGACCAAAATCAATAGGACGACTTTCGAAGGAAAAGGGGCCGACCACAACCGAAGCCACACCAAACAAGAAGATTCGGAAAAGTTCAGAGTAGGTGTCAGGACGCTTTCTAATACTGTCGATTTCTCGGATACCGTCCTCTGGGGTGAGCTTCTCATGAATGACACATTTATACACATTGAATATGTCCTTCAATCGAGCAAAATCGAGGCCACCGCGCTTCCTAACAATATCAACATTATTGGCGTGAATGGTTCGATCGGCAAAGGTGCATATCATAGCACCTGGGATATGGAGAAAGTCTGCGTCAATGAGCAGAGCTCGAGCAGAAGCACCGAGATACTCTTCAAGTCGATGGGTTGGTGCACCATATTCCATAAAAGCGCCACAAAGCTTGATCAAATAGTCTCTTCGTGCAATGATATCAGCAACCTCGGTAATGAGGCCCACGTGATTTTCAAGCGTGTTATTCGATAACCTCTGTGGATGTTGGTGTTTGCCGTGTGTGATAATGTCAACCGCTGTAGAGATCATATCGGCTGATTTAGGCCGCATTGCTCTAGGCCGTGGTATAGCGCCTATTCCTGCCACGCTGGGACTCGTAGATGACAAAGCGGCCTGCATTAAGGCTGCTGCGGTTGGGTTACTCTGTTCAGGCTTTTCGTACCATTTAACCTTTTTATTCGGCGTCGATGTGCCGGAACTGGGAACTGAGGTAGTGAGCGAGTGGGCGTGATGATGGGCCTTCACATCGTGCTTTGTCGGGATACCTTTGCGGGTATAAGGTTGTTTTTGACTGTTGGCCCAGTCCTGTTGTAAGTAGTTGAGCTTGTATGCAAGGAGTGCCCCAAAAAGACCGGGTTTATACTGCTCAGGAGCTGGTACGTAGTCGATGTCATGTATATGTTCGTCTAGGGAGGGTTCTTGACTTTCGAAGCTAGAGCGGTTAGACTTGAACAAATGTGGCAACATATAGTGGTTGACCTACTTCGCTCCCATAGAATATGTGGAAGGGCCATTTTGACTCAGAAACGTGTGCACTGTTTCAGCCGCAGTCCTAGTATAGATTTGGGACTGACCCGTTTCGTCATCATCTCCTTCTTGCGTACGCTTGGGCACATAATTGGAACTGGACGATTTTTCCTGGTTCTGTGAAGAATCGCCTTCAACCTGGGTGTAAAATGTGGTTGACGGCCTGATGTTAGAAGATTGCAAAGACTGATCTTGCTCTGCCCCCTTTACCCAATCAGCCACCTTCGACCAGATAGGTTGGGATCTATGGTGCTCCTGCTGTGGAGGGGCTCCATTCGCGACATGCTCGCCTGGATAAGATCCAGGAGCTAAGTTTATAATGCCTTCGCCCTCACGATCTAGTGTGGCAGTCCTTCGTTGGAACGTTGGCTGGACTGTGGGAGTGTCGAATGAAGACGTGTTATGATATACTAGCTGTTCTTCGGGGTCGTGATTGGCATTGTTAAAGCCTTGCTCTAGCCGACTTGGATCAATATTAAAAAGTTGATTTCCTTGCGAATTAGTTTTCCCGGGCTCCATATGCAGCAAGTGTCGAGACTCCTTATTATGTAATCAGATCAACGTCAAAGTGAGATGCAAATGCTATGAGATAATGGATTCGAGTCAAGAGTGTTCCCGAAATAGGGGTTAGTTAAGAACGAGCTCACAAGACGAGTACTCAGTGACATGGTTCCGGAATAATGTATTATAGTAAAAGATTTTAAATATACTTTATTACGTATGTACAGCTGACGGAGCTCTAGCTCGATGTAATTAAGAAATGAAATTTTTCAGGGACTAAAGGACTTCTTATGTGGTAATGCCAAAGGTGGTGAGTGGCTAATACCTTAATTTGGACTTGAGTTTAAGTCACATTGCGCTTACAATTTCTAAAACAGGAAAAAAGGTCCCGGCCAGTGAGCGGGATGAGACATTACCCGCCTCGGTGGTGTCGGGGAGGGGCCACGGTACGGTAGAGTATAGAGCTCCTGCGATCAACTTTCAAAGATAATGAATTGTTATTCGCTACGTGCAACAGTATGAATCCAGTTTCTGCCGTTCTAAAATACTGCCATTGCAGCCAATAGTCTCATAAAAGACGGCGTTTGTCGCCTCTATCTTCCTATGCCTCCTCTTTCTGCGCTGCTGGACTCAGGGGCGGATTGTCGCATTCCTTCACGTTGCGGCTTTCTTGCCTTTGCAGCGTGGTAGCTTCTGGTGTGAGTTTCATCCAACCACTGACTCAGAAAATTGTCTTTTCGATATACTATTCGCAACATCACGACGATTGCACAACTCCGGAATTTCATTCGACCCGGGCTCCTCCTGCGCACGAAAGATCTCACTTTCATTCCTCTTCTTGTTCTCATTATCCGTAGTGGATTGCTAGGAGATATCACCCTCAATGCTTAGGTTCCTTTCGGCTGCTCGAGCTGATGATTGTCATGACACATTGAACGCCTCACTTACGCTCCCTAAAAAGCCGCTTTTGTATATCGGTTGATACGCGGTAAGTGACGTGACTGAGGTATTTCACTGTAACTATATGATGCTCATTTTCATATTTGGAGAGATGGGGGTCAGCTTCAAGCCAAATGCGATGCGCATCCTTGTTTGGAGCTTCAGGGCCGTCCTCATTGTATCCAGTTGAAGTCTCATTTCACTTATGAGACGTTAAATGGTCGATGCTAATCCCCGAATTCACTAGTACCCACTGAAGTCGCTCATTAAGCTAAAAAGGCGTCGAGTTTACTTGATCAAAATCTAGCTTAAACTGTCCTTTACGAAGTCTTAGCATATAGGAAGATAATAATTGTCAGCCAGCTTAGTTTTCTGTATTACTAAGCTGGATGTAAGTCTAAATATAAGCATTTTTGAGCTTACATTCTTCCAATAATGCTCTTCAACACGCTTTTGGCTTTTGGGTATTCAGGCCATTTAAGGCTAGATACAAGAACGGATAACCTTGTGGGGATTCGTACTGGAATGCTCTTCAAGGTGCTAAATTTCATCCCGAACTCCGTACCACGTGGCCACTTGAAGCATAGGTAGAGGACTGGAACCTCCAAGACGGGTTATACTAGTACTGTTCACCCTTTGTCATGCGCAGCTAGTTTCCTACTAAAAACTAATGTTTCTGTGTAGGGTTATCGGACAATATGAGAAACCTAAAATTAAGTATTAGCTAATCGCAACAACTAGGTAGGGAGATCTTTAATAAGTTCATTCAAGAGAGAGCGAAGCGGATATTCCTACCTCGTAGGTTGTAGAAACAAATATTCGATCTGGTGCAGTGATTATTTCCTCGCGATCATGCTGACTGCCAGCGCTGACCAATGTTTGGATTGGACTTTTCACTCCCCCACTTGCTGGAAATTCATGTGGAGTTCCGGCACGGATATTTGAAGGATGGTGATATCTAAGACCCAATGGAGGCACCTTTACCCCCAGTTGCTTTTCCGCGGGGTGATTTGTCACATAATGCAAAGCAAGGATGCCAATCGTAACTTTATGAAGAGTAAGCATTAACACTCGCGGAGATGGACAAAATGGAAGAACGTACCGTCTAGGGTGCAAAACATAAAGCACATCCATTCTTCCTCACGGCCACTCATGTAGAATAAGATCGAAAGATTGATCGTTGTGGCCAACAACATAATACACATTCCATTCAGTGTCCTCTTGGCAAGTTTCCGTAGGTTATCTTGGCTACCATCTTCGATTCTCGTCGTGTAATGTCCGTTGGCATTTCTGTTGGTTGAATTTCTTGAGGGAAATGGTAGCCGTCTTAGAGCGTCTGCAAGTATACCGGGCCGGGAAAAATACAGAAAATGGCCAGTTAGGTATACGTTGATAGTGATATCATAGATCAAGAGTGGTAGAGTGATTTTAAAAGGGAGCCCGATGCGACATCTACCATTGGAGAGTTCGGCAACTGGGAAGATAAAGGACAGCACAGCGATTGATCCAAAGCCCAGGACGAGTATTGCAATATTGCAAATATACCAATTGTCGGTGAGGCGGGTATATCTTCGAGAGCGAACGATGTGGATCCGCTCAATCAAGAAGAGATATAGGATGACCTTGTCGACAACGTAGAAGACGAGACAGAGGATAATCGATGCCAGGCAGGCCCGTCCGCTTTTAATTTGATAACCAAATCGCAAGGTGGCGACTGCAATAATAAAGCACATCCCCCAGAAGTAAACGGCGAGTAGGTATAGACGGATCGCAGGCAAGCGTGTAATTGATTTCAGACTTAATCGTTGTGTGCGTAGAGCTATTGGGCAATGAGCTATCTTCACCTCCGGTCGGATAGAAATTAACTCACTGAAACATGTTGATACGAGAGACAGGCACACTAGACAGACAAGAGTGTACGAAAGCCTTCCCTCAAGAGGTGTTGGGTCCTCCTGAACCATTAGTGAGGTTGTAAATGTTGTTGATTGCGATATTGCCTTCGTGCAATGAAAAATCTCGTGAGCGAGACAATCGGATTCGTTATAACAGTTGAGCACCACGGCGCAACTACTTTTGCCAATCTAGCGACCTGAAGCGAAATGCATTAAGCCCTTGCTCTGCATCCGGGGAACCATGGGTCAAAAGTTAAGTTAGCCGAAAAAGCCACCCTATCCGAGTTTTGGATGTGTGGGCGTACCCGGTGTTCCGTGCCACCGACCTAGTGGTATCCGTACTCCGTATTGATGGGGACCACCTAGATCAAAGCTGGCTTACCTGATTCAAAGGATGAGGTGTGCTCATATGGACAAAGAAACATGCGACCCAGTTTTGGGGATCAGTTGAATATTGACGAAAGCCTAGAGCTAACCAATCCACTCAGAGCAGTAAGCTTTGCATTTGATGTCTCGCAGCTTGCACGATTTGCACAGATGAGAAGTGTCCAAGCCGGACAACTAAAAAGGCGGTCGATCTCGATCCGTTCCTTGGCTCCATAGTGGCTGGATGATGCGAAATCATGACCAAAGCCTGACTCTAAATGTGGTGGGCAGTTAAGCCACAAATTGGCTAAGAAGTCCAGACCCAGTCGACGTTCAAACGAAATGACATATGACTTCGGCCTCCAGGTCGATCACGAACAAGGTTGTGTCACAATTTTGCTCCTCGTATTACGGCTTCAACCGGATCAATCATTCTTCTTTCCACAATCTGGGCCAGACTGCTTCCAACAAAGTTACCGTAAAAGTTGCCAACGAAATGTGAGTGCAAATGAGGAATTTGGGAGCGTGAAGGGAAACCTTCAATTCCCCGGGCTAAATCCACGATTGATGGGATACGGATATCTCATTAATTCATTGATTCCAAATACATCAAAGATCATCGATCAGCGTTGAGCGTTGAACCTTCGGGGCGGAAGCGGGGTAACACCGTTTAATTGAGGCCCCTAAGGTTGTGGCTTCAGACGAGGGACGCCCATTCGTTTCCAGACAGCCAATAGCCGGATCTTTGAGGCGCATTAGGATCAACGCTTTCGTGCCAGGCTTTTCATTTTAACCCAACGTATCCCTGGAAGGTCCGCCCCAAGCTGCAATGACGCTCACTGAATTCCAGCTCCTTGCCCGGAACTTGCCGACCAGTATGCGGCCACAAGGTTCCACGTTAAGAGTTCCGTGTCGCCCACCTGTTGTACCCCATAGGCCACTATTTGGCATCTAGGTAGTATGGCAGCTGGAAACCTGGTTCATAGCCATAGGGCCAGACTTTGTTCTTGATGTTGATGGAGCTTCGGCGACAGAGTGTATTCTTTCTGAAAATGATCGAGATTGCGTTACTTCACAGAGATGGAGTCTAGATCCACTGCGACGAGTTCGTCGCTTTAAATTCAGTACCTGGAAAAATCATGCGGAGGACAATTGCGACCACATGGTTGTTGAGCACCAGCAGTTGTTAGGAGTTATTGAGAGCAACCTATGACCGAGAGGTCACACTGCGCCTGATGACCTATAACAAACCAAGTTGGTGGGATACGCCATGCGGGAGGAAGACACTGGACTAGTCTGCAACATGCGCATCGACAAGTTGCAAGCATTCCTTGATGGAAAGGGCACCAAAAATGTATTGCATCATTTGTGCTCACATACTATTGACCCTGAGAGAAAGTCGGGGAAGCCTACAATCAAGTACTCGGGGAACCATTCAGCCAGATATCAGGTTGGTCAATATTTCAATTGCTCGGAACAGAAGAGATTGAAACGCCCCTTTTGAGTACTTTAATACTCACGACACGACAATTGTTCAACCCGAAGCCACAACTTCATAGCAGTAGCAATGTTATATCGCTCAATGTCGCAACCGCCTGTTGTGCATCGCTTAGTTACTCGAATGGATCGCGAAGGAGAAGAACAAGAACAGGAGGAGTGCGGAGCAAGTTTGCGGGGTTGACTTACCGCCATACCACAAATAGGATATCCGACAAATGCCTCGGTTATAGGACATTGATCAACTTCTAAATCAACTTCTAAATCATCTGGAACTCGTTGTACACTCCATCACTGATGACAACATAACCATGGCCCTTGATGTTCGCTACGATAACCAGGTGGCCATTGTCACTGGCGCAGGAAATGGGCTCGGAAAAGAATATGCAAAGTTCCTTGCTTCAAGAGGCGCAAGGGTTGTTGTGAACGATCTTGGAGGGTCATTCGACGGTAAAGAAAGTGGTGGAAAAGGGAAATCCAGAATTGCAGATCTTGTTGTCAAGGAAATCAATGACACCGGTGGTATTGCGGTAGCTAACTATGATGCTGTACAAAATGGAGAAAAAATCGTGAAAACTGCCGTCGAGAATTTCGGGCGAGTGGATATACTCATCAACAATGCTGGAATTCTTCGCGATGTTACGCTTCGAAATATGAAGGACGAAGATTGGGATATTATAATGGATGTGCACGTTCATGGTGCCATGAAAACGACAAGAGCAGCCTGGCCTTACATGCGGAGACAAAAATATGGAAGGATCATCAATACGTCTTCCTCATCGGGGTTATTTGGAAACTTTGGACAAAGCAACTATGCGGCCGCGAAGATGGCACTGGTGGGCTTTGGTGAGACGTTAGCAAAAGAAGGGGCAAAATACAACATACAATGTAACATTCTCGCTCCAGGTGCTGCGAGCAGGCTGACGCAGACTGTTTGGACACCTGAGATGATGGATATCATGAAACCTGATTGGGTTGTACCGCTTGTTGGAGTTCTCATCAGCAGGGAATGTCGAGAGACAGGGAGCATCTTTGAAGCGGCAGCTGGACACTACAGTAAGATTCGTTGGGAGCGGAGCCAAGGTTTTCTTGCAAACCCTGAACACCTGAATACGGCTTTGGTGTTACAGAGTTTTGACAAGATTGTGGACTGGAAGGGCTCAGAACATCCGAGAGATCCAGCAGATATCATGGGACTGCTTCAAAAAGCAAGGACGTTACCACGGATTAATCTCCCAGCAGAAGTCAGCTTCAAAGGCCGTGTTGTTCTCGTGACCGGCGGTGCGCATGGTCTTGGACGAGCATACACTATCCATTTTGCCAAGTTGGGTGCTAAAGTTGCGGTAAATGATGTTGTGAATGCGAAAAAGTTGGTGGACGAAATTCGTGCTTTTGGTGGAGAAGCAATCGCTATTTCAATGTCAGTGGAAGAAGGTCAGAACGTTGTTGAAAAAGTGGTCTCTGCCTACAACAGGATTGACATTGTAGTCAATAATGCCGGAATCTTGAGGGATAAGGCATTTGTCAACATGACTGATGAGCAGTGGCACAAAGTGATGAACATCCATCTGCGCTCAACTTATCTCATCACAAAAGCCGCGTGGCCATATATGACGAAACAAAGGTATGGGCGTATTGTAAATATCACTAGCACGAGCGGAATCTACGGCAACTTTGGTCAGGCCAACTATGCCGCTGCGGTAAGTATATCCAGATCAAACTTGGCAAAGGTGCTAACAAAATGGTTAGAAATGTGGCATTATTGGCTTCACAAAGACGACCGCTCGCGAAGGAGCAAAATACAACATTGTTGTCAATGCTGTTGCTCCTTCAGCAGGAACTAACATGACCCGTACGGTATGGCCCGAGCAGGATGTTATTGCAGTGAAGCCAGACTACGTTGCACCACTAGTTGCCGCCCTGTGTAGTGACAGACCACCAGCTGCTGGTCAATTATATGAAGCTGCTGGTGGATGGTTTGCAGCAACAAGATGGCAAAGAGCTAGGGGAGTGGATTTTGAACATGTAAAGGGTGTCCCGAGTGTAGAACAAGTCGCAAATGTAAGTAATATCGCAGCGGAAGTGGGTTTCAATCGATTACTGATTCAACTTCAGGCCTTCACTGAGATCTGCAATTTTGATAATGGACACGCGGACAATCCTGATACGCCACAAGAGGGAAGTAAGTGGACCATGGGAAATGCCATGAAGAATCCGACCATTGTAAGTTTCATAGGCCCCTTGCTCCGACAATCCTGCTCAGACAATATGTTAACCATGAACTAGGCTGTCAGCATGTCACAAGAAGATCGGGCCAACAGAAAATACATATCAAAGATTCAGACGGCTATCTCCATGAAACCAGGGCAATCGACGTACACCTATTCTGACCGAGAAGTAATCTTGTACAATATTTCCCTAGGCGCGCACCGATCAGATCTGAACCTTGTCTACGAGAATGCTAGCGATTTTCAAGTCCTGCCCACCTTCGGTATAATTCCGACATACTTTTCGAAAAACCCGTACGAACTGAAGGAAATCATCCCGGACTACCACAAGCATATGCTTCTACATGGGGAGCAATATCTTGAAATCAAAAAATTCCCTATTCCGACTTCAGGCACGCTTAAAACTGAAACGCGTTTAATTGAAGTCGTCGACAAGAAGAATGCTGCGCTGGTGAGAAGCGGTTCGCTAACGGTTGATAAAATTGGTGAGCCTGTCTTCTACAATGAAAATGTTGCTTTCATTCGTGGCTCTGGTGGATTTGGGGGTCAACGACAGCCATCCGATCGTGGTCCCGCTACAGCAACAAATGACCCACCCGCTCGAGAACCGGATAAAATCATTGAAGAGAAAACATCTGATGATATTGCCGCGCTTTATCGTCTCATGGGAGACCGTAATCCTCTTCATATTGACCCAAAGTTTTCTGCTGCAGGAGGCTTCAGTGTCCCGATACTACATGGACTTGCGACGTTTGGAATAAGTGGCAAACATGTCTATCAGACATATGGGGTATTCAAAAATATCAAGGTTAGATTTAGTGGTACTGTACTGCCGGGCCAGACGGTAGTCACTAAAATGTGGAAGCAGGGGGGGAAAATCATATACCAGGTCGTGGTGAAAGAGACCAATAAGGTTTGTATCAGCAATGCTGCGGTCGAACTGCTTGGAGGAAATTCAACATTGTAGGGAAAGACAATTTCTATTTCCCAATCCTACAGATCTAAACACACTAGAAGTTTGAAAATGCGAAAACGGCGATCCCAGTCCTTTCTAAAGAAGCCGAGATTCATTCCTCAGCTGGGAGGAGATCTGGTATTCTTCTTGGAGGTTTCTTGTATCATGATTCTCTCAGGTGACTCGCATTTAGTATCAACAGCCTCGGTGCTCAGTTATCAGAGCCTCGGCAGTTTTGAATTCCAAAAGGGCCATCGAACGGAAGGCCGTCTTGGCAGCCGTCCCCACTCCTCTAAGCGGAGTTCCTTCAGGTCGCGGATACAGCACCGAGAGGGCCAAAGTATTGTATATGTAGCCAATGATAGTGTCTGGACTGAACCTACGGAGAAAGGCACGGTATCTTGCCCCGGATTTGGGAAATATTCTGGAAGTTTACGGGACACGGCTTTCGAAGAACAAAATCGGGCTAGTGTGAGGGCGGAGTGGTCTCATAAGGGATCCTTCCAAGAGTCCCGGCCAAGGAAACTATTTTCGTGGCTGGACTTGTGAAAGTATGCTTTGTGGTCTGAGAATGTCTGAGGGCACGTACGTGGACGAAAGGAAGATGTTGGGGCAGTGGGATACATTGAAGGTGAATCTTCTTGGAGACGATCAACCCTATAAAGGGTTGCACACCCAATATCAAATTCCAAGTAAACCTTTTAGAACTTCAACGAATGGTATTTTTCACCCAGAAAGTTTCTTTATCATGACTTCTGTTCCAATCGTTCGGTCACCAGACACAGGTGAAAAGTTTGAATCCTCCACATTCGACGTTGAAGACACAAACAAGGATGGGTTACATGACGCCGAAGCTTCAGGGTTTGATCTCAAAGCTACAAAACGATTAGTTCGAAAAATCGATTATGTTATCATACCTTTTGTTGCTCTATTGTATGTTGACTCCAGCATCAGTTCCTGATGTTCACTTAAAGCTCAAGAAAGGTTGATGAGATCCGCGATAGGTATCTACTCAGCTTCCTTGATCGTACAAATATCGGGAATGCGCGTCTCGCTGGCCTTGAAAAGGACTTGGGCATGGCTGGGCTAGATTACAACGTGAGTCTATTCTGGAATTTCTGTTGAAACATACTAAGCGGGTTCAGATTGCGGTTGCAGTGTTCTTTCCAGGATATGTACTATCAGAAGTGCCCTCCAACATGATGTTGAAACGATTTCGCCCTTCCGTTTGGATACCAACTATTATGGTTGTTTGGGCTATTTGCACAACATTAATGGGTGTTGTACACAATTTTGGCGGTCTTGTTGCCGCGCGGACGGCACTCGGCTTTGCAGAAGGGGGACTTTTTCCTGGTGTCGCCTACTAGTTCGTTCTATATACCCCGAGAAGGATAGTACTGACAAATATCTAGCATTACTATGTGGTATCGGAAGAGGGAATGGGGCTTTAGACTTGCTTTGTTCTTTTCAGCCGCGACTGCTGCAGGAGCCTTCGGGGGTCTCTTGGCTCGAGGTATTATGGAGATGAATGGCATTGGTGGTAAGGCTGGTTGGGCCTGGATTTTTATCCTTGAAGGCCTACTTACCCTTGTTGTCGCCATTGCTGCCTATTTCTACATGACCGACTATCCCGCCAAAGCGAAATTTCTCACCCCCGATGAAAGAAAAGAGACAACTCGACGACTGATGGAAGACCGTACTGCCCTTGCCGATGAATATAGCACTAAATTCATGTGGCATGCCTTTAAAGACTGGAAGATCTGGGTAAATGTACTGATTACACTAGGGTATGTTGTGTTTTGCCTTCACTCTTGTGGCAAATATTTTAACACGTGGTGGCTTAGAAATTACACGAACGTATATTGTGTTTCCCTTTTTCTTCCGACCATTGTCAGAACACTTGGGTATGCGAATGAAACGGCGCAGCTCATGTCCGTGCCGCCTTATGTGGTTGCATGCGTCATGTGCATTGGTGCCGGTTATCTCGGCGACAAACTACAAACTCGTGGCGTGATTTTGATCGCCTTCTTCACCAGCGGAATTGTCGGATTGGTGATGACAGTTGCAAGTCAGAATTACCATGTCAAATATGCCGGGTGCTTCTTCGCTGCTCTGGGTATTTTTGCTGCTGTGCCACAGGGTGTGGCTTGGACCAGTGCGAATGCTGGTGGAACAACTAAGAGAGGAGTCGCAATTGCTCTTCACGTTGGAGGGTGAGTGAAATTCAGTTGCTTCCATTTGAGTGGAACATAACAAGCTTTCTAGTGGAAATTGTGGTGGTATCATTGCCTCCTTCCTATTTCTTCCTAAACATGCACCGAGGTACATTCCAGGATTCTGTGCCCTTATTGGATTTCTCGCGATGTCCCTTGTTTTGTCGATCTGTATGACGGCTTTCTACCGTTGGGAGAATAGGCGTCGAGACCGAGAATACAAATTGCCGTCCGAATATTCAAACACCGAAATGGAGATGGAAAGAGAGAAGGGCGATTATGCAACATTCTTCCGGTACACCGTCTAGGTGCACAATTACAACCAGCTGGTTGGAGAACTTTGGTAATGCCATACAAGTCCTTAAGTTCTTGCAAAATTAAATTCCTGAGGGCTATGGCTCGGCACCTATATATGTAGTTCGTACTAGGGCCCCATGATATAGCCTAACGGATGGACATAAGAATCTCAGACCACCAAACTGATAGCCCACCGGCACCCTTTGAAGCTCTTGTATGGGCTTGAATTGTCTTCTCTCTAAGCAAGTGCTATTCCAGAGGTCCTTATCACAGCTGAGACGGCGTGGTCGACAGTTAACCAAGCTTCAACGTCATGTGATTTATATTTCTATCTAGGAGTAACAGTCTCGCTAGCCTAATTCGCTTACAAGTCGACAAATAAGGCAGTACATGAAACTGGGTTTCTGGACCGCATCCTTTCAGGCAGTCGGCTAGTTCTAACTATGGAATCCTTCTACGTGCTTCGAATCGAGCTATTTGTTCATCCCTATAGTTAGTGACTGGCATATTTGCCTACCAAAAAGCAGGCCATGGTCCATAAAGTGATGGAATGCTATGAAATGGAGACCATCTCAGTACCCCTCATAAATAGTATTTCTTAGTAGCGTCCTGTAATCTTTCTTGACATGCTGAAACGCACGTACGCAACCATACCAGCGGCTCCAAGTGCCATGGAACCCGCATAGAATATCGCTGGCCTGTATGCCTCAAATCCACCTTTCTCACCCCCATACGCTTCTAATAGATATCCGGCAATAGGGGCACCAAGCAGGTATCCACCCGTCCAACCTGTCACCATCATTCCCATTGCAACAGATACTCTTGCACTGCCAAAGACATTTCCGACAACAGTTGGCATAATCGCGAAGAAGCCTCCATTCCCCATCCCATTAATGATCAAAAAGACGATGAGTGGCGCCAGAGATGTAGAAATAGGCCACAAGACCAACATACTAACCGCACTGAGTATGAGTGATAACAAAAGGCTGTTAACGGATCCAAACTTATCACTCAGTAAACCACAAAGAACGCGGCCTAAAGCCGAAGAAAAGTTGAATGCTGCAACCAGAGCAGCACCCACCTGTGAGGATTGGCCAATTGAGCGTGCGTAAAGCGGTAGAAAGAAAGGAGGCACGAAGAGCGGAAAGGTCGCTGTTATCGTGTTAGTAGAGGGAACGATGGCCAATGTAGCACCTGACTTACCAACGGTTCCGGCCAAAAATAGGACTGTAAATTTGGAATCCCGAAATAGTTGCCTGTATTGAAGAGTTAGTACTCCGTTTGAAGGACTGAAAAATGCACTTACCATTCAACAAACATAGACGCTTTTGCAGGTGTCCTCTCCCTGATAAACCATGCAGCAGGAAACCCTGTCACCAACGTAACTAAGCCGATAAGTCTAAAAGCCCATGCTGTACCAAGTTTCTCAACAATTGCAGACATGGATAAACTGATCGCAGCACCTCCAAGACCTCCTCCAGCAAATACAATCCCATTGGCAAGACCTCGACGGTTGCGAAAGTATTGTGCTGGAGTAATTGAGACGACCTATTGACAAAAATAATGTCAGGCTATTGGTATGCGACCATATCTTGAGAAGAACTTACCATGAAGCAACAGCTGAAAAGACAAGCAAGAGCATTAGCGCACCTTCGGTGAGGCGTCTATTCGGAAAAGCTCACCTGACTCCATAACCCATGATACAGCCCGCAGTGATGAATAACCCCGCTACACTCTTTAGTGCCCAACCACTCAATATCTGCCCAGCACCCATCAGCGAAACTCCAAGGAATGCCACCCTTCTAGCACCGATGGCTCTGACTAGACGACCGTTGATGACAGCAAAAGCGGCATTGCATGCGACAGCAAGAGAGCCAATGAATGCCAGTGTTGAGGCCTTCGAAAGATCCGATTCAACAAGTGCATCCTGAATTACACCCCAGCTATACGTAGTTCCAACGAACCAGAAGGTCAACATACTACACGCTGCGACGACAATCCAGCCATAGCCGCCATCAGGAGCACTCTCATCTGCAAGCCGGGAAGCCTCTGCAATATTCTCGACTGTTGATATCCTTGTAGAAGCATTCAAGTCTCGGAGCTCGGTTGCAGTTGATCGCTGTCCTACAATACCAACAGGTATGCTCTGCCCATGGATGGTTCGATTTAGAAATATTCGGCTTTCTGTCTGAGTAGGCGACATCATTCAAAGTATAATGTTGTAAAGATGGGTTGGGGAGCGGGTTGGAGATGTGCAAAGGATGATTTAAATAAGTACGATGGCCCCGAAGACAGGTGCCTGGGACTGTCAACAAAAAATAAGCACAGGCTTAATTCAATCTAGCCACCTTTACTCTTATCATGAATCGAAAGGGGGGATAGGGTACGTCACGAAACAAAAAGGCAACTAAAAGTAGGAGGACGAATAAGGTGGGATGTGGAGCAGAATTCATGCGCCCTGTGACGGTCATTTTCCGACATTCGTTGGGTTACAAGATTTCCCCCGCCTCTTCGTGTATTACTAAGCGTTTGCTTATTGTAACCAATTACCAGATTACTTAGTCACTGAACTCGCTGGGCTGTATGTCCGTTCGATTACGATACGACAGCGTGCATATACGGCGACACATTCAACCAACTAGGCATTTTTCAGAAAGACAAAGACATGACCACAAGCGGAGGGTGGAGGAACTACACTTGCTTCTGCCGCTCGGCCAAGGATATCAACGTACTCAAAATATGAAAAGAACATGGTCTAACACAAAATCGTGATAAAAATTTGAACACTCAACACGAACGGAACCATGAAAAGATCAACAGATATGAATGAACATGAGTCAAAAATAATCTTCGATGAATCACCCGTCCAATCTGCGTGCTCTTGCAGCTCCAACCCATATTGTCCACAGTCGTGACTTCCATATTCAGCAATGCGTCACGACATCTTCTATCTCTGCCAATCTGGCTGCCAGAGGTGGCCTTGGTATTTGGGCAGCCATGTGTCACCACCCAACATTTTTTCAGTGTGTTTTCAAGTACTCGGTAACGGCAGGTGCGATAGAGGGTCTACGAGAACCTTCTGTATCTGCGACCACACTGGCTCGGCGCTGAGCAGCAGCATCTTCTGCGCGTCCATGAGATGCGAGGACATTTGTGATCGATGGGACAATGGAAGGTCGTCGAGGTGGCTGTCCGGCAATGGCGTATCGCTCTGCGAGTTGATTTTGCTCATGCTCGTCAAACTCATCGATCACAGTAGTGGCAAATTTGCGAGCAGGGACCCTCTTAGCGAACAAAATATCGAGTTCGTGGAATGTTCGATCCTAGATTAGACATGGTGAGTGATGATCCAGTGGAGCTTTCGGGATCGAGTACGAACCTTTGTCTCCGGGAGTCTGAAATATGCCCAAATAAAGACTAGCCATGCACAACCACCCCAAACAAATCCGGTATAGCCTTGAAGGTTCCATGCTTGAGGATTCATGAAATAGTTTTCGAGTGAACCTCCAATGACACCGGTGATATTAGACACGTTGCGAGCCAGGCACACGGTTTTCTGTCTGAGGCGAGTGGACCCAATCTCGGCCGGGAGAGCCCAACCTAGTCCTGTCAATATTGTTGTACTTTAGTCATTTCAAAGCTGCCTTACCTAGCTGTCCCGCAGACAATTGGAAGGTGAAAGTCCATACTAAGGTCATGATAGCCTGGGCCCAGCCAACAGATGGTCTTTTGGTCCATGGGTTGAGGATGCCAATTATGCACAATTCGATGGCCATGGCAGCCATACCCCAAACATAGACAGTCCTTCTGCCAAAATATCTATCACCTGTTAGCGATATGGTTGGAGATTTACCTTTGGTCGGTCACAAATACAAAGTGGAGGGCGGCTGTGTTGAAAATGGGGAATGACTTACGGCATCAGCAGAAACCAATTGCAGAAGCAGGCAAAAAGAGCCATGGCATTGGCGCCTAAACCCAGAGAATATGCGGCATCCGTGTCCAGACCGACTTGCTGGAAAAAGTATGTAGATGCATAAGCGAAGCACAAACCACATACTAATTGGCCTCCAAAGACAACACAGGCGATTTCAGTTCGCCGTAGTTCGAAACCTTTGAAGCAGTCGTAGTAGGAAGTGCCAACAGATAACTGTTCTTCAAGATTATTGGTGTAGACGATCTGTGCCAATGTTCGCTTAGGATCCAGCATTGGATGTGGTGTTTGGAGACGACGAATCGACTTTTCCGCCTCTTCCAACTTGTTGTGCCTAACAAGATGATATGGTGACTCTGGTGCAAAGTATATCATGGGAATCAAGAAAATCGGCCAGATCCATTGAAGAGCGTAAGGAATGCGGTAACCCCACTGATCCAGTCGATGGACCAATCCCCTTAGAACACCAGCACTGAGAAACTGGCCAATAATAAAGCACATGTTGGTGTAAGATGTGAAGTAGACACGAAGTTGAAGAGGAAGGACTTCCGATGCGTATGCCGGGGCCGTAGTTGCAAACTGCGTAATTGTAAGCTGGAATCCCCATCTCAAGAGCAAAAAGACTGACGATTCCCCACTCAAAGCCTAGCAGAATCTGACCAACCAGCAGGACTGGCTTAGAAGGAGCGAAGAAGACGATGAAGATAAAGCAGCTCATGACGCCAAGAGTGCAGAGCAATACTTTGCGCGGACCGAAAGCAGCAACAAGCCATCCATTGAGAATTGTACCGAAAATTGATCCAACGCCTGCCCGTTGCTGTGTTAGTAGACGCTATAGCCGGGACTTTGCAATTGAAGGCTTACCTGCGCCTTGGCCTAAACCAGTCTGCCAAGCGGCTGTCAATGAATAACCGGTAGGTACCTGCTTAGAGACTCCCACAAACTCGCCATACTTTTTCTGAAAAGAAGCTGTCTTGTGGTTAATAAAAACATGGAATGACTGTCGGAGTGCTTACGGTAGGCGTAGAAGTTCCCAAGAAGATTGGTATCATAGCCCTCCATAATGACGCAGGTAGATATAACCAGGCACCAGAGGATGGCTTTCTTGTACGCCACTATGGCTTGCCGGATGGTCATGTCCTTTTCATCTTTGGCAAAATCGTGCGCGGCAACACTGAGATTTCGATCACCCCATTTTTCTTCCCTCCAGGATCGGTCGAAGTTGCCGTTGACCTCATCCGCTTGAGAAACCTCACGAATCTTGTCGCCCATCTTTAGTATCGAGTTATTCGTCGCAGTCTACCAGATTGATAAGTCAGAGTGGTCGCTTGGGGGAAAATGAAGCTCTTCCTCGACAGATATGAGGTGTCTTATGTAGATTTTTAAGGGACATGTTGTCATGGATCATTGGCTGCTTGACCTGCTTCAGAGAAACTCGAAGTGCATTCCATTTACAATGTAGCGTGTAAGGCTGCAAAATGGTGGAAAACAACGGTGTTCGGCTGAATTAATCTTTTCTCGGCTAGAAGGCATAAGCGTGATGAGCAAGACGAAGCAACCTTCCCACTAAGGTGAGATGCATGAGAAACAGCATAGGGTTGATCCAGTGTCAAGGAGATTTGAACGGGATCCCCGCAAAAGCTGTCAAGCCCACCTCTTTCGGGCCTTTAGGGGGGTTCAGAGTACTAAGATCTCGGGAATCTTGCGTTTCCCGCCGTTTCCCCGCCATTTCCGCCAAGTGGTATCCCACCATGGACCGAAGCTTATTTTTGCAGCGTGCGGTCCTGAAATCGATTTCGGAAGCACGGTGATCCAGCTAACCGGGGAACAAGTGTTTACGCCTCGAAGTCCAGCACTCGAATTGCTCACAACCAATCCGGCTGCAATCAGGTTGTTACAACACGCAGAATTTTGGCGCTGTACGCTTTCATTACACATCAACGGTGCGACTCGACACGTAAGCGCTACGGAACATACAGTAAGCGTAAAGTGAGGGTTTTCTCCCGGTCTGAGATATCTCGATGGAGCGAGAAAGTAGTTGAGCAACCTGGTGTGTGGGACATCTACTGTTGTCACAGCGGCGAAGGTGTTTTGTGAGAGTGTGACACTCAACGGTCTAGAATCAGTAGGTGAGGCGTCCTTGATTTCGAGTTTTCCGCCCACGGGCGGGTTTGGGGTCCACTCAACTTGTGCATGTGACTGTTTCTAATTCCGACGTTTGCCCAGAACAACTTGCGGAGAACCCTGCCCAGTTTAATCCGCACTCGGAAAACTTTATCGAAGGCCAACTTGGACTACGGTGACTACGTCAAGAATGAGAAATAGGTCCTGGCCGTGGTCTGTGAGGGAGAATGAATACACCATAAGCCTGCTATGGTGCGCTGCAGGATGGCGGTCAGCAATTATGAGTGGCTTTCTGTCTTTACACCCTCTTTTCATGACTTTCCTAACATCTTTGAACGAGCGTGAATTTTAGGCTTCTCTGAATGCGGGGGTTGTCATCGCCGAAGGGTCCAGCCAAGGGTGACTCTCTTAGGATCTGGCCAATGAATGGTTCAAGGTTGTTCCTTCTCAAACTCGATTGTTCTGAATAGCTTGGGGATATCATCGCCGACCGTCATCATTCACCAACTCGGTCCGAGTTGGGTCATGAATATTTCCTGCAGAGCTGCCTCTTGTCGTTCTCACTTCGCCTGCTCTGCCTCGCCTTGATTCTGAGAGATGACTCTCTCTTTGTTTCAAGTCAGTTGGAGGGTTTAGCGGTCCTACAGGCATTGAATACTTTATGAGAGACTACGCGGATGCAACTCTCTGGCCTTTCAACCAACTAGAAGGAACAGTATGCAAGATTCCCAATGGACGGAAAGGCCACCCATCCATCAGAACTTTTAGAATTTGCTTCGTTGCCAGCAGACCCTTCACCTCATCTAGGAGAACATTCGAAATTGAATGACAACACGGCGATTTCTACCCAACCCATTCGAGAGGACTCCATTGCCACTGAAGATGACAAGAGAAACGGAGAAGTTCGAAGGCTGGATTCATGGCACTCAGGTTTTCCTGCAATCAATCCTGCAGCCTTAACAGCAACCCAGCTCGAGCACAGAATGACGTTTCGGACAGGCCTGGAGATTTATCCAAAAGCTATCATCTGGGCGGCCATCATATCACTTGCCATAATTATGGAAGGTTATGATACAGCCCTTATCACATCGTTCTATGCATTCAATGAGTTCCAACAACAGTATGGAATACCGGACAAGGCAGGGCAATACCAAATTACTACCAAATGGCAAGCTTCTCTAAGCAATGGATCTACTGTTGGGTCAATCATTGGCCTCTTCGCGAATGGAATTATTTCGGAGATCATTGGGTATCGTCGAACCATGATAGGCGCACTCATTATATTGGGAGTATTTATCTTTCTGCCATTTTTCGCCTTCAATATCCAAACCCTTCTGGCAGGACAGATTCTTTGCGGTCTTCCATGGGGTGTGTTCTCTACTTTATCGGCAACGTATTCAGCTGAAGTCATGCCTCTAAATCTCAGAGGTTACTTGACGAGCAACATCAATCTCTGCTGGTTGCTAGGGCAGCTTGCTGCGCTCGGGATCCTGCGCGGCCTGGTAGGAATGAAATCAGCATGGTCTTTCCGTATACCTTTTGGGCTTCAATGGGTCTGGATCTTAATCATTCTCATCCCAACCTGCTTTGCACCAGAGTCACCTTGGTGGTTAGTGCGACATGGTAAAAAAGAACAGGCAAAAAGGGTGTTGCTGAGACTTACACGTGCTACCTCTGATTGGGAGTTGGATAACACTATCGCCATGATGGAACACACCGAGCGTGTCGAAGAATATTCGAGTGCAAAGAACAAGAAATCGAAATCCAGCCACTTCAGCGATACATCATACGCAGCCTGTTTCCGTGGGCCGAACCTACGCCGAACAGAAATAGCTTGCATGGTATTCATGACACAGAATATGTGTGGGCTCCCTATCCTTGGTTATGCGGCTTACTTGTACAAACAGATGGGATTTGATGAAAGTCGCAGTTTCGATATTACCTTAGGTATGCAAGGCCTTGGGATCCTGGGCGCTTTTGTGTCCTTGGCCTTACTCAAATATTTTGGAAGGCGCCGCACACTCTATCTTACTGGTCTTGGCTTTCTCTTTCTGACCCTGATTACGGCAGGAGCTGTCAGCTGTCTCCGTGAGAGCCACACAACCTTGTGGGTAACTGCTGCCCTGCTTATGGTGGTCATCTTTATCTTCGACGCCACCATTGGTCCACTCACCTATTGCCTCGTTGCAGAACTCCCATCGAATCGTCTTCGAGTAAAGACTGTTGTCCTTGCTCGTGTTGCATACAACATTAATTCGACCATCACAAATGTCCTTATTCAACGTATGCTGAACCCTCTGGCCTGGAATTGGAGAGGGAAAGCTTGCTTTTTCTGCGCTTTTCTCAACTTTTTATGCTTTGTGTACTGCTTTTTCAGATTGCCCGAGACTCGAGGGTTAAACTTTCACGAGCTTGATATTCTCTTCGAGAAAGGAGCTGATGCAAGGAAGTTCGCTACATTTCAGAGTATTTTGGAAAAGAATGGCTATTATAGCTTGACTGAGGAAGTACGATCCTGACCATCGGACCGGTGGATCATTTTCAAGAGGCCTAAAATTTCATTTAATCTAAATGTGGTTTTCACATAAGTGACACACTAGTACAGCACTGGAAATTTTGTCTCTAGCTGATATCAACGCCTTTTCAAGAATTCGTGAGAACGCTAATTGGTCATAGTTTCTGCGTCAACATCGATCAGAGTCTCGTTCATCCGCAATAAATAAAAGGGAAGAAAACCAAAGATGGTAGAAAAGACTAGACATTCCTGGACCAACAATCTATTCATTGACTGGAAAGAAATATTGCTTTATACTCCTGGCCTGCACGGCTAGTCGCAGCATGAGGTAGAAAAGTTGGAGTAACGTCCACAGAATGAGTTGAAAAGCTAATTCGAAGCCCTTCGATATTCCAACAACACCTAGCTTTGTAAAATATCGACAATTTGAATACTAACGCGATAAACAACATCTCAACAACTATGTCCGACCTTCCTCGACCTGTCGTGAAATCTGAGTGGGTGAAACCACTACTGTTCCGATCAAGCGCAGACCATTCATGACTATCCCCTTTCCAACATTCTGCGCTGTGCTCAGGGACTTGTATTTACCTTAGTTGTGGTGACTGAATTCAACAAGAGAACTGCCGCCCTTCTTTGAATGAACCTCCTTCTCTTCATTCATCTGACCCTCGAGATCCTCGACAACAATTTGCCCGGTCGCCTGTTCACCATCGAACAAGATTGCAATCTCCTCAAGCGATGGGCCTTTAGTTTCCGGGAACAGGAGATAGACACCAACAAGTTCGATAATAACCCATGGAAGCCAAATCAAATAGTACTTCCAAGCAAGATTGTCGAGACCGATAGGTGTAACGTAAGTTGAGAGGATACTGAAGCAAGTCTGTGAGAACTGAAATAAAGCCAACCCAGGCATTCGAAGACTGAAGGTGAGTATTTCTGTGATATAAAGGCCGAGATTACCATTAAGGCCGAGATTGTAGGCAGGAGAAAATAAGTAGAGAAAGGCGACGACCACATATCCAGCGGCTTTGTTGTTCGAGTTTTTGGCAAATTCTGCAGATCCAGCGGTAATAGCAACCAAACAACAAAAGATACAGGCCAATGACATCAGGAACAAAGTGCGGCGACCGAGCTTTTTCGGCAGTGTTGCGAAGTATAAGGCTGAAAACCATGATAGCATCTGTTGTGTAGCATTAATCAGAGTCTGTTGTAAGCTGGACGTCAAGCCGACGGATGATAAAACTGGTGAGAGATAGTATGAGATAAATGCGTTGCCACTCATTTGGCTGAAACAAGCTGCCCACACCAAAATAAAGAGCCGGCGTCGATTGCCTGGAGTACGAATAAATCGGACAAATTTGTGGTAGAATGGTCCACTGTTGACAGTCTTCTCGTAGGCGAGAGTTTCTTGGATCTCCTTGTATTCAAACAGGACGAGCTCGTCGTTCGGATTCCCCTCCCCGTGATATTTAGTAAGAAATGCAAGAGCCTCTTCATGGCGATCCTTGGAGATGAGCCAACGCGGTGACTCCGGAACATACCACAGACCGATCAATTGAATAACCGATGGGAGAGCTTGAAGGCCTGAAGGAATTCTCCATGATGCGGAGCCGTTGATACGGAAAGTGCCAAAGGTTGTCCAGCCTGCCACAATAGAGCCAAGGGCATAGGAAGTAAGGAAAAGCGCGGTAGCTGTGGTTCGATGGGCAGGGTGGGCGATCTCCGTAATCAAGGGGGCGCCACATGCATTGAGAAAGACGGTACCGGCCCCGAGTATGCCACGGGAGATCACAAACATTGGTAGGTTCTGTGCTCCCCCTTGGAGTGCTGCGCCAATACAACAGATGAAGCCACCAGTTGCAAGTCCAATGCGACGTCCAAATTTATCTGGGATGAAGGAGACGAAAGGAATGGCAATCAACCCTCCAATAGGGTAAGCGGCATTGAACAGGCCGAGGGTAGCACCCTTCGGCTCCCCAAAATATGCGCGCCATGGTTCGACGGATTGGAGGCCATTCATCATAGATCCGTCAAATCTATGATCAGTCAATTAAATCATCATTTTTGGAGAATATCATAGTCGGGTTCTCTTACCCTAGAGTGAAAATCGACAACAATGGAATCAACAAAAGCAAATTTAGTCGCCGAAGATTTGGATGTCGCCACCAGTGTTCAGTATCGAGCGAGCTCTCCGGCATGACCTCCGCTATTCTCTGACGGACATTGTTCTGCCCCTTGGGTCCTATCCCTATACGCATGATGATCGCGTCGTGTTGAGTAACCTGGGCAATTTGGGCAAGTATCCCAAAATGATGGGAAAGATCAACTAGATCGAATGTGTTCTGTCGTGATGAGACGAATGGCAGGAAATATTATCGGGCATTGCAAGCTTTTTATCTTCATCTTCAGCCCATCGACAATGCAATCCACGGCAGCTTCTCTACCGAACCTATTCGGCTTTGGACACAATTGAAAACCGAGAGAGCGTTTGCACTAACCAGCCAAAAACTCAAAGGATAGCAATGTCGTCGCAATATGGCTTGATGGTGGAAATACTCGGAGACTGGGTAGTGGTAAGGGTAGAATTATGATGTTGTCTAGACCATGATTACAGCAGATATCCGAGAATTAAACTTTGCCTTTCCATCTCGGCTTGTGGGATCCCATCTGATATCGACGCCGCGGAAAACCGGAACGCGTATTTGCCACCAGTTCCCCAGCCCTGTCAACGAATACCCCGCCCTACTTGGCCAGGAGAAAGTTATCCCCAGCGAGAACTGTCCCGAGACAGATTGCAAATTGATATTGCAGACAGCTCGCCTGGCACTTTCCCATGTTTTACGAGTCAGTATCGGAACAAAGCACGCCGAAGGCGCAACGGCCATACACTTCTGTCCACAAGCAAGGAAACTGCGATGCCCATTGGCTGCTCCAGGGGCAACAACTGTGAGACTCGCCGACCACATTCGAGAAACAAGCGATATCTCAAGATTAGCTGTCGGTTGAACTGGCTTGAAAACTTTCCTGTGGCCGTTGAACCTAAAAAGCTCCCCACGGGAAAATGCCCACCGATCTGAATTAATACAAAATGATCGACTTTGGCGAGCAGCAAAAGTCAAGGACGAGATCCGGTACTACGAACTAAGTAGTGCAGTTTGAGGGGATCAGGGATTACTACAGTGCACACCCGTGGTCTCAAGCAGATGGCAGCTATACCAAAGCAAGCTATGGACTCCATCTTGGGTGAAGAATGGATTTGGCATCCGGAATGGTCTGAAACGCCTCAGGACTCTGCAGGAGCGTTTGTCCACTTTCGCAAGCAACTCAGACTTGACAGTCTGCCCTCCCAAGCAGTTCAAATTCAGCTGAGTGCCGATACCAAATACAAACTTTACGTCAACGCACAGCTTGTGTGTTCTGGCCCTGTGAAGGGCGATGAACATCTTTGGTTCTATGACCAGGTGAACATTCAACCATATCTGAGAAAAGGGGTCAACCATTTCTCAATCAGAGTTCTGAGACTTTACCATGCCACGCAATTCGCAACGAGCTTTCCTCGATTACTGTCACCTGGACTGTTCGTGCGATTTCCACAGGCCTTACAGCAGCATTATTCCGTCGGTGAGGATAGCGATATCTGGGAGACTTCCCTGGACCGATCCACACGTCTGCCCGTCGACATGAAAGAAGATGACTTTCTCCACATATACGAAGAAGTCCATAAATCTCACGCGACTGTTCTCACATGGGTACATGCCAAACGACTGGATTTCCCAATGACCCATGGTCTCTCACCTCCGTGGAAACTTTCACCTCGAATGATTCCGGCACAACGCCAGGAACCCGCCTATTTCAATGCGGTACATAATGTCCACAGCAGTCTTTCTGTAAATCACTGGGAGCGAGCACTTCTTAAATCCAAGGATCATTCACACCCAACCGCCATCCAACTTCCTGCAGGAACATCACATCGGTTGGAGTTAGAAGCGAATCACCATATAACGGCATTTCTCACATTTCGCTTTCGACGCCCTCGTACTGGTGGCAGTACAATGAAGATTTCTTATTCTGAATGCTATGAAGATGAGCCTGCTCAAATACCATATTTGCGCCGCAAAGGAGACCGCTGTGACTCCACCAAGCAACTCATCGGCCCAGAAGACAACTACACATTTGGAGGGGAGCCGTGTCGAAATCAGGCTGGAGAGCTGCTGTATGATGAAAACATGGAGGGTCAAGAAATATTTGCCCCTTTCCACTTTCGCACATTTCGTTTCCTCACTGTGAACATTCAAGTTGCAGAGGATTCAGATCTGACACTCCTAGAGGTGAATATGAATGCCACGAGTTATCCTTTAGACTCACTTGCCGATTTTCGAGTCGCAACCCACGATCTCAAGACGGACCTCTCCTACCAGCAAATATGGGAAACGAGCATCAGGACTCTCAATAACTGCATGCACGACTGTTATGAAGATTGTCCTTTCTACGAGCAATTGCAATATGCTATGGACACACGCAGCTCCATTTTGTTCACATACTGTGTCTCGGGCGACGACCGACTGGCTCGTCAGGCTATTGTTCAACTCCATAATTCATTCCAGCCAAACCTTGGTCTTACTGCAAGTCGAGCACCTTCACATCAGCCGCAGATCATTCCGAATTTCTCATTGTTCTGGGTCTTGGCGGTTGTTGATCATTTCGAACACTTTCGTGACAGAGTCTTCATCCGCCAATTCACCTCTGCCATTGATGGCGTGTTGGAGCACTTCGGACAACGAATCGATTCGGCCACAGGTCTTGTACGTGCTGTTCGTTCTTCCGCGCAGTGGGATTTTGTCGATTGGACAGATGCCTGGCGTCCGATGGGTATTCCACCTGCTGTCGAAAGGACAGGGTTTTCAACGTACGCCAACTCGTTGTATGCCTACACCCTGCGGAGAGTAGCAGCCCTGCTGACCGGGATTCAGAGACCTGGTCTCGCCACTGAGTATCAAGCACGAGCAGAGTCCGTTGTCGAGGCTATCCAGAGCTATTGTTTCGACGGGGAATTCTTTACAGATGGCCTTGCTTCTGAGCTTGACCCGCATCAAGATTATAGTCAACACATCCAGCTTTGGGCTGTTCTCTGTGGTGCTGTGGCGGGAGACAAGGCTTCACAACTACTCGGGGAGGCACTTATCGCGACTGGTGATACTAGTGAGCCCAGTGGCCGTGATTCGAGGATATTCACCCCAACCTCGACAGCAATGTCCTTCTACACACTTCGAGCTTTATCCTTGGTGGGAGGCAAACTATACAATGAGCACTTCCACTCCTTCTGGGGACCCTGGAGGTCGCAATTGGCTCTCAACCTCTCCACTTGGGAGGAAGACAGCGTTTCTCAACGCTCTGACTGTCATGCATGGGGTTGCGCAGCTTTATATGAGTTCACCACAGAAGTAGCGGGAATACGTCCTGGCAAGCCTGGCTGGGCTGTCATCGAATTCCGACCTCGGCTGACGCTGTTTCCGGAAGTGGATATCAAGGTTCCTTTTGGTGGTTGCAAAGAATCGAGAGCTACCAGCGGGTTCGCCGCTGGGGTTGCACATGTTAGATGGAGGACCGAGAAGAATGGTGACATTCAATGCTCACTGGTTCTGCTTGTAGAGGACAGTCAGCCTGAGATGCCATTGGGTCCACCTCCAGTCTCAATCGTCCTCCCAGGAGGTATTGTAGCGGAGGTCGATAACTGTCTAAGTGAAGTTAATTATCTCGTAAAGGCGGCGAGTTTGGTATAAATACGGTATTACCTAAGATTCAAACCAAATCAGCGAGATAGCCATCCAGTCATTACTTCCCCACTCCCTTCAATACGTTTATTGCCTCCAATTTCTTTGGCAGTTGGAAGCAGCAAAAGTAGAGTGGGAAATGGAAAGAACCATGCAAGCAAGCCACCTTTGGTGTTTCGAGCCGACTAGAGATTAAAACGCGATCTGAACTCAGTCTAAAATAAGAGGTCCATGGCTATCTGATTTACCCATGATTTCTCACAACCCTCTCCAGTATGAGGTTTCGTGAACGTCAAACTCCGCTGTCAAAGGAGTATTGGCACTGGAATCACCCACGAGCACGGTGTATTTGCCACTTTCCTCGATCCAGGCGTCCATCTGCTCATCCCAGAAGCTCGTGGCATACTTCTTCGCAATAATGACTTCTGCCACTCTCATCTCCCCTGCTGGGACAAAGACCTTTGTAAATCCTTTGAGCTCCTTGGTAGGACGGTTGATACTCGGGCACTGGTGAGCGATGTAGACTTGGACTACCTCGGCACCGCTGACAGCAGTGGCACCCTTGTTCATAACGTGAACTTTGACGATCAGGTCATCTCCCCTTTCGCGGATTGAGAGAGATTCAAATGTGAAGGTGGTGTAGCTTAGACCAAAGCCAAATGGAAAGGCAACCTCGCGTTTTGTTTTCTCGTAAAAGCGATAGCCCACGTAGACTCCTTCACCGTAGACAGTTCTACCTCTCTCACTTCGATAGTTGAGAAAAGCGGGATTGTCTTCGTTACGAAGTGGGAACGTTAGAGGAAGCCTCCCACTGGGGTTTGTCGCCCCTAGAACGACATCTGCTATGACGTTGCCAGTTTCATTGCCTCCATACCATGCCTGTACGAGAACCGAGACGTTGTTCAACCACGGCATAGATACAGGAGTCCCTGGGACCGATAGTTAGCACAGATCTTCCACCGCTGAGAACAACTTTGGTCAGAATTGTGAAATACTTACCTGACTGAACAATAACTGCGGTATTAGGGTTAGAGGCCGTCACTGCACGAATAAGGTCATCACTACCCAATGGAAGATCCATTGTGCTTCTATCATAGCCTTCAGATTCCCAGTCGTTGTTCAGACCGACGCAGAGTACGACCTGATCGACCCGTTTCGCAAGAGCAACTGCTTTCTCAATCTCCAATTGACGGTCAATCTTGCGAAAGCATCCAGCCCGGAGCCCACCCGCACCAAATGCAGTTGCTCCTGCCACTGTAAAAGTTCGAGTTGGAAGTGTACCGAATGCAATATGGATGTTGTACCTTCTTCCCTTTTGCAGTGTGATAGTTGCCATAGCTTCAATGGTCCCAGAACCAAAGAAGCTATCTCCAGGTATCTGCATACCAGGAGTCATGTTGTCGATGATGCAATCCCCATCAACAAACAGCTTGCCGGTGCCTGAGACTGAGAGACTGAATTCGTACTCTGTAGTCTCCTCGGGGACCATTATTGCATCAAGATCCAGGAAGAACAGATTACTCTCGATCATCTCATTCTTATAGTCAGCAAGAAATACATCTGATGTACTAATTTTGAATGAGTCGATGGCCTTTCTGTTCTTCTCAGCAGGTGGTTGAAGATAAGCCTGCACGTCAAAGCCGGCTTTACCATCCGACCTTTTCACCATGTTTGAGAGCAATGGTAACTTTTTCCAGGCGGGGCATCCAAGTTGGTATTCAGCGCTGGGGACCTGATTCCTGATCCCCTCTAGCGGTGTAACTGCGTAATACGGAAGAATTGCAGCTGAACCACCACCGCAATAGGTGGCCGAGGCTGCGTTTGGACCAATAACCGCAATGGATCTTCTCGTATCAAACGGGAGTACACCTCCTTCATTCTTCAATAGGACAAGACTCTCACCTCCTATCTGGCGCAGAAGAGCAGCAGTTTCTGGCGTATCGACCGTGCCCTCTGGGGCATTCTCGGGAATCCCTAAAGGCAGCAGTGATTTTATGAGGGAAAGGACTTTTGCGACCCGTTCGTCAAGGTCAGACGGCAAAAGTAAACCACAACCTAGAGCATGTTTAACGAGTTGACCACGAATGTATGTAGGGCCCGGCATCTCCAGGTCCAGTCCTGCTTTGATTGAGTCTGTCGTAGAGTAGGTTCCGAACCTTTGAGTCAAGAGAATGGTTTTAGTCAGGTTTCTTCCAACGGGCGCGCAACACCTTACCAGTCGGACATTACAAGCCCTTCAAATCCCCATTCTTGTCTCAAAACATCGTCAATGAGTGATTTCGAATGGCTAACATGAACCCCATTGACTTTGTTGTAAGAAGTCATATAGCACATTGGTTTCGAGCCTCGTTGTGCGATTTGGAATGGCGCTAAATAGATTTCTCGAAGAGCCCTCTGAGACACAATCGCATCAACAGATTGTCTTTCATGCTCTTGGTCGTTGCAGACAAAGTGCTTTAGAGTTGCGGCAACGCCCATCGATTGAATACCATTGATCGTAGCGGCAGCAAGGGCTCCGGCTAAGACGGGGTCTTCGCTAAAAGACTCGAACCCTCTTCCTCCGAGGGGCGACCGCTGCATATTCACTGTCGGACCAAGAATGACAGAAGCCCCTTTTGCGATGGCTTCACTGGCCTGCAAAACTCCTCCTTGCTCGATGAGACGTGTATTCCAAGTTGAGCCGAGAGCAGTCCCTAATATATTTCAGCCCATCGCACCTTGCGTGATGAAAACTTCCTCTTACCACATGGGAGGCATGCTGCAGGTACTCCATTGAAGAATTTAGTCCCTCTAACTCCGTTAGGTCCATCAGTGAGGCGGATTGCTGGGAGGCCAAAGCGAGGAATAGGTGCTGTATGCCATGGATCACTCCCAGAGATCAATGAGACCTTTTCGTCGATAGATAACTGAGACAATATGTGAGCGACATCGAAGTCGTGGCTTGAAGGCAGATCAACTGCAATGGAGCCCATGGCTAGACTAATGCCGGCGAGTGAACAATGAGATCAAGAGTTGTAGAAGTTGAATCGGAATGACAGGAGGAGGAGGAGGAGGAGGAGGAGGAGGAGGAGGAGGAGGAGGAGGAGGAGGAGGAAGGGAGGCATATTAATCAAACTCTTGGTGAAATTCATCTCCGTGGATCTCCGTGTATCTTCAAGTCTAGTCATCATGCTTTCCTTCATACCTCATCAAATGGTCTTCCAAGCACTGGCCAAACAATATGCCGATACTGGACGTCGGAAAACTGCAATATGGGCCGCAATGCACCGAGGAGTGGAGAGTGTTCTCAAGATAGTTACGTACGGGTTCCTGTCTGCTCTCCCAAAGAAACCACGACTGTGACCTTATCCACTCCCTGGATGGAACAGGCAACTTTGTTCCGCGCAAGAACATCTCAAGTCGAATGCTCTGCCCTTTCGGCAGTCATTGCGTGCAAGCCGATGATGATGTTCCAAACTCCGGCACTCCGCGTGAAAAGCATTGGAGGTTCCGGCATCTTACATGATGTCCGCTGCCGAGCTGCAGCTGCCCCTGCACTGGATGTCTCAAGTGGGAGGACCGGATGTACTCTCCGGCAGCCTGAGGTACGTGGCTCGGTGAGTATCTGTACGCAAACATTCTCCCATCTCATGGTTTCCTGCCCTGCCCCGTGAAGAGATGAGCACAAAGCACAGAATATCTGGTACTACCTCGGGATAGTACAACAAACATGAGGTACGAGTCGTATCTCGAAATATGTTCCATTGTCTTACTTGGGACGAACCACTACCGGGTATCTTTGGTCTAGATAGTACTCAATCGTCCCCTGCCTGAACACCTAGGCTCTGAAGCCCCATTTGGAATCCAAATCCATCTGGGTCGCTCAAGTGAATGTGTGTCCTTTGACCGTGAACCCGACGACATGACTCCATCACCACTATCATCAATGAATGTACACAACTCCCTCGCTGATGCTTCGCTAACGGACTGGCTCTCGACTTGGACTGCTAGAAAAACTCATGATCTGACTCAAACATTGTGCAAAGCTTTTCCCACTGTCACGCACAGATGACGAAACATGTTCCTTTCCAATATCTCAATTATGCAAAGCCGAGATTCTCGAGTATTGCTTTGGCTTCGTTTTGTGGGAGACCTGCAACACCCATTGCTTGAACCAGGCTGCCTCGTCGTAGACGCTGGAGGCCTACAGCAACCTTCCAACCCTCGCTTTGTGAAAGTATGAAGACATACTTTCGTCCGTCTTGCTCTCGGATCGTCGCTCGAAGCACGTGCATGCCATTGAGTTCGCAGCTCTGTTGAACAGGTTCGTCAGTATCATCACTCATAGGGGAAGTTTGCGACCGGTACAAAGGGGTTCCATTTGATGGGGTAGGGTTCCGAGAAAGTCTGCGCCCTGTGCCACAATGGCTCAAAAGGCTGGAAACAAAAGCGGTTGAGTCACTCTGGGATGGTGAAGATTGATGCTTCGATTCCATCCCGAACCCAACCGAGATTTTGCGTCCGAAAGAACCTGCCCGGCCTGGGGGGAATCTGGGACACCATACCTCTGCTAGCTTCATTGTCCATGCCTTCACATCCCATTCTCGCTGCGCTACGCCTCGAACATCGTCGTCGATAAAAAATCCCTCGGTCGTAATCCGAAGAATCAGGCCATCTGTCACATTACCTTGACCTGATATCAGTTGGGAAACCGGTGTGCGCATGAAAGCATTGTTGAAAGCGAAGACACCTTTCAAGATGATCTTGTCGGGATCCTTGGTCGAGTACGGTCCTCGTGTAGAAGGCGGAGGTGTTGTCCTGGCGGTGCTCTGTGACGGCGCGTACGAGGATTCCGAGTACATAGATGCGGCGGAATTCGCTTTGTGCGTCTGCTTCGGTCGGTCGTATGGTCGGAACGAGTAGGCATCATCGTCTCGCTCGGTCCTAGCAGAGGGCATTGGGGGTTTCTTGGGTGATGAACGAGCCTGCGCTTCTGCTCGAGCCTTAGCTGCATCGGCAAGTGCTTGGGCCTCAGCTCTGGCTTTCTCCTTCTCCCTTTCCTTTTCTTTTTCCTTTCCCTTCTCTATCTCTGCTTTGAGAGCGGCCGCTGCCGCCGCGGCAGCCTTCTCTTCTTTCTCCTTCTTCTCCTTCCGTTCACGCTCAAGTCGCTCCGAAGCATCTTTCTCTCTCTGCCTTTGCCGTTCCTTTTCCAGTTCTTCTCTCCGCCTCTTCAACTCTTCGGCCCTCTTGCGCTCCTCTTCTCTCTTTCTTGTCTCCTCTCGAGCCTTCTCCCAGCTAGATTTGGCGCTCGTAGTATTTGCTTTCGTATTCGCCTGAGGAGGGGCTCTTTGCCACGATGATTGGGGTGGAGGATTACTGGTTCCATGATTCGGTGGTGGGGGAGGTGGTGACTGGGGTGGTGGTGGAGGAGGAGAAGTATGCGTCTGGGGTGGCGGTCCTGCATTGCTGTAGTGTGATGAACCGGGTCCCTTATGGCCGCCTGAACCAGTGTCCGCCCGAGAGCTGCCTGGGGTGGACGACTGGGCCCATTCACCCTGGGTTTTGCCAAAAGCCCAAGCAACTACGGCGATTCCACAAATGAGCATAAACACGCCACCCCCTCCTCCATTGATGGTGGTAAGCAACCAGTCTTTGACGACGGGAACTGCGGTGGTGTAGATGAAGAAGGATGCGGCAGTGCAGAAGCAACCAGCAAGAAAGCTATTGCGCTGTGTGTGCAAAGAGGGCAAGTAAAGGAATCCGGAGCCGGAAGAATGGGGAGGGATGACAAAAATGTCATACCTGCCATCTGGAAGGCCACCTGACCTGCCGCCTGGTGGATTTGAGCCATGAGGCGGCGGGGGTGGAGGAGGTGGCTCCATGAGAGCAGTGCCCTCGGAGACTTGACAGGCTTATGTCTCCAGACAGAAAAATGCAGGCGGTATTGAGTATGGTAAAGTCTTCTTTTTCATGTTAAAGCCTTGACTGCGCTCAGGGCAGTTGCAGTGCCGTGGAGAGAGTCTGAGCTCTGGTGTGGGACCAGCAGCGCCGCAGTGTAGTGATTTGATGTCAATGTATGTTGGCGCACAGTCAATGGTGTTCAGTGTATCGTGTGAGGGATGGGTGAGGTGGACGAGGTGAAGGGAGTAGACAGGAAAGCTGTGTGTGTGTGTGTGTGTGTGTGTGTGTGTGGTTGTGGTGGGAGGAGAGTTCTTGACTGCGGCTTGAAAGGAGCAGGAGGACGAGCAGGAGCGGTTGGGTGAGGGATGACGAAAAAAAGAATGTTCGAGGATGGAGGATTGCGAGGCCAGGGCGCTGTTTGGTCTGGCGCTAGAGACAAAAAAAGAGACCTTGGATGGTGTTCGGGGTCATGGTCCGGGAAGCGTGGTGGGTGGTGCGAAGGCCAGGGACCTGGTTAGTTACTTGTCGGTTCAACTTTGAACTTGACCATCAGCGACAATTTAATCTGTGACTGAAGAAAGAAAATGATGGGTGATGAGTGAAAGGTGATGGGCAAGGGTTCCAGGTCCAAGGAAAAGGGTTGCCTGCTGCTGGCCTCGCCACGGAGAACTGCCTACGGAGTAAGTTAAACTTGTTGTAATTAGAATTCAAGACCCAGACCTCCTGAACCAAGTGATACAAACAACAATTAATCTACGAATTCAAGAGGCCTATACTCCGTAACGGGTTGATAATAAATGAATCTTTGTCACTACCCGCCTGAAACGTGAAGATCTCAGCTGCAAACCAATATGCAAAGTGAGATGGTAGGCTCATGCAGGAATTTCTACGTTGGCAAATGGCAGCTGCAGGAGGATGAATCACGTCGCTGATAGGAGGACATTGTTTGAATATCAACGCGCTTGAAGAAGAGGCGGATTCTTGGGTTCTGGATTGTCACGCATCAGAAGTGGCCACGTCGTGGATCCTGGAGGCGGTGAGAATGGAAGAGTCGGTTCAGAGTTCTGGATCAAGGCGCGAAGCTGATAAGCTCGGCGTGATTTGGTGGCATCGTGCAGGCCTTCAATGTGATAAACAACGCGATGATGAGGGTTGCTTGGGAAACATGGGCACCAAGTGGCACCAAGTGGCACCGGGAGAGCAGCCGGCAAGGCTAAAAGAACTGGGCATCAGACTGGGTCAGCCGGACTGAAAGTGGTTCCACTGCATGGGGGGGCAACCACACCTTAAGGGAACCGAAGCCAGGGCTAGGGAGGCCTTACCTAAAGGGTCTCGAGAGCCTGGGAGCTGGGAACTGGGAGCTGGGAGCTGGGAGCAACTCCGTACTCCGTGCAGGAGGTCACCCACCTCGCCACCCCGTCCACACCCACGAGGACCGTCCATTATTATTATTGTCCAGCCTGCAGCTCGAGCCGGGCCTTAGCCTATGCCCATGCCCATGCCCATGCCCGTGCAGCAACAACTCCCGCCGTAGAAGCCCCCAAGGCTCGTGCCGATGCACTGCACTATGCACTATGACCTCATGCTTGTTGTTCTGTGTCCTGCCATCAAGAACTCAAGGGTTTCTCTAACTGGCCTCGTAGCATGTTGTCTTCCTTACCGCCGCATCGCATCACACAGTAGGCAAATACAGTAGTAGCTCTTCACGACCGCCAATCCATCCTTTTGTCACGACTGAAAATCGGATGGGTGGCAAGGGCCGTCCTCATTTTCTGGGCCCAATTTGCTTGTGTCACAATAACAATGATTGAAAAAGCCACTTGGTCCTCCCCTATGACTATCCCGACTCCCCCACACCACCTGAGCCATGCCACAGCCTACCGCACCCTGGTCCCTGAACGAAAATCTTTCAACGGTTCTTTGTTCCCGAACACCCTAGACGCCGCTAGAAATTCAATTGAAACCGTTGCCGTATCCTCTCCCCGTAATAATAGAACAACAGTGGACTTGGGGCAATCAGAACCCCCAGAAATCCAAAGCAGCTGATCCCCCATCCATATCCAAGCTTTTCAAACAACATGGGCGAGAATAAGGGGACTATTCCGCCAATCAAGCTCCTGAGAACCGATCCTCCTGCAATCGCCGATGCTGCATATTGTGAGAATGAATCGATGTAGTAGTTCTGCACTGTGTTTATGATAACCAGTTGTCCGATCCCGTAGAAGAACGTCGCCGTAATGCAAGCCGCCCAGTGAACCCTGTATTCGACAAGCCACGCAAAAGATATCAGACCTGCTGGGATCAAGACGCATCCAGGGAAGATAGCAAGTGGTAAGCGAAATTCAGGCTTTGAGATCCCGTGGTTTCTCTCAGTCAGCTTGTTGAAAATCGTGTCAATTCGAGGCACCAGACCCCGGACAGCTACCAGGAAACCCAATCCAGGACCCAGATACAGCAATCCCACTTGTTCGGAATTGAGATTGTACGGGGCCTCTGAGAAGATGCTTTGCATATTGGTGTATATGCTGTAAGTCGTGGCGAATATCAATGCTTGGTACAAACTCATGGTCAAAACAATTGGCTGCGCGAAGATAACGAATGGTCTCTTCATGCTATGTCCAAGTTTGACCGACAACGGACGGGAGTCTTCACCATCATAATAATACTTGATACTCTCGGCCGATTCTTCTTCAAGCTCCCGTTTCCGTTGGCCAAGGAGTACCGGGACGTAGGTCTCTCGTAAAAAGAAATAGCCTACCGCGGTGTTCAATGCACAAACAATGGTCAATATCTGCAGCATAAACATCTTAGCCAGAGACAGAGTGCCCATCTCTCACACTCACCCAGTATATCCAACGCCAATTCAATCTCGACACAATGACGCCGCCAAAAAGAGGGCCGAGAGTGGGACCTTGTCTGTCAGTAAATCATTATTGGTAGAGGCAACGGGCTGGACTACCAAGCAGAGGTCCCAGCAAATACCATCCAAAAACCCCAGCTCGTTGGGATGGGTAGTACATATCATTGATAGTGCCACCTCCATTAGCGATTCCAATACCTGTGCCGAGGATGAGTAAAGCAACTTCGTACTGCGAGGGAGGTGCTCTTAGTACTTACTCCCAAAAAAGCCAGCAATGGTCCGCAGTGTGATTAGTGCGGCAATATTTGGACTTAAAGCTGAAGCTGCCTGCAACAGTGAGAAGATTGCGAAACAGGCAATGTACAGCAATCGACGTCCAAATGTTTCGCTGAGTGGTGCCAGGATCAGTGGTCCAATTCCCAGGCAGATGACGAACCCGGTCGTCGTGGCTATCACCAACTGCTCGTTGGTGTTGAGATCCTCAGCGATTTGCGAAATGCCTGGAGTGAACATCGAGCTCGCAAGGGGGCTGAGGATAGCCATCAAGGCGATGATGGCGACGTTAGTCATTTTCTTCTTTTCATTCCATGCTCGTGGGTTGCCATCGTCGCCATCAGAGAATTGAATTTGCCTGTTCTCTTCAGAATGGGGGGCTGTAGCATCCTCATCTCTATGTGGACGCAGGAGAGGTGTCTCCTCGTCACTATCCTTGCGCGGAGGCATCGCTGGCCATTAGTGTTGGTAATTGATGGAGTTTGCCAGCTTCAAGTACAACGCAGCATTTCCGAGCCTCATTTAGAAGGTTAGAAGAAATCGCGCCTTGGTTTGCGCCGGCATTGATGGACCTCAAAGCACACAAATAAATGTATGACGAGCATACGGAACATGGATTATGGAAGGCGGCTGGAAGAATGATGCATGTCGTTGACGGATCTCTCTGCCGTTCCGGTTTAATTCAACTAAACCTCAGCTGGGATTCCAATTCGGGAACTTTTAGACGCAGGCATGATTTCCTACTACTTGTTGATTGCGTCCTGATTGCAGATACTCTTCTTTCTGTACGACGTTTTTGTGATATTGCATTACCTTAGTGGCTCTGCACCTTCACAACGTCGGGTCTCACATTGATACTCTCTCGAGATTCGTCGTCGCCTACAGCCCTGGCACTTCATACACACACGTGGTAGGTATTAGAGAAATCAACTTTCAACCGCGTGGAAAGTTCACATCAGTTCTTGCTTGTTTTGTACAAATTAGAGTCAATCCCGCCTTTCCAATTTGTCCTTGGCTGAGGAAATTTGCCCCAAGTCCACATCGTTCAACAGCCCATATGATTCACAGGTAGCACATTGTGAGCCCTTTCCTCCGCATCCGCATCTAATATACCAGGCCCAATAGAAGGGAAAGATTTGAGCTACAAACACGACACAGGCAATAAACATGATGGAGAGTTTGCCCAGGGGCAATCCCATCCAAACCAAACCAGCCGTTGCTGCCAGATCATTCATGGTCATATTCGTTGATCGTAATGCTCCGAGATCCATCGCGTTCTAGAGCGAGAGTGATAGGCTAATGTACAGTATTCCGAGCCAAGTTGTCGATTTACAGGCCCAATCATCAAAAATATCGTCGGTCGAAGCTTAATCTGCAAGCTGTCGCGAGGTGAGGTTTGATAATGCACGCTTTTGAAAGGAGATATGGGGGAGATCGTCTCAGAAAATTGCAGAGAATAAGAAAAGTGGAGAGTAAACAATTCCACAGCCAGGGCAATGAAATACCCGTATGAGGGAAAGGCCAGACCGAGCTGTGAAGTTGGCGGCATATGCGTGAGGCATTGGTGAAAACTCGAGTCCACTGTCCACTGTCCAGGCATCTTCACATGCTGCCTCACAGTCCGCCGTGTAGTGGCCCAACTGTTGCTCCTAGCCACCACGATGGGTAGATCTCAGGTGGTGAAAACAAGGGAATCTTCCAACCTACTGTCCCTTTTCACCAGATCCTGGTCCTTTATTTTCTTTTCTGGCCAGAACAGTTGCCATCCACTCTTCAAACTCTTCTTCTGCGTCTTGTTCTGTCCTGCCTGTCCCGTCAACACCCAGGCCGCCTCTCAACTTGCGGCGAGCATCTGCCATGCTGTTGATGTCCAAATACCACATGGCACCACCGGTTGCCACCATCGCGAGACTGGCAACGTTGATTGTGGCGAGGTTCAATGCTTCCAATGCTTCCACAGCACCGCTGATTTTCTTGGCTTGTTCAGCTTGAGCTTCAGGGCTCGAGGCATAAAAGGCAGGATTTGTAAATCTTTTCCTCGCAAAAGCTCGTCGCGTTATGAGAAGAGAAAAGCCGAAAAATGCAAGCCCTGCAGCGAATATTATCTTACTCCTGTTAGGTCGATCAAGCTGAGGAGCATGTTGAGATGTGGATCGCTGCTCTACCAGCGCTGAATTGACGGAGGGCGGTTCGGGTTTCGACTGCGGTTCTTCCAATAACCGTTGGTCTTCAGGTAGTGACTGTGAAGGGAGTGAGGGGGCTTTGGAGGGGGAAAACCAAGAAGTAAGCCACGACATGATGGAACTGCTGGACGGATCCAAGAGTTACTAGTATGCCGTTTACAAAGGTTTGAGACAATTGCGATTGAAGTTCGTCCATAGCTTGCGGGAAAGCGTTGGATACAAAGAAAGTGTAGCGCAGGAACTACGGCGAAGCTTAAGGATGGGGCCGCTATGTGCGCTTCTGGTACACTAGCCTTCCGTACATTAGGTACCGTGGGTACCTTAGCTACTGCGTGTGTTTGCGAACTAGAGTGGCCGAGGACTGAAAATTGCTCTTCATCTTTTCTCATGTCCTTCTCATGACTCCCCTTCCTTTCTCAAATGACAACAGATCTCAGCGGCGTGATAATGTTGTACATGTACGGGATCCTGATTGTATGGGCGTTGGAGGACCAATTTCCTCCCTCGGCAATCATGCCAAAGCGGGCGCCCCAAGGAACAGTCAGCTCGTCAGGGTGTCCACCGAGCCACCACAACCATGATCTGCATCATCCGATTTTCCACAAGCTTCAAAACAAAGACAGTATTCGGATCCTCTTGAGTCCAATTTAAGCAATGTTTCGCAAATGATATAGCTCTATGCTTCCGAAGAACGTGGCCGCCCCAGAGCCAAGTTTTCCTTTTACGGCCTGCTTGAGTCCCAAAAGTGGAAAGATACAGGCACTTTGGCGATCCAGCATCGGTTACGATTTGAGGTTTGACCGCATTAGCGGCAAAGCCACCGCCAGAACCACCGTCTGATGCCGCCAGATGGTAGCCCGAGGAGCCTGTGACAATGCTTAGAGTCGGTGCGTTTTTGGGTACCGAACTTTTTAACGCTATCGACACTCACTTTGGCCGTTACACTAATTGAACTTTATTTGCTCCACTGAACCCCCCTGGCTAATAAACAGCTGAGTTGCTTTAAGACATTTACTGTCTGCTGCGATCAGCTATGCAAATTGACAGGTGTAGCTCAAATGTGCTCCTCATCGACTGCACCTGTGCTCCCGCTTTTCCGTGAATACGGACAGGGCGGATTTCTGGTCACAACCCTCATTTCTTCTTGGTCTCGGTACCGCAAACCGAGCATTTTACCTGAAGGACCAAGAACGGCTTTCACCTCATCATGCTCTTTGACACGCGCCCGTTCAGCTTGTCCTTGTTCACAGACCAATAGCCACGTTTGTCTGTTGCTGCGACTTAAGCCACAAACCATGGGAATCTTTACGAACATAGTCCGTACCACCCAGTCTAACGGGTTGCGGATCAGGGACTCTTTGCCACCCTAGAAGATATTCGGGAGCAGACCACTAGCTAGTCGCATCGTTTTAACTCTTGGGACCGGCGAATCCTACTGCCCCATCTCGGATCCATTGTGGACTGTGATATCCTCAAATAGATTGTACTCTCTCACAATAGCTAGTTATCCGTACTCCCTCTTGCATTTGCATAATGCGGAACAAGGGTGGCGCGGAGCGTCTGGTCGATCCGAAGGCATTTTTAACCTGGTGAAGCACGTGGCGTGGCAGATCCCTTCCTTGCTGCCACCAGCGCCTTGTGCATGGCCTTGACTGACAGCTCTCAAATCGCAGATTGTGCTAGCTTCCAACTTTTTTAGATCAAGGTCAAGCCTTCATTCACAAGCAGGGAGCCGGAGGAAGCATCGATTCCGCTTGAGCAGACATTTGAGCATTGCTTCGCTTTGATCCGGTGTTGCACAATCGGTTGATTGAACTGGTCTCCGTTTCAATGGAGTTACGATGGTCGAAACTCCAACTCAACACGGTGTGTAGCGATCCAGACACGAATTTCCGTGGTTGGAGATGCTCCCACCTGGGAGGGAGATCGTACTACTTAGACCGCCCAAAGCACCCTCTTCCATATTTTACCCAATTCTGACCCCGTCAAAGGAGGAATTGAATATGCTTGATTTTGGTTCAACTCACTGAACTCATGAGGAAGCAAATATATCTTCTGGATTCGCAGTAACTGCTGTCGGATCCAATCTAGCTGACCAGGTCGTAATTTCGAGATGAACGGCCCCGCGGGTTTGGGTACCTTCGAACCAACCATCAACGGCGTGCTCAGAAATCCCAGCAGTGGCGTCATCAGAAACCAACCACCAATTGCTGCCGCTGCGCGTGAGTGGTCACTCATTGTCATCTCAGCCGGATTACCCATTGCATCCACATAGCTAGTAAGTCGGCGAAGTTCCTCTGGCACGGGAGGATACTCACTATGCTCATGGGGAAGCAAGACTACAGTGCGGTCCCCGAGGTGATATGGAATCGAGGCGCAGAAGCCATCGATGATCGCTTGTGTCTGCTGGTCTAGGTATGTTTGCAGTGCGGGGTCTAAACTGGGTTGTCCCTGAGCTTCAATTTCTTGTTGGCACAATGCAATCGTTCGAAGGACACCAAAATGTGAGCTGCGGGCGGCATTGTGGACGTGAGAAACCTCAAGTGATGAATAAACCTCGCACATGCCCTCGTACAAGCCAGCAGCCCGTATTGAAGGATGGATCTTCCAGGGTGGGACTGCAACTGGTTGCCACGATAGCGGAAGTGATTCTCGCCAGGCCTGAAGGCTCCTGTCCAGGAGAAGCGCCTTCGCCATTACGAGCTGATAGAACTCTATTGCGCCCATCCCGGCATTCTTCGGTCCCCTTGCCGCAAGAACATGTAGCTCAGCGAGATCTGCATTCAAGAGGTCTAGCTGTGCAGACGGCTGCAATGCTGTATCCTCCACTCGCATATCGGGTTCCAGCAGTACGTTGCGGCAGTGCAGCAGACAGTAGCTGATGTGTCTGCTTCTCAGCGCCTCAAATAATCGCTTGGATGTTGTACTCTCAAAGTTTTTCTTGCCTCTGTGTCGCAGAAGTGCGATTGCCCCCTGTTGGTGCGCACCGTTGTCGACATAGCCGGCAAATCTTTTGCGGAGGGAATCATAAAAGTCAAACATGAAGACTGTGGCAAGCGTCTCATCACTTTTGCTTTCCACCGGATCTTGTAATGTTCCGGTCAGCTGTGTCATAGCCCTCCCATAATACTTCAGTGCCAGGTGCGAATCAGTCCTCCGCGAAAACCACATTTGCATAATTTCCAAAGCTACGGCATTGATTGCAAGAGATAGTGGTGAATTAACCGGAGCTTTCGCATAGAGAGGTAGAATGTGTTCAATGAAGATGTTGGTGCTTGGATCTCGAGGGACTGTGACATAATTCTGGAAGAACCAGTAATTGGATTCAATTTCCAGGTTACGGGAGGGCGAAATCACCAACGGAAGATCCACCACATCTTCAAACTCAACATCGGATTCGGGTGCTTCCTGACCCGATAAAGTGGTCAGCAGTCTTGGATCGAGGTCATCGCTCGAGGTAGAGCTGGACTCTGGTGAAGATTTGGAGACGGCGAGCTTCCTTTCGGTAGAAGCGACATTGTCATGCTTGTGTACAGCATCAAACAGGTCCCGATATCCCGGGCAATCGCGATTCCTCTTAGAACAGTTCCCGCATTGTGGACGTAACTCATCGCACTTTTCAATTTGTTAGTCTACCAAGGGCGCTGGGGCGAGTGATCCCCATCACTGACCTTAACGCGTCGGCGGCGGCAAGCCTCGCATCCTTTGCTAGGGCCCTTGTATACCATCTCGGCCTATAAATTGATCTCTTACAGAAGTTGTGCTCCTGGTGCCAAATGAGCATGGAGCATATGCCCTTAGACGCGTGTCAAATGTCCCACACTCTGCCCTGCAGGTGTACCTTTGGCATCTAATTATTGATGCCAGTTTCTTGAACATTTAGTAAAACCGTCAGTCCCGGATCCTGTGGAGCATCATGGAGATAACAACGGTCATGACAAGGAGTACAGGTCCGGAGTATTGTGTCTGCCTGAGTGTGTCGGGGTTGTTGTGGGGTGGATGGTACGTCCTCAGTCTGGCTTAGGCGGTGGCTATGCAAATTGGTTCGCCTGATTTGACAACTCGAGATAGGGCTCATCGTTTCGTCATCCTCATCCTTGGCCATCCGTTTCTTTCTTCTCAAACATAACTTAGGATTAACAGCTCCCAGAACAATGACTCTGTGCCTTCGCCGACACGGCCTTACCAATGGTTGAAGTTCCTGATCAGTTAACCTATCGTTGTGCCAAGAGCCATGCTTCTTCATGGATTTCAAGGCTAACTACATAACCAGCCCCGGCTCGTCAGCCTGGAACACTGCCAAGTACCAGAGTCGGGTCAACAACAAGGGCATTTGGATATCTGGCGGGAGTCGAGCTTATCACTACTGTTCTCAATGTGCTCGTGTGGTGCTACGAAGTCATACCATCGCTTTTCACGTGGTGCTGATCGATTAACGCTAGGCTTTGAATTCTGTTATTCGTACTCGTCTATCTAGCTATTTCAAGATCACCTCTCTACCAAGGCAACTGCTTACCCTCCTGATCCCAGAACTTCCCGCTATGTGTTGTTTTATCGGCTTTGTCGAAAAAGCTCACCAATCCGCTGACACTATCTTCGATGCTTACTGGAACATCACTAGGCGACAAGCCCACAAACGCAGCAGCTTTGTTGCCCATTGCAGTTCCAACCCAGCCAGGCTGCATGGCGATAACAACTAGCCGATCTTCCTCACGATGGATTCGGCTAGCTGCCCAGTTTATGGCTGCTTTCGACATCCCGTATGCGATCATCTCCATTGGGTAATTGTCTTGCAGGCCATTGCTACCGATACTCGAAGAGATGATGAAGAACTTTGGCGTCTGGGATGAAGCAGTCAGGAGGGATTGAGTTGCTTGATACAGAATAATTGCAGCCAAGGTGTTGACCTGGAAGTGTTCTTCAATCAACTCGGGCGCGGCTTCTTTAGCTGGACCGTAATGTTTGAGGATGCCTGCATTGGCAATCACGATATCCAAGCTCTTGATATTGTGAGTGGCAGTGAGATACGCCACAAGATCAACTGCAGAGGATTTTACGCCCGCATCGTATTGAGCTACAACGATCTTGCTGCTCTGTGCAGTAGGAATCGATGTGAGAGCAGCTGCGGCGGACGAATCTGGGCTATCTCGAATAGCAGCGATGGCTAAGGTGTTGGGACGAGATGCATAAGCTTCGAGCAACCCCCTGCCAATACCGGTTTTTGTGCCAGTAATAAGGACGGTTGTTTTGAAAGACATGGTGGTGCAGTACAGGTTTGTGCAAAGCTATTGAATGCGTAAGGTTGTTTGTTCGTGTGATGTGACGATCTAATGTTGTTATACTAAGCTTGAATTGAGAACTGGAAGAAACAATCGGACTTGAACGAAGGTCGACGTCTCGGTTATATATGCGAACGACAACCATAGCGCTGGTCACCTCGGTATTGGGAGCGTATTCTTTACTTCCTGAACATTCTGTTTGACTCATCAGGAGGAGCGCCTTGAGAAATGGATGGATTCCAGATCCAGAGTATGGTACGTCAGTCGAGGCCGTTATATGCGCAGCGATGACAAACGTGCGAGTTACGGCCTTTGAGAGCTTGTTTTAGCACCCTGAGAGGATACGATATTTGCCGCAGATTGCTACGATCAAAAGTTGAGGGCGTTCTGGTGGACGTGCTTTCATTGGCTGCTTCAGGTCTTTCCGGATTTGGTCAATGGCCCATCCCGAACACCAAATGGTCGTTTGGCAGGGGTGCGACCCCATTTTTGTCCTGTCTACTCTCAAAGCCTTCGAAATTGTATCGCTGCCATCTGGAAATGCAGTGGCCAGGATGTTGCGGCTCGTCTTGAAGACTCATATTGTGAGCGTACGATTTGTAAACATGTCCGAGAGCAATGGGTAGGGATGTTAGTAGTTGCGCGCAATGCTGCCCCGCTTGATGATCGAGAATTTTCCTCATGAGTTCTACCAGCACTCTCGGCTGCAAAAGTGTTCCCGACAGTACTTGCAGTTGCTCTGTCATCGATGTAGCGAAGGTTCCCCGGAGCGAGAGACACACCCATCAGATGAATGACGGGCTCAAGGTCTTCAAGTCTACTATCGATCTCCAGTCAATATTTGTCCTGATCAAATCATCATTTGCCAGGTCATGTTGCTTCCAAACTGTCTCCACGATCATTCTCGTGATTGCAATATTACCAATCCGTCTGTGCTGTTCCATTCCTGCAAACGTTTCCAATATTTGTAGTCGCTCAGAATCATCCGTCACTTCGCACGCCACGACAAACAATGGCCAAGGGCTCGTACATATGTCCATTTGGGAGATCAAATTCAAAGCCGATCTGACCAGAGCTTTCATCGTCGGGTGCTTAGATGCCAGATGTTGGACATGATGGCGAAAATATATCAAAACGGCGACATGGTAGAAGTCAGCTGTAACTCGAATCCGTGATTGGTCGATGTTAGAAGGACACCCTAGGGTATGATTTTCCTCTTTGATGACAATAATCTGAGAAATATTTTCCAGGCGCAGTTTGACTAGATTGACATAGTTTTCATCAGGGAAAGAGTTTGCCATACTATTGATGCAAGCAACGAGCTCCATGAGTTCTTCCGAGCAACCAAGAGAACCGATGATCTGTAAACGTATATCAGCAGGTAGTTCCTGGTTGACAGTAGACATATGCTCACGACACTTTTCTCCTTCCTCGCATCTGGGATGGGGAGAATCTCGCTCTCGCCAGAAATCTTCAACGAGAATTGAGACAAAACGTCATGGTAAAGAAGCCAGCTTCGAAGAAACGACGATAACTTCATGCTTCGTCGGTATTTCTCCACAATGCTTTTGGCTCCGCTAAGGTGTACAAGCCAGTTGCCATCGCTCGTGTCGAAAACTCCATACACACAAAGAATCATACAGGCTGCCACCTGTACACTCATAACATTGCATGTATCCACACGCAGAGATAGTTCCAAGGAACGCAGAGCTCGTGCTTTGTATTGAAGGGCATCTTGTAGGTAACCAAGATGAAAAGCACAAAGGGCCAGGATGGCAGCCTTCAGACTTTGGGACGCATGAGAGTGGTATGATAGTGCCATAGGGAGCAGCTCATGACGAAAGCCATTCTCTGCGTCGTCCAATGTAGTGATAAACCGTGCCAGCTTAGTCTCATCTGATACAACCTTTCAGACTGAACATCTTTCAAAATTTGTTCAATACCGACTCACAGTATAAGAGAAGCTTCGCTTCGCCACCATTCAACCTTGCCATTGACGAACCCAGGTCGATCATGGGCAAAATGGGATTGAACTGGGCGCGATGCGACATATGCGGCAACAAGTAGCAGCCACTTAACTGAATATCATCAATACTTGTGTTGATCAAGTACACAGGTGATGGTTTTGACCGCTGGGTGCCGCTATTTACTGTGTCACTCTGACTTTGGATGGTTGCCGGTCTGAAAGGTTTGCGACGCCCATCCGCCTTATCAGGCCAGCTGAGTTTCATTCCAAACCCTTCACATGTTCTCCTGGTACGACTACAGTTCTTGCAGGCTGGAAAGGTCTTGTCGCATCCAATCTTTCTCCCTGGTCTCAATCAGTATTTTCTTAGAAGTACTGATGCCATTCTTACTCTTGCAAGTCCAGCATGATACCATAGATATTGGTGATGTCATTTCGCCGCTACCAAGTGGATGAGGCTTTGCAGGTTGGTTGAAGCATGCCTCACACCTCGACAGAAATGGCCTCTAGATCACCATGCAGATGTTGGGCTCAAAAAGGGTAATTTGTTGCGAGTGGAGGGAACACCGTTGCCAAGACCGGATATCTCCAGCAGAATCACCAGGCGCTAGTCCAAGCTTAGTAATAATAGTCAATACTAGCCTTCAAGCTTTAAGTAGGTACTCAAGCTTTTACAGATGGCTGGCCTTATCATACATACTTAGGTATCGAGGTATGTATGGAAAAGCGGAAACGTCGCCAAGCAGTCTTGTTTCAAGCCTTCAGTCCACTTCAGGAAGGTCTTTCATTTCCTCATGACGGTTATATGTTTGTCTTGTGAAGGATTGACGAGAAGACTGAGCAGATCAGGCCTCGCGTAGTGTCCAACAGTATCGATAAAAGCTTTCGCCCTATCGATGTCTCTTAAATCAATGTCTGCAACCAATATTCCTTCCTCTCCATCCGTAAGCGCTTCCGCAAGAGGCTTGCCGTCAGGACCAAATATCATCGAAAATCCGCCACCAGGCTATGCAGCTAGGTCAGTGCAGATCATTTACAAAAGGGCTCACATTTACCGTCTTGATTGGTGGCTGTGGGCTGAGATTGTTCAACTCTAGGTTCTTTTCTGTCAGGATTTGCGATGCGACGACAACAAATGTCTGTCCTTCGATTGCCATAAATTGGCTCGCACGGTAACTTGCTTCCCCTGTTTCATGGTACTGCCATGCTAGGACGTCTGGATCTGGCATACAGAATTCTGCAGGCCAACTTGCAATGTGAATCTGCACACCTTGTGCGTATTCGTAGTATCGCAGCAGTGGCTGCAAATGCTCCCAGCAATTAAGCCCGCCAACTTTCCCAAATGGTGTATCGATGACTGTCTTCAGGGACTCGGCTTGTCCTTCGCCCCATAGAGTTCGCTCGACGTGCGTGGGTTTGATCTTGCGTCGATGATGCACTATTTCTCCGGTTTGAGAGATGAAAGATTGCCCCATGTAGAGACTAGCTCCATCTCTTTCACTATACCCAAGAACGACAACCATATTGGCATCCCTTGCGGCCTGTTGGATTCTTTTCATTTCGGGAGAGTCGCGCACTAATGAGTTGGCCATATACCGATGTACCATTTCCGTGTTGTCGAGGACACTCTTAGTCCATAATGCCCTTGCTTTGTCAGCAGATTCAACAAGCATATTGGGGGACAAACCACGGGTATCCTGGAATCCAGACCTCTGGAAAACCGAGAACATTGACCCCGTCATTAGAGGCCTGCTGGATCAGTGAAATGGTCTTATCGACACTTTTGCCCAGATCAAGCCAACCGGGCTCAGCTTGAACTGCTCCGACTCGAATCTTTTCCATTTTGTATTCAGAATAAGAACTCCTGTGGGCCAAAACAGTATTCGAAGGGCACACGGTGATTCAGAACATAAAATTTGGACCATCACCTTGTTATCAATGAAAGTCAACTTATTGTGCAACTACCCTTGATCGCAAACCACTGCAGCAAGAATGAGTTGAGCCGCGGGAATACTGTAAATTCTGTGGTTTGGCACTCATGGCCTCTTGAGAGTGGAGCTTGTGATCGCAGAGTCATGCCTGCTTCTCGACTCAAATTTCCCACATCTACTATGACAAGATCGAAAACAAGTTTGGTGTGGAGGAATGAAGTGTGGTGCTTTGAGTTCGTCGTCAGGTTGAAGGGCCCGATATCTAAACGGCAGAGTGCACTAATCCCGTTTCGTACATGGGCGATCGCAAATTACTTCCCTATTGTGAAGCAGTAGAAAGACCCCTCCAACATTATATTCCTTGCTTTAAGGACCATGTGATTAGCCTCCCAGTGCAGACATAAGCATGCTGCATTTCGAGATGTTTGTGCAATACTTTGCGATCAGCCTCACACCCTCTGTAGTCCCTTAGACAAAGATGCTGACGAAACCGATTTATATGCTCTTAGAGCACCAGGTTGACAGCGATGCGAGTACACCATCTTCGAATTTAGAATAACCTTCTTTCTTTCGTTGAGATTTAGGCAATATGGCTCAGCATAAGGTAAACAGTAATGCAGATGCAGCACTGGCTTGGCTTGGCTACCAGCCAGAGCTTCCAGGAACCTAAGCATGTTTAGTGTGATGAGACTGTATGGAATGATGTAAAGTATATCTTTGGTATATTGAGCTAACGATGTCGCAGTTCCATGGGAATCATGGCCACGCCTTTCGGACTTTCTGCCACACTGTCCCTCGCGCTCGTTGATGGGCAGTGTGTAACAATCTTTTGGGGTTGGCTGCTCGTCATGCTGATTTCAATAGCCATTGCAACATCTTTAGTTGAGGTGTGTTCTGTGTTTCCCACCGCTGGAGGAGTTGATTCCTGGAGTGCGATCCTATCCACCAAGGAGGTGGGCTCCCATAGTCTCATTTGTTGATGGATGGCTCACACTGGTCGGCAACTGGACAGTCACCCTGAGCATCAATTTTTCAGGAGCACAGATCATGCTGAGGGCGATATCTCTTTGGAATGAGGATCATGTGCCACTGCGTGGCAAACCATCCTTATGGTTTTGGGCTGTGATGCTGCTCCATGCGCTTGTGAACATTTTTGGTCCGCGATACCTCGATCTTATCAATAAACTGGCCATGTACTGAATCGCCACGGCAGTGTTGGTCGTTTTAGTCGTAACCTTGTCAATGCCTTACCATAAAAACGATGCTTCCTATATCTTTAGTGTTTACGACGCTTCGGCGAGCGGCTGGCAAGCTGGTATTCTTTCTCAAAATACTGTCGCTGACAATTCTGAAGGCCAGTGGGTTGGACGTTCTTCGTTGGCCTCCTGCAGGGGGGATATACCCTGACTGGCTATAACTAGGAAAACGGTGTGAGTCCACACACACTTCCATATTTGGTGGTATATGTGTGTAGAGATATGGGTGATTGCATCAATATCCAACGCTATGGAATGGTGGCCATGATGTGCGAGGAAGTTCAAAATCCACATTTAGAGGTTCCCAAAGCGATGGTCCAATCAGTTGTTGGGGTAGGGAGTGGCGGAATCGTTTATCTTCTGCCCCATCTTCCTTGCCTTTCCTCCAGTGGACATTCTTCTTGGGGTAAAGAATGATCAACCAATCGGCCTTCTCTTCAAGATAGTCACTGGATCAGCTGGAGGTGGCTTCGGTCTGCTTTTCCTTCTGTTGAGTGTTTGGATGTTTGCTGGGGTGAGCGCTTTGACAGCATCGAGCCGATGCACTTATGACTTTGCTTGGGATGGTGCCATTCCATGTCATCACCTCTGGCGAAAGGTACATAAGGGGCTTGACGAACCAGCATTCGCGGTTCTTCTCTCTGCTCTCATCGACGGTTTGCTGGCGCTCATCTACTTGGGCTCTTCGGTTGCTTTCCACTCCTTCACGGGAGCAGCGACAATATGCCTTTCTGCTTCATACGGGTTACCTATCGTGGTATCTGTTATGCGTGATCGGAATATGGTGCGAAATGCGACATTCTCACTGGGGAAATTCGGCTACGCGATCAACATCATCATGGTGGTTTGGATCGTATTGGCGACAGTGCTATTCTGCATGCCAACGGCCCTACCGGTATCTTCGTCGAGCATAAATTACGCAAGCGTTGTATTTACCTTTTTTTTCCGCTAGTCAGTGTCGTCCGGTACTCTGTTTATGCAAGGAAGCACTTCAAGGGTCCTTCCGGTCAGCAAGGCTGGATTCGGCATTTAGTGTTCTGAACGCCGAATCTCTAGAATCGGGGGAGGACAAAGGGCTCAAGCTTGCATCTGCAGAAGCAAAGGTGACAGATTGTTTGGCCAAATGGTGAATGAAACCTGGGAACATAGGAGAATCACCAGCTAGGAGAAGGGATGTCATGGGCCCGTGTGGAGCGAGTCTGTCTGTAACGATGGAAGGGGAAGGCAATTGGAGGTGCAATGTACCAAGTCATGATCAATCAGAGTGTCTGCCTTCTAGCACGAGAAAGAGTGAGAAGGCGGCAAACAAAACATCTCCCAGATTCTACTCCGTCGATTGTGAAGTTAACTTCCAAGAAGCCGCTTGTTATATCATTGGCACGTGACTTTTACGCGGTCCCTGCCAAGACCTTTAATCTTCTCGTCCACGAGGGGCAGGATTTCCGAGACCGTCCCTTTGCCGCATGGGACACATCAACGCCCATATTCTTGCTGTCAAGAATGCAATTCAGCAGCCTGCATCGACACAGAAGTGGCAGACCTGAGTCCGCAGCCTCTTTTGGACTCATAAATTTCGCTATGATACCGAGGTAACGATTCGAGGCCCAAAATGGCGCCGCCTCCATCTTCCCCGACTACTGCCTCTACTCCTGCCGCCAATACCACCACCACCTCGTCCTCTACCTCGACGAACGGCACTGCCGTCCCATCGCCCGCTCCCTCTCCGATTCCCCCTCCAGTCCCCGTTGAGACCCATCCGAATCGCGGGAAGCCTCAAGCGAACCGACTTCTACCAGATCCAGGGCGGCTTGCTCCGGAGGATGCGTTCAAACCCTTCTCTCCACCAAGACTGCGCCCTGTTCTTGAAATCAATGGCTCTGCCGCTGCCTCATTAGCCGCTGCTGCCCTTCGACCTGCTGTTGCGTCCCTACGAGCGCCTCCTGCTATTCCACCAGTTGCAGCGCGTCTGGCAGAGGAGAAAAGAAGAGCCGCCAGCAGAAGGAGAAAGCAACCGCATGTGTGGAAAAAGTTGCTCTGGATCAAGCAACACGGATTTCCTGACAACTATACCGACACTGAAACATTCCTCGATCATCTACAGAGAAATCCAAGACTGAGACCGTACGACTTCTGGCCCTTGGTGGCAGACTCCGCTGTGATTGTTCAGCATGTTTGTTCCGTTGCTATCTACATTTGTGCTTATGCGGGGATCTACCAGGGTCGCTTGTCTCCAGTCGCTGTGGTCACCTGTGGGACGATTGCCACCGTCGTGGGCTGGATACTATGGGATCATTGGATAGGACAAGAAGAGACGGCAGAGATGGCCACATTTCTGAAGACAAACAGGCAATCGCTTGACCTCGACGATGAATCGAGTACAAGCTCTGCCGATTCGGTCAAACTAGTCATGAATGGAAATGCCCATTCCAACGGCCACATCAACGGTCATGCAAATGGCAGCATTGGTGGGCGCGGAATGGGCCTTCGTCTGTCTACCACCAATCTCGGCGTCAAGGACCACGAATCAAAGGTTGGTGTCAAGCATACGCAGTCTCTGTCCAAATCATCCTTCCAGTCTATCTCACCGATCGACGCCCTGGGTGAAATGTCTCCCGAGCCATTCCCAAGTCTACGTCCCACGACCTCCCGATCACAGCAGCCTCAGTCGCCCAAGAGTGCTGTGTCCTCAACGGCAGTATCTCCTGGCTCGCAAGCGCGCCGCAAGACTTTCCGGTCGGCTTGTCTTATCTACTTTGTCTTGTTGGGACTTTCGCCTATTCTGAAGTCACTGACCAAATCAACATCCTCGGACTCGATTTGGGCGTTGGCTACGTGGCTGCTGATCATCAACATTTTCTTCTTCGATTATGGAAGCATCTACAACCCAACCAAGACTCAAATAGAGCCTCTTTCTCCGGGAGCACCGAGAGCTAGAACGATAGAAACACTCCCAGCGCAGTTCAACAATTCGGTTCGCGCCCCTCCGTTTCCATCTTCGCTGTCTACTAATGCGGCATTGATGGCTAGTACTGTACTTGCATCAAGACTTCTGACTTCCACAGCTGTTTTCAGCCTCACATTGTTTTCCATCCAGGTCTTTGGTCTATTTCCAGTGTTCCGACGACATCTTCGGCATAAATCGTTCAATGTGCATCTCCTGCTCACGTTAGGGTTGGTGGTAATGTCTACCTGCGGTCTAGGTCTCATTTTATCACAATCATACACACATACATATGGGAATTGTGGATTCTGCTTTGGCTGGATTTGGCATGTTATTCTAAGAAGTACAATAGGACTCCTCATCGGGGGTTTTATCACAGCATTTGTCATGGGAGGGTGTTCATGGTGGCTGATAGGATTGCAACGATATAAAAATGTGGTGACCGGACCGTGGGACCCGGCTAAGCCTGTGCTTGCCGGTGGGGTCTATGGACGAAGTAGGACAGGAACAGATTGAAATACGCGTTCAGAGTATACGGAGTAGTCCTCTCCAAACAATCCCCGTGCACAAATCAAGCATTTTCATGTGAGTCCAACCACTACGGACTACTGCTGCTCAACTCCGGTCATCGGAAACTCTACGAGACCCCGTGCCGCGAACACCTGAGAAACCGAATGGCTATCTCGGCACCCCCGGCTATTTAGGAGACCAGAACTCTACGGTCGCGGAGGCCACTCCGATGCCCTCCGAGTGTATCATCTGAAGGCGGCCGTGGCACTTCTCGAAAAGTCGAGAGGGGTAAGAATTAAGGTCTCAAAAGGTTCCGAGAAAAGAGAATAGAGACTCTCGATTGGAGAAGCGGTGCGGGGTTCCAACAAAATCAATGACATGACAAGTGACAACATCCTCCCTCTCCTCGGTCTTCACGCTTGAGACGCCGTGGAGGGACAAGATAATATTAATAAAATCTAATCAGCCCTCATCGATCATCAAGCTTCTGTTCTTATCTTGAACCACATTACACCCATCCAAATCTCCCACATTTACTTCCCCAAAATCCAAACAAAATGTCCAAGCCTCAGCTCCCGTTCGAGCTCAAAGACCCAGACCTCCTCCATCAGGATTCCTACGTTAACGGCCAATGGGTCCAGGCGAAGAGTGGCAAACGCTTCGATATCATTGACCCAGGTAGTGATAAGGCATGGGCCTCTTCCCCGGACAATGCAGTTGAAGATGTAGACGCCGCTATCCAATCGTCTTACAAAGCATTCAAGGAATACAGCATCCTCAATCCTCGAAAACGCGCCCAGCTGCTTATGAAGTGGCACGACCTCATTACTGCAGCCAGAGATGACATTGCCAAAATTTTGACCTACGAGACTGGCAAACCTCTAGCCGAGGCGTATGGTGAGCTCGACTATTCACTGGGCTTCACCTGGTGGTTCGCTGGTGAGGCAGAACGCATCCAAGGCTCCGTCTCCGTTCCATCGGCACCGAATCGACGGACATTTGTGATCAAGCAACCTATCGGCGTTGCCGTGGCTCTGGTCCCATGGAACTTCCCTATCGCAATGATCCTCCGAAAAGCAGGAGCTGCATTCGCGGCCGGCTGCACGATAGTGGTTAAGCCAAGTCCTGAGACGCCACTCACCTGTCTAACACTGGCACACTTGGCAACCAAGGCTGGCTTCCCTCCTGGCGTTTTCAACGTACTGACAACGTCTCTCGACAACACGCCTAGCCTTTCCGAAGCCCTTATCGTGCACCCTCTGGTGAAGAAAGTCACATTCACAGGATCCACGCGGGTCGGAAAGATCGTGGCAGGACTGTGTGCGAAGGGCCTGAAGAAGTGCACACTGGAACTCGGCGGCAACTGCCCGTTCATCGTCTTCGACGACGCAGATCTGGAGCAGGCGCTAGGACAGTTCATGGCGCTCAAGTGGCGACACGCCGGTCAAGCTTGTATCACGGCAAACCGCCTTTACGTGCAGAGCGGAGTATATGAGAAGTTCACGCAGATGCTGGTCGAGAAGACACAGCAGTTGAAAATTGGACACGGCGCTACTGAAGGCACCACGATGGGACCCGTCACGACGCCACGAGGACTGGTCAAAGCAGAGGAGCAGGCCGCCGATGCGGTCAAACATGGGGCTCGGCTTGTCTTGGGAACGGGCAAAGCGCACAAGAACGCGACGGTCGACGAAGGCTCAGGGCTCGGGAAAGGTGTTGGCGGGTACTTCATGGATCCGACAATCCTGGCGGACATGACCCCCGAGATGCTGCTGAGTAAGGAGGAGACGTTCGCGCCCGTCGCAGGCATTTTCAAATTCGAGAAGGAAGAGGAGGCGGTTAAATGGGCCAATGATACCAGTATGGGCCTGGCGAGCTATGCCTTCACGAAGAATGTCGACCGTCTATGGAGGATGTTGGAAAACCTCGAGGCTGGCATGATTGGTTTGGTGAGTACCCCCATGGAATATGCGTGTGGCATTGAATAATGAGACTGACATTTGTACAACTAGAACACAGGCAATTCATCCGCGGCAGAGTCGCCGTTTGGAGGCATCAAGGAGAGCGGTTATGGCAAGGAATCTGGCAAAGATGTGGCTGTCAACGAGTATCTCATCTCCAAGACTGGCACATTCACTATTGAAGGACAATATTGAAAAGATTGAAGAATTACACACGTTCTGTCGTGGCCTTGATTGATAAGATCATTAGGAAGAGACGGATGAAGCAGTGTATGGGTTCCGCGTGAGCTCATTTCGGGCCGAATGCATGAGTTCTAGTATGGTATGGCAGACGAACCAGTAGTATACATCTGCTAGTACGTAACATACTCTCATATGATTCGGGGAAAAAGTTCAAAACAATACTCGAAGCTTATTGCTCAAAACACGAGTTGTTTGCAAGCTTAATCTTCCAGCGGCATCCAATGCAACCACCAATGCAACCAACATGCCACACTAGCTTAGCCTAACGGCATGATGTCCTGTTCCAGGTCTGAGAGGGAGTCCGATTGAGCAACTAAGTATTAATTGAGGCGCAGCTGCGAAGTAGTAACGCTGAATGTTTAAACGCATTGACGAAATTGAGACCGAAAGTCAATTCTGGGGCGGGTTGTTTCGTATGTACCCCGAACGCGATGAGCTAAATCCTCCGCGCCCAATCGGGGCGATAGAACGCAACGCAGATGCTCCAGGAATCCAAGAGCGTAAGGAGAGCTTGGGTCTCTTCTTTTGACGGCTGCCTTATTGTGGAGTCCACTTCAAGGGATGGGGAAAATGTCTCAGCGGTAAATACTATCCCCCGAGCCGTTGACATGTGACCTTTTTTTTCTTGGCGGACCCCAAATAATTCTAAAAACATCGATTTTGGCAACCCACGTAATTCAAATGTTTACTACAGCACCATTTCTATATAGATTTACATGAAACTTGACCCAGCAACCTTCCTTGATGCAGAGATTCTTTTGGCAGTAAGAGCATCCAAATTGGGTGCGTTTTGACCGAGTGGTGCGAGTTTGACGTGAGGCGTTCCCGGTGATTGGTGCTAACGTAATTCGCCGAGTTTGAGCGACTGCCACACTTCCACCAATGCAGTCACCGCCGTGAGCAATTGAGTAGGCACAGTGCGCGCGTAGAGGCATCCGCACAGGGTGGTGTTTACTCGTATAACGCGTTCTGGTAGGAGATATAGGTGGTGACGGTGTAGGGTCCTTATATACAAACATCGATTTGTATAACTCCTCACGAAACCAGCGATGGGTATGATTAGTTTTTATGACATCCTAAGGCTAGTGCGTCATCCAGAGTAGGTAGGAATTTACTAGGTAAGTGTCTAAAAGCCAGAATGCCAGTGGACGCCACGTCCGAGTCTCCGACCGCCGTTCGACTGTAAAATTGGCTCGTAAATGATCCGCATTGTTAACTAGATTATGATTACAGTTGTAATGATCAATCGCCTTTAGAATAGGGAGGTCTTTAGTAGGTTCACCGCCAAATTCTGCCGCGCCAACGGCATTATTGGAAGGCCTTTTGCGGCGTTTAGTGATGTAGTCCTTTTAATCCTCACACATGGCAAAGGCGGTCGAAATGCCTAGTACTTTAGCATTATCCTGCTAAAGAAAGCATAGGCAATGATCAACGACCTCTGTAGAGCAAGATCCGTAGGTAAATTGAGCATCCGACTGTTTGGCGTCGAGAAATCGTTGCGGGAAACCATCGCGATTTTTACGTGTTGTACTCATTACGCCAACACCGATTTTAAGTAATGAATGCGCTAGTTCCACGGTTAAGAATAGATTATCTAGAAAGACCACGTAATTCTGCCCTGGCACGTAGTTAATGAGTTCCTGGCAAAGGTCCTGTGGCACCTAAAAGGTCACGGCATGTTGGATCCGTGACATTCCTTCCATTTAATTAAACCAACGCCCTTTTTTGGTGGCCTCAGGACCTAAAACTTTAGAGTGCCAACGCCAGGACCAAATGTAGCCCTTTTTGAGTGCCAAACACCAAACTTTATAGCCCTTTAGTATGGGTTTTGACGGTAGATTCACTAAGTGTTTAGAGCGTCCTGTAAACGCAACCATTGCCTCATCAACCGCAATCCAACTTAACGGTTTAACGGCTGATTTGCAGTTAGCACGCACTCGAGTAGCTATCCCTTCCGTCGGTGGGTGGTCACGTTTTAGGTCTTGGCAACCCCAACCAAAATGCGATCGATGCATTTTATAGTTTATCAAGTAATTTAAATGCATACCACCACCTAATTACTATATAGAAGACCATGAAACTTCTCATGGCAGTTATTCCGTCTACAGAGATGCACGTTACACAATCCGCATCCAAATTGAGTGAGTTTTGACCGATTTCTGACACGATTTGGTCGTGCATTGCCAGAAACCTCCATCAACGCTTTGCGGCGAATTCCTCGTGTAATAGCCACTCCACTCTCGCAGTTATCGCCATTTGGACCTCGCCACGCGCAGTATCCTCGTTTAGGCATCTCCACTGATGAATGGTTTGAGTGGTAACGCGTCCTGGCAGGACTGAGTGGCGGAGTGGGTGAAGGGTCTTTTAGGGCGAATAATTGCGATATCAACTCCGTACGAAAGACTCGGTGGGATTGATGACCTACTAATGCATCAGGAGATTGGTGAGTGATCCAGATTATATAGGAATTAGTTAGTCAGGTGTCCAATAACCAATAAGCGAGTGGTCGCCACGTCCTTTGCTCCTGTCCTCTAGCACAGGAGAAGTTACCGCGTAATTGGTCTGCTAAATCGACTAGGTTGTGGTTACAATTATAGTGATCAATTGCTGTAGGGATTGGGAGCTCCTTCGTCGATTCATAACCAAAAACTCCTCGTGCGACGGCGTTGTTATAGGGTTTGCGGCGGAGCTTTACGATATAGTCCTTAGGAACCCTTTGCATGCTTTCAGCGGTCGAAATGCCTATAACTCCTGCGTTATCCTGCCATAAAAAGCATAGAGCATGATTAATAACCTCTATTGCACAAGATCCGTAAGTCATTTGAGTGCGTGAGTCCTTTGCGTCAAGAAAACGCCGTGGGAAATCCTTGTGGTTTTTGCGTGTTGTACCCATTACGCCAACGCCGATTTGTAGGAGTGTATGCGCTAATGAGAGCGTTAAGAATAGGTTATCTAGAAAGGCTACGTAATTCTGCTCTGGGAGATAGTCGATAAGTTCCTGACAAAGGTCCTGAACCACCAGATAAGTAGGTGCTAGTTGTACAGGCACTAATGGCACTGGTTGATGCACCATTCGATGCCTTTTACCAATGCCCTCAGGTCCGTTATCGCGTGAGTGCCAACGCCAGGACCAAATGAATCCGTGTTGTAGTGCTAAAACCCACACTTTGTAGCCATTCGGTGTGGGTTTAGATGGAAGATTCACCGCATCTTTGGTGCGGCCAGCATAACCAGCCATTGCCTCGTCAACAGCGATCCAAGTTGACGGTTTGACCGCATTTTGGCAATTGCGTCGTATTATAGAACCCAGAGGCTCAATAGGAGCAAACTAGGTGTCATTTTGAGTGCGTGGTTGTCGATTAAATGTCAAGTGTCGATGAATTTGATCCCATCGCACTTCCGACATTATTTGACCTAGCTGATGCGCATTTCCGAGCTCTGAGCGCTCCCAGTAGGTCTTTCGGTTAGGTTCAGCGTGATTTGCCATATAAAAGAGCCCTCCGAGCCATCGAAGGAGCTCAATTGGTGAAAGAGCACTCCAGGGACGAGCATTTGGTGCGGAATCATCCTCGGCCCGGTGTTTTTCCGCACGCTCATTCGTCGCGTTGCACACCACCGAGAGTGATTCAAACCCGCCTAAAAAGTACATGAATAGACTCAGTGGGTCTCGCTCATCACGGAGCACTTTAAAGCACTCATTTGCGACGCGTATTGGTGGAGTATAATCGGTTGGCGGTGCGTCAACCAATTCATGTACCACGGGTGGAGCATTAGGGCTTGCGGCACGAGTTTCGAGCACTTGGACCTCTTTTTTTTTGCTTTTTTTTGTAGCTACAGCTAAAGGGAGGATTTCTCGTTCCTCCCATAGTACTTTTTTGGTGGGAATCCTACCAGAACGCGTGGGTTGAGTCATCTTTGAGGCCTTGATTTAGCTAGGAGTATAAAACGCGTTTTGAGTTGTTGTGCCAAGACTTAAAACGTGACCACCCACCGACGGAAGGGATAGGCTCAACTGGAGACCACCATTTATTGTGGCTAGCGCGCGCCGTGGTGTTAAAGGTCAGGAATCGATGAATTTGATCCCATCGAACTTCTGACATTCAGCGACCTAAGTTGTGCGTAAATTCGCCAGAAGAACGGCTCCAGTAGGCCTCGCGGTTCGGTTCTGTGTGATTTACCATATAAACGAGCCCTCCAAACTAAGTAATGAGTTCTATGGGTGAAAGAGAAAACCATGGTCGAGGCTTTTTAGCAGGTTTTCGATGGGCAATGAAATATTCGGCGTACGCATTCGTCGCCTCACAAATCTCAATGAGGCTTTATATACTACCTAAAAATCGTAGAAATAGATGCAATAGCTCACGCTCTATCCAATGAGCTATAAATGGACTCTCATCGAGCAATATTGGTGAAGTAAATGACGCCGGCGGTTCACCTGCTAGTTGGTGGATGATTGAAGGTGCATTTAGACTTGCGGCGCGTTTTTACGGTATAATCACCTCTTTTTTTGCGGTTTTTTTTACAGGATGATGATGAGCAATGGATTCTCGTTCTTCCCATGGTATTCTTTGCGTAGGAATCCTACCAGAACGCGTTGGTTGGGCCATCTCTGAAGCATTTGTTGACATTAATTTACAGGACGCGATTTAGTTGGGGTCACGCCAAGACTACAAAAGTCACATGTCAACGGCTCGGGGGATACCAGAGAGTCATAATAAATTTTGGCTTTCATGCAGGCAAGGGGGGTGCCTGACCCATGGTCGAGCACGTGACGGGGATAGCTCCGTATTGAGAGTTTCTCAACGTAACACTCTGACTGTCTATACTGGATGACGCGTAATTTTGCGTACGTCAGAGGGCTCCGGTATTTATTTAGTGACATGTTCCAAACGGTCCCAAATTTGCTCAGGTAGGGTGTGGTTGGCTTGCCAGACTATTGGATTCCACACCACGCCGCCCACAATTCGAGACCAATTGCTAGACCACGGAGAGGTGGACTAACCATCAGAGAGGAATTGCCTTCAAAGCCGGGACTAGTTGTAGATCATGCCTAGACGGTCCGAGGCGGTAATTCGTCTCTCTAGCAGATTATAGTCGGCATTCTTTGTGTAGCGTAGTAATGGTCGTTGATCGGTGAACTTCCACCGGCGGGCCAAACTTTAGGCGCGCGGGTTGTGGTCGTTCTCTCCTGGACCGACTCATAACCCGTTCATTCTTTTGACCGTCAAGTGGCGAGCGAGCCATTCAACATGAGCATTGCCATAGCGTCTCATTGCGCATGGCTTGGAATAATAATGGCCTTCTTGAAAAACAAGAGGGTGTCGGGTATCATGGTATCAAGAACCTCCCTCAAGCGGTACCAATAATTCGGACGGAACCGATGGTCTTCCGGTCGGTCTCCCCGCGCTGTCCACCGGCACGATGAAGGGATGGTCAATCCGAATTGGCATGCTGGTGGCCGTAGATTGAACATTGTGTTCCAGAGTTGGGGGATTGGTATCGAATGCCCATAGTGGCAGCTTCTGTTCGTCGCCGAGGTATATTTGTGGCAGAGAGGGAAGAGCCAAGGCCAATGCGGTGAGCATGGACATGGAAGCCGTCAAAGTTGTTGGAAGAAGCATGATGGTGGCGGAGAGAAGACGGTCGAAGTGGGCGTAAATGCCATGGGGGGCTGATCTAGGTATTTAAGCTGGTATTTAGACTCCGGCGGATGGTGTCGAAGAATTGAGCCAAAGAGGGTCCAATTAGTTTACAGAGGTTGACATCGTGACTTGTTTGCATTTTTAGGTTGACATGGTGCATGGTGCGTGCGACCCCCTTGAAGTCGTGGAGAACTGCTTGTTTGGGTTTCAATAGAAGCAAAGGAGGTCGCCTGACCAATCATGGTGAGTGGGTGCGAACGTGCACCGGCCCAGAATTGGCGCAACTCCTTCTGGGGCTCCTTAGGCCTATCCGTACTCCGTACTCCATCAGGATCTCGACCGTCGGCCATTTTCTGCCTCGGACCGAACTGGAGCCAAACGCTAGGGATTCCTTTAGGCATGATTTAGCCACGAAGCGTCGCGAAGACCTTCTACGCGACGCGCCACCAAGACACCATTCCTGCTCAAATGTCACAATTCAGCCTCCAACACCACCAAAGCCCTGTGGTGACTGCTTCTATTCCATCTCAAATGGCCTGTGTATTTTCTGGCCATCATTTGCTCGCTCATCGAATGTCATGCACATCATTTCGAGTCAGGACCCAGGAATCAGAATCCGTCAAATACTTCTGTGGTGTTGTGAACCTTTTGATCTCGCTCGTCAATCTTCGCTGGCCCACCCAAACTTGTCGATGCTGATAGTTCCTTTCGCGATGTTTTGTCGTCAAGATCGTCTTCTCACCTTTGCGCCTGACTTCCCAGCACATGGTGTCTATGTCGACAAACGATGGAACTGCAGCAAGTGATAACATTTGCAGCGACTGACATTTTCTTCGCAGGTGCTCAAACAGTCGGATGGCTTGATCATCAGTTACTGGTAAACAGTGAGGGGCTCTGGGGCTGAAACGCGGAGTATTCTTGGGAACAAAAGGTGGAAACAAACGGAGGAACTTCAACCGGCGGAATTTCGAGATTGCATCCAAGAAAGAGTATTGTTCAACATCGACATCCACACCAGGGATTGCGGTGGGATGCCAGAGATTATCGATATAGCCAATGTCGAGTTCGAGCCGCTCCAGATTGGGTGCCATCTTTGCAGCAATGGCAATGTCCACCGGAGTTCTCTGGCTCTCCGCGCTGTAGACTGACCACAATGCATCCTCGCGATGAAGCCGAAAACATCTAAGTTCAGAACCTACCAATCCGGAGATCGGAACATGGTTGCAAATACCATCAATTTCCAGTTCACGCAGATGTTTCATTTGTGTGAAATTAATTTCGAACTCGGGGACATGGGGAGCATCAGCGTAAAGACCTGATATGGGAACCTCGTATTTGCAGAGCGGGTGGTACAGTCTACGGTGGTCTGCACGCAGACGAAATGCCTCGAGTCTGGTGAGGTGCGTCGAAATATCATGAATGAATTGATTCATAGGCACGGAGTACTCCCAAATGATAGACAATCGTCTTAGGTTTCCCCAGGGAATAAAGGCATCCAGATCATGGAGAGACTGAGGAGCGGTTCCATCTGCCCGTCGTACAAGAAGTCGCAGTTCATCCCAAGCAGCCGGGTCTTGCATAAACGAGCACTGTCCAGGGTTCGGAGACGGTCCTTCTGAGCGTCTATGCTGTGAGAGCAGCCAAGCCATATGAAGGTCGATTGCGTTGGCCCTCGATATTGCATCGTAGGTTGCTTGATCGTTCATCGTCTTCCTCGTCGGTGGGTCGCCAAATGCCCCTAGGCTGACCTTGTGGCATGGTGCAATCGCTGCAAGATCGACTGTGGCTTCAATGAGATTCGGCCATTGAGAGGATGAGTACACTCGATCGAGGATGACCTCATATGTGCGATCTTGTGGCAGCATCTTTAACACGTGATGAGCAGCGTCTGCGGAGCAGTCCAACCTAAGATAGGGTCAGTAGCTATACAGTTTGGTGTCAATTTGAACACGGTCTATATGGGGAGCAGCTTTTCAGCCTTCTCAACACACAGGCCGAATCGAGCGAAGCACATTTATTTTCATTGCATACCTAATTTGTTGCAGACGAGGCATTGCAGGCAGACTGTGATGAATGACTTGCAAGTCCAAGGACTGGTGAGTCCTGGTGAGAGTGTCTGCATCATTTTGATTCTGAGGCGGTATAAAGCCCTTGATGTCCACTGGTCTCCTGAGGTGCAAAGTGCGCACGTGACAGAGGAGGTGGGCATGATTGACGAGTCGCCGAAGCAAGCCGCCTTCTCCTTGGTCCAGACGATCCCTGACGACGTGGGAGACGGTACTGTAGAGTAAAGGAAGTGCGGACTGGCGAAAGTGATGAGATACTGAGGCAAAAGGAAGTAGACTGTCCAATTGACCGAGGCCGTCATCGACAAGATATCTCGCAATCATGTCCAGGATCTCCGATGGAAGCTCCTTGGCAGTTGGTTTAGGCTCAGGGTAGAAGTAAGACGAAGGCCTCATCGACTTGAGGGCCAACATGATTGCGTGTGAGTGCGAGGTGAATCCAGTCCCTCGTCGGAGCTCAGAATCTGCACTGAATCAAAGAGTCTACGAGTATTCATTGCGTGACGCACCTGGTTTTATTCTAGCGATATTGCTCACGCTGCATTACCTAACCGCATGAGTCCTTAATGTTAGCGCGCCGCAATCGGAAGGAGGGTTGCAGGTTGCCAATGGGTGCTTAAGCCAATAATTAATGGGCCAAGGGGGCCAAGGGGGCAGCTACTGTACAGGTAAGTAGCCTAAGGAGCCCTCGGCCTAGGCCTATTGTACCCCGTACATGGACCGAAGCAAAAGGTACTACGTACACTTCCCGTCCAGGTGACCAGTTCACTCGACAGCCGCCAACCACATATACAGACCGCAAATAGTAGCCAAGATCATGGCTCGGACTATTTATTCAGGAGGTCTTGCTCCTAGAATATATACATTTAGTGCTCTAAACAGTGGGACAAGGGCACTCCGATCCCCTCGATTGGAGAATATTAAATATTCCAACTCAGGTTGGATAGAGACGTTTAGGAACCTAGAAAGTGGTGGGGCACAGCTTCCAAGTGGACATATGCAATTTTTGAGCCGTGCAGTACGTGCACACAAATACGAAATCTTCGGGACGCCCCTCTAGTTACAATTCGGTGGGTTCATATGCCACGATATATCATAGATGAGGTGATTTGAGAACCCTTGGAAGCGGAAACAGTCCGAGGAAGTCCTGACATAGTTCCACAGCGCCGATGTGGCTAAATTCAAGCGTTCAAGCCCATTTTGGAGACATCGTATCCATTCTCTTCAAGGTATGCCTTGAACTTGATGTCCTCGTCCTCGAGTGTTGCTGGGGCCTGTTTCTTGATTAACCAACGTCCTAAACTGTGAAAACGACCGAGAGACTTACATTAGGGATCAAGAACCAAACGCACAATGTCCCGACAACAGAAATGGCGCTTCCAATCAGGAAAACAGCCTGCTGGCCCTTGATGTGATCCTCGAAGCTTTCATAAACAGGGATCAGGGCCGATGTACCGACAGCAGCACCAGCCTTGCCAACAGCAGCCGCAAATCCCAGAAAGTGACCTCTGAGTGGAGTTGGGAATGATTCGCTGGACACCAGGAAGTTACAGTCACCCGGACCAACGGACAAGAAAGATTGAAACAGGCCAAAAAGTGCGACGAATAGTGGGAAGACGTGGGCGAGTTTAACCATGGATCCTCCGATCGCGAAGCCCAAGACGCAGACGATCGACCATCCTAGAGCATAGGTCTGCTTGCGGCCGATACGATCTATGAGATAGGCGCCGAAGAACGCCCCCGGGAGGGCAAAGGAGTTGATCAAAGCGGCCCAACCAATTGACTCTGTGAGAGTGGCACGGCCATTGGTGAAGCCAGCAACAAGGGTCGGAGCCAAGAGGTTAAAAGGATAGATGACCACATCATAAAGGAACCAGGCGCTGCAGCAACCAAGGAGGGGTTTCCAGTAATACTTGAGTGCGAGCTTGTATGGGATATTCTTCTGAATAGCATGCTTCTGATACTGCTGCGAGTCGGTAAGGCGCATACGGAAGAAGAAGATGGTAAGAGGGAGCTGATTTGTCAGTCAAGATCCTACGTGGCACAGAGGAGCACTCACAAATATGCCGATTCCGAAGCAGACACGCCAAACGCCGTCACTTGCTCTACCACCGTAGGCCGTGAGGACGACAAGAGAGGTAATACTGGATCCAACAAAGCCGGAGATGATGGCAGCATTAGTAGACACGGCTACAAGCTTGCCACGGTGGCGGCGCATTTCCGGAGTGCTGTCAGCGCACTCCAGGGCCTGCGAGGTACACACGGTATACTCTCCGCCAGCCCCGACACCTGCAACGCCTCTTCCTATAATCATCATCCAGAACATCCCCTCGATTGTGACGCCATGTGCAGCGGTCGCGATAACGATACCCTGGTTGCGTAAGCCCAAGAACGCCAAAGTCGTGACAAAGCCTACCAAAACAAGGAACAAAGTTGTCAGAATGATACCGATGCGACGTCCAAACTTGTCAATGCAGAGACCGAACAAGATCATGCCGAAGATGTCACCAATGAGGATGGAGTTGGACAGCTGAGTCTTCATGCGGGTCGTCATGTGCTGTGGGTAGCTGGAGCGCGTCAGTCCTCGCTCCCAGTATAAGAGAGCAGATATACTCACAGCTTTGCCAGGATGCTGTTCATGTAACCAATGATTTGGATGTTGTATCCGTCTGAGAAGAGGGCGACTCCCTGGATCAGAACATCCAATTTGCCGGCTTTGCGACCTTCGCGGACCGACACCTCTGAGGGAGTGTCGAGCCCGGAGACATTGACATTGCCCGTCTTCAACTCTGAGACGGCGCCCAAGTTGGGCTCTTGTTCCCTTTCTTGGGCCATTGGTATCAGGAGGGTTGGGAGTAGGCAGGAGACTTATTGACTGTAGCAGATATGCGAACCTTGTTCCCATACTTGACGCAGGGCTCGGTCGGTTTTATACCACAATTCATCTACAAATGTGCACATCACGACCATCATCAAACTCAATGCCACGTGGTAAGTTGACCCGGGCAATTGGATACAAGTTTCCCAAGTCTCGGGTTCCTCTCACCGAGACCGCCAGTAGCGACACTTGGTATTATCATGGGTCACCATGAGAGTGGGGGAGAAAGCGTGAATGGAATCCTCATGTTTCGGTCGAGCTTCGAAAGGGTGGATATCGGTAAGAGTAGCCGGTGGACTCCAAAAGGATCACCAACATCGTCGAAGCCTCAGCTTGAGCACGTGCACAGAAGTGTGAGTTTTCGGAACAGACCAAAGTCATTGTGGACTTCCAAGTCGCCGAAACACCAGAGTCCGCCGCGGCAGGAGTGACTCGAGGTTGCCCCAAATATCAACAGTAGCCCCCTCTTGCTAGGAGCGTACTAACGATAAAGAGGGAAGAGGAGGATGAATCCGTCTGACGATTCATAGACTCGGTAGGGGCAACGATCATTAGTTGGATGCTAAAGCTGATCTCCGTTCCTGTGAAAAATCTTTCATCGGCCACTCACCCTGAAAGGGGGGGCAGAAGGGACCAAGGACCCATCATGTCTCTGGCGTATAGCACACTGGGCCGCGAATCAACGAGGCAAGTCAGGGTTTATACCCGCACTTAAAGATGGAGACACCATGAGAACATCTTGGCGACCCAAATCAGGGTATATATTTACGCCGTGCGTGTTGTCTGCATTAAAACCATGGTATGATGATAAGTCGGTAACGTGGGATCAGCTGCGGGCTAGCCTGATCAAGCAAGTTCGGCGCTGGGTCCTGGTGCTGAGCTAGCGTTAAGTACCCCCACTGGTAGAAAATTTGCATTATCAAGTCAATATATATCGAGCCACGTGCGCGAGCTGCGCATGCGGAGAGGGCAGAGCAGAATGTCTGCAAATGAGGACCCATATAAACGGGTCGGATTGCATGCGGGATCCTCCGAACAATTTCTGAGTGAAGGATGGATAGCAGGTCAGCATCGGTCGCTGGTGGGAAGTGCGCTGTACTCGCCGACGACGGCCGCCTTTCGTTGAACGGTGCTGACACCTGCAGCCACCTTGAAGTGCCATGAGCTCTTGAGGAGGTTCGTGCAACTCCTCAACGGATGGTCCGCGGCTGGGAGGTGGCATACAGCGACAAGCACCTGGAACGACGGCAGGGCATGTTTTCGAGGTCGATAATGGATGCGTTGGCCGCAGCGGCAACACTGACGCTTCGCTACACGAGCATTCTTTTTGTCCGCTTCGTACGTCCATCCCTATAAAGAAGGAGATTCAGGTCCTGACGGTAGCAGCACCCAATCGGCCACCGCTATCTCAACCGCATCTACGCCAGCTTTGTAACGTATTTGCTGGCAGTGAGCATTGTTGCTGTTATTGGCAATGGAGCGGCGGGAGGCAGAAGAAGATCTCCGCTAACGGTTCTCTTTTTGGGGCTTATCGACAGCAAGCGCAGGTGGACTTCGGTGTTGACAGTGTTGGTGAACGTTTTGTGCCTTGCTGCGGTGATCGACTTTCTTTTTCGTGGTCAGCTTTTGCATCAAACTCAAGACTTGTCCTTCTCGCGAGTGGGCTATGTTGATGAGACTTCAGCTCGCGTCGTCATTCGGGCACCACTTGAGGGCTATGTGGCAATGACGGTAGCTGGACCAGTGGGCTCGTTTCAGCAAGTTCATGCAGTCACAGCGGACAACGACTTCGCCGCGACCTTCATCTTCAACAATCTTGAACCGGACACTGAGTACTCCTATTCGACCAATGCCACTCATTCGGGAGCATTCCGCACAACAGCATCAAACTTGAAGGAGTGGACGCTCGTATCTACAAGTTGTATCAAGCCATTCTACCCGTACAGTCCGCTCGACCACGGACTTCGCATCAAGGGCATCGAATATCTCTCCAACTACCTCCAGGAGAACACAGCAGAGATGATGCTGTTTTTGGGCGACTTCATATATATTGATCTCCCGATCCCCTATGGCTGGACTGAGCGTCACTATAATACCGCATACCGCCAAGTCTATGCATCTGAAAGCTGGCACCCGAACCTGCGATCGCTGCCTTGGATCCACACCTACGACGACCACGAGATCATTAACGATTGGTCGGCAAACGAGACAGGGCTTTACATGCCGGCGATGAAGGCATTCAATAATTACCACGGCCAGGCCAATCCACTGTCAAATTTTGGCAAGACATATTACATCTTCCGGAAAGGCGATGTAGCGTTCTTCGTGCTTGACACCCGACGCTATCGCTCTGCGAATGATGTCGAGGACGGGCCGGCAAAGACTATGCTTGGGGAGGATCAACTGGCAGACCTTGAGCACTGGATTGACAAAGAGAAGGCATGGAAGGTCATCGTCAGCAGCGTGCCCTTTACAAGGAACTGGCGGGGACCCGATGCCAACGATAGCTGGTCTGGATACATGTGGGAGCGCGACCGCATCCTCGGCAAGATGAAGCAAACAGAGGGTGTTGTAATCTTGAGTGGCGTAAGTCGTGACGCACCCTACACTCCTTCGCTAACAATCCTAGGACCGCCACGAACACGCGACGACCGTTTTCCCGGCGCAATCGCCTTCACAGCGGCCTGTGATTGAATTCTCGACCTCGCCGCTCAACCAGTTCTTCGAACCCTTCTCTCGATATCACCGTGAGGTTGAAGATACCGATGTGTCGATATTCAATTATCCCTGGGGCAACTCCAAGTTTGGTTTCGTGAAATTCGACACGTCGGACCCGCTTCGGCTGGAGCTCGGCTACAAACTGGTTGTCGACGGGCAAGAAGTGTGGGCTTATCAATGGACGATATTGAGGTGAGACGAAACCGCTATGGCTAGTAGGACCAGATTGAAGTAAGACACCTTGAGCTAGGAAAATATCATACCTTTATGTAGATGGATATCAGAGGCTGTATCCTAACACTTAAGTTATGTGGAGTCTAGAGTCAATGTCAGTAGAGACTATTGTAAAGAATCAAGACTCTGGTAATCTGCAGTCACTGCCGCCGCATTATGGATCAGAATGCTCTCGTGATACCACCTGTGCGACAGCATACTTCCCGACTTAACGATCGTAATCTGTCATAACAGTCCCAGGTCCCCCTACGGCATAACCACGTGGTCTGGAAAGCGCTCGATATGTTTTGGAGGAGATATGCTGCTCGGGTCTGAGCAAGCCCATTGGCGCACCAAGATTTGACAAGGGTATTCCAAGGGGAACCGAAACGACAAATTCACGAGCTTCAGACACTAGTTAGTAGCCGATGGCCAACGGGTTTCTTGCCAGAAGCGTCGATTCTCCAGATCTGGATCATCGAAGGCGGGTGAATCTTGAATCTTATACTCCATACTCCGCACACTGAGACGGTTTTGGGACACCGGTAAATACGAGGAACAAGGGTGCATGATTCAAGATGCAAGCTGGTGGCGGGGACTATGTCTATTTGAGCCATCCCTGACGATCTCGAAGAGTTTGTGCTTGGCCAAAACAGCGCCAGCCTCTAACGGCGACACCGAAAACTGGTTCTCGGTTTCATGTCCATGACACCCAAACCAGGGGAAAGTGATGCAAAACACTTACGATGAATGTTTAGGAGGGGGGAAATCCACACCAGCTCACCGCGTCATTCACGAGTTGCACATGGCAGCCGCGTGGGCGTAGGAGTCACCACGTGTTCAGATGGCTGTGCGAGTTGTCGATCGAATGGTTCGTGGTGGTGGTACTGAAAGCACGTTTTAAGATGAGGAGACATGACACAAGTCCCACGTAAGGGACTACTGGTCATGCTCTAAGCTAAGTTAGTTGCAGTGGGAGGTAGTCTTTGTAGATGATGCGCGAGGTTGTTGAATAGTGTGTAAAAGGGTGTGTATATCAAGGAAGAGTCAACACCTTATGGCTTCAATATTGAGATACCTACAAAGGTTATAGTAAGTGGGATGTTCAAGGCAATTCGGGTAGTAACGATGGATACGTCATGGGTCACTGATGGAAGGAGTTTGGAGGAAGGCACTTGGTGTCACTTGGTGCTCCCGCCCACCTCCCTCGCCCCTTCCCCCTTAGAGTTGTTGTCTTTCTAAAGACGGACCGAGCCGAACGGATGGGAATCACAACCACTGACGAAAGGGCACAGATGCCAAGGGGGTTGAGGGGCGTGTTTCAGCTGCTTCCTTGTCCCCGAAAATCTTGAGTTTAGGGGCACCAAGGGGAGTTCGGAAACGGGATACTTAACAGTAAGCTAGTTAACTGGGTCGCCCGGAAAGTGAATGCCACTGGCACCTAGGAAGTACTAATTAGTTAGTTAACTAACTACCTAACTGGTAGTTACTAGTGACTACCCCTGGCAATTGGATGGCTTGGGGCTTACCTTTTCCCAACGGTCATGCTCACAGTCCCGGCAAATCCAATGCAATCAATGCCCACTTCGTCCATCATCCGCAAAAGGCCAAAAACGGACACCAGGCCCTCCCCGTCAGTCCCTCCCTTTGACCTGATCCGTGTTTGTGTTTGTGCTTGTGCTTCATCACGCACCATCTTCGTCCTTTTGAGTCCTGATATCCATGCTCCACTCTCGCTTGTCATGTCCGCTGTGTTTTTCTCGTCCTCGTCCTGGTCCTGTTCCTGGTGAAATCCTGCCTCAAGCTTCACACCTCGAATTCATTCTCCTCTCCTTTGAGCTTATCTCCCCTGTATAATCAACCAACACGCAGTTCGAGCGGACCAAAACCACTTGAGCTACCACATCAGCCCTACAGCCCGACCCCATTTTGCCATCACCACAGCTCATATCCTCCCTCAAATTGAACATCCCATACAATCTGCCATCCTTCTGTGGCCGCCGCCATGGCACCGCCACCCAGTCTCTATCCTAATCTGCACCACATCCAAGATCTCGATAACGCAGGAGTCCAAGATCTCCAGCAGATCATCCAGACATTCCCCATCATCGACAATCATGCTCACAACCTGCTCACCGAAGACAATGCATATGGAAGTGCAGACTTCCCCTTCGAGTCCATCACATCCGAAGCACAAGGGCATGCCCTCCTAGACCACGTCCACTCCAGTCTGCCTCATATGCGCGGGATTAAACACCTGGCTGAGTTTTACCAGTGCCCGGAAACCCTACAAGATGTCAAATCTGCACGCTACGAGTGGGTGCGCAGAGATTACCATGGCCTCATAAGAAAATGCTTAGAGGGTACACACGCGATCATGATGGATGATGGTTTGGCTCCCGAAGTGATCCATCCCTTCAAGTGGCATCGCCAATTCACGCCGACCGTCTCGAGGATAGTGCGCATTGAAGCCATCGCCGCCGAACTGCTCGAACATCTCGCTCACGCGGCTGGCTTCATGAGGGTTGGTCTTGATGCTGATTGGCCTATCAGCCAGACTGAGAGCTTTCTGGTGCGGTTCAATACCGTCTTCCGCAATCAAGTTAGGACCCTTGCCAATGATCCAGATGTTCGTGGCTTCAAGTCCGTCGTTTGTTATCGCACAGGTCTAGATATATCAACCGAGAGCAAAACAAACTTCCGTCCCCAACAATCCCTCACTGAGTCGGTACTTTTGCAGTCCTTTCACGACTTCTTGCAGAAGGCGGTTCGCGACCATAAGTATCGCATTCAACAAAAGGAAGTTAACGATTATCTCGTGGTCGCGGTGTGTGACGTTTTGGAGAAACTCGTCGATACCGACGGCGAGAATGTTCCATTCCAGTTCCATACCGGCCTTGGTGATAGTGACATCAATCTGGTTAAAGCAAACCCTGCCTACATGCAACCATTGATAGAGGCTTTTCCTAATGTTGATTTTGTCCTCCTGCATTCCGCCTACCCTTACACGCGAGAAGCTGGTTATCTTGCAGCAACTTATTCCAATGCCTGGCTCGATATCGGGGAGGTGTTTCCCATGGTATCAAGGGATGGTGAAGAATCCGTCCTACGTCAAGCGCTTGAATTGACTCCGAGTACAAAGATCCTTTGGAGCACAGATGGCCATTTCTATCCTGAAACATACTGGCTTGCCAACAAGCACTTCAGGGAAGCTCTCGAGAAACTCCTGACGGCGTATGTGGCAGCTGGTGATGTGACAGTTGCTCAAGCGATTGACATGGCCATCGACATCATGTTTTGGAACTCCAACTCATTGTACAAGCTGGATGAAGAGCGCAAATACCCGGAGCTACTAAACGCATGTGGAAGGGCAACTGGTGAGAGCTTACGTACGCTGGTCAATGGAAGTTCAAAGGCTCCTTCATTCAGATCATATGCTAGCACCGCTGTCGCCACAGCTGGCCCATCTGGTTTACGTCCTTCAGGATCTGCATCTACATTGCAAGCTTCCAGTGCCAACCTTGCCCTGCGCTCCGCCAGTGTAAGCACTGCATCCGGTTCCAACTCGAGCGCTGCTGTCTTCGCACAGAATCTGACTACATTTGATGCCTTCCTGCGAACAAACTCACATGTCAAATATATCTGGTATCAGTTTTTCGACTACACCGGCACATCACGTAGCAGGATGGTCACCATCCAACACTTCCGAAAACAGCTGTCATCAGGAAAATGCCCATATGTGACTTCCGCTCTGACCCGCCTGTTGCAGAACGACACTCCAGCCAGTGGATGCTCGCCAACCGGCCAGTTTTACCTTTCGCCAGATCTCTCAACACTCAGCCTCAACCGAGGCATTTCTTCACCATCTGCGACCGTGCAGACCTGGTGGATGGCTGACACCGAACAGGTGCCTCCTCTAGAGCATTACGATCGATGTCCTCGATGGGCATTACAGACACATGTCAATGCTCTAAAGGCGGAGTTCAATATAACTATTCTAATGGGCTTTGAGATTGAAATCGTCTTCATGCGCCCCGTTTTCAACGAGGATAAATCTGACTATGTTGATTTTAAACCGCTGAATTTCGTCCACTCGTGGGCAGGCATGACTAGTCAACAGCTTGACACGCTTCCCATGATTGAAGAAATTGTGGATGCCTTGGCAGAAATCGATATCCATTTACCAGAATTTCATGCCGAAGCTGCCCCCGGACAATGGGAATTTCCTCTTCCGGCATTCGAACCTGTCAAGGCTGTCGACGTTCTGTTCAAGACTAAAGATGTGATCCGGAATGTTGCAAAGAAACACGGTCTCAAAGCCACCTGCTATCCGCGACCTTTCACCTCCAGTCCGGGGAGCGCAAATCACGCGCACTTCAGCGTGAATGGACCTGGTGACACGGTGGAGAGATATGAAAGCTCCTTCTTGGCTGGTGTTCTGGAACATCTTCCGGCGATTATGGCCTTCACGCTTCCAGTCGAGGAATCCTACGCCCGTGTCGGCGCTGGAATCTGGGCCGGAGGCGAATACGTCTGCTGGGGCACACAGAACAAGGAAGTCCCACTACGCAAGTGTGGGCCAGGGCACTATGAACTGAAGACCATTGATGGTATTGGAAACACCTTCCTTGGAATGGCCGCACTACTTGCGTCCGGTCTGCACGGGCTGAGACAAGACCTCAAGTTGGAGCTCAAGGATTGTATCGGCGACCCGACAGGCATTGGCGAGGAAGAAAGACAGAAACTGGGTATCACAGTGAAAGTACCCAACTCGCTCGAGAAGAGCCTCAAGGCGTTGGATCGGGACAAGGTCCTGAGGCGCTCACTAGGATACGCTATCGTAGACGACTATCTCGCGACAACGGAAGGCGCCATGCATCTGCTACGTGGATTCAACGACGACCGGAGAAAAGTTTGGCTAATAAGTCGTTATTGAGCGGTCAAGTTGAATAAGTGGACTCGGGCATTGACTTGCCTATGATGCTTCGATAATTCTACGCTGCAGAAGCTGGACGGGTGCTTTGTTGCCGCGAACTTGGAAGTGCCCGAGAGCAAGCGGCAATATTTCTTTTTGGAAGTGACCGGTTTGTTGGATAGGTATCAGTTGGGAACAGACCGACGCTTATCAATGTCCTAATCCCAGGCGTGACGATGGAGAAAAGTGTGTTTTTCCACTCCAGGTACCGGATATGGATATTCAGCCTGCCACGAGCGAGACAGAGCTCGGGATTGTTGCGACCCAGTCAAAAGACTGTATCCGGATTACGAGGATGTGTTGCCAGAGATATCAGCACGAGAAACAGGTCATCCATCATCACAACACAGCAGCCATGTTCTTGGAGGGTTACGTTTTCTCCCCCACTCGCTGGAGCAGATTGGGTTTCTTATTGTCATGGCCTTCTTATCCTATGTACACATTTCGTAATGTCTTTCAGCCGTCACTGGGTATGCTGCTGTGATAGAGCAGGGCGGCCATGTACTTTGGGCTAGCGGTCTAATTGCTTTGTTCGAGCGAGTGAGCGAGCACGATAGATAAGAGGAGGGACGGTTCACTTCTCCGCTACAACCTTTGTACAATACAGCCACTGAGTCCATAGAATTTAACTCGAATCGATATATTTCTTGACAGTCATGGTATGAAACACCTATAGAGGACGGAGCTAACATCATTTACGTGGCTAGGTTTTGCAAATGAGAAGGTTAACCTGGCGCTTATGACCAACTAGTTAATACCTTTTTCACGACCAAGCTCCAGGCATGTCTGGTCCATCTCGGCAGCTCGGACAGACCCTGCTTCTGGTGGATGGAAGGAGGGAGCTGTCTCCTTTCAACAGCGGGCTAGAATCAGCCTCACTTTCACGTTGTGCCCACCAGTCCAACATATCAACTCCGCATCGCTCACAGCCCGAATGACTTTCGACCTCTGGATTTCGGCGGTCGGGAGAGCCACTCGATCTTGATGAAATCCCATAGGTATTGACACGGCTTGGCAAAACCTACTTGCCAGCACGTGTGGCGAAGAAACTAGAGAGCTCCCTCAAGAGAGGAGCTCTTGCAGGCGAGATATCTTGTGACGGCATAGGAGAGTGGGATTTCTCTGGACCACATGATCCAGCAGGACCAATGGTGCCAGCAGTGGGTGTCTTCCGAAGAGAGAAACGGCGTCTTTGCAATGAATTGCTGCGATTGAAGAGCTGCTGGGGGAATGAGTGGCGGTTGCTTCGATCGAATGCAGTTCCTTGATTTATGTCTTGATCAGCGATGGTGCTTACAGAGTTGCTAGGAGGTAAATGGTCAGGAGGAGACTCTCTTCGTATTCCTCTGTCTGGTCCCAAGGGATGATGGTCAACAGGGCCCGGAACTCCTCGAGGACCTCCGGTGTCCCGTCGTCCCGGTACTGAATCTGCCTTAGTGACATTCTTAGACGCAAGAGGAGGATCTATTCGAGAATCTTTGGTCGAAGGAAGGTGTGGACTTGGAGATGGTGTTGACGATTGGATGGTTTCATACCCCGGAAAAGTTGAACGCCGGTTGGCCATAGTCTGACGCGGAGCACCTGCAAACGGCTTTCGACTCGAAGGCAAGAGTGTCATCCAGGTGGGAGTGAGATGTGATGATTGTCCTCCGTTTGATTCTTTATCGGTCATGACATCAAGAGGATGACTCAAGGATATCATCCCTGCTTGGTTTGCCAATCGCTTTGGAACTTTGATCGCCATTGAAGGCGTCTTTGTCACTCTTACATGCTGTTCCAACTTAGGGGCGGATTCCGGTTGTTCACTGCATCGCGAACATACAGGAGGCTCGTCAACCAATATCCCGTATTTGTGAGGGTTTCCGCTGTCGGTGAGATAGCTCGGAGGAGTCAAGGGTGACTGTGCCAATGAGTCAGTCATCCGGAGTAGAGAGAGGCTCAGGCATCACACACAGCACAGATAAGGCATGAGAAGCAACCCCAATGCCACTAACACCAACCAAAGCTCACCGCATCGGTCTTTCTGAACACGACTTCACCACATCGCCAGCATATACTGATGCTATGTATCCACTTCTAGCAATCCAGGCATACAATGCGGCTTTCGAGCCCGAAGGTATGCGGCGGTGGGTCATGTTCCCGCCAACAGACAGTGCAGAGAAATGAATATGAAGGTCTTGAGGTTTGGGTAGTAGGAATGGCGGCTATAGGAGATTTCGAGGTGGGTAGGTTGAAAGAGATGAGATTTTGAGTGTTCGACTTTGAAGCAGAGGTTGGCGATGGGTGTCGCGATCCAGAAGGCGCAAAGGTATGTTGTGAGTATGCCATGAATGAAGAAATGCCAACAAGGAAAAGAATGGATATTTGGAATGTTAATGAATGAAGGTAAAGTGGAAGTGGAGAGAAGAAGTCGGGCTGTTGATAAACGTGGTCTCGGTTGGTCTGGCTAGCACCTTCCATCACAAGGCCACTTCCTCAGTGTGCTAACTACTACTACCTAGTTAGTACTAGTTATATCAGGTTGCTCCTTCCATGATGAAAGTTGGAAAGCGCGACTAATTAAAATCCCCAGAACGGCTTTGCCAACCAAGCAGCATAAGCCGACAGGCTGGCAATCCCAATCAATGTTCCAAAGTATCCCACCCCTCTGCCCCATCCCACTGAATCATTTGCGCGGATACCATACTCGACATGCACGACTCTGAAAAAGAACAGCGAAGCAAGAGCTCCAGTCAAAACTCGGGGGTTGCCGCCATTTGCTTCCGCTATGGAGGCTACCAACAGCGCAAATGGGACATTCTCGACAAAGTTCCCGTGGCATCGCGATGCGATGAGCAACTGCCTCGATTGGGCTGACTCTGAAGATGTTGTGCTCGGCTTGGATTTGGTGTTGTTGTTGGTGGTGCTGGGTTCGACCTCATTGCCAATGTAGGTGTTGGCAGATTGTCGGACCAGGCTGACCCTAAGATTGAGTAGGACGAAGTAAGCTGCAAATGCTGTAGAAGTATCAGTATTAACCCCAGAGTGAATACTCAATGCCATGTTTGTGATGACATACCTGGTGCAAAGGTGCCTGTAACAGGTAGAGACATGTTGGAATTCTTGAGATAGCTGTGAGGTTAATTTGAGCTGGTGTTCACTGTTCACTGTTTTTGATGATATGGACTCTTGTGAATCTGGCGAGGGAATCTCGACAATTTATATGTTTACGCTGATAACTTACTGATGTGCACAATTTCCCTACCATATCAGATCATCTGTTGCATGAGGCTTGTCAAGCCTACATTATTCTCCTTCTTGGTAACTACAACGTCATAAGATCTCAAATTCCTCGGAGACACCAGCCCAAGGGAGTGTCGACATGATGTTGTTATGATGGTAACGGCGAGTACGAGATACGATGGAGTTGCAGCTTTGGGGATAGTGCATGATTTAATCCGTCCGTCGCCCCGGTTCGCTGGATACGGTCCCTCCGTCGAGCTTGGCTACTATGTTACGACGTGGATTTGGAAGCATTGCGCGATAAAAAAAAAACATCATCATCATAACCTGGTCTGCCTCCGTCCGTCCGTCTTTCGGAATAACTCTTCGGAGGCAAGGCTTGTTGTATTAGTTTAGTTGACTAGTCTGATTGCAGTCAGCAGACAAAGATCGACGAAGTGTTCCTCAGTAGATTGATAGATTAGATTAAGAACTACTGAGTAGATGTATACGGAGTAGTTGGTAACATGAAAAACAGAAGAAAAAAAGGGTTCAAGAAATGGTGGGCATGTCAAGGAATGTGCCCCCTCCCCCCCTCCCCCTCCTCAGGCCTATCTCGCAAGTTTCTCCCTAATCACCATTGGGCCTCAAGCCACGTGCAACACCTAAAAATTGAATTTTCCTGGGCATCTTTCAATCTCAATCTCAATCTCAATCCCAATCTCGAATTCTATTCTTCGGATCGTTCGTGGTTGGATCCTCCCAAAGAGTACAGCAAACTATGCCGCCGGGCGAAGGCTACTAAGGTACTAGTAGTTGGTTAGTGTTGCTATCCGTAAAATCTCCAACGCCTGGTTGCCGCCTCCGCCCAACATTCTGTGTGAAGTCAAGTCTCTATCCACCTCGCCAGGCAAAGTTCAAACATGGCGTCGGCGTGACAAAGTCTATTCGAAGACATATGACGTGGACCTCCAAATCCATCGTCTTCAAGTTATAACATCTCACATTCAGAAACAGAACATCCTGCTGTTTCACCCATGTCGTCGATAGCTTGACCGTGGATTGTACCCAATGGCGACCAGCAACGATGGGCGAGACCATCTCAATGGGCACAGTGGCTTCATCCTCGCCGTTTTCTGCGTGGTTTCGGTCTTTGTCATTTGGCCAATGAAAATTCCACTAGCGAAAGCACTTCAACAGCCACTTCTTCTGTCGCTTCGAAGGACACGCATCATTGGCCATGAGGATTTCAAAGCTCTCTCAACTCGCAGGCTCTACCTTTCTTTGTCGCTTCTCACCGCTCCGTTTATTGGTGTGATTCTTCTCCTTGCCACGACAACCATCAATGGTAGCACGATAAGACTGGGCATTGTTGGCGACGAGACTATCAAGCCATATGATGTTCTCGTTCTCTTCATTGCCCTTGCATACATTGCGATCGCTCTTGATGGGACTGGCGCACTCGAGGCGGTGGCATTCTATGTGTCAAAGCGTGGTGGGAGTTCTGGACGCCTACTCTTCACCTATCTCTATGGATTCTTCTTGCTCACCGCATGCATCGTCGGAAACGATCCTCTCATCCTCTCTGGAACTCCTTTCCTTGCTTATTTGACTTCTCACACTGGTCTAGAGCCAAGTGCTTGGGTATTCAGTGAATTTATGGCGGCAAACACTGCATCCGCTGTTCTGGTTTCATCCAATCCAACAAACATTCTCATCACGGGGAGCTTCGGTCTCAACTTCCTGACCGGTTTCACAAAATGGACAGTACTACCATCACTCATCCCCGCAGCCCTCAACTACCCGGTCATCCTCGCCATGTTCTGGAATCGCATACCAAAGACACTCACACCTGTAACTGACGATCCTTGGTCGAAGCTGCGCGATCGCACCGGTGCAATCTTTTTGAGCGTCCTCTTGCTTGTGACAGTTGCTGTCCTCGTGGGCACCAGCTTTGTTCCCCATCACGCCGTGGAAGTATGGATGGTCACAGCACCAGCAGGTATACTTGGCTTTCTTTGGGATCTCGGAAGCGACTGGTTTAGACCACGACAACAGCAGCAGAACATCATTCGCAGGCAATCACTTGATCAAGCCGCCGAAATGCAAAGAGTTGATCGCACGACATCCAATGGCAGTGAGAGAGTTCCCATACAGTCACCACAACTTGAGAAGCCACCCACACCACCTAACGCACCCCTTTCGCCGGAAGATAAATCTTCCACGTCGCAATCCCAAACGACCCTCATGTCGCTGCTTCGTCGCTTCGATCGTCGGTTTCCTGCGACTTCACGAACAATTCAACGACTCCCAATTCCACTTCTTCCATTTGCCATGTGCGAGTTTATTCTCGTCCGCGGACTCGCTCAGCGAGGTTGGATCTCCGTCTTTGCATCTGGGTTTGCCAACGCTTGTACAACTCCTGCGAGCACAGTCTTCTTCATGGGATTTGTCTCTGCGGCCTTCCTCTGTCCACTCGCCGGGACTAATATTGGCGCAACAATCATTCTGGTGGAGATTCTGCGGGATGCGAATTTTTCACAGTCCGAGGCAGTTCTCCGGGATAAAAGGGTTCTTCCCGGCGCGATATATGCCGTAGCCATGGGCAGCAACATTGGGGCTTTCAGCTACACGTTTGCTGGAAGCTTGGCTGGTCTCCTCTGGCGTGGTCTCCTCTCTGACAAAGGGATACATATTTCACAACTGAAATTCGCATTGGTCAATGCCATACCGCTGCTTATGCAGATCACAGTATCATCAGCAATCATTCTGGGGCAGTTGTATTGGTTCATTTAAGGCGCTTGATACTTTTAGCGACAGTGTTCTAAGATCCCCTCCAAAAGAGAGCAAGAGTCCCATGCAAAATCAGAAGTTTTCCAAAGCAGCGACATCACTCTCAAGGACGTGTGGGCACTGCAACGGGAGATACTTGAACCTCACCTACTGGCCCAAATTTAGCGCAGATCTGCCTTCCAATCGGTGGACTACGCTAGCTTCATGCACGTTTCAGCCTGATTGGGTCAAGCCAGAGTCCAATCTCAATGAGTGTCAAAACAGGTAAAGTGGCAAGCATTCTGTATGCCTCCCTTCCAGTCTCCCATCCTAATTATGATGCAGAAGTAGACTTGGTACTAGCGGTATCCTCTGCAGCAAACTTATATTGCTTCGAACCTCAGGGAGGAATCAAGCACCGCCTACAAGATTTAGTCTTATCCCCTTGTTTTCTGGTCTGAGGTCAACGGAAAAGCACGTCTACAATGTCCATTCACGACCTTATCCTGCATTCCGAACCCACTCAAAACGGCTTCCTCTTCCTTGGCGCATTGTGCGGTGGTCGACCACGCCTTTCCATCACTCGCCTTTGATTTGTCTGCCTCATCTTGCCAGAAAGTATCACCGAAATCACCTTGGCAGAGAAGATCAAGCATCAGCTTCAATGTACACTACCATAGTTTGGAGAATGAGAGATCCATACCATTGTTAGCCAACAGTGTAGTGTATGGCTTGCTGTTGTCTTGGTCCTCTGCCATTGTGAGTCGAGACTTTTAAGCTAACATTGTCTTCTTGAAGGATAAGATGAGAGGTAATCTGAGGGGTGTGAGCCAGACCGACATTCCTGAGGCCATGATGTGCTTTTATATCCGGGAAGAGTCCCAGAGGGAATATGAGATGGAGGGCCACGCAAACTGCGTGAGGCCGATCCGCTTGGTGAAATGTCTGCTTCAGTCAAGGTTGTCCCTGCAGCTAGCGATGCAAGGCAAGATATGTTCACCAATGCAATCGGAAGTAAGGAAACCGCAGCGGAAAGGATCTTGGAAAAGGATGGTCTCAAGAGCTTCTGTTGGTCCGAAGAGTGAAATGCCTGCTCCAGCACCATCCTCGTACATCTGGGACAATGCGTCAGGCGCCACATTAAGCCTTGGGCATTGGTATTTGGTACGAGACGATCACCAAAAATTGAACAACCAGGTGAAATCCAATAGTGAGATTGCATTCGTCTCGTCATGGGGGAACATGGAGTTAGCAGGAAGTGAACTCAAGCCCATTCAAACGCTATTCTGGAGTTCGGACAACATTTGGACAACACCCACATCACTCGTGTTCCAGATCCCAGGTGTTTGGGGTGCAGTGGGTGCATTAGTTAGTTTCTTCCACCGACCAGGGGCCGAAAGTCTAGTCGGCCAGAAGAATCACGTGAGTTGGGGACACTGGCGAATGAAGATGGAGCAATTTCGGCCCTGGTGCAAAAGAGCACCATTTGTCCTCTCGTACCCTCAGCCACTCAGTCCGCCTTTTACTCATAGTCCTTCTACGGAGTAGCCTCCACGATTGCCGCTTGATCGCTGATCCCTGATCGCGCTTCGGCAAAGAATTTTGTGTGACGACCTCACGACAGTATGCAGCCTGAACACCCCCACGCAAACACTCAAAAATCACAAAGTCACAACCACCAGTCTGTCACGTAGCCAACTGTAGAATAGTGGCTCACACTCTCCTGCCCACCGACCCCGGGCTTCTTCTGGCATTTATTTTTCAACAGAGCTCTCCCTAGCGAAGCTGTCGAGGCCGCTCACTTGCTAGAGCCACCAAGGGTCACGATCTTAGCCAGGCCTTTCCAACCCATCAATTCACAATATTCGAAACACATCCTGAAAGCATTCTGGCATTTTCCTGGCACTCTACTTTGCATCACCATTCGATGGGTCATGTACATAGAACTCAAATGGGGGCATTGTGGCGTCAATGCATCCATATACAACCCACGGATTTGTGATGGCAGGTGGGTTGATGAAGCAGAAATATGCGTAACCCGGTCATTACTGTATTCGCACTTGGTTCAACCTGGCTTCCGCAAATCAGGCTGAACATTGGCATGCAATTGGTGGCTTTGATTGGGCAGCATTGCAACGTCTCGGCAGCGACCCGATTGAGTCCGCCTTGGCGCATTCCCGCCTCGCATGTTCTCGTACTATTACCCTTCGAGGTATTGAATGAGAAGCTGGGTATCGAATGGCTTACCTTAAGAGGCTCTAAGGCAAGCGTTGCTGTGCCATGGTTCTTTTGGGTGTCGTAACCTATTTCCTAGCGTTTGGCTGCGGAATGCTATGATCCAAGAGAGTTGTTGGGGCATTCTCCAATCCTCAAAATATCCATCCTGCTCACTTTCTTGCACCAGCGACTAGCGAAGCCACGAGAACTGGCAAAACTCTCAGGCAATCAGCGATCTTCAGCGGGGTTTGAGTACAACACGGTCAAGTCTTGCCGCAGTCAGACCGCCGCATGGCATCGAAAAACTTAGTCCCGAGCCGACATCTGCGGGCTCAGCGGGACGGGTGAATGCAAGAACAGTTTGTACGGATCGCATCCATCTACGTCGAGCCTTACTCATGAATCTGGTGAGATTAGGGAGGTCGCAGCATCAGTGCAACTCGAACCTAGAAAATATTACATCGTGCCTATTGTGTCTTACTAACTACATGTAGTTCAGCTGTATGTCTCTGGGATGATGTGGTCTAGAATCTGCGGGTACTGACATGTACCGCCCAGTCTTCTTCAATTTGCCTAGCCCATCATCCAAACTTTCCCCACCACTTAATCTCCTGCAGAGGTGCGCACGAATGTTAGTACGATCAATGTTTCAGTCGGACATGAACGAGAGTGGTATTTAGTCCGAAAAGAATGTATAAAATAAATAGAAAACCAATATAAGATGCTATTCTCAAGGCTGTCCCTTGCCAAAAAGTAAGAGGACGCTCTGCTGAACACGCTAAACCGCTGGTATCATTTTTTGATGATAAGAAAAGATTATAAAAAATTTGTATTGCGCCCAAGACAAAACCCTTGCCCCCCCCCACCGTAGGTTGCCCTATGAATGCTCCTTGATGAATGATTCTGATGCTTGGATCACGCTTGTTGAATCACTGTGTTCTAAAACCCATGCCCGCTTTTACTGCCATTGCCAATATGATCATGATAACGTCTTAGCGTTTGCGTGCTCATGCTTTAGTAAGCGATGTGGCAGCGGATCAAGCACTCCTCAACACCCTTGGCAAGAGGAGTAGGGATGTTCTTCTTGAATTGAGCAAAGTTGTCGGCATTGATCTGGTTGGGGAATCCGAGAGTGGCGTCAACGATCTCAGGGTCAATGTTGACGATGAAGTTCTGGGCGACGGAGCTGGCACCGGGGTCCTCAGAGTTGAGGCCGGCGATGGCGACCGCAGGCTTGCAGTCAAGGTTCTGTTGGAAGTGGATGCTGCCTTGGGGAAAGACGGTACCTTGGTATTGGGTGAGGGTGGTATTGAACTCAGAGGTAAGGCCGTTCTCTAGCACGAATCCTGAAAGCATCCTGGTGTCGGTGACGAGAGTCAGGAACTCAGTTGCACGAGGATGGAAATGAGGAGTATTCAATCCACAGGGGTTGAAGAAGATGCCGGCGGCGGAGATACCAGTACCGGTAAGCAGTGGGAAGTTTGCTCGCTGAGCAAGATCGACTTGGCCACCTTGTCCAGGGGTGATGTTGGGGTTGGCAGCGGGGTTGAAGTCAAACTTGAGGTTGATGGTTCCAGCAGCAAGTTCCTTTTGGAGGTCGGTGAAGCGGCCGACGGTATTGGGCTCGGTCAAGAGCTTGGCAACGAGACCTGAAGGGGCAGGTAGGTTAGCTGCCACGGCTGTTGCGCCGGTAGGAGCTGGAGCACCGCCAGTGGGAGCAGGGGCGGCGCTGCTGGGAGCATAGCTCGTGGCGACATAGCTGGCTGTTGGGACTGGGGCAGATGAGCCTGATGGTTGTCCTTGGGCGATGGGAGTGGCTGTGACAGCGGCAGCGAGGGCTGCAATGATGAAGGTCTTGGAAAGCATGTTGATTTGAGGGTGATTGGTTTCTTTGGTGGGAATTGGTATAAAGTTGTAGTTAGTTGTTGTGATTAGATGATGTGGTAGCTGGTTGCTAAAGAGCGTGCGGTAACAGAAAGAAAAAGATTAATGTAATTGGTTGGACTTGTTTTATATGTTGGATATGAATGAGAGAATAGCTATCTAGGCGAGGTGAGAGAGGCTCTTATGTATAGCTGTGGTCTGTAGGTCGCCGATGAGGCGTTCACATGCATTTTGCGCCTCCAGATTGGCTGACGGTGGAGCTGGAATGGCCGACTAGGCCCACCAGATTGCCTCTCGGCGAGCGAAGATTCGCTTGATGAGATTTGGTACTCCGTATAGCAAACCGTGCAATCAATTGTCATGACTGATCAGTCAGCATCAGAATTAGAAAGTGTTAGTCCGCTGCGCATTATTCTGGTAGAGGCGTCGCTAAGAGGCAGGACAGGCCCGAATTACAAGCCATGGCTGGAAGTGGACTAGTGCTCACATCTTTGGGACCTGGGCAGCCAATTCGCACACGCATTAGGCCAGAAAAGTGAGTTGCTCCCACGTGTATCGAGTTGTAGGGTCTTGGGGGGGGAAATGGCACCGGCTGCACAGGGACCGGGGGATATCGGTGAAGGAGGGGGATCAAGGATCAGATCTTGGTGGGTTGCCCTCACTAATGACGAATGCCGTCTAGTAGCTGACGGGGAGGGCTGGAGGGCTGGTGGGCAATGGCAATGGCTGACCTTGCCATCGACTTCGGTGAGATTAAGCCTTCTCGGCTGGCTTGGTTTTCTATTTTGGAAGCCGCGTTTATCAGCAACTTGGCGCGAGGCTAGGCCGTTACCGGTAAGAGGCCCCGAACCCATGTATAGCGATTGGGTGGCCTGGTTAGCTTGGCCACTATTTGTGATTTCGCCCGGTCTTGGATTGGGTGAGCGCACCAGCTGGCTGTGCTGACCGCAGCTGCCCAGCTCACCGAAAATTCCAATCTAGCCCCTGGTGGAAAGTGTTGCTTTAGAATTGAACCTGTCACCCTTTACTCCGTACCCGAGGCCAGTCTGGTCGACGACCGTTTTCGTTATCGCTCCCCACAACCAACCATCCGGAGAATTCGCTTCTCTTCAAGCATGAATCCTTCCAGATCGACTGCGGATATGGATTTCACCCCACCGCATCTTGCATGGAAGTCCCGTGCACTCGGTGCCAGATGTGGCAATATATCGTAGCATCAGTCCGCTCATAGACTCAAATCACCAGCTCTTGATAGGTTGCATCGGTGTGTGCTGACCAGGCAGCAACTAACTAACTGGAACTGTATTCCATACGTAGTACCTGGCAGAGCAATCTGACCTCCCGCAGATCACAAGCGTTGCTTCCTATACTCCGTAGTTCTCACTGCCAATTTCTCCTATGACGACTTGAGCACGTGTCTTCAGGCAAACCTTCGCAGAGGATCACGCACGTCGCTAGAGCTGTTGTCATACGTCCTGACTTAGGAAAAGACTATTCACACGTCAGTCTGTTCGAAGAAGTCCACGGAGGATGGAGTCCGGAGTACTAAGTCCATCCATGGAGGTTTCACTGAGCGGATGACAAGTTGACTAGGGGCAAAGACCCCAGTATGAGTATTAACCGAATAAGTACTTCGGTGACCCAAGCACCTAAAAGGAGCCATCGCTTGCTCCGCAGCTAGTTAATGCGCTGTTGATTCCGTACACTGCGACAATTTTTTTCCAAACTGACTACCCTGCTTGCTAGGTTGACCATGGCTCTGTTCTATCTTAGACCTGCGATTGAAACTCGTTGTGTCATCCCAGATTTCACGTTACAAGCAAGAATGCGTAAATAGCGGATTGTGCCCCTCCGGACGCCTCAAATGCTCCCCTTCCAAACTCGTAATTAGCAATGGAGGTCTGAAGACAGCGGAAAATGTGCCTTCAATGTGGATCAAATGCTCATCACGGCTTCCAGGAGTGACTATTGATTCTCTGTACAGACAAAAGAGTAGTTGCAAGTAGCTATGGCAAACGCATTGTTGTCCGCAATGAAGTCCAATTTTGTCGATTACCGAATGTCGCTGATGATCGGCAGTTCTCATCATAAGATTACAAAGGCTAGTTCTATTTCTGCAGGTTCTGGACGAACGAGTCCAAATTGTACTCCTCCTCGTACTGTCGTTCGTCCCAAAGCTCACCAACATCATCAAACCATCCTTTCTCACCTTTCTTTTTCACTTCGCCTGTCTCGAGATCCACCATATCTTCATCCTTCCCAGTGCCAATATTCTCGCCCGCAGTGTCAGCAGTCTCGCCGAGATTAAAGAGGTCTAGGATTTGATCAGTCTCCATGCTGCCTAGTCCGGCATTTTGCTGATTGACAACAGTCGACGCCACATCTATCTTGAATCTCTGAAGATTGAGAATCTTTTCCTCCAATGTGCCTCGGGTGATCAAGCGGTATACGTTGACGACCTTCTTCTGTCCAATTCTGTGCGCTCGATCCATTGCTTGAATGTCCTTCTGAGGGTTCCAGTCATGTTCAACGAAGATAACTGTATCTGCACCTGTCAGATTCAGCCCAAGGCCACCAACGCTCGTGGTCAACAAGAGACAATCATAGCTCGGGTCGTTGTTGAATTGATTGACAATGCCTTGCCGTTTTGTAGCTTCGACACTGCCGTCAAGTCGCAAGAACTGCACGCTAGGAAGAAGTTTTCCCAAGACCTCTGTCTGCACCATGTCAAGCATTTCTTTCATTTGACAGAATATCAAAGCCCGATGTTGTGAAACGTAATTCGAAGCCGAGACATCGTTTGATTCGTTGGTAACACCGATTCCACAATCCACGAGGAGGTCGCGAAGTGCTCCCAATTTCGGAGCATGTGCGACATCACGAAGGGATGATTTAGAAGCCGCCAGTTGCTTCTGGATCGCATCGTATTGCTTGTTGCCCTCCTTTACCACAAGCGCAGGAGAATTACACAACTTTCGCATATATTGAAGTGCTTGGAAGATATGTTGCTTGGCTTCTTTGTCAGCCGAGCCCACACTGTTCTCAACTGTCTTACGTTCCTTCTTGAAGAAATCCTCGAACAGGCGTTTTTGAAGATCGCTCGGGTCACAGTAGTAGTTCTGAAGAATTTTCGGTGGTAGATCGTTCAATACCTCCTCTTTCAACCGGCGGAGGAGGAACGGCAGTACCTGTTTGTGGAGACCTTCAATTGCAAGGGCACCCGCTTCTTGTTCTTTGGATGAAGACTTCGCATTCCTGCTGGCCGCTATTGGTTTTGCAAAACGATCCTGGAACACTTTCTCGGTACCCAGAAATCCCGGCATGAGGAAGTCAAACAAGGACCACAACTCGAGGACATTGTTCTGAATGGGTGTACCAGAGAGGATGAGTCGGTGATTGGAGATGATTTTCTTCACAGCAAGTGTGATTTTCGCTTTTGGATTCTTGATCAAGTGTCCTTCGTCAAGCACACAATAGTTCCAGGTTATTTGTGCCAGTATATCATTGTCATTACGGCACACATCGTATGAAGTGATGACGATGTCGGCCTTCTCGAGGAGATGACGCCGGCTTCCTCTTTCGGTAGGTGCACCCACATATGCCACACAGCTTAAAAATGGTGCATATTGCTTGATTTCTTGCTGCCAATGGCCGGAAAGAGTTGGTGGGCAGACAATGAGTGACGGCAAGCGACGCATATCGGGTGCCTGAGTTTTCTCATACTCCTCTGCTCGCATGTGGTGATCGCTGGCTACCATGCATAGTGTTTGTAGCGTTTTCCCCAAGCCCATGTCATCGCAAAGCACTCCGTGGAGATTGTACTTGTTGAGGAACGCCAACCAGTTGACGCCATCCTGTTGGTATGATCGTAACTCTGCCTCAATGGCAACGGGGATCTGGAACGGTTCGACCTTCTTTGGATTCAACATTTGCGCCATGAACTTCCGTTCCCGCTCGCGGCCTTCTAGTAATGCTTCGGGCATACCTGGCGGGTCCGGAATGCCAGCCTCCAAGGGTACCAGTTTGACCAGTGTGGCAAATGATGTCGTGGCAAGCAACCGGATGTCATTGTTCGCATCGCTCATACGACCAAGGACAGGAACAATGAGAAATATCACGTAAGGCAAGATGCGGTCGCCCATGACTTGAATCAGGTGGTATACACATTCGGTGATTCCCTGTCTATCCCGGAGATCCAGCGGATTGCCGATATTGGGGAGTATTTCTTGAACCAACATTGTCATGCCATTGACTGGAATAACACTGCATAAAGTGGCAAAACACTTCGCAGCGCTATAGCGAATTACTGATAATCGGCTGCGCATCGCTTTCCCAATCAATTGTGTCATGGAGAGGATCCAAGAATGTAGGGATGAATCAATGTTCGGTGACATTGTACGCAGGACGGAAAAGGCATCAACCAGAGATTGACCTGGTTCATCCTCGACTTGCAAGGTAGCCGCATCAGCTGGTCCCACAATGTCTTGGATGGGACCTTCAATCAACGACTTCAGCACTGGAAGCTTTTCAAGTAGACTGGCTCCATATGTGTGGGCCAACTCGTCAAGTGCACATTTCGCGCCCCGTCGCATAATCTTGGCTTCTTTGGCTTCTTGCTCGAAGCGCGCAGCGTCTGGATGGTCCTTTCTATCTTCTTCCTTTCTGAGTGACAACACAACGTCCTCAAAAGCAGCATTGGGCGCAAATTCAGGAGTCTCTGAAGTATCGACACAAGTGAATTTTACCAAGTTCGAGACCAACTTGTCCACTGGTCCACGCTTCGAACTCGTCGTGTAGAAGTCGATGAGTGCTCCTACAGCCGAAGCTGACCGAGATTGCAGTTCCGCATTTTCTTCTCCCTTTATGCTGTCCATGATACATTTGATCAATTGGCCTGGCTTTTTGGGTATTTCTCGAAGTCTCACAAATATTGCGGCAATCGCAGCCTTAATGGCGATATCTCGGCTGCCTTTGAGTCTTCGCGCCTCCTGTACGGCTGTCTGGGCATTTGAACGAGCGTCGTTAAGATATTGCACGCCAGAAACTCGCTGCGCAGGAGTCAGATTCTTGAGAAGACGATCAAAATCCGTTGATACAATACGTTCAGCATCAGCCAACGAGAATGCCTTGGGACCTGCGCCCTTGTCTCCCTGGCAGACAACTGCAATAGCAGGAAGCTTATCTCGTGGAACATGTGCGTTGTTTTGGAATGCGCTGACTAGACTTTGGCATTGCCCACGAGCGGCTTGGAGAGCAGACACGATGTCGGTGTACCACGAATTACCATCATCGTCCAAGACCTGCTGCAATTGTGCCAGTGCATTGGTGAGATTTGAAGGCTTGATCGCTTGATTTCGTGAAAGCTCTTCAAGAAGCATTGAGGTAAAGAGCCTTGAGCTCGAATACGGGGAGGCGACAAGCGGGGCGAGGTTCGCCCAGTATGAGGTCAGATGCTGTCCACCCATCTTGCCCAACAGCAAACCTAAAGCCCTTGCGCAGGCAATTCGAGATCGAATCATAACCTCAGCGCCTACCAAATCTACCTCACCATGTAACATGTGTCCATCAGTGTTGTGGGAATGTTGTTGATTCGAGTCGGACTTTTCGACCTTCCGCCGCTTCTTGGAGTGTTGGTCAGAGTCCTGGCTCGAACCAAATTTTGTTGCCATGGCTGTCATTGGAGCTCCAGAAGGTTTGATGAGCAGTGAGGTGTCCAAGGCTATGGGGCTTCGGGCTTGGCCAATTGGTTGAGTAGTAGCCTTGAGCATCGGAGAAAAATGTGGCTCAAGGCTGGGGGTAAATTGATAGAGCCCTTGGCGTTCCATAAATGCAACCAAGGCTTGCCATACCTCAAATGAAGTCCATAAGACCGTTTCGTTTCTTTCCAGCAGCATATTCTGGAAAATCAGCCGCGTGATGCGTCCACCAACCCATTCCGTGCTTTCTGGATTTGAGATGTTCAAAAATGTGGTCAAAGCCTTCAGGACTGCCAAGCGCACACTGGTGATTGTATGCCTCAAGAATGGATACAGACGAGGCACGAGGTTGTCGAACGACTGCTCCGGATCGACCGCAGCATTCTTTCGCATAGCGTCCAATATCTGACTATACGAACAAAGCGTAGCAAGAAGGTCCATTACTGCGCCAGTGCTTGCACTGAGATCATCCTGCATGTCAAGGAGGCAATCCCAGACGACACTGATAAGCCCGCATAGAGCCTCGGGCCGCATGGTGGTGAGTTCGCCGGCAATTGGGATGAGTGTCGCAGCACTGACTGATTTAACATCATCGTCATTATGGGCCAATCCGTGGATAACTGCGGAAACGGCCCCGTCAATGAGAGTGTTATGTTGAAGAAGAAGATCCTTTCGAACAGCAACGAAATATCTCAGACCAATCATTCCACCATGACAGACCTCCCAGATGGGTTGTGGAGTGCCGGAATCCTGCTGGTTTATCATCTTTTGGAGGAAGTTGTAGGTGGAAATAGCAGTTTCGTCTGGAAGCTGGGTCAAAAGAGCACCAAGGGTTTGACCAATGGATTCTCTAATAGGAGCGACCACTGTGTCGCTGACATAGTCACCAAAGCGATCAAGCATCAGAACGCATAAGAGGCGGCAGGCAAGGTCGTCTAGCCAGCACTTATTGGAGAGGTCGTTTTCAGTTCTTGATCTTCCGAAGCGTCGACCAGCTCCTTGGCCGTGAACACGCACTATTTCTCGGAGACCCAAGGCGGCGCCATGGCGAATCTCCCAATTCGGATCAAAGAGGTCGATGGAGAGAAAATCACACATGACATCAAATGGCCAATCGTGGGCATGTTCCTCGTCGGGTTGGATCAGTGGTTTCTCCGGGACCTCTTCGCCTTTGAACTCGGACACCAGTGCTGTATCATCATCAGGACCTTCTCGCTTGATTGAAAAGTAGTCTGGTTTTGAATCTCCATTAGATTCGTCGTGTCCATTAAGCTTGACGGGGTGTGGGGTCGCAGATACAGGCGTCTGACCAGGTTCTGATGGTCGACGTCCAGACAAGTCAACCACCCTCATCTTGTTGGCGCCAGCTTTGGCGGCTGATTTGTTTTTGCGCTTAAGCTGATTCAGTTGGCGTTTACTGAGCCCAGACTCATCGATTGGCAGGTTCTCGGAAGGTGACATGGCACTGAACGGTGAGCCAGTCCCGAAGCTGTTGGATCGCTGGGCAACAAATTTAGTGTCGACTCGCGCAAGACCTGGAGTTTGTGCAAGCTTGTGCTGCGAATTTGTCGCAAAATCGTTCTCGTTGACTATGTCATCCTGCATGTACTCTCCAGCAAGGCCTAAACGACTGCTCAGACTTTGCTTCTGATGGGCAAGACGCTGAGCTGGTGTCATGCCGGCCATGGAATACTCATACTCCTTCCCGGCACTACCAAGGAGTTTCTTGCCATGGCGGAGAATTGACTTGATGTCCAGCTTGTCAAGTTGTAGATGGTCATCGACATAAGCAGTGTTTTCTTCAATCTTGGTCGGATGGTCCTCTGGTTTTGTTGGGTCTGCTTTTGTCTCTGGGTCGTCTGCATTTGGATCGAACTTTTCCGCATTGCTAATAATCCCGCCAATGGCTTTGGCAGCAGCTGTCCGAGTATCCCAGGACTTGGATTGCAAATAGGGAAGAACTCGACCGAGCAAAGAGAAGAGATTGTCGGGATTTTGCTTTTGAACATCGGCCAATTGAGAAGCTGCAGTGTTGCGAATGAGCTGAGTGCTTCCCTTGTCCAGTAGGCTATCATGGCACAGGTGTCAGTATCAAGATCCTCAACTGAACGGGGGTTGAACCGATATCTCAAAAAAGATATACTCACGTGACAAGTCGATCGAGTCTGCGAAAAAGAAGTTAGCGCGGGCTCGGCAGAAGATCCACGCGGACAATCAAACCTTGAGGAGGCCATTTTGGAGATTGTGCCTTACGACTTATCCGAAGGCCACTTGCAACCAATTCTTGCACAAGAAACCAGGCTGAAAGTCGAACGCCATCAAATTCAAGGATGATGCATCAACAAGTCGATCGAACTCAAGGGATGGAAAAGTAAATGTATCGCGCGATGAATATCAGAGCACTGACAAATGCACAAATGACGCGTCGCGAGAAACTGATGTTCGCGATAGTGAATATTTCCTGTTAAAAAAGGACACTGCAGGTTGAGGTTCAAGGTGCAGGTGAGGCAAAAGCAGAGCCTTGCTGGCTGTGGTGGGCAGTGGGCAGTGGGCGGTGGGTGGGAAGTTGGAATTGGGGGGCACTGCGTTGGCTTATGAGGGGGTCTCGAACCGCATTTAAATCCTCGCTTGGTCGAAGCTGCCTGCAGTCCGCCGCCCGCCCCTGCCTCTAACTGTCCACCTCTCTGCCTGTGAGGCACCTCCTAGTGCCACTCAAGCTTTTCATTAGCCTCTTGGCATCATTCCAGAAATACGGCAGCCGGACATAGCGAGCGAGAGACGTGAATGACCTGTCGTCGACAATCCTCTCCTTATCAAACTGTACCATCTGCTCTATCCCAGGTCCTCACTGTGTCTATATCTACAAAGAATACCTTTGCATCATGAATGGCCTGGTCGTTTGTATGGAAATCCAGTACTCGATAACTGCGGAACGTGCGGAAGGCTCAGGTTGTTCTTGCTAGGATATCTCAGAGCATGGCGTGTAGCACAAGGAATAGAATTCAACGCATGCGGTTTCGGCTAGTGCCATCTCTAGAAGACCGTGCATCTTCACTCTCTCTATCCTAAATTCAATTAGATCTGGCTGAAGCCTGAAACATTCCGTAGCCCAGTGAGGAGGTATGTAGAAATGATAGCGGATGTTCACCACCAGGGCAGCAAGTGATGTAGGCGAGTCGATGTGAGCGATCTCCCCACGAGTTCTCAAAGGCTCAAATGGCTCAAATGGGCTGTATCGGCAGGTGGTGTAATCCTTTCTATTCTCATGTCGCATCTCTCGATGCTCGAGCGTCTCCCCATCGACACTTTATGTACAATCTGCGGAAAACTCAAGTAACCACTCAAGTCATCTTGTCCTCGGCTCAGTGAACGTCTCCTTGCTATAGCCCCAGTATAGACTTTGATTCTTCTTCTTTCCCTATCAATCCAAGACTTCGAATCTGATCAATCTTCGGAGCGTTTTCTCGAGGATGCGCAGCTTCGGCTTTCCGTAGTGCATCTTGCATCGCTAGCGCACGAGCATACTATGATGAAATCAATCAGCCTGCAATATTGGCTCCAAGGCAGAGAGCATGCTAACCTCCTTTTTGTGGTGCAGGCACTCATAGTAATCTTCCAGTCGCGGTAGGCAAACCCCCTGCTGTCTTGCTACTGGGTCATTTTGATTGATGACATAGCAGGCCATATACTCTTGCCAGAATGAAAAGCACCGCGAGACGCCTGTGAGTAAAGCCTTGAGGTTAGCATAGCTACAATATCATAGGGTCGTCCGAAGTAGCTCCCGGCTCACCTGAATGTGCGCCATAACCAGATGCCATCTTTGTGCTTTCAAGGCGAGTGAACAAGGCCCATCCAACCGCAGCACAGTGAGGGTATCGAAGGTGCAGATAAGAGAGTGAAGGAAGGTATCTCGTGGTACTAGTACTGGTAGTTGATGTTGCTGGTGGTGCAATGCAAGTTGGAGCTGCGGCCAAGCTTTGGTCCGAAACCCCAACTTTGAGAAGTTCCAAGTTGATGACAGACTGCGGATATCGAAACCGCCAAACCACCAGGCTTCACAACACACACCCACCTCCAATTGTCATGCCCACGCTATGTCGGACGTATAATAAGACATGTCGAATATATCGCTGCTGACAGATCCTCATGTCCTTCTGTTGGCAGTCCAACTCGCCTCCAATTCTGATCTGGATCGCCTGCTCGTTCTCCATCGCCTGCGCCAGGAGATCCTCCCCGTAACATTGATCTACCGGCTCCTACTTACTTTCTATCCTATCAATCAGCTAAAACTATCACATCTCGCCGATTTCCTCCTTGCCTTACAAGCTCCTCCAAAAGATGCTCCAGCCACAGACGAGTTCAAGATCGATCCATCCATTTCCACCCTCTCACGCAAAGATGCACTACGCCGTTGCCGTTTGCTAACCCTGCGTCCAAATGCCTCGCATGCGATCTTTGGCTCTGAAAATGACCTGGTGAATTTCATTCTCAATTGGTCGTATCGTCTTGAGTCGATTAGTGGAGTCCAGCCTCTGCTCGCCTTTGTCGAGCCCTTTCTAAGCCACGACTCTTCCCTCCGCTTGTGGCACTCCACCTGCCTAGTCCCCGTTGTTCGACTTCAGTATGAGTTCTACCCCGATGCTGTCGACACCATTGGGCTGCAAGACTTCCAAACGCTGTCAGGAGTTGCAGGCGTAAAAACCTTGTTGCAGTATGCCGAGGAAACCCACGAACCAGCTCTTATAGCACGAGATCTAGATCATGTTGTAAACCCATGGGTGCATGGCGCGAGCGAATGGAAGAGGAGAAGAGTCGGGCTAGAAGACACAGCAGGCGATGATTCCTCATGGGAGAGCGTGAATGAATGGCTTCTATCTGCAAGTGTTGGGGCCTTTGAGGCCACAGGCGAGGCATTTGTCGCGTGGAACGGCCCAACACAGAGCCAGTTCGATACAGATAGCAAGCTTGATGAACCGGCTCTTGCTCGGCTTGCACAAACAGGATTGGCCATCATCTACGCCGGTCCAGAACTCTCTCGAGGGACCCTTGCTGTTGCGAGGAATATACTCGGCAAGGTCGCCAGCATTATCCGTCAGCGCCCACCCGACTTGACTACTAGTGACCCTGAGATTATTCTCGACGAATCTGTGTCTCGCAATTCGAAGGAAATTGACCTTTTGTTCAATTCTCTCCTGCGCCCCGACAATCCCTTCACAAAAGTCAATGAGTCTTCAGTCGCCTTGGTGCTGGGCTTATTGGGAACTGCAGATCTCTTACTGGATTTCGATTTACCAACTTCGGTGTCGGCTTTGGCACGGACATGTCTTTTTGGCTCCGAGAGACAGCAAAAAGACGAACTTGGCAGAATTCTACAACGGATCTCCGAGAGGGCGAGGTCACAGGTTGACTGGTTGTCCATACGACATCGACTGTTCTGGTCACGACTTTGGACTCACCAATATGTCTCAAACCATCGTGGGGTGCAACTTGGTCTTTTGTCCAAAATTTCCCCCGAGCAATTGGACACTCAAATCTTGAATGCCGCCTTGAATTTTGGTCAATATGACACAGTGGCGAAGATATATCTTGACGATTTGACACCACCGCTACCTCAAACAGAAACAGAAAAACACATAGTAGATGCCATTCTAAGGGTCTATGACAATGCTGCTGATGGCAACCGCGAACGAGGTGGTCTCCGTCCCGCGTACGATATGCTGAAGTTTTTTCGGCCTAAGCTATCCCAGTCTTCGGAAATGGAAGATATTGACCATCTCATCAAAGCCACCCACCGTCTGTCATTCTATCGGCTCAACTTGTCACATGGCGTTGCTTTCAGACCTGTTGCAATCCGTGTCCAGAAGAACCCGCTCAATCTAGTCGCAAAGGTACTAGAGCAAGACCCCAAAGCATATACAAAGCTTGACGACCTTCTTGAGATCGGTCGCAGCCTGGTGCAGGCTCACCTTCCAACCCGCACGGTCATTGACGATACCTCTGAACCGCTTGAGCTGCGCTTGTTTCAGGCCGAACACGAGATCACACGGTTGGCAATCGAAGCGGCATTGAAATCTAGCGACTTTAATACAGCTTACTCGTATATTACAACAAGACTGTCCAATGAGACCACTCCTGGCTACAATGACGATATCTCGTGGAGGGCTGCGTATGCTGCCGGAAAATATAGACCTGCAGGATCCCCTAAGAATTTGGACGCTCGCATTGAGAACCTTTCGCAAAGAATGGAATTACTCTCCCGGGCGCTCGTACTAGCACCTGTGGGTGACTCGCTTGCTGAGATTCTTGGAACTTGGCGTCGACATGAGGAAGAAATGGCCGCTTTGAGAGAAGAAGGTGTGAAGGAAGAACGAGCCTTAGATGCTAAAGCCGACGCGGAAATTCCTGGAGCATTCGGCCTTGATGACCGTGAACTCGATGCGGCAGAGTCACAACGAGCAATGGCACGACGGACTTGGCCTGGATCTACACCAGGGATTTCCTATGAAGAACATGCTCCTGTGGGACTCTTTGACGTTGCCAAGGGAGCAGCGACTGCTCTTCGGAAGAGCTCTTTCTTCCCCTTGGGCTCCAATGGTTTACAGGACTTGAAGATCCGAGACAATCCAGCTTCTTCGGTGCAACATGACTCGATCGCAGAGGGTGCGACTCCTGGCTCGCCACCCACTGGAGGAAGGGTACGGAAGAGAGATCAAGTGACAAGCATGGTCACAAGTGGTATCGTTAGTGGTATGGGGTGGGTTCTTGGAGCACAAGCTCAGGATCGCAATGATTTCAAGGGTAATGATGAGCAGCCGGGGTCAAGGAGCGAGTATGCATAAGGGTCGGTTGAGGGTCAGTCGCACTTGGCTGAGGATATCCTGGCTATCATGCAATTGTATACGCGTTGAGAGAGGTCTAAGTAAGTCTAAGGGTCTCCTAAGGCGCAGGTCTAATTATTCCTCGGCCTGTGATGAGTTGGTCGAGGAAGGCAAGAAGGAAGGTGAAAGTGATGATACCGCGACGTGCATGCGGAAGGAGCAATTTCATCAGACGTGACTTCCAACTTCACCTTCAACTTCAACTTCTGAACCAATTCAGGGCATGTTGAACGGCCATCTTCATCTTTTTCTCCCCTCCTTTGTTTCCATCACCACCACCCATCGCTCGAACTCATTGTGACCCTTTCCTTGCTTCAATTCGTCCACTCACCCAAAGAGAAAAGGTCAACCAGCTACTTCACTTCTAGGGCCATGCCTCCATTGCCTCTTCAACCTCTGCTCCGGCGACGTTCTGAAGCCTCGGGAAAGACGTTTTCCATCATCTTTGCTGTCATTGCTCTGCTTGTTATCATCATCTGTCTTGTCTGGGGATTTGTTCTGCCCAGACTGCGAAGGAAATCTGACATCGGCTCCCTGGACAGAGGAGGAGGAACAACAACCTCAGGTAGTAACGATGATTATCACTTTCCCAGCCATCCTGCTCTGCTTCGAGGCTTTCACAACAAGAGTGGGCCAACCCTATGTCGGTACAACCCCAGGACAGAGTCACCCTTCCCATCCACCGGCCCTTTGCAAAAGAATGCTGCACCTTTCACCATCCCGGGCTCAGTGTCAAATTCAGACTACGTACCCAGCAGCAGCCATGGCCTCTTCTCACCTACGAAAGGATGCCTTCAGCCACGCCAGGGTATCATGTTATCACAAAATGAGACCTCGGAACCTCAGGGGAAAGCCAAGGCCATGAAAGAGGTTGAGATGACAGGATTTGAACGGGACCAAGACTATATTCTTCCTGTGCCTGAACCGCTTGTACTGAAACCACGACCTGCGGGAAGGCCGCCACCACTCACAAGGCAATTGGAGAAGTTTCCGATGCCGATCGGAACCCTCAAGCGGAAAGACGGTCTACTACATCCAGCGAAGTTGTTCCAGGGCATGGAATCACGAGAGTCGCAGTCAACAGTCGACACGGTTGGTACACCTTGCCCTACACCATTTCTATTGAGGCGTCTCAACCTGTCCAAGGAAAATAGTGAGGGCACGAACCACAGAAAACACGAGGAAAAGATCGATCCTATTGAACCAGGCAGAGCCACAAGTGATCTCATACCGGATAACATGTCCGATAGAACGGTCCGACTGAGAAGTCGGAGTCAAGAACAGACATGGATTGTGACTACTAGCAGAGAAAGACCGACGTTGCAGAGGGCTGGAACAGTAACCAGACCCAGGACACCTGTTGCTGAAATGCGGGAACGCTTCAATCAAACTTCCACAGTCCCCACGAATAGAAGGGCTTCGGTGAAGGAAGGATGCACCCCTTCTGTCAATCCTTTCGATACACCCGGTGACTCGTCCACTCCACCAACATCACCGCGGTATTCGGACAAGGCAATGGCCCCGTCTCAGCTGGTATTTCCAGGTCATCCTACTTATCCGGAGGCCCAGGCTACAGACACAAAGAGGAAGGGTCATGGACCAAGTCCAAGATACTCGACCGTTTTTCGCTCCCCAGGAAAGCATACAGCTGTGCAGAAACCTTTATCCAAGCTCAAAATTGGATCCGAGAGCACCTCCAAACACGTGAAACCAGTCCGCCTCAACTTGACTTTGTTTTCGAATATCCGTGGTCGCGAACGTCATGCAAAAGGACACTCACTATCTTCGCTTTCAACAATACTCCGGCCGATCATGATTCCGAGAAGTCACCAAAGTCATGGGGCGAGTAGTATTTACAGTCGGGACACAAAGGGGATGAGTTTTCTCGGAACCCCAGCGCATGATGAATTTTTGCATCATGCAGTCCAACCGTCTTCCTGTATTGATGAAAGAAATGTCATGTTGATGAACAATGTGAAATCTAAGATTGATGAGTGGGACCTCCACACAGCAGATCTCGACGCGTCAGCTTTTACGTCTACGAGATTGAAACGTACCTTGTCCGACTATGGCCCTCGAGGCCCAAACGCGAGAGATTGTGCAGGCCTCAACTTAGTCCAGCCACTCCGGATCAATCGACCTAGCTGTGAGAATGCAGAAGACTCAGGTCCTCGAATCCAAATTGGACGCAGTAGTCTTGAGATTTTCAGCAAGAGACTGGACAATTATGGAAGTGATCGAAGAGAGCATGCGACTCATTCTGCATTGGCCGGAGATAAGCAGACCATCACGCGTGACGAGTTGACACGGAATATGGGCACTGCGCCAGGAGGTGTGGCGTGGATATGAACAATTGTTTGATGTGCTTGTGAATGGTGGACGGATTACTTAAATGAGATACTAGCAAAGGAGAGATGCAAATCTGTGCTGGAAAATTTGAGATGGAATGCGGTTGTACTCCTACGGATAGTGATGGGAGCAAATGAAGAAAAGTGCTCTTGAGTACAGAGTACTCCATACATACATCGCCATAGCTACAGATGGAGGGCAATTATTCCATGTGTCTCGGTACTCTCCTCAGTTACCTATGTAGGTACTTTGTGTTTCGCTAGAGGATAAGCATTCCAGATGTCAGCCAGCCACCACTTTGTACAATCCGCCAGTGCCATGTTGGTTGGCTAGAACTAAACAACCTCGGGGTCTGTCCCAGCTAACGATTTGTCCAAGTTTTAAGCATGGCATTCAGGGCATTCGCTTGTAGCGGCTGCGGCAGGTTTAATACGAGAGGCCACCCCCAACTCAATATCAAACCCAACCTTGGAACCCCTTCTAACATCTTGTACCAATTCTCGTCTTGCACATCTACTCCGTACTCCGTACTCCTGTACAGCGCGAGAATGTTGAGTCCTCGGCTCATAGTGGACACCTGGTGGAGCAATCATCCCACCACCACTGACTAAGTAATGGGCGTTGAGTCAGAGTCAGACATCCAGGGGCGAAATTGGGAAACGATTGAGCTCCGAGTGGACATTATTTGCCTCGTTCCCACCCAAACGTCTCCATATCCCGAATACCACAAACAAAACTGCGTATGTTATTCCCACAGCAGGATCGTCACATTGTGTCCACCCCCATGGCGTGCATTGATGTCTGAGGCGAATGACACGAGATCCTTTTCTGCAGGGAACTCGCTCACTCGATCGTCTCCATCTGCGCCGCCAAATGGAAAGATCCCGAGTCGCTTTAGGCCTACCGAGCTACCTAGAAAGTGCCAGTCAATGCGCAGAGGAGGCGCTTCTTGTCGGGTGGCCTCAAATTCCCAATCATCATCTTATCCGAACGATCAACGGGGGCACAGCCAGGCCAGCTCTGAAACCCTGCACGATGGAGACATGCTCGAGGCTGTCCCTGGCTAACTAGTGACAATGGGCCATGTCGTTTTTATCTCCCGTCTTCCTCTTTCCTTTCATATGTATTTTTGGTTCAAGGCAATGATCCTGCGTGTATTTCTACGTGTACCATTTGAACAAGTCCCCACGCCTCACATTTGACTCTAGCTGTTTTCGAGATTGTCGATTTTCCTTTGTCGGTCCCTCAACTCAAATTTTAATCGAAACCAGTCACTACAATGGGATTGGGACAACTGGTGGGTTCTTTCTCTGGCATTGAATATGGTCTCTCGGTCTCACATGTTGTCCCTAGCTATTATCTGGGAGCGTAATCGCAGCCTCAACCTTTGCCAGTCCACTGATAAAACGGGCCGATGATGTGGTACAGGGGGCACTGGGAACAGACTCGGCCTGGAACGAATATGATGGTGGGTTAACCATAAATACGTCGCACAGAATTGGAGGTTGATCGAATTAATAGGTGGATCGAATCACTATGTACAATATGATGGAAATGGATCGGTCGCGGCAGGATGGCCTCCCGTCCTGACCTGGGTCAGCTTCAACGATCTATGGGTCGCAAGTTTACACACGATCAGCCGAAGTTGCGACCAATTATACAAGGTGCCCAACAATTCAGACCAGGAGACACTGGACTTGAAGGATGCCATCAACTCTGTCGCCCACGAGTCGCGGGTCGACCATCGATTCATTCTGGCGGCCGTTATGCAGGAAACCAAAGGATGTGTTCGTGCAGCAACCAGCGAGTCACCCGATGGAATAAGGAACCCCGGCCTGCTCCAATCGTTCAAGGGCACATTTTCATGTAACGACAAGGGGAAAGTGCAAACGCCCTGCCCAAGAGACCAGATCATTGGAATGATCGAAGATGGAGGTGTGTTTCCCACGACCCCTGGCAAAGAACCCTCTTTCTCATTAACATTCTCTTCTCTAGTTGGTGGCACTGCTGATGGCCACGGATTTGCCACGGATATCAATGCGCAAAAGGAGGTCAAAGACATCGAGTATGCTGAAGCCTACTATCGCGCCGCCCGCCTGTACAATTCTGGAGCCATCGATGATTCTGGCGACTTGGGTAAAGGATCCGCTACTCATTGCTATGCCAGTGATCTTGCCAACAGACTTGTTGGTTGGACCGATAGTCCGTCCAGCTGCACGTTGGATGATGATAGATAAGTGAATCAATTCTACCCTCGCCTGGAGGGTATGCATGGCGTTGGCGGCGCAAATAGTGTATATTGTAAAAGTTGAACTACATGCATATATTATTGGTCTATGCTGAATTACTGGTAGATGTAGATATTCGGAATGGAAAGCAGAATTCAGTGCAAACCCAGGCTTGTGCCTTTCGTCTGAAAATCATTGTGTGAATCAATTCTAAATCTTCTCTGGGAGTTGGACTGATCAAATACTAATCATTAATTCCCAATCAATGACGCCTTTGATTTGCGGGATGCGATGATTGCGGAGATAGCGTCAACCCACTTCCCCCAAAGTCCATCACCTACTCACTAGACGGGCTGACCAACTGCAAACAATCCACACCCTCTATCCATGACTGCTACTAGCCCTGCAGTTTCTTTGATTTATCGCTTCTTCCTCATTCTGAGGTGACATCTCGCCCTCATGTCAGCCTACGAAGACTCCCGCGAGGGTTTAAGCCCACCACCCAATATTCTCGATCTCTTCGCCGGAGACGGAGACGGAGATAGTGACGTCGACTTTCACCCTTCGGAGGAGCAGAGTGCAACCGAGGCAAGCGGCGTCCAGGACGACGACAGCAGCGACACCGATTTTATTGGTAACAACATGGACCCTTCTCATATGCGAAGTCAAACGGGCTAACTGCAGGCAGATGCAGAAGAGTCTCTAGGTGGAATTGAGATAGTATTTGAAGGCGGCGAAGACGATGAAGATGATGACGAGGACGAACACACTGAAACAGACACCCCGACCGGAGGAGGTACCCAGAGTTCGTGTCCCGCGACTTCAAACACTTGTATTACCCTGGCCTGGCTGACCCTGTCATGCAGTAACCTATGCCGATTTGCGAGGCCTGTTGCAACGAAACAACCCTCTGCGCCAGATTCTATTGTCCCAATACCGAATTATAACCCCTTCCGGCCGCGCACTGTTTGCGGATGATGACGATGACGATCTCGGTCATTATGGCAGGAATCGCAGAAGGAGGCCGGAGAAGCCCAAAGGTGATCGGTGGCCCAAGGTCCCCAATGAACAAGGCAAAGCCCTGATGAACTCTGGCCTGTACGGCACCCAGGACAACCATGTCGACATACGCTACAAGAGGAGGAAAACATTGAGCGAGCGGCTGATGTGGCGGCGCCTTGGAGTTGAGCCTCGCTCGAGCATGCGGCGACAGAACAACCTCATTGCTCAAGACCTGATACCGAACAACAGCACCGCGGACAGGATCATCCACTACGACAGTCGCGCATATTCCGGCCAGTTCTCTGATGATGGCAATTTCTTCTTCAGCTGTACCCAGAACTTCAAGGTGAGAATGTATGATACGAGTAATCCTTACGACTGGAAGTACTACAAGACGGTGGATTATCCCTTTGGTCAATGGACTATCACCGACGCAACCCTGTCGCCAGATAATAAATTCCTTGCATATTCCTCCATTCGTCACGCCGTATGCCTAGCGACCACAGATCCCACTGATACCAGCGACCACACGATCCTCGACTTTACCAACTTCGCTCCCGGCTCCAGCATGGGAAGGCAGACGTATGGCTACATGGGTCGCCATGGCTTTGGAATCTGGTCGTTACGCTTCAGTGGGGACGGCCGAGAAATAGTGGCTGGTACTTCCGACCATAGTGTTGTCGTGTACGATCTTGAACGGCGGCAGTCCATCGTCCGACTTTCCAACCACGAAGATGATGTCAATGCCGTGTGTTACGGTGACAAGCTCTCCCCTCACATCCTGTACTCTGGCAGTGACGATCAGACCCTGCGTGTGTGGGATCGACGGTCCATGGCAGATGGACGACCAGCTGGTATCTTTGTAGGACACACGGAGGGCCTCACATATGTGGATTCCAAGGGTGATGGCCGCTATGTGTTGTCGAATGGCAAAGACCAGACGATGAAACTGTGGGATCTACGGAAGATGATCTCGCCGAACGACTTCTCCAAGATCAATCTACATAATTACACCACCAACTTCGACTACCGCTTCAGCCCCTATGACGAGGACGACTACATCCCGAACCCGAAGGATTGCTCGGTAGTGACCTTCCGCGGACACAGCGTGCTCAAGACGCTGATCCGATGCCATTTCAGCCCTCCCGCGTCGAGCAACTCACGGTACGTATACAGTGGGTCTGAAGATGGGAAGGTGTGGATATGGAATCTGGACGGCAGCTGCAAAGGCACGATCGATGTTGGCACCGCAACGAAGAACACGAGGCCAAGAACCGGCGGGCTCGGTGAACAGTATGGGTACGAGTTAGGTGGTCGGAGTAGTTCCGCTTGGAAGACGTGTGTCAGAGACGCCAGTTGGAGTCCCACGGCGCCGATCATGGCAGGTATGTATAGTGTCTTTTCTCTCTGCTGGTGTGTTCTGCATCCGTGACTGACCATGGCGATTTTGAGCAGCAACGTCCTGGAACGGCTGGGGCATGGCGACCGGCACAGTCTCTGTACACAGTTTCTCTGACGGAATGGAAGACGACGAGGGTTTGCCGGCCATGTCGAGCAACTACAATGCCCGTCTGGACTTGAGAGAAGATTTCAATAGCCGAGCGACTGCGGCCCGCACGCTAAGAGGCATGGCGACAAGATCAACAGGCGCCGATGGCGGGGGTGGCTTCGCTGGAAGAATCCTTCGAAGTCGCGTCGTGCGAGCGGCGCCAGATGATGATGCCGCTGGGGATGACGATGATATGCCGAGGTTGCCTGGCGCTTGGTGAGGTGCTATCATTTCGTCGAGGGAGGCTTATAAAAGAGATGCAATCTTCAATTGTGGACCAGATGGGGTTTGCGAGAGAAAGAAAGGGAGCCCTATCCCAAGAAGACGAAAGATTTCGAATCTCAGATCTCGAATCTCATGGCGAGGCATACATAAGCTGCGGCCGGCATTTTGATGACTGAAACGGACAAGCGACGATGTGATGCAACGTACAATAATATATAAATAAGCATTGTGCAGATAAGGGGGGCTTTAACGTTTTTTATGGCGATTGGAGACAGATGGCTCTTGCATCTGCGTAAGCGACCTGCACGTATCCCGAGTGATTATCGGGATGCCCTCGTGTAACAGGTATTTGAACATTCTTTGAATGCAGAATGACACTGCCAGTAAATGATTGCTGAATTGAGTTGAGTTGGTGTTCGACGGGTGGTGCTTTGGGGTCGTGGGCAGAGAAATATAATATATTATTTCATTGGGTGGAGGTCGACTCCTACTGGCATTTTTTACGGTTTCAACCACCAGCCAGCACGGGCATTTACTACGAACCTCTATTCAGTTCTCTTCCACTTCTAGTTGTATGGGTTCGTGTCCTTCTTAATACTATCATGACTTCCTTGAGGGGAATGTCTACGACTATGGAGAGCGAGGAAGACGGATTGAAACTAATTTGGATAATAGTATCGCCACATGCACAACGGTTACAACGTGGATCTGATTTGCAACGGGAAAAGAGGGCAGAATCAGAGTCGCAATCATGAAGAACTTAGATTCAGAAGAGCCGCTTGGAATTCCGAGACCTCACACAAGCTGATCGAGCGACGCAACGCGAAGTGAAAATGAGAAAGTTCTTGAACGCTAGTCAAAAAAGATATACAGATGAGCGAATTGTGCAAGTTCTGTCCCAAACAAGCGAGAGTCTCATCATTCTGGATTGTCTGCCCTTCTCCCATCCTGCCCTGGTTTTGCAAGCAAGTTAAGTCTGCAACGCTCGGATCGGTACGATAGACAGGGCGTTTGCTTTTGATCGACATGACATTCCGGTTGACCTCCCTCCCATTTGGCCTGGACATGCACCTGCACCTGCAGCGGCCGCTCCAAGCTTTTTTGAACCTCTGGGGGGATCAGATATTCGTACAGATTATCGAATTGACGCCAATATAGCCACTATGCGCGTTGTGCTCTTGCGACTATCCCACTAAGACATTGTTGACTGGTATGTGTACTGCACGCACGGGAATGGTATCAGCAGGCTGGCCGCGATAAAATAAGGGGGATCCGAGATCCGGTCTCAAGGGCAAGTCTCACTCAGCTTGATGAAATAACCGATGGCACCCATGATCAAAAAGCCCATTCCAACTGCTTGTGAGATCTTGATGAATTCTCTTCGGTCGGCTAGAGGGGAGACAAGAGCGGGAGATGTTAGCTGGTTTGATGCATTACGTGGTGCATGGAGTGTCGAGAGGATTAGGGCACCTACGTTTTGTGCATCGGTTGATAAATTGTGTTCCATCCTTGAAGAATTCCCTGGGCACGTCGGCGATTTCTTGGAGTAGGTCGGACATGGTTGTGGAATGGAGGAGTGTAGAGCGTGGAGAGTGGAGGGAAGAGTGTTGGTTGATAGTATGAAAGGGAGTATGTGCAAGTTCTGTGTAGAGAGGAAGTTTCGAGTTGGCTGGAAGGTTGCTCCGTGGTAAATGCGACCGAACGAGTTCGAGATGCGCTCAGTTGAGGTGTAGGTGGCCGGACTGGGGAAAGCAGAGGGGGTTAGGGATGCTAGTCCTAGTAAGGAGGACCGACCGTTACTGGCCTGTCAGGGTGAGCTTAGTGGTTAAATCTAAGCTAAGGTCTCGCTAGTGGTTGCTTACCTTATACGGTTAGCGATGGACATCCTTGGCAAGGCAGCAAGAACACCTCCCCCCAATCATCAATGCCTGCGCCCCCGTGTGACATGACATGGTAAACCACAGTACCGAACACTCAGACTCCTTGCCATTCAAAGTCTCATCTAACTTACCATTCCGTTTGTCTGACCATTCCTGCCTTGTCGTTGTCTTCTCCCAGTTCATTTCTCACCACCTTATCATATTCCTCCCATTCTCCTAAAGACTCTTACTCCAACTCGAGCCAAGGCTGCCGCTGATCTGACCCTTGACCCGACCACCTACCTCTCGTCTCGATTGTAGTTTGACCACCAACAATCCTCTTTCCTGCTCATACCTTCCAAATCTGTTGGAATTGTCACATCGGACTTCATGTACTATTAAGGGGGAAAATTTATCAGGTTTCTGCTTCAGCTGGTCTGCTTCATCATAAGCTTCTCAATCATTGTATAAAGGCTACAATTCCTGTACGTATCTCTTGCTGGAATGGACCTTGGAGGTTGAGCGTCGGAGACCAGAGAGTCGAGTCTCATCGAGTGAAGCGCGGATTGTCAGGATTCTTCCCTCCTTTTGAGTCGGGTGCTAATTCACCATGGACTTGTACAGAACCTCTTTTGATGTCCTTTGCACCTCTTGTCCTCATCTTTGCAGACAGACAATCCAACTTGATCAATCATAACCTTTCCCACCATGGCTGCTGAAGAAGACAATTTTGACATTGACATCTATGGTGATGGCGAGGGTGAGGGTGAGGGCGTCATGGGGAATGACGGCCATATGGACTACAAAGACGACGATGAACAGGTTGATTTTGACCTAGGTCAAGACGATCTTGACCTTGTACCAGTCGAGAAACCCACAGTCAAGCATGAAAAGGAGTCCCAACCAAATCTACATGCCGCAACACCCTTGCAAACTGACAAGATAGAAAGCCAATCCCAATCTCAATCCCAGCCACATGTCAACGGAGGAGAAAACGGTGCTAGTAAATCCCAGACCATCCCAGCGAAGCCACCTGCTCCGGCACCCCATCAGGGAACGAAACGCAAGGAATCATCAGATGAAAGGCCTCTCGATGCAGGTGCCACAAGTGCCCTGATGATATCAGATCTTCACTGGTGGACCACCGAGGACGATATTCGTGGCTGGACTAACGATGCAGGTGCTGAAGAGGACCTGAAAGATATCACATTCAGTGAACACAAAGTCAACGGCAAGAGCAAGGGGTAAGAGCTGATCAGCAACTTTGTATTTTTGGTCATAAGCTCACAGACCGTTTAGGCAAGCGTACCTCGAATTTTCCTCTCCCCAAGCGGCCACAGCCGCAAAACACAAGATCGAACACGCTGGAGGCGCCAACCCGGCCAATCGTAAGCACAATGTTGTCTTCACCAACCCGATGCAGAATCCATTCAAAACGCTTCCCAAGGACGCTCCCACTCGCGCCCGAGACGAGCGGCCGGTTCGAGGAGGCTCGACTGCGTTCAATCCCACTCCCCACTCCCAGAATAGCTATGGCACGAACAATCAAGGCTATCGCGGTGGAAGAGGGGGTGGGTTCAACCGAGGAGGTTATAACGCCCACAGCGGTGGCCACAACCAGTACAACCGCAACTTCTCCGGTCCTATGGGTGGAGGTGGCTACAATAATAATAGTAACAGTGGGGGATTCCAGGGCAACATGAGCATGAACAACAACTATGGTGGTTTCAACCGAGGGGCGATGATGAACAATTCCATGAGAGGTGGTAATATGGGCGGTATGCGCGGTGGTAGAGGAGGCATGAACAACATGATGCCGATGGGAGGTGGCATGGGCATGGGCAACATGGGAATGAATCCTATGATAGCGGGAATGGGTATGGGAGGTGAGTGTGGATGAAACCTTTTGTCCCTGCTCCTGCTTGCTGACGGGTTGGCCTTCCAACGAACAGGATTCCAAGGAAATCATTTCAATCCAGCCATGTTCAATTCCGGGCAGGGCCCCAATTTCGGTGGGGGGGACTGGAATCAACATGGAGCCAAGCGACAACGACAAGAATAACACAAATTGGGAGGAAATACGATTCCACCTCGTATGATTGGCAGCCAGCAGGTCTTCCGGATCACATCTCCTCGCGATCGAGGGATGACAGGGGAGAAAAGAGTTTCTCGTCACACGGTTACGTGACACAACCCACTTGAATCAGCAAGCGTTGATCATCAGAGGGGAAGGGGACCGGTGGACAATATCGAGCGACACTGCGAGGGTGAATGTGACGAAGCCGACTGGTAAATCCAAGATGGCATCTCCCACCGTACTCGATTGTGATAACACTCTTTGGAGGTTGCTGGATTGAGCAGAAGAACTGCGAGAGAGCAACTGATGAGGCTGCAAGATGATGTCATGGTGCATGGACTGGGCGAGGTCGCCTTTTGTGATGACCACCAGGAGCAAAGATCCGTAGCGCATTAGCCACCGACACGGCTCCCCTTGGTGATTGGAAGTTTCCGTTCATCGCGATGTGTGATGTGTCAAAGTCGGCCAGGGCCAGCAAGTTTTCGGTACTGGACAATTTTGGGACAGTCGTCCGTACCGTTACCATGCCAGGAACCCGGGCGCAGACGATCACAGGAGGGGCATGGAAGAGGGCCGAGGGGGCCAGAGTCTTGGACAAGTTTGTTGGAGGCGACCTGAACACTTTGAGATGCTACTAGCAGTACTCCGTTCAAGTATCCATTCTGTAGATAGAAGTGGCGAGAATCAACCATTGTTCGCTCGTAGCTGATTCTTCCTGCTGTGCACAATATTTTTTATAGCAGGGCTTGTTTCCACATCCCACCAATATATCACTGCTACTACTACTATCACCACCACTTGCCACCAATTACAATTCCAACTCCAACGGGCAAGTGCAACTGCAACTCCGACACCCAGTCTTGCGCACCTTCCTCCCGCCTGCTTTCTCCCGCCTGCGCCCCCAAGTGATTGACCTTCACAAACTACCCCGCCAGAGTAATGTGCGACCATGTCTGGTCAACAGCCTTCAGGGCGAGATAGTCGACATCCTCATTCTCGCGCGGAACAGTCGAGATCCAAATCCTCCACCCAACCACCCGTTCCCTCCATCGAAGGCTCCGATTCCATCACTCCCCGTTCACCGGGTACATTTCGCGTTCCGCAGTCCCCACAGACAGTTGCCTCCGAACATTCTCAGAAAGCAGCCAAGGTTGCCATCCCAAGGTTAAAGCGATCGGTTGATCCCTCGGGTGACGATGCAAATAGATTGGGTGGCCGACACCGAGTCACCCACGCATGTGAGCCATGCCGACACCGAAAGACAAAATGCAGTGGAGAGCGGCCGATATGCAGACACTGTGCAGACTTCAAGATTTCCTGTTTTTATGCTGATGGGAAACGAGACCGAGTCAAGAAGTGAGTCGCCGTTACCTACATGAGCTGGGCCTCGAGAGGACGCACTGACTTGCGACAGGCAGTTTGGTACAATGACAGAGAAGGTCGCAGAATACGAAAAGTTACTGAAAGACCTGATTACACGAGTGGGCGACGCAGATGCAAACCTCATTCGCGCCTCTCTGGAGAAAGTACGGAGTCCTCATCTTAGTTTGGTTAGAAATGTGATGCTAAATAACCTGCACAGGAGACACTCTATGATCCCGATGAACCGTCCATTGATTCAATGACCGACGCAACAACCGTGCCTACCATTGATGCTGCTGATGCCGAGTCGGAATCTGGTGCCGAATCCCTCGCTTCAGCCGGGGCGGGGTCTACTGGAGCCCTCGATCGTACCAACGAGGACTTTACTCGCGAACAGGCACGATCCACCGGTTTCATGGGCAAGAACTCGGAAATCACATGGCTCCAACGAGTCCGGGAAGAGAACAAATATGGCGACGGTGAACCCGATTCGCGAGGAGAAGAAGCCCAGCGCAGACCGGGCAGTATCTCTGCGGCCTCATTCGGCTCCAGACGCGCTCCTGGCGACTCGCAGGTACCACTAGCAGAGGCAGATGTCGGCTTCGCCATCAACGATTCCAGCTACCACCTAGACGACGTGTCCATCACAACCTTTGAGGCGGTTGACCCTTACGAAATGCCTACCCGCGAGACTGCCCAACACTTGTTCAATGCTTATATCACGAGGGTCCATCCCGCCTTCCCTATTGTTGGGAAACTCAACTTGAGCAACCAGTTCCAAAAATTCATTACCGGGTCCGTGCAGAGACCACCAGAGAAATGGCTAGCCATCATTAATCTCATCTTCGCAGTCGGCGCCACATACTCTCATCTGATCAAGGCTGAATGGGAAGGCGACGAGCGAGACCATCTGATCTACTTCACAAGGGCCCGAATGCTTAGTATGAATTCGGAGACCATCTTTCAGCACCCTGATCTTCAGCAGATCCAAATCCTCGGCCTGATGACCTTCTACCTGATGTGTATAAGTCAAATCAATCGGGCGTGGATTTTGAATGGAGTTGCGATTCGAGAAGCCGGTGCGCTGGGGATGAACATGCGGAATGATAGTGCCAACCTCAAGGATTCCCTCAAAGAAATTCGCTATCGAGTCTGGTGGGCCCTTTACACCCTCGAGCATCGCCTTTGCAGTATGACTGGACGAGTCAATTGCATCCTGGATGATCACTGCACCGCGCCGCTTCCTATTCCTCTCGAAGAAGAACAGTTTGAAACTGCTGAAGGCCAATATCTCCTCAGTAAGGAGAGACAACAGGGTGACCGTGCCCCATCATCGAATCAGCAGTCGCCGAGTGTACCATCCACAACACCTTCTACCGAGCGTTCACGTTCTAATACCAACATCGAATCGAGATCACCGTCTACCGGTAATCGGACGGGAGATCTTGAATGGGCCAAAGATGTACCCCCTAATTCTTCACTGTACTTCCTTCACATGGTGCAGTTAGCGAGGTTGACTCAAGACATCTTTCACAAGCTTTATAATCCAGCCTCCATCATTGGGACATGGTCAGACGTCCAAGCCAAGATCAAAGCACTAGACGAGCGGCTTGAGCATTGGTATCGAAGATTACCCCCGGCCTTCGCTTTCCGACGGAAGCAACGTGAACGGACCTCGTATGAGGCACGGCTGGCTTTGGGTTTCGCCTTCTTCGGGGCAAAAATGGCCATTCATCGGCCTTGCCTTTGCCGTCTTGATCGCAAGATACCCAATCAATCAAGCAAGTCTCTTGATTTCAACCGAAATTCCGCATTGGCCTGTGTTGAGGCTGCTATGGAACTCTTGAGCTCCATCCCTGACGAGCCCAACGCAATTGGCCTGATTAGAGTCGGTCCTTGGTGGTCCATCTTGCATTTCTTGGTGCAAGCCACCACAATCTTGATGCTCGAGATTTCTTTCCGAGTTAATCATATGCCGGAGGCTGCAGACCAAGTTTTTGAGTCTGGCAAGAAATCCATTAGATGGCTTCATGCTCTAGGAGAAGACAACCCCTCTGCAAAGCGAGCTTGGGTGCTTTGCTTTCCAATGTTTCGAGAGTCATCCAAAAAGATCGGCCTTGACGTCTCGGATTTACCACAGGACCCACCAGGGAAGAACTCCCCTTCTCAGTCGGACGCTGTCATGCCCGATTTCGGTTTCTCCCAATCGATGTACCCTCCAGGCACCATACCGAACACAATGTATTCATCAGCTCCAAACGCCCAAGCCTTTGCCATGTATGATTCCATGATGCAATACGATCAGTACTTCCCGCCAGACCAGGCCTTAGATCAAAGCACACAAGGCAATATCCCAACCGACGCCGAGATTGAGTTCCTGAGTAGTGCGTATCACGATAACCAAAGCCATGGGCAGCCTGGACCATCTGGAGGACAAAGCACCCGACGGAATTTCTAGTGACCTTCGGTGTCCCTGAGGATGCCAGATCATGTTTGATGAGAAAAACGAATTGACTTGTTAAGAGTACACTCAAAGGCCAAGACCAGCACAGGTGAAAGGGGTGGAAGGGGGCGGGCTCAAGACGCCTTGTAAATGTACATACCAATGTGCGACTTGGCATACCGGCCCAGCCAGCGTCTACTATGGACATAAGTCAAAAAGCCAGCGATTCAAGACTTCTCCTTTCTCGTTCATTCTGTGTCTTCTCCATATCTTCTATAAAGCATCAGTCATCAGCCATCCTCACTGACGAGAACACTAACTAACAACTAACAACTTTCTTGCAGAGTGCTATCTACAGGTTCATCAATCATGACGACCACGACCATTCACCTTCTCACGATCCTCAGCTTCTTAATCGCTCCTTTGTCTGCAATTGGTCCCACAATCAGGCATAGCGGAAAGAGTCATCCACATCCCAAAGTCCGCCAGGGGACAGAAGGCAATAGTCCTGCAGGAGGACTGAATGAATTGGTCCCTCCACCCAGCGTGCCAGACCCAAGTCCAAGTTCAACCCATATAATCTTGCAGGACACCATGCTGCCTATGTCGACAGACACAGATCTCTTGCCCACCACGATAACTCCTCCACCGATATCTTCCTATGCATTCCCTACGACAGTCATTCAGGTCGCAGTTGCAACCAACTGTCCCGATACCCCATCGTCATCAGCGATTTTTTCAATATTGCCCACCGATCCAGCCTCCTATCATGCGACGAACACAACACAAAGTACTTCACGCATTGCAACGGAGTACTTACCCGTTTACGTCAATGCTACAGTGTTGCTTCCGAATGGGAGTAGCACCGTTTTCCTCTCCCTCAGTACCTCCACTATTACAATAACTACCACTATTCCTGCAATGTCACCAAAACCTACCGAAACGCCTTCACCTGAGACAGCAAGGATAGTCCTTGATAGTAAAGGTTGCCAGACAGTCTATACTGCAACGACTTTACCGATATGCAGTACAACTATTCGTCCGCCCGGGATGCTGCCTGTGCCTGTTACAGATTGTGATCAATGGGTAACCTTCTCCTCCCAACGGCTAGGAGTGTGTTCCAGTACCGACGACGCCATCCTAGCATCGGCCTCGCTACCTCCACCAGCTCAAATCACTGGGCCCGTGGCATTCTATGCAGCTCATTGGTATGAGCTTGTTCAGGGTCCTGTTGCCAACATTGTGCAAGTAGAGAACTGTCTACCCCATGCGACAAGCGGTTTGGTATGTCAAACATCAAGTGAAGCATGGAGCGTAGTCTATAACACTGAAGTCATCACTACGAGTAGTGTGGCCAGCTTTTCAGGTGTATGTTGCTACCCCCCCCCGTTTTCTTTATAGCGTTCCTCGCAGAGAATCAGTCACTAACACCACTCCGTATAGCCTGCTATCCTAACATCTTCTACCCGCACGTTCACTACGTTCCTCTCCTTCTCCACAACAGTCACCAGCTATGCAACAGTCACGTCGTCAAGCATCGCACGTGCTCGCATCCCCACCAACATCCCTAGTTCGACGTCTCAGGAAACAGTCACGGTGGTTGTCTCGACTCCGACGACAAGGACGTGGCTGCTGGAGGAGGTCACCAAATCTACCGCAACCGCTACAGTGACGGTCTTGGAGACGAGCACCGTTGAAGTGACGGAAACAAAGACCAAGACCATAAGCTCGAGTACCCTTGCAACAGCGGTTGCGGATGTGGGTCATCAGCGTTGATGAAATGTGGATTGATCTTGCTCAACTAATGACTGAGGCGTCTATTCGCCTGGAAAGCCACAACTAGCGATACACGGCATCTACGGAGTATTCTACCTGAGATGACTGACGACATACAGCCCGGCAATGGAGCAAGATAAGCCTGACTAACTGCACACCCGATCACCAGTTTGTGATTGACTTGGCCTATGCCATCAACGTGAGCTCACGACCGAATCCAGCTTTCGCTGTCACCCTCACGTGCTTCACGGATGGTGACGACCATTTCTGTGACAAGGCTAGCCAATCATGTCACCCACCTTCATATATGCTCTGAAGCAGAGTCACATTCCAAGTATGAATCAAACTGTGACTGGAAGCTGAGATCATAAAAAGAGAGACGAAAAGACAGTCTCCCACGCGGTCTTACTGTTTACACCAAATGCACATTCTATCGAGCTATTAACATCCGTGTCTATTCCACAGCAACCGAGCTAGAGATTTATCCAACGTTGCGCGAAATCACATCACAGCAATAAAGAAGCCCTCACTTCCCTCTAATCAACATGCGCTTCCCTCTCTCGCTGATCACCCTCCCGACTTTGCTCGCCATTCTTACGCAAACTGTGGTGTCCGTGCCCTCCTCCAAGAAGTACGAACAATTTGAGTTGACAGCCTCGAGCGTGGAAGAAGGCCTCATTCGCCCGAAGAATCTCGAGTGCGGGTGCGCATACGAAGTGTGGATTCGACGAACCGGCCTCGCTGGCTCTGGCCATACCACCGCAGCGTGCGGCAAGATGGTCGACTACCTGCAGGGCCTTACTTCAGACCACAACGCAGTCAATCTGTGGATCGTTTGTCCCGACAACGCACCAATAGCAAACAAAGGCACGCGTCCAACCAAGTTCGCCTTCTCCTACAACACCGGCCAATGGGTCAACCTGAACATTCTAGATATCGAACAACAGCCTAGTGGAACATTGAGGATTGACCACCAGAAGAGCGGCCATGTGGTCGACGTACCTGTCAAGCTAGGCGCAGCTGTTCGTCTCGAAGGTGGCAAGAAGGATGTTTTGATCTCTTACATGTATTGTACCTAGTCCTTGCTGGAGGAATGGTCTCGAGGGCCGAGGCTCAAGTCAGACTAACATGTTGTCCTCTCTTCACCATGAAATCAAACGGAACCCTTGAAGCACCTAGTTCGGGAATGTAAGGGCTGCTATTTATGTGTTTTGAATCCAAATGTCTAGAGTGGCGAGCGGGCAGCGGATTTCAAGTCTGCATCTGCGCCTTTGAATCGAGGCTTGAGATGGACGAAACGTTGGTCAAGGCACACAAGATATGGTTAGACATAGCCACATTGTCTAGATAGACCTTCCATCAAACTCTCTCATCAAACCGATCGCTCATCTGATCTGAACTGAGCAAATTTCGCTGTCGCTGCTACCAACAGCCTTGAAGTTCTAAAGACAACATCTCAGCTGCGTCCCAAAGTTCACCGTTGAATCTGCACGTTGCCACGATGAGCACTCCGCCGGTCTCCAATCTATCCCTTGCACCGAAACAGTGGGACCCGAAACTTGTAATGATAATAACCTTGTGTGAATGCTGTCGAGTGATGCTGCAGGTATATTGAGTATCGCGCATCATACAACGAGAAGAAAGGAAAGCACATGTTGAGCATCGCGGTTGTTGTCCTTCGTATGTCATTATATCGTGATTGGGAAAATACGCTACTAAGTAGTACTCTTTCAATTACATCCTTTTGAATGCCTATACGTCTCAGACACCAAAGGGCAAGTTTATGGCAGTGTATCCGCATCCTCACAACTACCTGCATCCTGCCTCTTGCATTCGTCTAAATCCTCACTGTACTTCCAGCCGCTATTTGCAAGGGCCCACTCCCACTGCGGCATAAATCCCGTTGCTGTTGCGAAGTCCGTTGCAGATCGCCCATAAACGTCCAGTGCGTTCGGGTCGCACCCAGCCTGCAACAGCGCAAAGAGCTTATGTCGCAAACGCGCCTTGAACATCCATGGTTTAGGCCCAGAATTAGGCTCATTGTCGCTCGATGTAATAGTGGGAAACTTGAAGTCGTCAACATCCCTGACTTCACAGTAGTAATAAACAAGCTTCTCAGACCAAGCATCATCTTCGTGGTAGCATTGACTTTGGGGACTGCCAGCAGAGTTGCAGAAGGCGTCGGAGGCATCGTCAACAGCTCCATCCTCCGCACCATGGTCACAGCGTGCTTCATTAGAATATGCATCTTCCTCCGCATTGTAATTACCGTATTGCTTCATATAGTTCATGTCTTCGGCAGCGGCTTGCTCGTCGCGAGGGCTGGTTGAATGTCTGCAAACTCTAGCAGGCTGAGCAAAGATGAGGCAAAGGTGGAGAGCAGTCCGCCTTCTATCGTCAACAGCATGTACATCTGCGCCTTTTGCTAACAATAGCCTCATAATTGTCAAAGACATCCGGAGATATTGAGAGGCCGCAAAAAGCAATGGTGTATGCCCCTCGGAGCTTCGATATTCCCTGTTATACCCAGCATTTAAGAGCTGCTGGATTGTTTCGGCACACTGGCTTTCGGTAGCCTCAGCCTTGCTCGGCGCTATCTGGCCCATCAAGAACAGTGGAGTTGGAAATGGCGAGTTTTGACCCGACTCCTCGGCAATACATCCATTTGCGAGTGCGAGATCCGCCATCGACTTACACTGATCAATATTTCCCACTCGGAGTTCCAAGCCTTCAAAACTGTCAAACATCTTTACTAGCACATGACAAGCCCAGATGCAATCTGTAAGGCAAACTACGCCTAAGGAACTGGCGACTCAAGTCAGTATATCTCATCTCGTAGGAGGTTGAAGAAGACATCTCATACCTATAACATTCGTTCGTGTTTGCTCCATTCTCTAGAAGAAAGCGAAAAATATCTGAGCAACCGAACATAATAGCATACTATTCTACTTGTTAGCAGAGTTGGCACCAAAGGTTAGATACCATCATAGACCCACAGTAAACAACGAATACCCCCTTGGGTCGACATCTCTAGGAGAGGCCTTATTCTCACTTATTAGCTTTCTGAATCCGTCCAGGTCGTTCACCGCGACGCATCGTATGATTTCAGAATCGCCTGGAACAACATTGAATGTCCGAATTGTCGTGTACATCGGCATGTTGTGATATTTTATGGGAAAAGTCACTCGTATGGCTGCTTCGGAGCGGGTTCTGACCTCTGGAATCGCGAAGACTGAGATATAGCATAGTGGGTCAATTCCATTCTTTGAAGCATTCTGTGGCTCCCGCCGGAGTTCTATCCATAATCTCCCACCGATTGGCGAATTCGTAAAGTCTTCACAGTGACATGTCAGAATATTAGCGCGCATTGAGTGTTCTATGCTGCTAACTATGCTTCCACTTTGAACATGGGACGTCTGGTCATCCTCCTGATAGAGAACTGGTAAGGTTGAGACATCGGAATAGTACCCAAGCTTTCTGGTGTTTCTCCGCTGTCGAGTGAATTCGGCGGCTGCAGTATAAGCCCAGATAGCGACGTCATAAATTTGGGACAGAAACGTTTCCTTTCGTATTTCATCGGCTAGCATCTTGGAGGAGGTGCCCGTCCCTACTCCAAGGGAAAACTGGAAAGTATCATTTTGGCAATTTCGAACGAGTGTGTCGATCATTTGTACCGCAGGAATGATATCCACAGGGCTTCTGCCGTAGAATTTGATCATGTTTGTGGGGTTTGTATCGCAAACATTGCGATTTACCGGAGAGTGAGGTTCAAGCAACCAGCTAGATGGTTCATCAAGGTTCAGGAATGCCGAGAAAGGTGAAGTAATGCTTGATTCAGGGACAGGGGAAGGTAATGCCGTGACTAACGCGAGTGTTCCAGTAGCGTTTGAAATCGTTTGCGCAATTGAGTCTGGAAGAACGCCGAGCATAGACTCTGAATTGCTTCTTGGCGTAATTGAACTAGAACTCTCAATAAAATCGACATCAGTGAAGTTAAATGCTGAAGTAGAGAAGTTGGGCGAGTCTTGCATGGTCATATCCTCGCTCGATACAGCCTGCATGAATCCAGCATTGTAGAAGGGTTCATCGCTGTTCTGAAAGGGAGGTGGGCCGAAGGCTGCCTCATGGACAGAAATTGCAGAACCCTGTTGAATCGATGTGACAGAAGGTGAGCCAGGAAATATGTTATCCCAGGGTGTGCTCTGATGAGACGAGCCCATGAGAAGCTCGTTCATTCTTGTATCTTCAGGTTGGTCTGGTGTGGTGGAATGTGCATTAAGCGCACTTTTGCTTGAAGACCTCGGGCTAAGGGCTCTAATGTGGGGTGGTAGGACTATTGTACGTTTGGTATTGGTAACGAGAAGTTTCAGACCAGGTACTCACGACTCGGAGTGGTAGCTGTCAATTTGGGCCTCTTCGTAGCACGATCTAGTTTGTGATCATCGACAACGTGTCCATAGTATGTAAACTGTGTGGCTTTTCCATCGGCACTTCGCTGCCTTTTAGTCGCCACCATGAGATCCATATCAGCAGGGTTGATTTTCTTTTTGAGGTTCTTCCATTTCATGAGTATGTACTTAAGCTGGATTGGCCTGTTGACATAATGAGCATCGGTGCCGGTGTGATATGACTTGCGGAGCCGAGGAGGTACCCAAGATGCAAGCTTGGTGTATTTTAATTGTAGATCGAAATACTACTCACGTGACTATAACGCCATTTTCCCGTAACTTTTCGATCACAACACGCTTCGAATGCCTTTGCGTTATGTAAAGCTCCTCGATTAGTGAACGATAGGGTTCCCATTCTGTAACCCGCATGCGCGGTGCTCGAGAGGAGGGGTTCGTAGATTGTTGTTCTAAAAGAAAGGTCGCCATACTTTCTAGCAGAAAGAAAAACAGCGAAGGTAGAGGTTGATGAGCTGGAGTATACTATCGCAGCCGAGTTATAGTTAAATGAAAGAAGAAAAGAAATACTTAGTGAGGCTGTGGGTGAGAAGGATTGAGATGGACAAAAGTTGGGGCGCTAGCCATATAGGGTATAGCTGCGAACGAATGGTATATACCAAAGGGCCAATCAGATCTCGGCATTGTCGACAGACTTCAAATGGAACATTGGATACGGACCACGTTACAATGGCAAGTAATGGATAAACCTAGTATTTATCGCCTATTTAATGATCGCGATATTTTTCCGCGCCAGTCTAGATGTTATCTTCATTAACTTCAATGCTCTTGATCAGAAAAGGCACCATGTTGGTCCAGAATGCTAACATATCATCACAGCAATCGAGCCCATAACAAACAATTGAGCAGCAGAAACCATGAGGTTCCTGCAGGACAAGGAAGACATCGGTAGTCAGTTGGGCTACGTGAATGGAGGTGAGAAACAACTGCTGGCCAAAGAGCAAGGGCGTTAGAGAAATTCATGGCCCTCAATGAGTGAAAAGGACATCTTCAAAGAAGTAAATACTACTTGGGAAGGGAATGCAGGAGTTAGGCCCCTTGACGTCAGTAGCCGCCCCGATTTCCTGAGGATTTTCGGCACGGCTGAGCCCGCTAAGACATGGTTTATGGCTAACAGAAGAGGACATTACGCTTCTACCCCTTGGACAAGATTCCAGACAGCTCAGTATCCAACTTAGCTATCCCCCAGATCTCGAGTGCGGCGACTGTCACTGGCCACAGTTATATGGACATCTTGAAGGAATAATATCATGACTCCATGAGTCAGATGTGCAGATGTTCAAGCAATTTTCACTTTATTTGCGAACATGGATTGTGGTGTTGCTCACAGAAGATTTGATATGCGTTGCAAATATTTAAGACATTATCTTGGGACCAAAGGAGAAGGCAGAATGTTTATTTGGACAAGCCAGGCTAAGTAGTGGATTATGGTGTCAAGTGCTTTCGCCTTTGATGTATCAACGACATGCTAGCTGGTCATTTCAGAGTTGCAACCCCGTTTTCTCATCTGGATTCAGGATTTTATTTCGAAATTCAACTTTCATTAAAGAAAATGCTCTGATATGGTAGGTTTCAGGTTTCTGTATATAGGATTATAGGTCACAGGCCAGAAATTCGCTCCTTCTGAGAGGGCGGTCCCGTGCACATTGCGCAAGCTGAACAGGACGATCTTATGGGAACTAGCTATACCATTAAGAGAGTTTTTAACCTTAGTAAAAAGGCTTTTAAGGGGGGGCATGATGTTACTCTAGAGGAAGTTGAAGATCATCATAAGTTACTCGCTCTCAAGTATCACAGCTCTCAAGACAAATGCTATTGGTTCTTCGTTCATTCAACCATATTCAAGCTTCATTCTAAATAGACTCAGGCAACACGATGCCAAACTGTTATTACTGGATCACCTTCAGTAGGATAGAGTTTCTGTCAGCTACTGAAGATATATAATCTATTCGATATGCCATGGCTCGTCGGAATTTCTGATATATGGTGTCAACCAATCCTTTTCCTTCGCGATTTCAGCCTTGACCCGCCCGTCACCCAGGAATGCCCACGGATTTTGTGCGTGATATCGAAAGTTATAGTGCTCCCAGCGCACGAACTCAAGGGATTTGATGTAGTGCAAGGCCTGCCTTCCAGTTAGCTTTGTCCTGTTGAAGGTAGGGTATTCACAAACCGAGCCGCCCCAGATCTGAAGTTTGCCATCTGGTTCATTGTTCTTGTACCAGCTATTCCCAAAGGTCAAAAACGGTCATGCCTGTATGAACTTCATCGAGACGTACCTCTTGCAATTTGCACTCCACACTGACCCCTTGAGCCACTCATCTATATGAGCATATAATTCCTTGATAGGCTCCAACTTCACCTCCAAAGCTCGAATATTTTCGCACTGGACTCTTTTCACACAGGTAAGTATATAATCTAAACATGCCTCAATCGAGTTCAATGCAGTCCCTGTCGCCCAACTCCCACGTACACCATTGACGGTGAAGTAGTTGGGAAATTTTGGAACCGCCACTCCAAGGTATACATGTGGTTCTGGCGTAAACTCATCAGCAATATCCACTCCGGCGACTCCGAGGAGCTGGAATGAGGGTTTGAATGATACATCAAACCCTGTGGCGCAGATAATTACATCCACTGGGTGCAATCTCCCTGTCTCATCTATCAAACCTTCTGGAGTGATTCTAGTGATCTCAGAGTGCACTGTCTTTACGTTATCTTTCACTAATGCTTCGAGATAACCATCTCCTGGGGTAAGTCGGCGGCAACCGGGTGGCCACTTAGGAATAAGACGTTCCTTGAGCTCATCATGCCCTGGTCCTAAGCGCCGGTACATTTCGGCTCGCATAGACTCCTGAGTCATCCGGGAAGCTGTAGAGTCATTGATGAAGATCTCGAACATGCTATTGAACTTAGCCTCGAGCTCCTTCCTGTATTTCAATAACTCGTGTGGATGTTGGCTAAAGTGGTCTCTCTCCTCCTTAGTATAGAAATTTTGTCCCTGAGGACTGCGGTCTGGAAATTGAGAATCTGCTCTCGTTTGCTCTAGAACATCCTCTGCCCATGGTGGCGAGATCCACGTTACTGAGCGCATAAAAGCTATAAGTTGTTTGACTTTTGGCTGAATATGAGGCACGATCTGGATGGAAGAAGACCCCGTACCAATGATGGCAACTGTCTTGCCCTCGAGCTGAACAGAATCATCCCAATTGGCGCTATGAAGTAGCTTTCCAGCAAAGTCGTGTAGTCCTGGGATACTTGGCCATTTCCACTTGTTCAAGATACCAGTACCGTTGATCAATATATGACACCAGTCGATAGTGATTGCCCCGGCTTTCTCTACAGTGATCTCATAAATCCCTTTGTCTTCTATCCAACGTGCGGACACCACTTTGGTGTTTAGATGAATATCATCCCTCAAGTCATACTTGGTGGCAAAATTTTCGAAATATTGCTTGATTTCGGGAGAATATGCATAGAAGCTGGACCAATTGGGGTTTGGTTCAAACGAATAAGTGTAAATATGGGCCGGTCTGGACAATTATCTCGAGGTGTCAGCTAGATCCAGCTGCTTTGTGAGGCTTGACTCACACGTCGCAAGCGCACCCGGGATATCGATTCTCATACCATGTTCCTCCGATTTGTGGATTTCTGGGGAAACATTAGTAGCCTTATACGTTTTTCAACCCTTCTCTACTCACTTCTCATACACTGCAAGCTCGTAATTCTGGAAGGTCTTTTTCAATTTATAAGCGACGAGCAGCCCTGTAGCACCTGCACCGATGCTGACTATTCTCAAACTTCGTGGCTTTGAATGCCAACGTGGCTCTGATGTGTTTTGAAATCTTCCAGCATCGCCCATCTTGTTAGAATAATACCCTGACAATGATAGCAATAAAAAGAAAAAGAAATGAGTTTCTCTTATATTATAGTCATCTATGGGTAAGGCTGTGAAATGTACTAGAGGTTATCAATGTAGGCAACGCTAGAAGCACCTCGCGACATTCGTACCACTTGCGGACTTTTCGGAGATCAAGTCTTCTTATCCCTCGCTCGAAGGTCATTGTTCTAATGCCGGTGCGAATTGGCATTCCACCGGCTGTGTGCATTTTCGGGGACTGCGAGCACCGCTTCTAGATCTTTTGTTCGTTAAGTGAGAGATAGAGTTTCCAGAACTTTTGTGTCTCCCCCGAGAAGAATCTAAAATGGAAAGCGCACTCCCAATTGGGAAGCCACAAGTAGAATAATAAGACAGACTTCCACCGGAGCTTGGCTCTTTGACTTAGATCGGAGATATCGAAATTCTCTCTGTATCAGACTCCGATTGTTTAGTTCTGAACAAGCTGATAGGTAGTACAACGGTCTTCGATATTGCACACTCAATGATTTTGTACCGCCGTACAATGGGTATCCTATCTACATCGAATCCTATGTACACAATAGCGACCTTGCTAAACATTACGTTAGTCTAAGGAGATGCGCAGCTGCAAAAGCCCTTCGTTATGCTAAATCATAAATAATACTGTGGTCTCTCGGATATTATTGACTGAGAAGCTGTCCCGCCGGTAGAAACTTTACTACGAGAGCTACGATTCGAAAGACAAGTTTCTGTACATTGTACTAGTATCATTCACTCAACATAATAATTGTAATTTGCTCTCTTCTCGAGACATAATTGCCCCCAGGTGTATCCGATACTGGCGAAGCTACTGAAGGGACCCAAGGTTCGAGTTTAGCTAGAAATTTCGGGCTTGCCTCAACTTCCTCAATCTCCCAGGCCAAATCAAACGTTCCCATCCTCTCACATGACGTAGCGGAACGTAGGGTTATTCCCATCAGTAAGGTCGTTCTCAAGGACATGTCCTCCGGGTTCATTGGTAACAGCATCTTCAGTGAAGCCATGGACCCGATCACGGCGAGTGTTTTCGAAACGCACGAGAACGATCAGGGCCACCATTAGGAGAATGGCAATACCAAAGCAAGTCGATGTTGCGGTAAACCCTGTCTGCAAGTCGATGTCAGCTAAAACACCCACATCTCTCGGAAGGGAATAGTTACCGGATACGCTGGCTTCTCCTGTGGTAAGAATAGGAACGGGCCGATAATATTGCCCACGGTGTAGCAAAGTGTAGCCATAGTCGTCGCCACACTTTTCTTCGTGAATCCAGCAACATTGGAAGCAATAAGCGATAACGCAATTGCAACGGTACATGGATAAGCGTAAAACACCAGAAAACCAAACAGCTGGCTTCCCACGTTTGGTCCGAATCGAACGAGAAGGCTGCCCATCAGACTGTACCCTGTGCGTTAGTGGCATGGCGAGAATGATTTGGACAATCTCATACTAACCTTATGAGACAGAGTACAATACACGCTATACAGCGAACGTCTCGATATCGCGAGCAAATGTAGGTTGCCGTGATGCCAAAGAATCCATGAATAGCACCTGTCGCAATAGTAAACAGATTTGCTTGGTAAACGTTGAGCCCGAGACCGACAAGTACAATCTGGGAGAACTGCATAGACCATGAGCAAAAAGCGCCGAATGTATTAGCTTGACCACTTACAGCGGTAAGGGAGCTGTTGCAAACAGTCACACAAATTACGAATAGACAGACAACCAATACTTTAGGGTCTAGTAGCGCCTCCACGAATTGGTCCCAACGGAAAATATTGCTTTTCAAGGTCATCTGATTGCCACGCACGCGTTCAACTGCCTGCAGTTTCTGATTTCTGGAAAGAAAACGCGCGTTTTCTGGTGTATCAGGAAGTAGCCATAGCATCAACGCAGACCAGACCACGCTGATGACAGCAAGTACAATGAATAGCCACTGTCTTTCTGTCAGCACTAAACCGTTAGTCTCGGTTATTGCAAACGTACTCTCCATGGTCCAGGCTCGCTCTTGATATGTGCAATGCTGAAAGATACAAGCCCTGCCAGCATGATGCCGACTGACGTGCCGAGAAACCAGAAGCCGTGCCTCAAAGGGTGTTCTTCCCGCTTGTACCACATGCCAGTCATCAAGCTGAAGCCTGGGATTGCGGCGGCCTCGGTAACACCAAGGAGATAGCGCACGGCCATAAGACCACCAAAGTTGTTGCAAGCAGCATGGCACCCGATTGTAACTGCCCAGGTGAAGCTGAGGCTTAGTGTTAGTTGTTGTGCGTACTGTTTTATCGAAGTGAGCGGCAGATTTGACTCACAAGGTACCAGCTAACAATTTGCCAATAGGCAATCGAACCATCAAATAGGCCGTGAAGAATGTGAAAGAGAGGAAGCCAAAGTAAAAAATTGAGTTCGCCCATGAGTAGTCTCTGCCGACCAGATTCTTGACGTGATTAGCCGTGGCACCAATACACTTTGTAGAACACCTACCAAATCATCGATAATTCCCAGGATAGACGCTGCAGGAAGCGCTTGTTTGTCCAAAAATTGCAAGGCCATTGATAACGCCATCATTGGACAAATGCTGAGCGGGTTTTGGTCAGGTTTGTCTTAGGAAGATCACATAACATTTGGGGAAAGAATTACCATAGGTCGATACGCCTTAGCAACTTCTTGTTCTCTGTGGCCATTCCTGAGATGTTCTCATCGATCTCAGCTTGAGAAGGTGCCTTTTCGATGCCGACAACGCCGGCTGCTTCTTCAGATTTTGCTTCGTAGTGCATGGTGACAACGGGCGTATCAAAACTGTCAAGAAGGCGATAGTTACGTGAAGTTTGAATGTCGAAGGTTGAGGGAAGTCAGGCAATGTGAGGGACACTCTCATGTTGATTGTGTACATGAGATGTTCAGGACTATTATATTGACGTTCTCAGACCTGGTACCCAGGGCCTAATCTTCGCTTATCTCTCGGACGCAGATGAATGCATGTTTCCCTGGTAAGAAGAAGGACTAAACCCTCAAATTGCGGGGGTTAGCCATATGGAGGATTCTACCAAGCCCTGCCTCTCGGTTTGCGGACAATTACGAAACTTAGTGGCTCGGAAAGCGGAGGAAAAAATGCGCCAATGAATCAAGCTATGCTGAATTCGGTATGCATTTTCCTAAATCAGTAGACCCTCACCCTTCTAGCAGATCGTGAGCTACATCCATGTGTAGAATACCCGATCAATATACTTTGATTTTCGGTGCTCGGTGGTTTTAATACGCTTCGGAACGGCGATATGCGACTTTGTACTCTGTCTCGGTCATTGATTAATGGACGTGTCTTATCGAGACCGCGAAGGCAATGACTTCGCTCCTTAATGAGCTAATCAAACAAAGAAGAAATTACTCACGCCATCCGAGTTTGAAGAGATAAGATGGAGTAGAAAATCTATAACTGAACTGCAAAGTTGTTTTAGAGGCACATCTGATATAGACCCTAGTCCTCGCTTTATCTGCTAAAGGCTGTGGTAAGAATTTAAGTCATCGCCAACACCATGTCGGATATCAGAACAAGAAGAGTTGTCACAGGTACGTACACAATGTTAGAACCATAAGTTTTCTCAAATGTTCTAAAATATGAAAGGACATGATCCTAATGGCAACACCATCTTTGTGGAAGACCAAGTCCTCACTTCCCTGAATCCTCGAGATGGCCAGCCACAGTCGGGTGGATTCTTCGGCATCGCCACAATTTGGAAAACAGAAGGTGTACCAGCGAGAGTCAACGAACCTTTTATAGACTGGCACAACAAACCTATAGGGATCACAGACTCCTCTGGTGCTATCTGTCGAGTTATTCATTTTCCTCCTCCCGGCGCCGAGAAGGACGAGCTCAACATCATGCACCGTACGCAAAGCGTCGATTTTGGGATTGTGCTGGAAGGGGAGATCGAGTTACAACTAGACAGTGGCCTAAAGACTACGTTGAAAAAGGGCACGGTAGTTGTGCAGCGAGGGACAAATCATGTAAGAATGCCCAGAAGAGTATTGCGTGAACTATGCTAAGTGAAGGTAGCAATGGGTAAACACGGCTAAAAGCCAATGTGTTATGGCGTTTATTCTGATTCCTTCTGATAAGGTAGTCGTTGAAAACACTGGCGAGATTTTGGAGCCAACAGTGTATCCTTCGTACTAGATAGATCAGCTAGAGGAAATACCATTCCACCCTTGAATGTCTCCCGCACCAGCAATGTCTATTCTTCAGAGATGTTGCTATTCCTGTCGAAGTCTCTAAATGACCGTCAAATCCACTGGTATATTTCTTAGATGAGGCGAATGGTGTAAAGGTCTGTATTCTGGTTCAATTTACGAACCCCGAAGCGTCACCTCACTTGTATTGTGCCTTCAGGGTAGTGAGTTGTGGGAGTTCACAAGCAACCAAGTACAAGTGAGATCAAGGACAGGTTAGTGTTGTGCGTGCGAATAACGCCATATTACCTGCAGGATAGTCCACTCTCGAATGATGATATAACCATAGTGCCACTAGCAAGCGGTATAGAGCATGACAGCAATTCAGGGATTACAATCACACTATGAAACAAGTGTGTTTAAAGTTTGTGACAGTGGAACATTGTTATGGAATGATTGTGAGACATAAATATGCTTTAGGTAGGATACCCTGGCGATTTAATACTTTGCATGCCCTATTCCTCCTCGAATCAGGCCTGGTAACCCGTACTTACATACGGGTCAGTTAGGAAGTGTAATTTGGTCCTTGAACCACTCAAGAAGGACCTGGTTTGTATAAGCAGTAGCACCAAGGTGACAATGTGCATCAGCAGATTCTTCTCTTGTAAACTGCTTGTAGGTAGCTCTCGGGCCCAACCCTTGTGCTACCAGAGGAGGCTGTTCTGATACAACAAGACTGTCATGCTCTGCGTCGGCAACAAAAACAGGGCATTGAACCTTGTCCAGAATGCCGCTCAGTGTCATTTTCTTTGCCTTCTGCAAAGCCTCATGTGGTGTCGTTGTGTTAAATGCCCATTTCATTTGGTTGGCAAGCCATCTCACAGTGGTGTTTGAATGGCTGCGGCGATCGAGTTCCTGTTGGAACTTATCCAAGTCATCTTCATGCTGCATCACCTCCTTACCGAAGAGGCTGTAAATTGAAACAGACACGTCAAAGATCGCATCTACTAGCAAGACAGCAGCCAAGCGGTGCTCGAAAGCGGCAGCCCGCACAGCTAGATAACCTCCCAATGAAAGCCCAAGCAGGCCCACTTTGGTGGAATCGATGAACGACAGATGCTCTAGCCAATCGAGCACAGGAGTTATGACTTTCTCCCAATCATGGATGAAGCCAAGGCCTTGGTCTCGACGTACAGTGGTTTGTCCAGGACCTTCATACAATAAGACATGATAGCCCCGCTCCAACGCTGCGAAGCCGTGGAAATGAAGCATCTCTTCCATTGATCCATCCAGCCCATTCCCGAGAATAAGACAGGGGCGGGGCTTCTCATCCAGTGAAGCTCGAAGTAGGATGACGGGAATCTCAAAACCCTCAGCTTTGATGACATAACGTTCTGGTGGTATATCAAACATTGCACCTGCTTGGTCAAAAAGGCCAGTCCACTGCTTCCATGTGCTCATGACCCGAGGATCGCTCTCATTGCCGGTCAAAAAGAATGAAGAAGCAAAATGATACCTTGCGGCGCGCAAGTAGACATCTCTTAGTGTCGCCCTATCGTATATGCGCTTCGTACTGATGGTTGACTTTACCCATTCTGCAAGGGTATCGAACTGTTCATACCAGCTCTCGAAGTCGCCAGGTTTGATCTGGTCACATACGTTGAGTATCTCGGCGACATCTGCCCCACCTGCTCTAGCAGAAGCTAGCATGCGAAGTAATTCGAAATGAAAACACGTGTCCGGGCTGAGTTGTAGCATGGTGTGTTGAGAATAGAGACTTAGAATCTGGACGAAGTTTCAACAAAGGACAACATGTATCTAGTATCATCATCTTGGGTTGTGCGTAGTCTGGCCATCTATTATATGTCGTCGATAGCCGCGAGATTCGTACATCGTTCGTGCCCATCCATAGGCAATATGAAAATCCCCGGATCTTCTGTCTGAGGATGCATTGTTGTTCGTCTAAGCCGTATCCTGGAGATCGACGAAGATATTCGTGAACTAAGCCTGAAACGGAGTGCGTTTTCCATATTGGGATGAAGCGGGACCCTGGAGATTTTGACTTTGATAGCCACTGCATCCAGTAGCAGGACTTGGCTTGTACGACTCGTATTGTGCTCCGTACATGTCCGTTGCGCCGCTTGAATGTGAAACCCCCGCAGGTGCCAGCATTTCTCCATTCCATCTATCTCACTAAACCTGCTCGCACCCATGAGTTAGCAGTTGAACAGTGAGCTACTAGTGTACGAGAGGGCTTTGCAGGCTTTGAGTGACTGTGCTGCTAATCTTTGACATTCTGATCTGTTGTTCTAGCGCGTTTGGTATCATCGGTCTTCTCAAGTCGCCTGTCTAGGAACCCGCAGGCACGACATGACCGAGTCTCAAGCTCAGTCGTTCACTTTCATCCACGGTCACCCACTATGTCAGACTACACAAGAAACAATCAGATCACACGTAATGCGTGTTCACCATTCACAGCGGCGTCAAGCACATAAATCGCAGAAACGTTTTGTTTCCGGAGGTCGCTTTGAGGGGCGTTTTCATCTCTGGCAACCTGATCAAGATGTGCTGGCAAAACAAGCGGAGCCGCCGACGCCTGTTTCCATTAGTGGAAGTTCGCCTGACTTTCCTCATCATATTGATGCTACACCTGATGATGATTCTCCCAGCAGAGAACTCACGCCACCAACTTCGCTCGAGTTATTGACGAGTACCAGCGACGGCGAAACAACAGCACCTGCGCTAACAAGGAAATATACAGAACGCATACTCATTAAATACTGTAGGTCAGACGCTGGCATTCTGTGACTGATGATGACTGATACATGTACTAGACTTGCAATTCGGAGGGGGTTCAAAGGTAACGATAGACTTCTTGAGAGCCTTCCGCGAGACTACAGCGACATTCAGCGCCTTCCTGGCTATGGTCGCAACAAGCTATTCCGATGAGACTAGTGATATTCTGCCTATTGATATCACTGAGCTTGAGAATACGGCACTCAGAGATGTTGCGAACCAGCTGGCACGCTCACCGACGGCGCCGGCAAGCAGCACTATGCTGACAGTTGCCGTACTGGCGAATTTGAGACATTGTCGTCATGAAGATGAGCTGGTCAAATGGCACTGGAATGGGCTGAAGCAGATGGTTGATATAAATGGTGGTGCACAAAGGTTGCGCGTACAAGAAGATCTGTATGCCTTCTTCTTCTGGGTCGAGGGTGTCGTGCTCAGTACCAGTGTGTCATCACTTGGGCAGCTTCCAGGCACCAACACAGATGGGCAGAACATGAAGGAAGAACTATTCGAGTTTCTCGGAGATGTAAGCACAAAAACTTCGATGCCTATTGGCGGCAATGACAACAGTAGTCCGCAGCTGACGGGAAGTGTTCTACGAGCAATGTGCCAACCGTCCTTCAAGAAGGACGCTTATTCTTTAGGCAAGTGGCGCAGGGCGAAGCTTGCTTGTTTGATCTATCTCGCAGCGCTCTCTCTGCGAGCCACGCGCCGTTTAGAGGATGATGCCGACTATCGCGCACTCGAAGCCGATGTCCTGGAACGAGAACGAGAATATACTGTTTATCCTGAGGAACTATACTATGTGCTGGTTCTTTTGAGCAATCAAGACCGGGCATGCTATTTTGCTTGGATGGTCGCACGCTTTATCAATACAATCAAACTACTTGAGCAACGTGATGTCAATACTTGCTACCGACTTCTCGCCTCTTATCTAGGGTTTACAGATCCCTACAGCTCGGACATGGAATCGTGTGAATGGGTTGAGCTGTATGCTCGAATGTCAAAACAAGTTTGAGCAACATCCTGCTGCAAAAGGAAGGCGCTTTGTGACTTGTGACTGAACACTCAAGATGAACCCGGCTTGAGCACTACTGTAGCTGATTTGGGGCGTCTGGACTCTCGAGCAAGCGCATTGAGAAATGTGTACAAGGATATTCGAGCCATTACTGACGCAGCGTCATACAGCAATGTAAAAGCAGGAGCCTACGTGCTTGTGCACATGCAGCGTCCACCTTAGATGATCGATAAGGGCTCGCCTTATCCGCCTTGATAGAGTAATCCCGATCTGGCGTTCAATGCCCTGTTCAGGTCAAGCGGGCTAACTTTTATCGTGCGGGGTATGGGAAGGCTTCCCGGATGTGTTCCAGCACTTACGCCTGGACCGAGGCGGCAAGGCAATTTTCGTAAAGACATTTAATGCTGCCCTCTGTCTAGTCTAAGCCATCCTAGTTGCTCAAACAGGCCAATTCCTACGAGACGATTGTCTTCCGCATTTCTCCTGCCCGTACCATGTTAGGTTTAGACTTTGAGGCTTTCGAACTCCGACTCTGATAGCTCGGTCCGTTTAACATAAATCGCGAGATTCGGGGCTTGCTTCTGAGGTGCTACTGTCCGGATCAGTCTAACAGCTACAACCATCAAAACTCCGTCTCGATTCAACATCTCGAGTACTCGTAATGTCTAGCGCATACAAACAACATCTTTGCATCCAGAATGTTGGACCGAGGGGCTGGCTGCAAGGTATCAAAATTATCTCGAAAACATCGGGGAAGACCGTTGGTCGTTATTTTGGCGGCGTAAGATATGCCCAACCGCCGACCGGTCACCTTCGATTCCGCAAAACGCAGCCTTTGGCACCAGACTTTAGTTACGGAAGTGAAGAAGCACCATGCGCCTGCACAACAGAATGTCAAATCTGCCCTCAGCCTGACTGGCCTGGCGTTTTGGCTCCGACAGACAGGGCCCATTGGAGCGAAGACTGCCTACGCGCCAATATCTGGGTGCCCGCAGGAACACCGCCTCCAGATGGCTGGCCTGTGCTTTTCTACATTCATGGAGGATTTCTGCAATTTGGAAACCCCAATAAGGGTGTTGATGTAGTCGCGAAGATGTACGACGAAACTTTGTTCAAGGCAATTGTTGTCATGCCAGGATATCGTCTGAACCTCTTTGGGTTCCTGACAAGCCAAGAGCTTCAATTCGAGGCACAAGGAGATGGTGAGAACGCTGGCAATATGGGCTTCTGGGACCAACGAACAGCACTTGAATGGACTGCCAGCATGATTTCGTTCTTTGGCGGAAACCGCGAGAATATCACCGTAGCGGGTTATTCTGCTGGTAGGTCTCCCTGCCTGATTGAACACTCATGGGTTAGCTGACTTCACTGATAGGAGCCCACTCCGTCTTTCATCAACTTTCGCACGATTTATATTTACCAAAGTCTCGGTCGTTAATCAAGAGGGCCATTATGTGGTCCAATGGGTCCGGAATACAACCAAAGAGTCTTCACGAACATCAAAAGGCATTTGACGAGCTCTTATCAAAGCTGCAGATCCCAGCGTCTACACCCAGCTCTGAAAAGCTCAGTAAACTGCGCCAGCTCCCGGCTGCTGAGCTGGTCAGTGCTCTAGATAGGATGAATAACTCACAGTTTCGAGGGGTTACGGATAATGATTTCGTTAACAATAACCTAATTGCTAACATCAATACTGGCGACTATGGAAGAAGGATGAAACAGCGGGGATTAAAGCTGTTTATCGGAGAGTGTCGTGATGAACATAACCTCTACCGTGCCTGGAAAGCACCGAATAACTCGTGGGAAGCTGTCTGTGAGCGCCTTCTGGAGGACTATCCCGAGCAGACAGTTGCAAACACTATGAGATTGTATGCTCCAGACAAGCAACTGCCCCGAGATTGTCAAGATTGGACCGTTCTCTTTGGGAAAATCTATGCGGACCTCCAGGTTCATTGCCTCGAGCGAGGTTTCATTCAGAAGCTTTCTGATGCTGGACTGGTTGTCGGAAAAGATATCCTCAGGTATCGAATTGAACTAAGAATGAAATGTGCAGATGCCGTATGGCCGCCTGAGTGGGAGGTTACTCATGCCACGGACGAAGGTTTCTGGTGGTGGGGTAATGGATGGGGCGATGGCCTGACGACTGACGAGAAGCGTATTGTCACGCCTTTGTACGAAGCATTTGCTCTATTTGTGGCGGGAGACACCGTGGAATGGGAGAAGATAGGTCCTAAGCATGCTCGAAGACTGACCGCCCAGGGCAAGACGGACTTTTGGGAGGACACACGCTGGGAGGAAGCTCAAAATGTGTGGCAGGCGGTCAATTCATCGCCAACAAGGTCTAGATCGGCCAAACTTTGAGCCAAGTCGGAGACAGCAACAGATCCTGAAACTGTAGATGCACGGATCGAGTTGACTGTGACGAGGACGCTGGCATCGCGAACATCGATGACAGCCATGGTTCTCCCGAGATGGAAGTGAATATTCTGGAACTCTGGAGGACGTGCGCATACAAGAGGAGGGCTGAGGAGATGCCTTTGGAGGATTTGAAAATCTGAAACTGGATGATTGTTGAAGGTGGGCTCCCCATGGCTATCATACCATTACTGAGGTGGATTCTATAACCATACTGTGACACACGACAGGAGGTATATTCCGCCATATTTAGATACCCTTTTATGTGTGGCGACCGTCTTCATCAAGGCGCCCCCTGACTTCCAGATAAGTGTAGATTCCATAGCTATATTATGGTCTACAACAGGATACAAGTTCCAACATATGTGGGCGCGTATTTCGCGTATAGTGACCGCCCTTGTCAAACAGGCTCCTACGGCCTCCATATTTGTGGGTTTCAGAGCCATAGCAAGCTAGATGACAGAGCACAACCTTGGACATGTATGGGAGCGTATCTGGGTGTAGCGAACGCCCTCATCAAAGGGAGCCCATGGTTTGTATAAATGCAGATTCCGCACCCATGCTAAGGCGAACAACAGGACACAGATCCGAACATATATGGATATCTATTTGCGTGTGGGCGAACGCCCTAGTATCATACGTCAATCGGGCATTGCACCGTTGCCGAAAGGAGTTCAATAAGTTGCCTAATATCGTCCACAGAGTCTAATCCCAACACACATTGCTCGATGGCATCTCTTCTTTGTTCATTGATAACATCATGAACGAGCATCCTCCATTTGGTAACAATGTCTTCATTTGTTGCAGGCGGTGAAATGCCCTTGGGGCCCTCCGTTCGGTTGGTAACCTCCATGCCGTCCTTGAAACGAATCGTGACTATTGTAGTCCAGCCCATATTTCCAGCCACATCGAAGGCTGAATTGTGTGTTGGTGAGACCTTATTCATGAGTCCTCGAATCAGAGGACGATTGAGCTTTTGGGCTCCAAACTGTTCCATGAGAACCTGCTTGTCTACAAGCTGAGCTGATACCGCATACTGAATAGACATCTGAGCGGCAGTCGAGGTCAGTGGTTTATCCAGCGGTGCGATCCATCCTCCATGCTCAAATGCGGGTTTGCTATGCTCTGTGATAATATTGTCGATGTTGTCGAGATTATCTTCCCTAAACATGTCTGGGTACTGTTTCTGAAGATTTTCCACGCAGTCGATCGTTCCATGTAGTGCCGCCATGGCAGCGTGGAGCTTGACTCGTATGCCCTCTAGTTCCCATGTTTCGCCTAAGCCCTTGATCAGTTCTGTAGGAAGTGTTTTTGGTTCATAATTGGCCCCTTGGCCGAAGCAGCTGAGAAAACCACCATATGGCGTCTCATAAACCTCTTGAATGCCAGTATAGCCCTCTTTTGCCATCAATACTGCGAATAGCCCATTTCGTGATGCAAATCCGTGTTGCATTCGTTTTGCCATAGATCCGAATTGCGCAGACATGAGACCGCCAGCTTGTGTGCAAGCAATCCCAAGAGCTGACTCAATATGTCCAGCCTCAAGCCCAAGAAACGATGACACTGCTGCCGCAGAGGCAGAAGGACCTTGAACAGCCCCACTGTGCCAACCCCGCGAGAGGAGATCTGCTCCATGCAATGCCAGGCCTACTCGTGGTCCCACCTCGCATCCAACGACGAATGCTCTGAGAAAGTCTAAGCCACTTAATGGTGTGGTACGTTGAGATTCGAGTTCGGCAGCAGCGAACAGCGCTGGGAGAATTATGGAGCAGGAATGCAATGGCGCTGCCGAGTGATAGTCATCCAGCTCAAAGCCCTGAATAAACGTGCTGTTCAAGATGGCAGCAGCGAGAGGAGAGACCTTTTTTCCATTCCAGCCTATCACTGTACACTGGCCTTCAGGCTCCATTTTGAAGATTCCCCTGGCAGCAGTTTCCGACCATGGAAGGTGTGCGGCGACAAGCCCACATGCGATTCCATCGAGAATTAGGTATTTTGCCCTGGTGATGATCTCATCTGGAATATCACCGATAGTGGTGTCATGGATCCATGTGCACAGTTTTCCAGTATATCCGGTAGCATTACTGACCTCGGTTGAGGGGGTATTGGCTTTGTTTTCTTTGTCGTGGGCCATGCTGATTCCGGAGTTCTTGTTACACTAGTTAGTATCTATGAAGGGGTACTCAAATTTCGACTTCTGATGAAACTGAGTGATTGTACTATCCATGTACATCCAGCTGTATTTATATTATCTCATTCAATTGCACAGCGATTAGGGTTTTCATCGTGGATGGGCTGAAACTCGCGTCCTTGGGTCATTATGCCTCGATCCTTGTCAAAGTCACTTGTGATGACATGTGGAGCTCCTATCGCTCTGACAAAAGCATGGGATACTTTTCAAAGCGAGCCACCTCACCTGTGTTCCTATACGTAGTCGGTCTCTTTAAGGTTGTAAAGAATTATCTCCATAGCTATCTCCCCATTAGGCTGAATACGGGGAGACAAACTCGGGCCGCAGTCGGCGTATTGAGTTTCTTTGGGCTCTAGTTGGGCACCAAAGCCGACTTCGACACAGAAGTCCGATGTTCGGTGCGAAGAAAGGAGCAAAACAAGGCTCATAAACTTAGGGGCCAAGCAAGTCATACTATTGGAGCCTGACGTCTGAAGGTTCGAATGGGCACGAATAAATGAGTAGAATATCTTTGGTTCTCTGCCTGGTGTTGTCCGTTTCTCTTTCCTATAAAATCCCTGCAAAAAGATCTTTTTCCCGCTCCTTCTGCGTCTGTGCAGGCATAGGCGCGTCTTTCCATATTCTCTTGACCAGGTTGCTCTTGTAAAGTGATATTTGTAAGTTTCGCATGATTAGGAGGCTCGATGAAATTTGCTTTTCGCAGGAGGCAGAAAGAACTTGTTGCATTTCCCTGCGATCGAGGCCATTCCAACGCGCACTGCGGCGAGATGCGGAAGAAGCGTCGATGCAAAAACTGGGGAAATCCTGTCCAGATACAATCTCAATTCGACAGTTCCGCAATATTATCATACTCTGAATACGTGGAGCCGCGCCTGTAGCTCCTTTTCACACATCGGAACAACTTGGGATGTTCGATATACACAGCTAGGTGATCTCGTTCCAAACTGCGGTGGAATTCTCGGGATTGTCATCTCTACAATCTTCGAAAGGGCAGGAGGAGTCTCACAGGTGTTACAAGGCCGCACAGATAGTAAAACCCATTTATAAGAAGACTCTTTGGTATTGCTGAGGCAAGGAGGTTGGTAGAAATTGGCTGCGGGCCATTACTTATTGATTGTTCTTCTTGAACTCAGTCTATGCTGCCTTTCGCAGACCCGATGAGAGTCTGTGTTGGTATCAACACCAAGGGATACAACAGGTTGTGCTTTGGCTTCTCCAGTTGTACTCAGACACCTCAATTCATGTCTCCATGCCTTCCTCCGTCGTATCACCAGAACACCAGTAGTCATGCCGTACAAAGTCCAGACCGGTTCTCACTCTCTCATACCTCGCCTTTGCTCACGAGCTTCAGCTAAAATAATGTCATTGCCAGAATGGCTCTTCCTTGACCACCTTTCAATTGTGGCTGCGACAATATCATCTACATATCAAGGGGTCTGATACCACGAGTTATGTTCCTCAATTGCACCCCATTGCGATCACAGAACAGGTCCTATAAGAAATTAGTCACTTTCAGAGATCCGTGCAGAGAGGAATAAATGCTTACCCCATCAATGAAGTATCCGCCCTCTCGTGTGGCCAATCTGCCATGGTCCGGTTGATGGTACATGTTCTCCGGCGTGGGTCCTGGCACATCAAATCGGGAAGGGATTTTCACCGTGAGGTTCTTGGACATGATGAACTTGGCGACATCGGAGGTGTTCAGGCGCTTATTTCGTGGATCGAGGCCACTCATGAGAATCGAGTCGTACTCAGACTCTACTTCGTTGTTGCTCGCGATTTCATCCAGAGCAAGTGCCAGCTTACGTTGCGTTCTTGCGTTGACAACGAAGGTTGTCTCCTGTAGATACTCGACAACTTGAAGGTTTGGGAAGATCCAATAGAGGAACGCAAGCTTCCCTGGCGTGCTCATTGAGCCCCTTCCTTCACCATTGATCTTCAACGTATGGAGACCTTGGTAGAAGTGGTTGGGGGCGAACGGGACAAGCATCTGGGTGCAATCTGGCGAGCGATCTTGCCAGTAGTATGTAATGTCACACTGGCCAACGGCGATGTCCTCTGCTTCCTCCTTGATTTGATTGCATACTCTCAGGAGGGCGTATGGGTCCTTCGGCTCCACGACTGTACGAGTACGCTCGGGACCTTGCCAGGTGACCCAGACCGTCATCTCCGAGAACACAAAGCCCTGGAAGATTACACACGGGTCAGTCCGAGTCAGAGATCGTGATTTAGAGATCTTCAGTGGACTTACATAGATGTTTGATCGAATTTCGAGAGGAATACCAAGCAAAGTTGGTGTGGCAGGAAGGGGAGGTGGGAGGGTGATCTTAGGCTTCTTCGGCGTCGACGGTTGGGTTGTTGGGGTAGACATCTTGTCAGGATATGAAGAGGTGTGAGTTTGAGTATGGGTATGGGTATGTCAAGGTTGAGATTGGATGAGTCAAAGTTCTTGGAAACAGAGATTGGCCCGTAGATGTTTACCTGTGGTACTTGAGAGTTGTGAGATAGATGGATGTTTTGTAGGAAGAGAAACCGCACTGCCTACGATCAATCACATTTGGACTAGAGAGCTGCAAACTCTTGCAGTGAAGACATAACATCAGTCTGCGTATCGCAGGCCATGAGGCAGGTCTGGACTAGCTCCATTCCAGTGCAGCCTGGTCCAGAAATACCAAGAGTCGCCGTCCTGCACTCGAGAAGCTCAGCCTCGTCAAGAGGATCTTGTTTGGCACATTTTTGACTACAGCTCTGGGCGATTCGACGTTCGTCTGCAGGGTTTGGCATGTATGTTAGCACTTCCACAGATAATTGAGGTTCTCAATGTACTTCTGATGGTTGGAGAATGGTTGGCAGAACCGATTCCGCAAGCAGAGGAAGGAACACAAAGGGGACTCTATTTCCTTCTTTGTTATCTAACACACTCCTGGCGGTCAACATAAAATATTCATCGTAATCTTGCCAGGAAACTGGACAGCACTCATTTCGAATTCAATGGGATAATCATGTTTGGTGGTGGGAGAATAGCTTTTAGCAATGGAATAAACTTTTTACAGATTTCACTCTCCAACACCAGCATAGGCCTTTCCACCAGCTAACTTATCTATCGCGATACATTCTTGCAGGCCCGAAAGGTTGAATGCGACTTTAATACCGCTGTTAGGATCAGATGGAGAGGCTTTGCCAGTCTGCTTCAGAACCTGCAGTTCATTCCGCACGCTTTTGATGAACGGTTCAAGACAAAGGCCAGGGTAGATAACCATTCGAAACCCAATTTCACGGGCTTCTTGTACAGTAGACAGTGGAGTTACGCCGCCTGGGACCACATTCAAGAGCACAGGAATACTCTCGAAGATCTTGCATATTTTCACGGCTTCTTCCCTGGTCTTGATGGCCTCAAAGAATAAGATGTCCACGCCTATGCGAACTGCTTCTTGAAGGCGCTCGATTGCTTCGTCAAATCCATACGTCTGATTGGCGTCTGTCCGCGCAATTATCAGCATGTCGGATTGCAGTTGATCTCGAGCTGCAACTGCGGCTCTCAGGCGACTGTAGTAGGTTTCACGATCCACGATTTGTTTCCCCAAGAGATGACCACATCTTTTCTCCTGAACCTAGGGAGCCGTCAGCGCAGTTAGAGTTATCGCAGTTGAGTTAACATACCTGGTCTTCAATGTGCAACGCGGCGACTCCAGAGCGAGCATATTGTGTCACTGTTCTAGTGACCATGATTGGTCCGCCATACCCGGTGTCTGCGTCTGCGATCAATGGCACGGAGGGATCAAGGGATGCAATCATCTCGGCATTAGCCCGCATATCATTCAGAGTTGCCATTCCCAAGTCAGCCCAGCCCAGCCTAGACATCGACGTCCCAGCACCTGTCTAAACCTACAGTCAGCAAAGAAGCCCAGACAAGCGAAAACCACGTTCCTCACCATGTACAAAGCGTCGAAGCCAGCAGCGACGGCCAAGCGGGCCGATAAACCATCAAACACTCCGGGGCAGACGACAACATTCGAAGGGTCTTTCAATAATTCTCTAAGCCGTTTTCCGCCGGTGAGAGGGGAACTAGACTTGATGTTGCTGCTGCCAGCACGGCCTGCGTCGATCGAACCCATTCCTGCGACTGCGCTTTCAAGTTTCAATCTTGTCTCAAGCGGTGAACCAGCGATGCACAAGTATATATTATACTGAAGTTGGGAAATCTATCGGAGTTAGTTAGACGGAGTAATGTTCTGCTGCACGCTTACATCATAGGTCACCCTTCGTGGCCTCGCCGACATCGACGAGAGCGGGCCGATCATCGCACCGGAAACCCGAATTACGGACTTGCAGATCGGACCCCTCAATGCTCCCCGTGTTTCGGTCTCATTTTTACAATTGTATCTGCTCCCATTGGTTGTATAATTGTCAATTGGGATTACTATTCTATGGACAAGCTATAGAGGATCATAAGATTGTCAAGACGAGGTCGGCCATGTTCGTCAGGTTCGACATGATCGGAATGCGATATATATCACCGAGGTCACGGAGTATCTCTCTTCAACCTCCTGTGACATAGCTTTTGCTCAACATGGCAACGCACACTGAGGCTCGGCCTACTGAACTCACTGCTGTTGAGAATCAGTTTGAAATTCAATTGAGAGCATTGCTATCCCGGCTCAAACAGTTCGATATCGACTCACTGCAGATCGAGAAGGCCAACTCGGATCTTTCTATTGATCAAATAGTCTTACGATACTCAGATGCACTACGCAAGATATCAAAACCATCGGAAGCTGAAGCACTAGATGATGCCCGAGAGAAGATTATCGATAGCAAGAACTTTGGCGGGTTGGGCTTGGGAGGAGAAACGTCTCCTTCCCAAGAGCAGCAGAATGAGGCGCTGTTCTTGATCGAGTCCTGGCTCGAAGCGATGACTTCTCGTGAGAAATCAATAAATTATTTATCCTGCCGGACCTCCTCCGCACCAGGAGTTCGCCCGATGACTGCGGCGCAGAAGATTTTTGCTCAGCATGTCATAGGAGAGAAACCCCGGCACGGATTGGCTGCTGGTGATGTTGTCAGGGTGGGAGTCGATTGGATTCTGTCCTCAGAACTATCTTGGGGGGTATGTATGAAGAACACCATTTAGTACGTCTGAATGCTAATTCTTGTCCAGTCCATGGATAGAATACACAAAGACCTTGGATCGCCAGGAATCTGGCGCAACGACAGGTTTTGGCTTGCTGGAGACCACGTTGTTCACCCAGACGTGGCGTCCAATCCAAAGATCAAGGCTATGATCGATGCATCTGAACGCGCCAAAAAGGCCTTCAAGATGACTGAATACCAAGGCATGAATTACACCATCATGCACACTGAGTTTGTCCGTGAACGAGTTGAGCCAGGAATGCTGGCAATTGGGGCAGATTCCCACACATGCTCGGGCGGTGCAGTCGGCTGTCTCGCAATTGGACTTGGTACTGCGGATGTCATGATGACACTGGCATTGGGCGAGACTTGGTTCAAGATCCCCGAGTCGATTCTCATAGAATTTGTTGGCAAGCCTGCCTTTGGAATGTCTGGTAAAGATGTCATTCTGCATATCCTGAAAGAATTGAAGCGGAATACTGTTGCGGCTGAACGCATTGTTGAATTCACAGGTGAAGGTCTCAGGTATTTGTCCTGTGATGCAAGATTTGCAATTGCAAATATGTGCACCGAGTTCGGGGCGATCACTGGCATGTTCGTCCCAGATCGCATTACGAGTGACTATATTTCTAGGCGGCGGCGGAAGGCCAACAAGACGAACTCGCTGTACTTCAAACCAGACCCCGACGCTCACTACGCTGGACGATACACTATCAACTTGTCCGAAGTTGAAGCTTCAATAGCCATCTACCCCAAGCCCGACAACGTTGTGCCCGTCTCAGAACAAGCAGGCACAAAGCTCGACGGAGTGTTCATCGGTGCTTGTACCACGACTGAAGAAGAGCTGGTATTGGCGGCCCTTGTGTTGAAGGTTGGCTTAGAACGGAAAATGCCACTGGCAAAGGGTAAAAGACATTATGTCCCTGGTTCCTTGCCAATCGTGGAAAAGCTGCAAGAACTCGGACTACTTGACGTCTATGAAGCAGCTGGATTCACCCGTGGACCACCTGGTTGCTCATACTGTGTTGGCCTTTCCGCTGAGAAAGCTTCCCAGGGTGAGACGTGGCTAAGTTCACAGAACCGCAATTTCGAGAACAGAATGGGTAAAGGTTGGTTCATTGACACTCGGGTGGACGTTGAGATCTTGGACTAATAGTTGATACAGGTGCATTTGGACATGTTACATCTGCCATCGTCTGTGCTGCTTCCAGCTTTAGCATGTCCATTACTAGTCCAGCAGACTTCTTGAAAGAGTTGGACGCGGAATTCTTTCAGCGTTATCGGCAGCTCCCTGAGTTCGAGCTCGCTCCGGTTGACTACTGTGAACCCGATCTATTGTCCATTTTGACCATCGGGAGCTCAGAACAAGGAAAAAGGGTGGAACCCGATGAAGCTGAACCAGCTAAGAAACTTGACACAATAAGCAGCAAGGTTGTAACTCTGCCAGACTTCATTGACACAGATGCCGTAAGTCCTGAATCCCCATGACCACGAATGTCGGAGTAACCGTCGGTTAGTTGGCACCAGGCTCAACTTTGACCACTTGTACAACAGATGAGGAGTTTGGGCAACATGTACTCGAACACACTCATCCAGACTTCCGGGAGAAAGTTCGAAACGGACAGCAGATAGTTGTCGCTGGCAACGCCTTCGGAGTAGGATCCAGTCGAGAAGTGGCAGTCTCAGCGTTGAAAGGTATATTAACATCCCATCCGAACATCTTTGGTCAAATTTCCCTTTAACCAGTGCTTTGAACAGGTGCTGGTGTCCAAGCAGTGATTGCTCGCTCATTCGCATTCATATATGGCAGGAACCAGCCAAGCCTTGGCCTGCTTGGAATTGCAATTGACGATGATGAGTTCCATTCAGCCGCCAGTGAAGGGGCGGATATAACCATCGATATCCCGAACCGAACTGTGGTGGTGGGCGGACGAGAATTCCCTTTCCAGCTCTCCGAGATGGAGTATAATCTTACGGTGAATAATGGCATAGCGGCTTCTTATAAAAGATTTGGCAAGGGTATATGGGAGACGTTCACCAAGGGGAAATCCACCCCCATATCAGAAGTCCTCAATGTTGCGGATGAGAACAAGCCACAGAAAGAGCTCCAGTGGTAGGATGAATGCGCAGACTTGATCATTCCAAGAATCTTGAGGTTGCAAGATCATCGCACGGCTGATTGTGTCGGTTTGAAATCATCAAGAGAGGATATCGTGCGTTAGCTACGTCGTCCTTCATTGATCAGATACCTGCGGAAGGTGGTACCTGATTGCGGCTTCGAATGAATCCTTCATGAACCAGCTAATGTCTACGTAACCAGTAGGTCCAGGATGTTCGGGTTTGGGAACAGACGTCACCAGAACTACCAAGGATGTCAAGAGTAGAATAGTTTTGTGTGGATTGAAACAATGCCATTGAAAATTGTGAGAGTGAATAATGATGATATTGCTTGAACTTGTCGCTTGGTGTTGACCCGTCTATGAACGCTGGCTGCATCCTTTCTGGCCGTTTGAGCTTCCACCTATCTTCAATTTGAACTCGGTGTAACACTTGTCTTACTTGCAAAGAGATCATTCTCCCCCTGTGTCCGAGACATGGACCTAGTAGCTAGTAGACTAACTTTTCGTTGTGTAAACTTTGTCGCACAAAACCTTGCTCATTCTGTTGCACATCAACTTGTTGATGAATGATATTGAGGAGGAACAACGGGCGAACCAGAGCAAGGAGCCAAGTAGCGATGTTTTTGGAGTGGACGACATAAAAGTGTGCGAAAGTACCCAATATTCCATCCGGAACTCTCATACTGAATCAACTGGACTTGTTGCCTAATGTTGTCTTTAAGGCGCAAAGCTTTTTCCCCAACTCCGTTTCAGAATTCATGCGACAATCAGTGGGGGTGTTACTCATCTCGTCCAAACACTTGTCGTGATCGTAGTCTAGGTCCCTGCCGGTCTTTGGTGTCTTTAGTTTCTGTGTATTGCCCTGCAAAAGGCTTGCGTGGCTCAGAGGTTCCCAAAAATACCTCATGCTCGACAGCTATCAAGAGTTGAGCTGTTGTGGAGTGGCGTTATTTGGTTCTCCCAGCCAATATTTCCTGGCACTATCGATGAATGAGAAATTCATTTACTCAACATGGCTCCTTAGAGAGCTTCTTTTGGAAGCCTTGACGGTGCCCTTAGACCCGGTTGAAGTTGTTTGGCTTTGCCCAAGGCCACAACCAGATAAGAATAAGATTCTTGTAAACGCACCAACAACAACAAATGGATAGTTGCCGTAGTCAATAGCATTCCAATTGTAGAAATCGTAGTATGATTTCAGTCCGAGGGGATAGCAGCTGTATAAATGGCCAAAATCTGCAATGAGAAGGCCAAGGAGAAAAGCACGCCAGACTCTGAGGTCTCTCGTGGACCTCAAAACAAATGCTTCATTGAAAGCAAATACAAAATACATGTTACCTAGTTGCCTCAGGACGACGTTTGTTCCAGTAGGCACAGCTGATGGACTGGGGCTAGACGCAGCATGCTGTAGTTGCAAGTAGGTACCTGGTTCGAACCATGCAAAGTAAGCGCCAACCAATGTCGCCACAGGCTCGATCCACAAGAAGAAGGCGATGTAGGGGAAAGGAATGTGCGCCATGGTGGCACTCTTGATAGCGGTCTCTCTTACGAAAGGTTAGATCTGATCTGATGGCAGTGGATGTGGATAAACATCCAGTTCAGAAAACTAAGGGAGTCCAGCTACCTCGGGGAGAGGGAGAAATACATACATTATTGTGGTTACCTAGGTACTCACTCTTTACGTAGAGCGATTCAAATGTGTTTGAGATTGCAAATCAAGAGCAAGTGAGGAGCAAAACATATGTGGTTTGACGATCGGAGAGCAGATTGGCTTGTTTTGCTTTGCTGAATCCAAGCCTCTTCAGCCCCGGATGAACACAGCAACCAGTGAGAAGAAGGACAAAGGACGAAGCACAGGGGCCGGACTTTGTTCATCGATCCTGCAGCGAAGATTGAGATTATGGGTTAGTGCACGTCATGGGTGGGTGAAACACCGAGTCCAGAAGAGGCGTCCAGCCAGCCTTTGATGGGGTTTCCGGGGGGCAAGGGGGGTTGAGGGGGACCCCTCGGGCTCCTTAGGCGCACCAGGGGGGGTTGCCAATGCTCTGGGTCGAGTTCATGCCTCAGGTGCAGTGGTTGCCAGCGAGGACGGATGTTTCGTCGGGGCAACGCCTCGGGCATTGTTGGTCACGATCCGGGCTTGGCCGGCGGACTTTTAGGCAGTTTAGGCTTGCGCTAAGGAATGTGATGGGCAGGGTTCATGGGCGGAAAGGGCATCTCACTCCATTTCTCACCTCCACTTGGTCAAAACAACATCGAACTCTGTTGCTTCTTTTTCTCCATCAACAAAATTCTGGCTGCGGCCTGTCCTTCTACACATCCACCTCCGCGTTTTTGGTTTCTTTTTCTGTGCCCTTTGCTGCTACGAGTACTCTGTACTGTCGTTCGCTCCACTTGTTGATTCCAGCCGTCGACTGCCCTGCCAGGCTAATCCTGTGCTTTTCTCCGTCTGCCCACCAGAAGATTTAATGATAGATCCCACAGCTGGCTCTCCCCAACATCGTCGCATTCGATCGCTACACAACGCTCCTTAAGAGACCGTCATAATGTCATACCCCGAGATTTCGAACATCGCTCCTCTCCGCAGGACTTCTCTCATGACGCAGCCTCGACCAAAGACTGCTCACGACAATTTCCCAGAGAATTACCATGTTTCATCCCGGCCCGTCACTAGAATGTCGATGATGCCCATGAGCCGCAACCACGACGTACTGGATTGGGAAACATTCAGTCGCAACCAGGAGGAGGCGGGAGGGGAGAATGCCATCACAGAATTCGCCGACCCGTTCGCTGATTTTTCAGCTGAACCCACTACTCGAGAAACTCTACATCAGAGGCGGTACTCGAATTTCACACAATCATGGAAGCATGGCATGTCGGAGCTTCGTTCTCTGACTCGCAGAATGTCACTCACAGTCCGAACCAGGAGTTCCAAACAAAAGGAAGAGATGACGGAGAAGCGGCCACAACCACACATGCCACTCAGATCAGGCAACGACATGATGGACATGACCGAGGCCATGTCTACGAGACCAAAATCCCGTGGCCGTTTGCTGCGAAGTCTGAGTACTAGAAGGAGACCCTCTTTACCACTTCTCAACACCCACGGCACTCTTGATCCACAAAGGGAGACAGTAGATCCCTTGCCTATGACCGCTCGAGGTAGAGGTCAACCTTTTCTGTCGGACCTGGTCTATGGAGGAGCAGGAGCCAGGGCATCTGCGGCTGCCCAGAATGAGCTTTTCCATGCCTCAAGGACGCCTCCGCTACCTCCCTACGAGCCGCGACAAGGTGCCGAGAACAAAGCTGAACAAGACGCTGAGAGCGGAATTGGAATTGTTCTGGACGGTCGTACTCGACGTGGTTCTTCCCCGGTCAATGCCCATGTCCTCTGCCAAGATCCAACCTCGGTCCTGGCGAATGAGTTGCTGGAGAGCATCTTGTCATTTCTAGATGTGGAATCCCTGACTCAAGTCGCCCTGGTTTCACAAAAGTGGCACGACCTGTGTCAATCGCAAGCGGTGTGGAAGAGGATATTTTATCGAGAGTATGGCTCGAAAATCCCCTATCCCCTTCCCGATTTTCCTCCAGCTGCTGGTCTTGGTAAGAACACACCAGGCCAGGATTTTCGAAAGCTCTTCCAAGTACGAACCCTGATCGATAAGCGCTGGAAGAATGGAGAGGCCGCTGCGATCTACCTTAATGGCCATAAAGATAGTGTTTATTGCGCGCAGTTTGATGAGCACAAAATCATCACGGGCTCTAGAGACAACACGATTCGAGTATGGGATGCTCACACATACCAGTGCATCCGCAAATTGGGACCACCCAACAATCCTCGGGAAAGACAACAACTTGTTTCTCCACCAGTTGAACCTCAGGGAGTGCTTCCTTTCTTCAAAGCGGATGTTTCATCGCCAGATCCGGTGTCCCTAGACAGTGGCCTCTGGCATCAAGCCTCGGTACTGTGTCTACAATATGATGATGAGACTCTGGTGACTGGGTCGTCGGACTTCTCGTGCCTGGTATGGTCTATTAAAGAAAACTACAAACCGCTTTTCCGGTTGATTGGACACCATGCGGGGGTTTTGGATGTTTGCATTGACAAACAACGAATTGTAACTTGCTCAAAGGACACGACAATCAAGGTATGGCACCGAGTGACAGGACGGTTGATTAGGACGCTGGTTGGGCATCGTGGACCAGTCAATGCAGTTCAAGTCCGTGGGAATCTCCTAGCAAGTGCGAGTGGTGATGGAATGTCCAAGCTGTGGAGGTTGGAAGATGGGGTTTGCATTAAAGAATTCCAGTCCAAGGACCGAGGACTTGCGTGTGTTGAGTTTTCGGAGAATGGTCGAACGATTTTTGCTGGAGGCAACGACCAAGTCATCTACGAATACGACACGGTGACGGGTGGTCGGATCCGAGAGCTTCGAGGACACCGGGATCTCGTGCGATCACTTCACTTGGACTCGGCGAACTCACGCATAATAAGTGGAAGTTACGATCATTCCATCAAGGTTTGGAATGCAGCCAAGGGAGAATCGGCGGATGATGGCGGACTCCAGATCAATTTTGAAGGATGGACGTCGAGCTGGATCTTGGCAGCGAAGAGTAATTATCGCAAGATTGTGTGCACCAGCCAAGATGGGAGAGTGGTGATTATTGACTTTGGATATGGGATTGACGGTGTGGACCTGGTCGAGGCCTAGACGGACCGGACAAGGCTGACGTTGATGTTGACGCTGACGCCACTTGGGTTTGACACAACTCAGGCGTGCAACATAATCTGCACCGAATATCTTTGTTACGACACGATGCTCACGAAACGGAAAAGCGGACATGGGGATTGGCATAGACACCTGCCACCTATTACCATGATCAAAAGCCGGAGGGAATGCTTTGAAGGTCTTTTTTAGTATTTGGATGCAAGGTGTTGGTGGAAAGACGGTATTTTGTTATTTGAAAAGGGTGACTCGAACCGGATCACTCGTGCTAACATTATTGATTGAACTGGGAACTGTGAGTGGGTGGGTGTTGACTATTCTTTTGTATGATATTTGAAGGCAAGATGGATGGGATCGGATGGGTAGTGTGGTGTGGTGCTCAACGGAGTCCTACTTAGTATTGGTGTTTTGAATTGTACACAAGGGGTTGGCGGAAAGTGGGCGAAAGTGGAAAAAAAGCAAGGCTGGCAGGTTGTCTTGTCAGGCGGCCGGACGTGTCAGAGGGTCAGATGTTTACGGGCTAATGCAGGGCGAAGGAGTTTCAAAGCGCGACAAGAAGAAAAAGGAGGATTGTGCGCTTACTCTTGAGTTCCGACTAGACTACGGAGTACTGTATGTGCGTATTGCTGGAGGGGGTGCATCTACCTAGACTGACACACCGAATATGTACAAAAATGGTTGAAATGGTGGACTGGACTGGTGATGGACTGTCGAGTGAAGAAAACAAAACACCAAACACCGAAAAACACGGCACAACGTATCCGTAAAGAACACCCGTAGTCCGAACGGAGTAATCAGCACGCCCACCGCCCACCGCCCACCGCGCACGTCGAATCGCGTGATTGCTTAACCATGACTCGCATGAAAAACGACGTCATGATGTTTACTTTTCGGCAGCGTTCGGTAGGCAGCGTGAAAATTCCATCACACAACCAATCGGCTGGGAGGTTTTTTAAGCGAAACACAACCCATGATTTATCGGATAGCACCGTTGACCATGTGCAGTGCTGAGATATGGCTGGGGAAGAGTGGATGGCCAAGAGATAGGATGTGAATGAAGGATCTGTGCCTTCATTTCATCGAGTTGTCTAGATCTGTCAGGGTCAAGTTAATATTTGCGTCGTGTTTACCGCACTTCCCCCGTGCAGAAATGGCCCCCTTGACCCTGGACCTGGACCGCGAACAAGATCAAACAGGCTCAAGGGTTTGGGGCGTGGCAAAAAAACCATGTGGTTTGCCTGCTAATACGGACTACTAATTAGCACCCTCTGTTGGTGGCCACGACAGGCCCTTGTTAGAGGCGAAAGGCAGGACGGCAGCAGGCCTAGTTGGCAAAGTTGTTGACTACCTAGGTAGTTAGTTGGTTTAGTAGCTTTGCATGTTTAATAATAATAATAAGACGCGTTCGTATCCCACTAAATTACGCGAGGGAAAGGGCAGCAAGGCAACTGAACTGAGGCAGGTGCGACTAAGCACACACTGTATCCATCCATCCCTGCCTAACCAAGTACTACTCGCGTACGGAGTACTTGCCATAATTCACACTCAATCTCGCAACTCGAGAAGAGGGAAGCAGCCACTCCCATCATCACTAACTAACTAGAACCACTACCAACCACCACAAATTCTCCGCCCGACTCACAATCAGACTTTGTCACACATTCTTGCACTGTTTATCACCATCTGCCTATTCACTGTTTGAACATCCCAGTGTCTGTCTGCCTGTCTGTCTGTCATTATCCTTCCATGCCTCTCCCTTTGACTCCATCGAAATTCCCACCGCGAAAAACCCTGCGTCTGAACCAAAACATTGACGTCGCAAATATCCCAACTAGCGCCCTCTAGCCTGCGCTCCCACCACCACCACCATCACCACCAATACTAACCGCTATCACCAATACCTGCCATCGTTCTACCGCTCCACCACCTCCGAGTCCTTTTCCATCCGTGTTCTTTCTTCCGCTCTCGCCCTGGACCATCAGTCACCTGCCTATCCCATCCTCCCATCCTATACACACCATGCCTCCCTCCAAGCGCAAAGCTCGTCGCAAACCTCAGGATGTCCTCGAGTCGTCCGAGCTTGACTTCCCAGACTCATCGCCCACACGCCCATCAGCAAAGAAGCGCAAGGTATATTCATTTTCTTTTCCCTCGAGGCTGCGCCCACAACTATCTCAATCACAGCTAATGCGTGCATTCGTTGCAGGTCAATACCACACGTTCTACCGCGAGAAGACAGTCCGCGACGCCCGATCTTGATCCGGACCAACCTCTAGACCATGACTCTGGCGATGACACGGAGGAAGTCTCCCAGACAGACCTGATCGATTCCGTTGTCTCGTACCTTCAAGTGTCGAAGGATTCCATCGTCGCCAGTGTCGAGTATTCCAATGATAAAGAGCAGAACAATAGCCCGCAAAAGGTCTCGGCCTATGCAAAGATTGCTGGCCGCGACTGGACCTATTTCGTGCGCGAACAGTCGGTCAATTTTGGAAGACCTCCCGACGATCGTCCAACTGTCAACGGTGCCTCCAGTCCTATCGCAGACCTTAAAGACGTTTTCCCGGTTCATATCGACCTAGGCCCCAGCAAGATAGTCTCTCGCCATCATGCCTCGATCTATTATGATGCAGATTTTCCCGAGGAAGAGGGTGGCTGGCATGTCAGAGTCAATGGCAGAAATGGTGTTCGAGTCAACAATGTTTTGATCAAGAAAGGGCTCCGAAGACAGATTAAGTCAGGCGATATTCTAGAAATTGCCGGCACCCAGATGATGTTCGTCACGCCCGGCGACAAAGTCCAAATAGACCAGTATTTCATCGACCGTGCCAAAGCATTGGCTGCGGGCGAAGACATTGCGCCTCCCCACGCCCACCCCGAGCCTGCCAGATTTGACACAGCTCCCTACGCTGCAACGACGGGATTCCCTTCTCTAGCACCAGCCCCACCGAATCTTAAGCGCGAAGCAACTCCTCCCAATCAGGTGGATGGAGGCAAAAACCAACGTGGTGTCTTCGACAGCAAAATGCCCATGTCACCCATGTACGGACGAGGAATGATGATGGAAAGTACTCAAGAGATCGACTACAGCCGCGATTCCGCCAAAGATCTCAAGCCACCCTTCAGTTATGCCACCATGATTGCACAAGCCATTTTCTCCAGCGACGAGGAGAAGCTAACGCTGAGTAACATCTATTCTTACATTGCGGACAAGTACGCCTTCTATCGACATTCCAACAGCGGTTGGCAGGTACGTGTTGCGTCCATTGTGGGGGCAACAATTGATCTAACTGTGATGCAGAACTCGATTCGACATAATCTATCCCTTAACAAAGCATTTCAGAAAGTTCCTCGGCGGACCGACGAGCCTGGTAAGGGCATGAAATGGCAGATTGCACCTGAATTCCGACAGGAGTATTGGAAGAAACAAGCACGTCGCGGTGGTGGTTCGGCTCCTTCGTCCCCAGCTTCTTCAAAAGATGTCAACCCGAATTTCCGAGGTCCTAATGGCCAGAATCTGGGATATGACACGTCCATGGTGAGCTCCTTTTCCGCTAAGGATGGACAAGGCCGTTTAATTCCGCCGACCCCGAAAGTGAACCTACAATTCCCACCCTTGTATCCAGGCGGTTCCTCGGGTCCAACGTTAGCACCACCCTTCCAGCAACCCCAGGAAGCCATTACTCCAATAAGGAGGCGAACGGATACACTTAGTACGCTCCCAGATACTGAACTCGAAGATTCTCCTCTTCCACACAGGCATGGTGGGCCTACTCCGCGGATGGGGAATGGTTTACCAGCGTATACCCTTCCATCTTCTGTCCCACCAGCCCACCATTCACCGACGAATCCAACCCTCTCATCTTCCTATCTCGATACGCCGTTCCGCTTTTCACAGCATAGTATCATCACCCCAGCTCCGTTGCGACAGAATCCCCGATTAGCTCCCCCAAGTACTCTTGTTGCGCCTAGCAAGTTCATGCCAGAGTCTTCTCCTGCAGGGCCTGGCCTGTTTTGGAAAGGTCTCATGGGTGTGACGCCAGGGCACCAAGTCCCCGATATCTCGCCTGCCAAGGATGAAGATCCAAGAACGAATGGAATCGACCGTCATGTAATGAGTTCTAGCCCGCCGCCAATGGATGCTGGGTTGGGAAGTCCCAGCAAACCAGCCAGGGGCAGCCAGGCACCAACTGCATCGAGTTCAAGCGCCAAGAAAGAAGGAACTCCTTCGTTCAATCAAATGGAAAACGGCGGTGCGGTAGATGAAAGCAGCAGATTCAGTCGCGGCATTGGTGATGTTACGGGAAAAGTCAGTCCTTTTGGACTGGGACCAGCACGAGGTAGCGCTTCAAGTTCATTCAACAACGCCACTCAACCACAGGGCAACCACTCAAACCCCGAGCATCACCGTGGGGGTGGCGATGAGGACGAGGAAGATGGAGCAGGTGGCTTCGATCTTGCCAAAGGATTCGCGCCCATTGCCAGTGGAAGTTTTCATTCACAAAGGAGCAGCAGTATTGGTGTTGCACGGGCAGGTTCCTAAGCCAAAAACTGATGGTATTGACGGAACGAAGTCTCCACTTCACTGCTCAACTCGTGGGGTCGTGGTTTGATCTACTATTGGTTTGTTGACGGCACACGATGTGCATTGTACGATTAAAAAGAATGTTGGGTTGCATAAAGGGAGAGATATTATAGGCACAACATGATGATTGGAGGAAGGAGTACAGAATGTTGTGGAGCTTTGTGCATATATGAACGGGAGCATGGCATGACTTTATTTGATACGTTTTAACGAGTTGCATGGGAGACTCAGCAATGGTTGACAGAATGTCCGAGGCGATATTGGCATGGGAATTTATTCCGCCGTCAGACCCAGAAGCCCCAGAAAGTTGTATTCTTAGTACTAGGCACCACTAGTGATGAATTCTGAAAGTGAAGATAGTCTTGAGAGTCTTGTAGTGGAAGAAAGGTGAAGATATCATTTCCTGACTGGTATTGGAGTTGGAATGACGAGTTAGTGAGTGTAAGTGAGTTCGCACTTAAAAGATTGAATGTTTGCTAGATCATTGAGCAGCCCTTGCAAGGATTCTTCCCACTCCAGATCCAAATCCAGACCATCAAACACGGGTAGTTAGTATTCCACCAGCCTCGTCTCCTCTTCAATTATCTCTCAACCCCCCTCCACAAATCACCATGTTCCGCCGACTGCCCCATACTCTTCCTGCAGATCCGTCATTCCCAGCGGATCTCGAGAAGCTTGGATTCTTTATCAACGACGATGACCAGATCCGGCAGATCAAGAACCCCTCGCAGAAGTTCCAGTACAATATGAACCTCAATGAGCGCGTCAACCAGGTCTACAAGCATGCTAATAATTGTGAGTTTCTTGCTTTGGACTAACTATGCAGATGATGTCGCCGCTTACTTACTGACTGGACGGGTTTCATAGTGGCGGTGCTTAAGATCATTCAAGATCGGCTACGTGTGCTCGGCTTGGAGACGGTCAGACTGCCGTTGGGCGCAGGGGAGAATGACAAGCACGTTCCGATCTTGGTTTCCAAGGACATTCAGAGCAAAGATCGCGTGATTGTGTTCCTGGGCGAGCGACAGATGGAGCCCGGTGTGCTCTCGTGGCGGGTGATTGGTGAGGCTGGGATCCGGCATGGCTCGTTGGTTGACTTTGTCGACGCGGTGCTGAACGGTCCAACTCCGACGTCTCAGCATTCTTCGCCTGGCATCATCGTCGCCAATCCGTGTCAGCTACTCTGGTACCGTGGAGGGTCGCGAGCCGTGTCCCACAACGAGTGGATGGACTTGCCGAGGCCGACTGCTGTGAGCGAGGCTATGCGGCAGGATAGGGTGGAGAATTACATTGAGCATAATCGAGACTACAGGGAACATGTTCACTACATCTTTGGTCATGTCTTGCCGGAGCTGGTGAGGAAAGATGCGAAGATTGATCTCATAGGGCTCGAGTACGCGGCCTCAGCAGGGTTAGAATATCTTGCAGAACATTGTGAGTTTTCCAGGTATCAGTCAAACTAACGAATCATCTAATTGAGAGTAGGGAACGAATGGTCTCGTCGTATCACCGGCATCTGCCTAGCCAATGCGCAGTACAAGATGGAAGACCTCGTACAGGACGGTGCACCTCCAGAATTTGTGAGCTTCATCTCCAAGCGGTGTCGTGCCTACAGTGTTTCGCCTTCGGCTCTTGAAGCGCCGATCTCTGGAAGAGAGAGATTCGGTTGCAATTGCTACGCGAGTGGAGAACACGACTATCACGAGAATGCCGTTGTCAAGGGTTGGAGGAGCATGCTGGACTGGTTCAATATCTTGTATGCAAATCCAGCACATGAGGAGATCGAGTTCATCTATGTGGAGGAAGGAGGTGATGAGCAGGCGAGGATGGTGTGGTCTGCGGAGGAAGTTGAAGAAGCCCTTGCTAAGCAAGCTGAGGGAAATGGTGAGAGTAGGGGCGAATGAAAGGGTCGGCCGTGCGTGGGATGGGTGTTTGTATCAAGCTCGAAGTCCAGCATTGACATTGAGAGCGCCGAGTGTCAGTATCTGCCTGACCTTTAGCCAGAAGCGGACCAGGTGAAGACGCAGAGGCAGTGGTTTGAGAGTGAAGTGATTCAACTGAAGAAGCAAACTTTTACTCTCACCAAACTTCACGGTCGCTCTTTCTTAATACTTTTCAGGATCACATCAACCGCAGAAACAACAACCCCAACATCTTCTTCAATCTTCAATTCTTCAGCTCACCCACAACAGCACAACTACCCTTTCTCCATCTCAAGATGGTCCAATTTCGAGGCATTGAAGTCTCCGTCATTTCTCAGGTCGACATTTGCAGACTTCCAGAGTACCTCTATCCACCAACTGCCCGTCCTCCCAACGACAGCCTCCTTCCACCCAACTCTCCACAGTATCCAGTTGCCTCATGCTATGTCCCCATATACCCTGGCAGTCAGATCTGGCTGGAATACACCATCGAGGGCCCACATCCTCCTGGCGCAGCTTATTTCTTCAAGTTGTTGGTAAATGGAAAGGAGGTGACGGCATGGGATTGCACTTCAAAGCACGGCTTCCATGGCAAGATGATGTACACCTTGGTCCATGAAGGCCAAGATACTGTGACCGGAAAGTCGGCTATCAGGAGACAAGCTTTGAAATTCGGTGACGAACTACCGCATTCAGAGCAAGACCCAACAGGATTCCCGGATGACTGCATTCAGATTAATGTGCATCGCATTGAACACCGACAGAGAATTAAGGACCTGGAAGAGGGATTTGGTGGTGTGAACATCGAGAATTTGCGTCCCGATGGCATTCGGTAGGCTTCGTCGATTCAATACTGTCCATTGTCTCACAGAATCATAGTCTCAGTAACGGTGGCCTTCTAGACAGCATCCCTCGCCCCAGGAGGTACAAGTATCAACTACTCGACCCTAAAGATGCACCATATGCCGCCTTTCGCTTCTTTTGTCGTCCTGCTGGCAAGTCTATCAGGTACCAAGTGAAAAGCCTTAGCTAACAAGGCTCGCAGACGATCTCGAGGACCGTGGCGATGTACCCCTTCAACCATATCTTTCCTCTTCAATATGTGGCAGCTCAGTGTCATCCTCAAACACCGAAGAATCTCCCACCCAATACGTTGCTGCTGTCCCGGACACTACGAATCGTGCATCATTATTGAATTCGAATCCAAACGAATCACTCGCTCTGTCACCATCCCCACGAGCAGCAAAAGCACACAGCCAGAGTCCCATGAAGCTATCTCTCGTTTCTGAGATGGTAGCCATGAGTGACTCGGATGATTCCTTGAGTGTGAAGACCAAGGACAGTATTGAAGAGCTGGCTTCAAATGTCTCGCGATCTCCACGGTCTCCACGATCTCCCAAGAATAAATCACCCAAGGGCATGATGGTGGATACATATGAGCTACCTCCATCACCTACCAAATCACCACTTACGAGAAAGGCGCTGAGAAGAAAACTGACGCTTAATATCGAGGGAGCAGATTTTGATCTAGAAAAGAAAAGGCGGCCCCTGAGCCCTTTCACTAGTGGTGGCTTGCTTAGGAAAGCTAGTCTACCGCAGACTGCGCCGGCTGCTGTGACCGAATTTGGTCCCTCAGTCGAGGATGAAGTCCGAGCAGGACTTGAAGAAGGCAAAGGAGAACACGGGAAGACCAGTAAGTCGAAATGTTGGAGTACGAGTAGTGAGCGTGGTGGAAAGTCATTGATGGGCTTCTTGGGCAGAAGAATGGCAAGTGGAAAAGGCTCATGATGCTGGAAGGATCGAATCTGTGAAATCAGCATCAATTTTGGGAGAAGGTATCCACTCCGTGTACGGAGGTCCACCAAAAAGCATGTCTGCGGGATAACTGTACACATCAAGACTGAAGAATGCCAAATAGGATAATCGAATTAACATGGCCACGTCGGTAAGAGAGACATCAAGGTATGCATTCTGTGAGAACGCTGTTCTCCTATTCTGCTTCGTCAACGCTCTTTGCATGTCCAAGTTTCTCCCTGGAGGAAAGGGGAAGTGAGTTTTGATCCTGTTCAGTCTTTGTGAAGCGATACTTTATCCCAGAACGTGATTGGATAGACATGATTTAAGGGGGACCGTATGTGGCAACTACTCCTACTTTCACCAGAGTTGATCCAACGTCCAAGTCAAGTCAAGGCGAAGGGCTTTTCTCCGTGGCCTGATCCATGCTGTGTCGTGATTATCTCCAGGTCTGGAACTGTAAGTTCTAATTATTAGAGGATATCTTTGTCCTTGTTCATTATGCGCAGGCCATAGCACCGAGTTTAGTCGAATCTCCCACTGTGTATGGGATGGCATAGCTAGATGGGTAACTGCTTGACAGACTTGCTCACCTTACTAAGTACATAGTTGGTATGAGGGTGTTTGACCACGTATTGACTGCAGGTTGCTTTCCATCTTGAATGGCATGGCCGGCTTTAGAGTACGAAGTATCCGACCCTAGATATCCAGGACGCTAGCTTAGCTCAGCGGCTCAAGCACAATAGTATTTCCCCCATCACCAGAACTTCCATTGTGCATCGGCCAGTCCAGTATCAACCGGACGACGGCATAGTGGCCGCCCTTTCTTGCCAATGACCACGCAGTCTGGCCATTGTCGTCCGTTTTCCAAATGTCCACTTTACCGGTCTCGAGGAGCTGCTGCACCACCGCCTCATGACCTCTATCCGCAGCCTGTAGTAATGCTGTCCGGCCACGTTTACTGGGAATATCGATATGGACCTGGCCGGTCCCGAGTAACAGCCGCACCATTTCTTGTCTCCCATACATCGCCGCTAATAATAACGGTGTCTCGCCGTGGTCGTTGCAAGTATTGATATCAACCTGGCCGGTCCCGAGTAATAGCCGCACCACCTCTTCGTTCCCACACATCGCCGCGAATGATAACGGTGTTTGGCCCGAGGAGGGTTCTTTTCGATCTAAGTGCATCTTTTTGGTCCGAAGTAAAGCCACTACCGCATCCACTTCACCATGCCGGACTGCTGAGTGTAAGTTATCAACAACGTTCCCCTTAGACATTAAAAATCTGATGACTGCTTCGTGCCTCTCATCGGTCAGATAAGGCTGCTGATCTTCATGTTGAAGCCCTCCAGCAGGTGTCAAAAGTGCTCGTATGGCCTTTTCATTTCTGTTCCTTATGGCGAAAGTCAGGGGTTCAGCATAATCTTTTCTTTGAATACCCCTGTTTCGAGCCCTTTCGCATTCAAGATGGACTAGATTTCCAAGGTTTAGAAAAGCAAATATGTGAAGTGGACTTGTGAAAGATGAACTACCCAATGTTCTGCTGATAGGGAAAATCCGCTCGCCGAAGGCGTTGCAGAATGGAAGCCATTGTCTGAAAGGGAAATTTTCGATCTGCTCAATTTGCTCAATTCCAAATCCAGCAGCAGCATCTGCATGAAAAATGCCCTTTATGAAGGCATATTCGAGGAAAGGAAATCTTCTGGCGGCCGTCAAAATTTTAAACATAGGAGGGTTTGCCCCCTGTATTGCTAGAAGCGGATCTTGCGAGATGCAAAAACTGGCGTAATTTTGACAGCACTGTCCAAGCCTCTCATGGCTTAAGCCCTGAAAGTTATCGACGAGGTCAGGCCAGAGATTTTGCAACCCTTTCTTCTTCAAGAAGTAGTCACGCACTGATTCATGAATAAATTGGACCCTTCCTCCCTTTGTTACTTCCGCAAGTCCCTTTGACGTACTTAAGATATATCTTTGAACGGCCTCCTCATGGCCTGACTTAAAATCCCATGGTGTAAGAGATTCGGACTCTGTTCCTATAAGGATAGCATGGTATAGTTCCTTAGGTTTTAATGGTCTTATCGCAAATAATAAGAATTGTAGAGCTAGAATGAGTTGATCCATGCGTTGTGTATCTCTGGTCAATATGTCGTAGAATAGGTCATCTAGCCCATCTGGTATCTCGTCGAGTCGCTTCATCATTGCATGAATACGGCCATGATCGTATTCAACGTTGAGAATCTTTACAACAAGGTAGACCCAAAGGAAAATTCCCGATGATCGTTTGAGTATGCTAGCTTTGATTTCGTCTACCTTATGACCGTAACCTTTGAGGCTAGTTTCGAGATAGCTCGCGATATCTTGATCATGATCATCCTGGTCCTCTAATACGAGTTGAATGCAATTAGTGACAGTGATATGAGGATAATGCCGGCTCGAGAAACATGTACGAAAGCGACTTCGTGCTGCATAGCCGCCGCCGCGGTCGCTCAGATTCTCAAAGTAAGCAACCATCTCGCGAATTTGAGCCTCCTTGCACTCGTCCAATGCATCGATAACGCAGATCAACGAAGAGGAAGCTCTAACCTTGTCGGTAGACTGCTCAAAAAGACGTTGGAGGGTCTCGATTTTCCACCCGTGGAAATCTGGTTTGCCGATTGTTAGGTCGAAATGAGGAAGTGTGTCGAGAACACTCTGCAGGCTGGGGACTTGAGAAAGAAGCTGATATAATAGCGCCTGATAGAGCCCAACCGTACTTTTCTCCAAATATTCGCCACGGGCGTTAAAGAAGAATGACAAAACAATCGTCGTATCACTGCTACTATCCTTTGCTTGCGCTCTAATGTCCTCCAACAGAAATTTCATTATTGTTGATTTCCCAGAACCCGGCTTTCCTTTGATCCAGAAGAAGCATCTCTGAGTCACGTCCTCGGGTACCAGCCAGTGCCGGTACTCTGGCCTGGTAAGTAGCCACCTGCATGTCTTTGCGTGTGCATTTTTGATTGTTTCATGCCGAGAATTGATCTGATCAAAGTGGAGTGCTTCTAGATACCACTTTCGCTGTTTCTCTTGTCGTCGATGTTCCTCATCATCGAGGATTGGTTGCTCCGTCTCTCTCCAAGCAGTGTTAGGTGCCACTTGAGGTTGGCGACCAGAACGGTCACCGGCGAGAACACAATCATCGACACCACTACTCGTATTGTAGTCCACATTCGGCCATGCGTTCAGAACAGCTTTCATACATGCTGCAGCGGTTGCGGCAGCGTAACTTTGCCAGTCCTTATTCTTATGGCTGTCTGCGTAATCACACACGCTTTTGATGACGAGAGTGGGTATATTATGCGAGACTCCCGACCCTTCCATTTCATATGCAATGACTTCGTCGTTAACTGAGTCTCGATGCATTTGAGATTTGATAACCCAATCTCCTGATCCCACCGGCCCAAAGTGTATTGTTGGCTCCGGAATGCTAGCGACGATGTCAGGACTTGTTCGTTTGCTATTCGGCATCGTGCCCTTATCCCTCGTGGTGATAATATTTTGAAGGCGCTGCCGTGTTACAAGCTTGCTTTCATTACACCCAAGTTGAATACAAGTCTCTTTTCGAGCCGTGTCGCATACTGAATCCTCATATTTCTCGCAGCATGCGCAAATATCACATATCGTTACATCTTGGTGTTTATGTCGATAGCCTGTCTCATAAAGCTTATCATCCTCTGTACCTGGATAGTGGTAATCTTCGAAATCCTGTTCCCACAATACTTGGGTCCATCTGGCGGTTTCGCTTTGAAGCCTTCTAAAACTCTCTTTTCCTTGTATCTGTTCCAGAAAGGCCACGACCTCTCCATTCGATTGGCCGAGGTGATCTCTGTGTGTCTCCTTCATCACGAGAGCATCGGGGTAGCGAGAGGCAAGAGAAAGCTGAACGATACGTGTACTGATAACCACATCACCGAGAATCATCTCTTGTTTTGTTCGTCCAGGGACCCCTCCGCAGATACCAACAACAAGGCTCAGCCTGATCCGAGGGAAGCTTGCAAGAAGAGTACCAGCGACTCTCGCTGAACTCGTATTTCCCATCCCTGGCATCTGAACAAGAACCACATTATGGGTCCCTATCCAGCCAGTCCAGTATATATTATTGTCACCCTCCACTTTGGTGAATTCGCCGCCATGGTCTCTCCAGTGTCCATCAAATAGTGCCAATACAGCGTCAGACTCCTTCCGCAAAGCGCAAATCAACGCAATACTGAATCCATGGCGGGTCCGGGGTCTCTGAGGAGATGCCATTTGCGGATGGTACGGGCTTCGTGTTGCATAATGACCCAGGAATGGGAGCCGATGCTCACAAGGGAGTATCGTTCGGCAGAGGCAGGGTGCTGGTTTTCAGAGTACAGACCACCCTATGAGACGCTCAAAAGAGGTATTGCACTGGGATGTTATCGCTGTTCAGAGAAGCGTGCGAACTCGTCCTACGGACTTAGTGGGTACAAGGCTGGAGGCCGCGGCTTTGTCCAATTCAGTAACCAGTATTCATCAGGAATGGCAGTGGGCATCGTTGTGAGTATAGGAGCACGGCAACTATGGGGAGCGGCGGCCACTCTCAGTGAGCAAGCAAGTGATGATCAAGTCATCTTGTTGTTGTTGGCTAGCGAGCAGAGAGAAAGAAGACCTGCGGAGGTAGGTAGCCTAGTCACCCTAACTAGTCTGAAAAGTGTGGAGGAGGTGGGGGTTGTTGGCAATGTCATGTGACAAGAAACCTAACTAATTACCTAGCGAGCTAAGTGTGGAGTAAAGAATGTAGAGTTTCCTCTTAGCGCCTTTCCACTAACTAGTTAGTTAGCGAGCTAGTTAGGTACTTTTGTTGCCCAAATACTAGAAGAGGAACAAGCCTACAGACACGTGCGAATTGTGGCATGGCTTGTCGCTCCAGTAGGTACACTACTGCTTATAGGTATGCTGCTGCTTGTAGTCGCGATCGAAGTTGAAACGCTCTGGTCAGGAGCTGCTGAGCTTGATGTGACTGCCACTGTCCCACTTGCTCTAACATCGTCAACCCTCGCACAAGGTGTTTCTAGATTGCCCTTCGTGGCCAACGTACTATCCCTTGAGTCGGTGCGCTGGTACTCCAAGTCTTGGCACACCCCAACTTAAATTGCGATTGATGCATTCTCGGGTTTATCAAGTGATTCAAATGCCTCCTACACTATAGTTTCTATGTAGATTTGCATGAAACTTCTCATGGCAACCTGTTACTACACAGAGATGCACCTTGCAAAGACTGCAACCAAAATGAGTAAGTTTTGGTCGTTTGCGACCTGGTTTGTTGCGTGAGTTGCCAGTAATCTCCACCAGTGCCTTACGCTTTTTTTGATGCCCTTTTACCACGCGACCACTGCAATTATTAATGTTTTGAGTGCCCTAAGCACAAAAGCCTCGTTTAGGCATCTTTACCGAGGTGTGGTTTGAGTGGTATCGGGTTTTGGCTGGTGTAGGTGGTGGAGTGGATGAGGGCTCTCTCAACGCAAAAATTTGCGATATCAACTCCTGACGGAAGTCTCTGTGGGAATCTCGACCTTCTAGGGCATCGTTAGGCTGGTAGGTACGCCAAATTAGGTAGGAATTAGTTAGGCAAGTGTTAAAAAGCCAGTAGGCGAGTGGCCGCTAGGTCCTAGTTTCCCACTGTCGCTGGACACTGAAATTACCACGCAATTGGTCAGCCAAATTGACTAAGTTGTGATTGCAGTTATAGTAGTCAATTGCCTTAGGGATTGGTAAGTCTTTAGTTGACTCATTACCAAAAACTCCGCGCGCGACAGTATTGTTGTAGGGTCTCCTGCGGAGCTTGACGATATAGTCTTCAGGAACCTCTTGAATGGTAAGAGCGGTCGAAATACCTATAACTGCGGCGTTATCCTGCCATAGAAAGTATAGAGCATAATTGATAACCTCTGTCGCGCAAGATCCGTAAGAGAATTGCGTACTAGACAGCTTTGCGTCGATAAATCGTTGCGGGAAATCCTTATGATTTTTGTGTGTAGTTCCCATTACTCCTACACCGATTTGTAGGAGTGTATGCGCCAGTGCAAGGGTTAGGAACAAGTTGTCAAGGAATACTAGCCTTTTTACACCAAATTCGTTATCCTGGAGTTCCTGGCAGAGGTCCTGAACCACTAGGTAGGTCGGTGCTAGTTGCACAGGTACCATTGGCACTGGTTGATGCACTAATCGCGACACTTTACCAATGCGCTCAGGGCCGTCAATGCGTGAGTGCCATCGCCAGGAGTAGCTATAGCCATGCTGTAGCGCTAAAACCCATATCTTATAGCCTTTTGGCGTGGGCTTTGATGGAAGATTCACTGTATGTTTGGTGCGTCCTACATAACCAGCCATTGCCTCATCGACAGCGATCCAAGTTGAGGCTTTGACCGCATTTTGGCAATTTTGACGGATCGTACTAGCGATTTGCTCAATGCGACTAAACCAGGGGTCATTTTGAGTGCGTGGCTGAGGGTTAAAGGTCAGGTATCGATGAATTTGATCCCACCGCACTTCAGTCATTATTTGACCTAGCTGGTGCGCATTTCCGAGCTCTGAGCGCTCCCAATAGGCCTTGCGGTTCCGTTCAGTGTGATTTGCCATATAAAAGAGCCCTCCGAGCCAGTGGAGGAGCTCAATCGGTCGAAGAGTAGTCCAGAGTCGAGCATTCGGCGCTGAATTATCGGCGGAGGCTCGTTTTTCCGCATGAGCATTCGTCGCCGCGCACACCACCGAGAGTGATTCAAATCCACCAAAAAAAGTAAGGAATAGACTCAGTGGATCCTGCGCTTTAAGGAGTACTTGAAAGCACTCATTTATCACTTGAATTGATGGAGTAAATGGCGCGTAAGGTTCATTGGCTAGTTGGTGGATGACTGGCGGCGCACTAGGGCTTACGGCGCGAGTTTCGAGCACATGCACTTGCTTTTTTTTGCTTTTTTTTATACTAGCAGAAAGAGGACGTACTTCTCGTTCTTCCCATGGTACTTTTTTGGTGGGAACTCTACCAAAGCGAGTTGATTGAGTCATCTTTAGTTACTTTGTTTACCTTTAACGAGGAGACGCGATTTAAGTTGGGGTGTGCCAAGACTTGGAGTACCAGCGCACCGACTCAAGGGATAGGAATGCGCGGAAGACGCGGTCTTGTAGTCTTCGAGACAACCGCCCCAGTAGCCATCAAAGACCGTCGGTGCGAAGACTGAACTCGTATAACGCAAACAGCTGGCTTCAACGGAAAATGGAGGCGCTGGCGAAAACAAATCGTCAGAGGAACAAGATTCCCCTTGGCTATACCAGGATGAGCATGAGATGAGATAGGAGGCCCACCGTGAAGTCTCACGGACGCCTCGCAGCACCCAGCAGCCTCGGCAAGTGGGCCGTTCTGAACGCGACGATCCCTTCCCAAGAAGATTTGCGATGTGCAATATGTGGTGGTTCATGTCATCAAAAGAGCCAACTATTAGGCCGTGGTCCAGTTAAACAAAGCATCATGGCGTCCACCGAGTTTTTGATACCTTGAAGATTGCGGCATAAATGTTTGAACAGAGATCACCCTCAATATCCTATTGACCGTGTTCCGTGCTTGCTGGTTTAGCTTGTCATTATGTCGAATACAACTTCCATCTTCCGTCTTCCGTGAATGGTGCGACACGGGGTGATCTCTCACCCAACTCGCATGAGCCGTGGGTGAGTTCAGGGTGCATAATCTTCCTCCTAATCCGGGGTGAGCGGTGGGCAGTTTTACCAGCCTTGCATCTGAAAGGATGATCTTAAAGAATGTAGAATGACTTTGCTGAGATAAACCGCAACCACCCAATCCAACGTCAGCTAATTCTGACTCATACGAAAGCGTTCGATGTGATAGTAGTCGCGACCCTCAGCCTTGTTTGTCCCAATCTATCCCCCTGTCTGTCTTGGGATCGACTGGCACATGACCACTCTTTCCTTCACCCTCAAATGATCTTCAATCTCTCTGTTCCTTCCAATGCATGCCAGAAGTCTGCAGGTTCGTCACAGCCCATTTCTTCCTTCAATACCTCTCCTTCCATCCAGCCTTGCACAAAGCACGTGCCGAGAAATCTGTACGCTCCTTCGACCTCAGGGTGCTCCTCCAACAGGATCGGTACCGAGCATGTGGCCAAAATTGCAAGCAGCAGAAGCCTGCTCTCAGACTTAGCTGGTGCAGCATATACCGGCATGAGACCAACGTAGTGCTTCTCGGTGATAAAGGCCGTTCTCCCTCGCATTATCGTGCGCATCGCATCGAACGCTTCTCCCCGTCTGTAGCTAAGCCCGTAACAAGGAACGTGCCGTGATGTATTTGGCTCTTGTTCTCGAGCACGCCTTGGTTTGTACGGGATGCAAACGTACTTCTCGTCAGGATAGCCTCCACTGGCATTCTCCATGTTGTCCTCCCGTTTCGGCCACGCTGTTATAACGTCACCATGGATCATGGCAATCAATGCTTGGGCAACATCGTCATATGGATTCCTATCGGTGGTCGCGTAAAATTGCTCAGATGCGGGAATGAGGCCCTCGACTTTTGACATCGCTGTCGAGTCTTCCGGGTCGGTGAGCATCACCCCCTTGATTCTGTCCAAAATGACACCCGTACAATGTAACACGTCACCATCGAAGAGAAAGAAGTTATCAGCCCCTGGCTCTTGACGCACGTCCGCATCGGCCCAGTAAATTTTGCCATCTATATCATCCATATACTCCATTCTAGTCATTCGGAAGACTTCTCGGCGGATTAAGGAGCTAGCTTGGGACGGCACACTCCAATCTGGGCTCCAGGATGATGCTTTGCCATAGAAGCCCTTCTCGTCGATAGGACGTGCGAACTCGGAAGCTCCAATCATGTCCAGTGTGCCGCTTTGTTTGCACCAAGCTTTGACAAAGTCCATGCAAGTCTGCTCATAGGCGGTGGAATAATCCATGCTGAATTCCAAGCCACGCTTGTCCTGGGCAACATTCCACAAAGCGAAGATCTTATCGTGAGGGAGGGTAGCCTGGAAATTTCTGGCCAGAATCGCGGTTTCGAGGTAGCCTGGGGAAGTGTCCTTGACATCAGCCTTTCTCCAACCATGGCGGACGCCTCCTGTCTGCAAATGTCGAAAGTAGAAGAGTTTTCGGATGAAAAAGAGTTCGTCAGCGTTCACTTCCACGATCTCAGGTGCAAACTTCTTCATATTCTCGCAAAGCTCCTCATCCGTCGATATCATGTCATATAGATTGTGCGTAGCATTGTCCAGCAACTCAAGAGAAACATCAACCCTGTTTCCACAAGCAATCATAGGATTGGAAGCCAGCGCAATTTCTTGGATGATCCATACTCTATGAAAATATGGCCGTGTCAAAAAGAGATATAGTGCGGCGCAGAATTCGGGCACTTTGGCCGCACTGATGCGTTCAGGCCTCCCAACCTCCCAATTTCCATCTTTGTCACGTCCGACTATCGGCTCCTTCGACACCTGCTTGACAAAATCCAAGGCAAGGTCAGTGTACTTATCGAAATCGCCAACATAACAAACTACACAGGCAGCCCTGTCGTAGATCCGGGCGACACGATTAATCTGATGGTTGCGCTCTGACAGATCGGACTGATTGATAGAAAGCGCATCCACCCAGATGGCGAGCCCACGCGCCGGAGAGCGGAAGTGACGAAGCGCTTTTTCCAAGTTCTTGCGGATGTGCATCTTCTGTTCTGTTACAGTAACCTCACAAGTCTCATCTTCGGATCCCCAAGCGTGAGACAGTGCGTGATACACAACCTCAGAAACGACAGGACAATGAGCCAAATAAATCGATAAAGGTGCGCCAGGATCTGGGTTATTAGCGACCACAGCGATACGAGTTTCATCTGCGACTGTATCCAGTGGCACGTACTCGTATGTTCCTGTGGGCTCGCCATCAGTGGGCTTTGATCCTAGCCTATTCGGAAAAATCCTAGGTAGTGTGAAAGTTTTCGGCGCATCATCCCATTGCTTAGTCCATTCTCCGTATCTTGAATCAATAGCGTGTTGAAAAATACCCTGATCCAGCAGGTCTCGCAAGAAAGGCTGCATATCAACCACGGATTGAGCCATTTCATACATCTTGTCCACCCATTGGCGGGTCCATTGATGAGACTGCTCCCCTGCGTCCAACTGATTGACGCAAAGATAACGCAGCCAAAGTCGGACAGGAACATCGGGTTTCCTGTAGTGCCGAAGAAATTTCTCAAGGGCAACAGACGCGAGCGTATATTTACCATTGATTTCAATGGGCGTTTGCAGTAGCCTGTACCCACGAGCATTTTTGATGGCAACGAAGGGCTCCGCTTGCGGCAATTGTTGTACTTCAAGTGTACACTTGACGTAGTTTTCTGGAGCCTCTTTATCCCCTGAGCAAGGCTGTAAGACGAGGAATCTTGCCTCATTCTTTTCGAGATCGATACTATCGTACTCGAAAATTGGGCCAGCCAGGTGCTGGGTGCCATCCTTGTTGGTAACTGTTGGAATACCAGACATATCTCCGTGCCACAAACGTACTTTTATTTGGTTTCTAGCAAGTATTGACTGCTGTTGTTTGATTCACATCGGGGTACGCGGAGATCAGCTTATCTTTGATTGGGGCTGCGTGGGGGCCATGGATAGACAGTCGATCAGTGGACTGGAGCCTTGGGGAAGTAGTGTTTCACAACCAAACCTGCGGGCCAGTTGCGCTGAATGTAGTTAGTACTAAGGCCCTCCGCGGAGGGATCTGACGTCCAATATGCTCCGTGCATCATCAACTGTATCATGCCAGGCTCTCCACTTCAGGCAACATTGGTTGAAAGTAGCCTCTGACAACCCACAGCCATGTCTTAACAAAGCTTAGTCTCAGGCAGAACAGCGGTCGCATTCTTCCTATGTGCTTACTCTTCCAGGTTGAATATTGAATCCTGGGTGATGCTGCCTTGTGCCCAACCTGGCAGCGGGTAAAAGGACTGCATTTCCCGGCATTCCTTCCCATTGTTGGCGGCATATGTAAGGAAGCCGAAATCTGCTCAGACCTCACGTGGGCACTCACCCAAACTGTGCCCCTTTTAAGACCGCTTACTGGTGAGACCATTCAGGAATACGGATGACCCGAAAGATACAGCATAACATTTCGATAGTTCAAAAGCCCCGAATATCGTTCACTGGATCAAGACTACTCATCACGAGTCTCGAGGTCGCGAGCTACCTGGCTACGCCAACCTTACCCTGGCTATGGTTCGAGAAGAGGGAGTTGTCTCGCGATGACAGAAGCTTGGTATTAAAGGTGGACAACCTATTCCTGTTCCTGTAAACTGCGCTACTATTACAACAAGCCGTCCCGAGAGGCAGTATCACTTTCCCATCAGTTTTATAGAGACTAGTGACTCCTGACCAACAGACCTCCTCGCCTCGGTATAATAGGCCAATCAGGGGCTCATCGAATTTGGTTCCAGAAATCTGACGGATCCGGACTGGATGCAATTGATCTTGGCCAAGGACCCCGATCTTTGTCAACGTCTTTGTGTTGATTTATCGACTCCATAGCCTTGAGTCATCTGCCGAGACCAGAAAATAGACTTATCGGAACATTTCCCGCTGTGCCAAGTTTAGAGCTTGATCCTTGCGCCTATTTTTGGTGTTACTCTACAAGAGAACCTGGAGTTGTTGAGAAGAGATTTCAGAGATTTCTTCGCGTCACCGCAGCCAGTCGACCTGGGTGGTGTCGATTTTGGCAAGACGAGCTCGGGATATCTGCCTATTTGCCAGGTCCATGTTCGATCTTTGTGGATACCTTGTTGTCGCTCGAGCGTTGGCCGTCGGAGGATTAGGACTGAGATGGTGCGGTGGTTGTTGGGTACCCGGCATCTGACTTAGGAGAGTCGTCAGTGGTTATCTCGAGCTTACATCCGGTGGGTGAACTGAATGGACATGATTTGGTGCTTGTTTGATATTGGGAATTTGCTTAGTATTGGAAGTTTGTTTGGTATTGGGCGTTTGTTTCACAGGACCGGCAGAAGTAGGGTTGGAGGAAAGCCCGGGCGTCGACGGTTTTGTAGTTGAGCCTAGCAACGACTCTTTTGCCTTCCACTTCAGCGAGGCATCTTTCATGTGCTGCTGAATTGGTGGTGAGATCCAATCGGTCACGTTACTACCGAAGCGGGCGCCTATGTCTCCTGGCGCAGGGTTGGCCCCCGCGTTAAGGAGGCAACGGACAACAGGCTCATGCTGCTGAAGGCATGCACGGATTAGTGGTTTCAGAAGATTTTTGCCACACATGGAATCCATTTCGTTTTTAACGCCATCCAAGATCAGTTGGACAAGTGAAAGCCAGCCGCACCCCGCTGCCAAGTGGAGTGGTGTGAGTATCTTCCAAGTATCTTTTGGTTTAGGCACGTATCTGGGGCGGTATGTTTGCAGCCGGAACCCTCAATTACCGCCACCTTCTAACCTGGAGGAATCGAACAGTCGTCGAATACCATCCTTGTTGATGTCGTGAAGTTCAACTTTTCTCTAGTGAAACTCTCCGAGAGCACTGCGGCTTAATTAAACCTTTAGATAGCATATCCTGGAAGCTCGAAGGCTATATAGAGCTTTTAGAAATACCGCTTCTATGTCTTTAGAATAAGTGCTTAGCAGGTTCTAGCGGGCTTCGTCGCTATATCGTTAACTTAGACTCGTAAAAGATAAATAGGGGATAGAGGAAGAAGGTTAAGGAGGAGGACGTGAAGAAGGTCATAGGGAGTAGGGGGAGAGAGTAGGCCATCGAAGCCGAAAGTCGGCGAAAGATATTAGAAGCAACCTGTCTAACAGTTTTGCTCGCGTGGTGCGGTGGATCGGTGGGATTTCATACCGCAAAATAACATCTTGACTTTTCTTCTGATGAAGTGAAGGATACAGTGCTGTCTGCTCGATGCCCTTAAAGAACAAGAATTCCACGCAAACTCGGGTCATGTCTTTCTTAATTCCTTGTGGATCAAGACAATGTTTCCATAAAGAATAGTAGAGTCACTGTCAGCTATTAAAAACTACTTAGCTATTTTAAGAATAAGTGTATTTAGGCGTAGCTAATACAGATAAATAGACGACACCACTCACGGATCCTATCTTCCAGCTATGTTTAATTAACTTATATCTCGTCTAGTCTTATATTGTGTTGACGTCACAATTCCTAGAGCGATGGTCATCTCTTAAATAGACAACGGGCGCCGTGCACAATCTGCTAGATCTCGTCCGCATCGCCTCTCTACTCCTCAGTCACTTAATTTAAAAACTTCTTATAAGCCTCTTCTACAGTCGAGGGGAGTGAATTGATCGACACTTGGGTCGGAGACTGTTCTAGTAGCTAGAGTCTAGCTGCTGTTGAACTAATATTCGTAAGTGAGTATTTAGAGGGCATGCTCAATTGATACACGAAGTGATGAATTTAACCTTGAGAAACCCAGAACAGGGAAAATGAATCGAGAATCTCGATATCCTTTCTGAAGAAGTGCTCGTAAAGCTTCTGTGAAGTGCGCGAACGGTGCATTCTCCTCTGCAAACGGCCGATTTATTGTGTATGAAAAGTTTGGCCTACGCATTACGGAATCTTTTGATCAGGGAGGGCTGGAGAACCTATTGCAGCTTCTAGAGACCAAGATCCTTAGCACTAATCACACCGCGCTTAACCATTCCCATCGATATCGGAGCCGTATCGGCGGCAACCTCGATCCTCTTAATCAGAAAGCTGTCTCCATGCGGCACGTAATGAAATATGTAACCCCCTGGGCAAACGAGATCCCATTTCCGGCCATTCTTGTCCTCCCTCTTCGACTCTTCAGCGGCAGCATCGCCCGGAAGGTCCACCCACATTCTTGCGAACCCAACCAAAGCATACCCAAAGTCTGTTTCCGAGACGCTCATATAGGATGGTTCGTGATACGTTGCCTTCAGCGTGCTGTAGAATTCCATCAATGCTTTGAATGCAGCGTCTCGTCCTTCGATGAGCTGGCCGTTCGGTGGGACGTAGGTGAAGTCGGATGTGTACCATTTTGGAGAGAAGTCGCGTTTGAAGTCAAAGTCTTCGCGATAATCCTCCATGAATTTCATGGCTGGATGAACGGCGGATTCATGACTGAAGTCGCCGTGGACGATGAAAGCTGGCGTGGTTGGGAAAGACATGGTTTATAGTGCTGGAAGGTCGTGGTTCCAGACTAGTAAGCTTGCTACGGTTCTCTCGGGCATTCTGATCAAGTCTGAGAGGATCTTATATACCGATGCCAGCATGTCCCCAAGTTCGCGAGGTTGGGAAAGTGAGGTTTTTGCCACTACGGGGGTTTCGTATCTTGCATCCGGCGCATTGGTCAATAAGAGGCGCCTCGCTTGCGCCGCTGATGGTGGAATACGGCTTAGCTGAACAAGGCCCTTCAGCTTTCGTGTAGGTGCATTTGGCAACCAATGTGTTGCACGGGTAAGTCAACTGTTTCTCTCACGATGGCGAAATAAGCACCTGCGTTGCTTTCTGTCTTATGTCGAATCATAATTCTCTCCACGTTTCAGCATGTTCAGCCCAAATCATCTCCCTCGTGAAACGCATGTCAAGACTAAGCCTCCGCCAATTAAGTTGTATCAAGATCACGAAGTCCTCGAAGACGTTAAGTGTAGTTTCTAGATAAAAACCTTCTGCTTGCTCGATTCCTGAATAGTAGATTGACATGTGACTGAGGCTAAGAATCCAGCACTATAGAGCTGCGTGCGTTCGTAACCTGCAATTACGATTACCTAATCTTTAGTTGTAAAGCAATATGCTCCTTGTTACGAGATCAACTACTTAAAGTTTAGAGCGAGGAGTTAGTAGATGCTCGTATTGTCTAGTGCCAACTTAGAAGCATCAACCAAAGGGCCTTACCAGGTAGTTTTTTAAATCGAAAAAGCCGCTACCAAGGCTGCTCTGTCGTAGACTTGGCATTCCTAAGGATTAAGTTGGACGCCTTTAAAGTTGGACTCGCAGCTAGACAACGGCAGAATAGCCTGCGAGAATCTCGAAAAGACCATATCGCACTGGATTTAAACTTAGACAAAGACGATTTAATGATAGGAAGATCAATACTCCTTCTAGGAAATGGTCCTAAAAGGGAAATCTGCATAAACATAGATCACAAATCCACCTTGGTACAAAGTTTTCACATGCTTAAAGAGAGATACCTATTAAGTATATTGTAAGTACCTAAGGACCGCATGGCCTAGAAAATAGAACTAAGTACTAGTGATAAGAAGGATGAGAAGGGTGCGCAGCGGCCTAGTAGGCCGAGTAGCTCACGTTTGAGGCCGAGCCAAAGTTGAGCTAGGTCACCTGATTCCTGAGTAAAGGGGTAGGCCATGGTCTCCAACGGGAACCGAGGCCAGGCGCTCTGTCGACGCCTGAATACCATTCTACCCACCATTTCAAACACTGGTAACCTTCAACAGAGTTGTGCTTACATAAGGCCATTGTAGCAAACATGCCTTAGCCGAATGGGTGATTGCGACGGGGAGCTTCGGATTTGTGTTAAGTGACAGGGGTTCAGAGTGGTTAGTAAGGGGAGCTGATCTGGGGATCCTCGGGCGGCCAAGATCGACTAGCACCTCGGATGCATTGCCACCAATTTGAAGGGGATTGGTTTAAAACATGTATCCTGCGCCGTCTCGACAACGGTTCCTTCTGCTGACAAGAAACATCCAACCGAAATCCGCACAAAAAGGACAAAGATGGATTCACTGGATCAGCCTCGGCTCCCCAAGCTTCGATGGGGTATCATCGGTATGCATCTTGACCTCGACTCTCACGTGACTCTCATTTTCTAACGGCCTTCCACCATATGCAGGTGCCGGCCTGATCTCTTCGTGGTTCGTCGAGGACCTTCTCATCACCCGCCCTCACCCTCAAGCAGAGCACACTGTGCAGGCAGTTGGTTCGTCATCGGTGGAGAAATGTAAAGCGTTCATCTCCGAGCACGTACCCGGCTCTGCACATCAACCTGCGGCGTATGGTAGTTATGAAGAAGTGTACCGCGACCCCGACGTCGATGTGGTCTACATTGGGACTCCTCATGCTTTCCATCGCCAAAACTGTCTGGATGCCATCGCTGCCGGAAAGCACGTCTTGTGTGAAAAGGCCTTCACCATCACAGCCAAAGAATCCCGCGAGGTATTGGCCGCGGCCAAGCAAAGGGGCGTCTTCATCATGGAAGCTATGTGGTTGCGATTCATCCCACTAATCTCAGAGCTAAGGAAGAAGTTATTTGAAGAAAGAGCCATTGGAGATGTGAGAAGGGTCTTTTGTGACTTCGGCCTTGACATGGACGTCGCCGCACTAGGTCCCGAATCAAGGCTCAAAAATCCCAAGCTCGGGGCCGGCAGCCTTCTCGACATTGGGATTTACTCTCTGACTTGGGGCTTGCTGGCTCTCGACCCCAAAATCGGCGATCAAGCCCAAAACCCGGCCGTCCTGGCGGTTCAGAGCCTGTCAGATTCCATTGACCTGGCCAGTAGTATCTTATTGCAGTACCCTTCGACCGGAGCACAGGGCATTTTAACATCGACAACCGAGTACAAGTCTGCCAAAGATTTCTGCCGAATCGAAGGCACAGAGGGATCCATAATGGTGGAGGGGCCGGCAGCATCGGTGCCCGATACTTTTACAATCCATCGAAAGAACGTTGGGCTCAGCGACGGAGACCTTTCAGGCAAGCTTACGCAAGAGACAGGCCAGGTCTTCAAGTTTGAGAAAGTGGGCAAAGGATTCTACTATGAAGCAGATGCCGTGGCGCTCGACATTGCCGCCTCAAGGCTCGAGAACACAATTATGCCGCACCAAGAGACCGTGCGAGTGATGGAACTCATGGACGAGATCAGAAGACAGGGCGGTGCCAGGTTTCCACAGGATGACGAATAGAATAAATGGTGAAAAGTGCAGCGGGACATGAAATTTCATCTTTACCTGCTTCAACTATCACTCCGTCGTCAACATCAGCTTCCCTTTCACCTTTCGCCTATGGTAATCCTCTATCAATCCGCCTATCTCGCTCATTTTGTAGAGATTTTTGTAGACCTCGATGCGGTCCCGCTGGACGAGATCCACCATTTCCTGGACGGCCGTGGGTTATCCGCCAGAGGCCCCGTTCATCGCTATTTATTCTGCATGACAAACCTCCGCCGCCTTGATTTGCACAATAATATTGTTCGGATTCGAGAGTTGGGGGTTTGATCAATTCGGAAGTGAAGACCCTCCTCATTGTAGCTGGGATAGGCATCTTAGCCAAATTCGTATCCTGATGATGGTAGAGAGCTTCACAGACGCGGCCGCTAGGTTGCCCAAAGTAACCACTCAAAGACTCGGTTGGGTGAGGGTGCGCAGTTGCTAGTCAAAGCGCACTAGGGTAGCTGGTCTGGCAGATATCCTGCTTATTGTGGTTGTGGCGCGTCGATATTTCTGGTTCAAGCCTCGAATCAGGTTATCAATTCCAGTGGAAGATAATGTGACGAAACCTCAGGCAGCCCTTGAGAAGCACAGTGGAATTTTGCAGTTGGCGAGCGCGGGAGTTGAGTTGACTACATAGCTTGAGTGACCCCAAAATTGAGCATCAATAACGAATTTGAGGCTCGAGGAGAATTACGTCGATTTAAAATGTTTGACTTCCACCGCACAAAATATGAACTGCAGCCTCAAGACTATGAACATTCCAGTAACGTAAATACCCCTGAAAACAGAGTTTCATCCCCCCAATCGTGAAATCAGTATTCCCTAGCATCCATCCGTCAGTTATAGATCGTTTGATCTAAATAGCCGATGCCTGGATATGTTCCACCTTTCGCGCCTACCTGTTCAGCGGTACACCTATCTCGATATGAGATACTGTCTCGCCTCTAACTCTATTCACCATGTCAATGAACTTAGAGGCTCATCTTTTCAACGTGGGCCATATCATTTGACTTGAGTTCTTGAGCCGCAGCCTCAGATGCTCTTCTTTCCACCACTGACTCGCGGACTTTTCCTTCCTCGGGAATCGCCGCATCTTTTCCGTCAAAAATGCGCGCCATAGCTTCAAGGCTGTGTCCCTTTGTCTCCGGATAGAAAAAGTAGATAGTCACGGTAATGATCACCAGGATGACACAGTAGACGATGTAGTATTTCCATTGAATTGCTTCGAGGGCAATCGGATTGACGAAGATGTTGAAGAAGACGGCAGCCTGTGTGCTGAGGAGAGCCGTGGAGAGACCACGAGCACGGAGACTATATGGCCAAATTTCGCAAACATAAGACACAATCAAGGGGGTAAATGCGATATCATAGAAGCCGTAGTAGATAAACAGGAAGGGGATGACGGCAATGCCGGTACTGGCGTGGTTCGTGGCGGCGAAAGAGCCGGACAAACCAGAAATGGCGATGTAGGAGGCTAGCATACCCAGGCAGGAGGTCAAGAAGAGCATGCGGCGGCCTAGGCGATCGACCGACAATGCTGCCGAGACGGCGAGGATCAGATTCCAGACTTGAAGGAAACCTGAGATCATCGTCTGCTGGGTGACTGATGTAATTCCCACGGTAGCCAAAACCGGAGCGAGATAATAGGATGCCACGCCCACACCATTCCACTGTGCGAAAAGTCCGAGAGTAATACTGATGAAGGTTCTGTGGAGGTTGCCCTTGGTTCGGATCATATCTCGGTAGGAGCTGTTTCGCTTGAATTGCGCTTCCAAAGCCAACGTCCTGGTGATATCTTCGAGCTCGTAATCCGCCAGAGCCGAGTTTTCATCTCCGCCGGCGTGGTACTTGACCAAAAAGGCGCGGGCTTCGTCTGTACGGTCCATGGCCGCCAACCAGCGAGGAGATTCGGGTGCCATTATGTAGCCGCTGAAGGCCACAATAGGAACGAGAATCTGGAGAAGAGATGGAATCCGCCAGGCCCAGCTATCGGTGTAGTTTCGAGTACCAAAGGTGGCCCACGCAGCCAGGACTGAGCCGACATACCATCCGCAGTTAAAGAGGGCGGTGAACAAAGCTCGGTGGGTCGGATAAGCGGTCTCGGTGATCAAAATTGGGGCTGCGGCGGAGAAGAAGGCTGAGACACCGCCAATAAACAGTCTCCCGCACACAAACATGGCCGGGCTGGTTGCTGCAGTTTGAACTGTAGCTCCGAGGGCAAGCCAAAAGTAACCCACACCAATGGTCTTTTTCCGACCGAAACGATTGTTCGACAAAGCAACCACGGGATAAAGGCTCAAAGCCCCGAGGGACTGAACAGCGTTGACGAATCCCAACCAGGCGCCGCTGACCTTGACGTCAGAATAAAGCATGTCGCAAAAAAAGGGAAAGTGAGACTCACGTGGGGTGATGCATAAACTCGTGCCATTGTGGGAGAGCTTGGAGACCGTTCATCAACGACCCATCATAGCCGTTGGCAGAGGAGAACAAGAAGAGGCAAAACAGGCTGAAATTGAGTCGAACCAAGTGCGGTTTCTTGTACCATGGAATGCCGTCGTTGGGAAGAACGGCAGCGAGATCGGGCCCGATGGCCTTGGCCTGGAGTTCGCGAATACCCATATTGTAAGTATCAGGGTGAAAACCTGACGAGGGCGAGTTGGAAGAGTCGCAGGATTAATGAAGCAGGAATGCCGTTGGGTTGAGATGCTGGAGGGAAGCTGTGGAAGAGATGATCTCAGTAAGCTTGTGATGCCGATATATATAATGATTTCACCAACAGCTCCCTATCCTGGCCCATCCCAGGACCCATCCAGTGTAGATACTGTAACCTCGAACTTGTGTGGGTTGTGGGATGGGATACTGGGGATGGCCGAGAGGCTAGCAGGCTTTGAAAAGCCGGGGAAGGTGGGGGATTGCAGCGCTAGCCTCAGCTGCCGGTGAAGGGTGTAGTTAGTGGCGCGCTCGATCGAGGGCGGACGGGGAGACTCGGGCATATGCAAACTTCCTCATCGCGGCTATTCGGAGCACGGAAGAATACTCCGTAAAGCCCTTTCAGAACGACGTATTCTTGAGTTCGGTGCGATTTTCACCGAGGACTTGCCTCGCTGGCTTACTAGCCAAATCAAATCAAAGGGTCCAAGGGTTTTGCCCAACTGGACAAGTCAAGATTTCTGGCGAGATGCGTAGAAGCTGATTGTTTTTCAAGTCAAGGTTCCAGGCTCTGCAGTATGAATATCGGCCAAGACTAGGTTAGTTAGTCATGCGAGCTGGTGGAGTATCCTACAGAGGATCAAGAGGTACTAGAATTGACCTAATCATGGTCATACTCCTGCCGTAGTAGTAGAATATTGACCTCGTCGGTCTATTTGGCCTAGAGGGGATTTCAAAACTAGGTAGATATTACGGAATCAAAAGCCTTGGGAGTCGTGTCTCGCTACCCTTTACGGCCCACACCGCTTCCCTTTATAGCATCTCCGAGGGGCTGTCGAAATCGGGGGACCGAGGCTGATGGCTTCCACTAACTTTGGCGTATATTTCAACCAGAGCGAGCCTTGCGACCCTCAGATCTGGTGCCTCTCCTTCCCAGTATTCCAACAGATTCAATGACATCTCAATCAACCTGGTCCAGTCTGATGAAATTTCAACATTTCCTCTTTGGACTGCAGCAAGCAGCATCAAAGCTTTTGTAAATACTTGGCGGGAACCGTACCATGAGCCGTGATGCCTATGCTTAATAGTTGTGTGCCTCAAAAATTGCTGTATTAGCTCGACACATTTGTCCGCGTAGACCTTGACCGTTGCCCAATCTTCTGCAGGAAGATCCGTGTGGACTTGAATGTACAAGAACGGCCGCCAGACCCGCTCTTGAAAATCTATAAAGCGGGCCCGGAGCATGAACGTGAGCTCGTCGGGAGAGCTCTCGTCACCAATGGCAAAGAATTTGGGAATGTTCTCTGACCATTGCAGTACTTGCGTGTCTAGTTCTTCGGCAATCCGCTCTAAACGTCTCAAAGGCACCAACGCCCATTCATGAGGCTGCATGCTATGCAGTGCGTGTGTGATTCTGTTGCCGATTCGCCTGCTCGCAATTTCGGAAAGATAATAGTACCAGCTCTGCTGGAAAGCCGGGTCGGACGATTCCCAGACCATTGCTGGACTGTTATCTTCCGGTTCTGGAGTGCCTCCAGGTGGGGATGGGAAAACGTCAGGATAGTCAACTTTGGCAAGACCTGTAGGCGGTAGATCAACTTCTTCCCTCATCTCGCACTCCGACTTCAGACAGGACCAATACAGCCGTTGTTCCAGCCGTTTGGCTGACCGGCCAATAACTCGCCTGGATCGGGTGTGGAGACAGGTCTGGAAAGTCGTGCATGCATGATTGAATGACAACCACGCACGCAGAGGTCGAAGAGAATACATTTCATAAACACCGATGAGAAAATAACACTGCGTAGCCGGTACCGAGTTTCCCAGAAGACCAATTCGCTTTCGAGCTGCAGTGTAGTACGTCTCCGCGGTTGCGTATTCTGGAGCGTCGGACAGAGAGCTGGAATGCTTTTCGGGTTTAGTCAACTCAAATGGAACCGCCAAATAAGCCAGCGCACAGGCAATGAGCACGAGGCAAGACTTTTCGTCCCATTTAAACCCTTCGTCTGAAACTTCTCTGGCCATTGATCTCAGTGCCGAGGGATCTAGGATAGGGTTCTTAACGTGAACATGGATGAGGAAGTTGTGGATCAAGCCTGGAACATCTTCCTCTCGGACGCCACGCCCAAGGCTGGAGCCAGAGCGGACCGAATGTGAGGCTGGTTGCACACTCTGCTCGACCTGTGCAGTGCCATTATTCTGGGAATTCTCGGGGTCAAAGAAGAGAGCGGAGATGTTGTCTGAATTGATGCTGCCCTCAAATATTGGCCAGGAAAGGACTCGGGCGCTTGAGCAGTTGGCGGCGACATCGAGGGCCTCAAGCCATGTGGCCGCATTGTCATCGAGTAAGTTGGTAGGACTGAGAATGTTACTGGCATGAGAATCGGTAGTGGTCGTTTTGGCAATTGACTCTAGGCCCTGCTGCACTTGAACAGCGGCAGGAAGAAGAGACTGGTCGGAAAACCGGGTAGACATAGAGGAGAGACTCTCCATCAATTGGATGGAATAGTTCAATCGGTCTAATATTGTGAGGCTCGCTTGGTCGAATCTAGGTCGGGTTAGGGAACTGATTCAAGTGAAGAGGTTGCGCACACTGACGACGAGAAATCCGAGCTTGCATCCTGATATACGCATCGCGCCTTGAGAGAATGACACGAACTGCACGAAGGACGCTGGTTGTCACATTTTGTCTGCACAGATGAGCAGATTCAATTAGATTGTCCGCAAAGTCAATGCATACCTTGCGTGACCGGCATAGCTGGCAAGCTGTAACAGCCCGTTTGCGAGGGAACGGCATGCGGGTTTCCTTTGATCTCTGTCGTTTTGTTGCTCGGTAGGTTGGCTGAGGGCTCAGAGATGTCAGGTCGTCCGGCGGTGGTGGAACGCCTTGTTGCCCACCGCTAAAAGGGCTCTCAGGCCGGAGTAGTGTGCGGCTGCCCTCCACGCCTAGTTCAGGTAAGGGACATGCGACACTGTCTGCCCGACAGTTAGCTGATCGAATAGCCTTCAGTGCTCAAAGCGGGGAGCACACGAACGACTAGATGCGACTAGGCCACCGTTGGTACGGAGAGCCGAGGTAAAGCCATCAGCTGAAGCTATCTCTGTCGGAGTCCATGCGTGGGTATGCAGGAGCGATATGTCGTCCTCCCCACCAGCCATGACGAAGCTCTAGGGCAAGTCGTGTGTAAGTATCTGCGAGTAGTCACCGGGGAAAGGAAATCAAGTAATTAGGGAGACGAAACAAGCAAGGTTGCTCAGGTGGCAAACAAGTACTCCGTATGGTCACAGCCAATCACGGCCAGAGACGAGATACCCCAAGTTTCGGGGAGTCTCGGAGACTCGAAGTAGGAGCAAGGGAGTAAATAGTGGAGCCTCCAGTATCACGTGATGAGATAGTGCCTTGGCACCATGCTAAAGCACTTATGGTGCACTAGGACACAGGCTCAGCTCAGTCCGAGCATCCGCGCCAGATACCCACCATAAACCATAACCATCTGATGACCTTGCTGGAGCCGGGCTGGATGAGTCGAGATACCTATTCAGGTAGATATCATTTGGCCACCAAGCCGTCTCGGTGTCTGCGCGTGTGGCAACCATGTTTGCCATTCAAAAGCTGAGTGGTTTCGCTCGTGCCCTTTGTCCTTCAATCACACCCAAAATACCAGCATTAACACCAGCAAATATTACAACTGATCTGTCTCTATAACCACCAGAACTTGCTATACTACTTTTCAGGTTCATTTGATAGCTACAAAACATCCCATTGCTCAGATTCGGGAAGACAGGATGACCACCCACCCTTCCGGCGCTCCCAATGGCGTCAACGGCACCATTGAAAATGGTGGAAAGAAGCCGTTGATTCTGCGAGTGGGAATGGTTGGCTGTGGCGAGATTGCGCAGGTAAGTCAAGTTGAATACTCTTTCGGCCTTGCGAAGGTCTTTGCTGATGGGAGCTTGCTAGGTCGCACACATTCCTACTTTGAATTCTCTGTCAGACTTCTTCCAGATCACCTACCTTTGTGACGTATCACAACAGGCCCTGGAACATTGCGCCACGAAGGTCACACGATCGACTCCAAAGCTCACACAGAGCGTGCAGGAACTATGTGCATCTCCTGACGTGGACGCAGTCATCATCAGCAACGCCACCGCTCTCCACGCCACACATGCCATATGCGCGTTGCAGAACAACAAGCATGTCTTTGTGGAGAAGCCGCTGGCCCTCTGCTACCGAGACATCGATGCCCTCAAAGCAGCTGAAGGACTCTCCCAAGGGAAAGTCTTTGTGGGCTACATGAGAAGATACGCTCCCGCTTTTCTCGACGCGGTGGCTGAAGTCGGCACAGCTCCCATCCAGTTTGCACGCGTCCGCGATATCATCGGACCAAATTCCCACTTTGTGAACCAGTCTGGAACCTTTCCAAAGAAGTTCTACGATGTGCATCAAGAGGATGTCAATCAACTGCAGACGCTGGACCAAAACATCGCCGAAGAAGCACTGTTAAAGGAATATGGCGTTCCACTGAATCCAGAGACTCGACAAATGCTAGCACTTCTCGGCGGCCTCGGCTCTCACGATCTATCCGCAATGCGAGAGTCTCTGGGAATGCCCCATGCAGTCCTTGGAGCGTCACTCCATTGGCCTGTTTGGTCGGCCTTGTTCCAGTACGACAATTTCCCCGTGATTTACGAATCTGGGATCAATGATGTCCCCACGTTTGACGCGCACATTGAGATATACACCGCCCGCAAGATTGTCCGAGTCAATTACGATACGCCGTACGTGAAGGGTCTGCCAACCACCATGACAGTGAGGGAATTGGCCCAAGGCCCTCGTGGAGAGCCATGCTACCAAGAACGCATGGTGCGGACAACCTACGAAGACTCATATACGATTGAGTTCAGGGAATGGCACAACACCATCACCAATGGCGGGACGCCCAAGACCACCATCGAAGACGCCAAGGCAGATTTGGATATATTTAAAATGTTGATGCAGGCAGCTTACTCCAGCAAAGCCACATGAATGCTGTGTCCGCAGTACGACAACGTGGATGCCACTGTCGAACAGGTGTAGATACTGGATCGTCTGTTGATCATAGCTTTATCTCCTCTCGTCTTACCCTTATTGGAAGAGAGAATGGGTTTCACACGGGGAGAAAAATGCCAACGATGTCCCTCCTATCAAATGAAGTCTTCTCTCCTCTTTTGCAGCCTTCTTGTCAGTACTTGACCTTGGTATTCTCATAGAAACGTTGCACAGCAGTCAGGACGGGCGGGAAATAGTTCGTGGTGTCGAGTGGAGGTTACGGTCCTGATAAGGAATTGCTCGATAGCACCTTGACACGGAAAACGGAGATGGATTTCGTCTTGATGGTAGGAAATGGCAAGGGGCAGCGCTAATGAAGTAAGGAGTACATTGACAGTCTATAACAAAATATAGAAGTACCCCCTGAGCTTGACCGCTAATCACAGATGGCAAGAACTCCATGTGCTGAGAAGTTGGCAGGGTATAGAGGGGATAGTGATCAATTGCTCTATAAGTTCGGTGCATCTCTACAAACTCTACACCCGTTGTCACAAGAAGTTGCAAAACTAATACCTGTATATTTTCGATCTTTCATACGACTAGCCCAATGTCACGCGAATGCGCAAACCCAAAGAATTCAAGACCTGTCTTTTCATTCTAATGGCGAGAGAAGTCTCACAGGAGCTAGTGCTCGGAATTGCCGGCTGGACCGCCCGATTGTTGGTCCTCCAGAAGAATTCGCGTTACTTTGTGAAAGCCTCTTTCGGCAGCAATATCCAGCACTGTCTCCCCGAGGGAATTCGCTTCGGTGATTGACGTTGGTCTAGCGATTTCCAAGAGATTGCAGACAGTGTTCTCGTCCAGCTCCAATCCCGCTCGCATGAGGGCAGTGTCTCGCTGGAATCCATATTGATGAGACCATTGCCTCGATTTGCTTGGAATTTCAATCCAATCTCGGTGTCCATCACGGCCATTTGTGCTCAATGATTTCTCGTATAGTAGCAATGTTGCCATGGTAGCTACTCGAGAATCAAGAGTTGCCGTGATGAAGGGAATATCACCCATCCAGTCGGAGGCAAAGAGTAAATCAATACAAGCCTGGTTGCCATACAGACAGGAAGCGCCTTGTAGAAGGAGTCGAACTGCGGCGTTGTTGCCCCTCCGGCACGCGATATGAAGTGCAGTTTCTGCAGAAGCTGCCTTTCGGGTAACATCCTGTAGTAGAAGTCGGAGAATGCCTTGACGCGAACCCCAGCTCAATGGGGCTGTAGCCAGGTCGCTCAGTAGAGGGTCTGAAAGGTCGTCATCATGAACGATATCCAGCCACGCCAATGCATGTGAGGAGAGAATCTCGCGGACCCCTTCGTTTTCTCCGACTATATCAGCGAAGGATATTGCTGATAGAGGCCCTGTATAGTTTTCCCAGATGAGACCGACAAAAGCAAAAGCCGAACTGGGAGACATGATCACCTCCCTTAGCACTTCGATCCAAATCTCATCAAACATTGATTGTGTTTCGGCAGCATAGCGACAGTGTTTCAGTCCGTATGAAATGATGTAGCGCAGACCGTTCTCTGGCACATATTTTTGCTGCAGCTGTTTGATCTCATTGGTCTCCGCTTCGGACTGTAGAAGGTCTGGATTTGGAGAGATATGTTGCCAATCTGATGGATCCAAACCCAGTTGTTGCCAGATCGGGTGTTTGGGTTGCTTCATTATTTCAATATAAAGTTTGGCGGTACTTGAATGATTCTTCTTCTCTGAAAACTCATTTTCATCCTGAACTCCATCCTTGGTTTTCATCCTGGAGACAAACTCTCTCGCAGAGTCGTGTGCGAATATAAGACCACCGAAGTAATCCTCAATCAGAAAATTTGAGTAGAGCCTCTTCACATTGTCTTTCGTCAATCTGTCGTTGTACAATCCTTTGTCGTCAATTCGAATGCATAAAGCGTGGGTGAGGGTACTGAGCGATAGCGGTTCAAACGAACAGAAGACCAGCCTGAAAAGTCGAATCCGAGTCTCGTCAAAACCCCTCATGGCACTTAAACTCCAGAGTCGCTGATAACCAGCCTTCAGCTTGTCGAATGCTGCATTATCACCACTGGAAGAATCCTTCAATGCTTCCAGCAGTTCTTCAGCGTCTTTCGGATCCCGAACAGTATTTTCAAAGTCGTCAACTGGAAGCAAGATGTTCAACCAAATCTGAACCCAAACGAACCTATACCAGTTAGTGAGATAATTTGGTTGGATGAGGGAAACCGTACATTCCGTCGGCATAATCGATCAAAGATCCTCTCAATGATTTTAACAGACTCTCAGATCCCTTCTCGACTGCAGCCACTATTAGCTTCACGATAATGTCCACCAGGAATGGATCGCACAGTCCACTTACAGAAAATACTATCTTTGATATCTGCTTTCCGACTCTCAATTTCAGTGTCAATGAAATTTTCCATCTCTTCGCCTGTCACGCTTGGGATTGCATCCACGTTATAGAGCGTCTCTGTCTCAAAGTATGTGCCAACGGGGACGTGTGGATGCGAGGAGCACAGAAAGTAAACATGGGGGTGCTCATCCACAAGTTCCTTGAAGAACCGAAGAAGTCGTTCTGCCGCGGGAGGTGAAGAAGAGTCGCATTCATCAAGGGCATCGACTAGAAACACGATCTTGGAGGAGTTGATCTCTTGCTTCACCAGATTCTTCAACAGATCCTCCCAATCTTTCTCTTCAAGCTTTTTCTTAGGGGGTCTCTGGGCCTTGTTGTAACGATCCTGAGCCAGCTGTGCTAGTGTGAAGTCTGGCAAGAGGGCGAGCTTTTGAGTTAAGGAACGAATGATGATTTGGTAGTTTGGTCGCTTGGTTTGACCTGCAAGGGTTGTGCAAAAGTATGGAATGATTCGAAGAGATTTGCTTTGAGAATGAATATCTGCTGATTGTTGCAAATGCGTATACGCTCGATACCTATGTATTGGGATTTAGAAAAAACAAAGATCATCAAATAGGAATATGGGACAGACATTGCGGTGGACTTGCCAGTGCCATAAGGTCCGTTAAGCCATGATACCTGCTGTGGACGATTCTCATTCTCATTCTCATGCTCCAGCGGAAGGAAGCCTTTCGACCAGGCTTTGAATTCGGATGCATCAAGAAACCACTGCGCATAGTTGGCGTATCTTCCCTTTGGTGAGATTTTATTCTCAATATATGCAAGCGTGCTTTCGGTGTCGTCGGTGTCTTTGATCCATGTGAGCACGGTTGCAACGTTATCATCAGCAGAAAGCTTCTCCTCCATAATTTTCTTCGTGCTCAGCCATTTTGCTCGATGATCCTTTGATTTGTCGGCTCGGTCTTCCCATTCCTTGATCTCATTAGTGAATCTATGAACTGAAGCGAATTCAGTGTCAGCAAAGACCTGTACATTTTAATGACTTGGCGACCTGTACAAACCTGCAGATTGAAACCGTGACGCATTGAAGAAGATCAAAATATCACATACAAGCCTCAATGCGAGAAGGTAGAGGCCTGGTAAAGATTCTTTCAATTGTTCCATGTCATCCTGAATTGCCTCGTGATCCTTTCGCGGATAATATGTTTCGAATGATATCCACTCATTAATGTTGTTAATGCTCTCAAACAGAATGTTTCGTATCTTTTTTTCGTCATCTGGTTCGAGGTTGTTGAGAATAATCTTTCCCTAGTTTAGTCGAGATCGGGTTTAATCCTGGAAATACGTACCTCGAGAGAAAAGAAGATCGACGCACAAACGATTGGTGCTACCTTATGAGGGTCTAAACTTGCAGCGGTCATTACCAAACCTTTGAAAACTCCCAAACTAGGCAAGTATCGCTTAACTCTCTGGAGAGTCGCTTTTGAGTCTGGTGTTTCCTCGGTCAAACCGAAGATCTTGTCCACATTTTTGATGCGAGAGTTGTCGAGCTTCTCTTTCATTTTCCGAAGCTTCTCATACTTGTCTGCATATTTCGTCTCCCAAGTTTTGACTGCTTCGCTCCAAATCTGTGCACGATCCGAGCGCGTCCAGAACTGTGACCCTACATCTAAGATGACATTTGCATCTTTGCCAACTTCAGATTCTCCATCATCCCCAGCAGAAGGCTCAGTCGGCGCGACAACTGCGTTGTCGGGCGATTTACCTGACGATGGAGGTATGCCAGAGAGAGATTCGGCTGATGCGCTATGCGTGCCAGAAAGAGCTGCCGCCGGCGAGGCCGACGTCTTAGGTGCAGGGTCTAACTTTGCCTCAGCTGCCGAGGGACGAACCTTTTGTTCAGTCACCACCTTCGTTTGGCCAGCCGTCGCCGCTTGGTTGGGAGGAACCTCTTGTCCAGTCACCGCCTTTGTTTGTGCAACTGTCACCGCTGGGGTGGGAACAACCTCTCGCTCGGTTGAAGCTTCAGTTTGGCCAGCTGTCACCGCGGGTATGGGAGGAACCTCTCGCTCAGTCACATCGTTCGCTTGGCCGGCCGTCGCCGCTGGGATAGGAAGAACTCCTTCTTTAGGCACAGATCCCTTCTGCCCAACTACCGCAGCCGATGACGCTGGAGATTTAGTCGAATCCGACGACGACTTGTCTTTCCGGAAGACGCCTTTTGCTTTCTTCCAGCCCTTTTTTAAGTAGCCATCAGGCTGCTCCGGTGGATGAGACATGGAGTACAGTACCTAGTGTTGGACAATTGGGGCAAAGCGGCGATTTTCAGACAGGTTAATTGTTGGGAGATGTATTCACTCCCGTGGACACCTTTCACAACCCACCAGGACTCGGTATCGAGGTGTGAAGATTTCTTCTGGATTTAAAGAAAACCATGAGGCTGGAGGTCGATCGACAGCCTCCTTGGCCCCCAATTTTGGCGCAAGCCTCTTCGGGTTGCAATGAGATGGCCAACCAATGATACTGGCGGTGCATTCTGGGACGGGAACTATGGGGTTATCATCAAGCGGCTGGTTGGGCTATATGTTACACATACGCTACTCTAGGCACGGAGTACTATTTTTATAGCGAAAGAAGTACCTAGACATGTGCCTAGGCAGCCTAATGGTGCCAAAGCCCGCTACCAAAGTCTTATCCCTCTTAGTTGCAGAGAACACGGGTTAGTTATCCGTCGTTCACCGATTCCCTAATTCTTATATACTGCCGCCGAAGAAGCTCTCAATCTTAAGAGTCCTTCAGCGGCGATGGTCTTGTATCATTTGCGTTGACGACAATATAGAAGTGATTGAGCGGCTGCAGAATGCTCGCGTGCATCGGCGAGGTACGTCTTGGGTGTGTCATCAAGAAACCCGAGTCTCTGAATCAACGGGCTGCTCATCCATAGAGATGCACCTCTTCCCTCATTCATTTAGTGACAGTGACAGTGACAGTGACAGTGCGAGGATGGCAAGCAGTGTGGAAGCGTCGGAGATTCGTTGCGGCTGGGCCCTTGATACATCCCACCATCCCTCCCAGGGCAAGTTTACGAACAACTATGACCTTTTCATAGGTTTTCTTTCCTCAGAAATGGGAGCATGGGAGGTTCCATTGCTGTTGATGGAGGCCGCAGACGCCCATAAAGAAGTGAAATCTGCGCCAACATACTCGGGAAATGGGCCGGCTTCCTGGACTGCTGGAGAATCGGTCTCAGGGCCCATATTTTGGGCTTCTGGCTATTTTCGAGGGGCATCCGGGATGTCCTTCATTGCGTGTTTGACATTTGAAGCCCGGTCAATTGCAGCCCACTCTAACCATCGCGGCATGCTATCTCTGGAAGTGCGAGTTGTCTCCATGCAAAGCATTTGGTGGGTTCGTAATATGATGACGTCGAGCACAAATTGGTAGAGATGCCAGGATACAATCGACACGTTGGAAATGGACTTGGTTATTGTGGTATATTGTATAATGCGAAAAGTTGGTCCTGGGAGGGTGAATCGGAATTTATCCATTCCCCTATCTCTGTCTCCGGTCGCTTCCATCACGGTTAGGAGCCTGATATTTGCAACAAATACTGAACAACCCGTATTCCTACACAAGAACCGGTGCTGAACCGTTCCAACAACACCCTGGTTCTTGCCTTATTCAGCTCGAAAATAGTTTGCAAGGCAAATAATAGTGTATCCACGCTTATAAATCCTAGCAAGCAACGAACACCCTCCAAGTCATCTCATGCTCTCGAATCCATCATATCAATCAGTTAATCAATCGCTCGGACCACCAACCCAATTCAGCACCGCGCCGACCACAATTACGCCACCACCCCAGATGCTCGCGTAGCCGAGAGCACCTTCTAGATCGACACCAGCAAGGGTCCCACCAACGTGCAGCAGCGTCTGTGCCACGATCAACGCTGTTAGGATGGTGGTTCGAGTGATCAGTTCCTTCTGGCGCGCTGAATACCAGCCCCAAGCGTTGTAGTAGACGTGTGCTGGAAATGAGGCGGTGATGGGATCGAACTCCAGTGCTGGATGGGAGGGTAACGGTGTTGCGGTGCTAGGTGCGAATATGTACTCTTGCACGGCGACACCCGCTGGGAGGAGTGCAAGGAGCAGGGTTGGTAGCCCTGAGGGACCCAAATGTGCGGCCTCAATCGTGCGAAGACCCGTGAAGTGCGCCACGAGGTATTCTGGTAGGAAGGTCGCGAAGGAGGCTTCGAGAAGAACGGCAAAAATGGCGCTGGCGAGGAGTGAGGTTGCGATTGTTGTGTATGGGTCCGTGAGGATAGGGCGGTTGCGAAGGCTGGACTTCGGTGCTGATCCAGGTATGTGGCTCGGGGAGAGTGGGCGGAGGAAGTAGTATGGAGTTGAGGTCGAGAGGATGGATGAGAGCGTCGTGGAGATCAGCGTAGCAGGAGAGATGTTGTAGAAGAGACCGAGAAGAATCGTGGTCGGGGTGCTTAATAGCAGGGAGAGCGAGGCGACATCGTAGGCTGAGGTCATGTTAGCATTCGTCGTTGAAGTCTAGAAGTACCTGCTCGACGCAGTGAGTTGTAAGTACTGACCGTCAAATTTACAGAGCCAGTATACACCCAGCAGCACGACCTTCCAGCCTAAAAGGCCTCCGATCTCAAGCCACGACTCTGGTCGTTTAGAGACTGCTGCCAAGTCACCAACACCAATTGTCCCTGCGACAGTTTGCAGTGCGGCCTCAAGGATTGTGCTCAGGACCACCGTCACCGCAAATTTGGCCGCCTCCGCAGTCGCGTCGTAGTCAATTGGGGACGTGGCCAAGGGCTCGTTTCTGTGTTTGGCAGGGATGACCACAACGGGCGAGCCACCTGCTGCAGGAGAGGTATTGTTTGAACGCGAACTCGTACGCGGTTTGCGCGTGCCTGGAGAACTGGGCTTCGAACTTGGAGTGGTGACGATGGAGGTAGCAGGAGGGAGCATTTCTCCATTGCTAGCGACGGCGGTGCTGCCACCGGTGCTGGAGGCGACACTAGCGGACTTGGAGTGGCGGCTTCGTGGAGGCATTGTGCTGCTGTTGAGGGAGTTGACGTCTGACGCGATAGTGATAGGAGGCGGGGATCTGCTGGCAGCGGGCGAGTGGTGCTCCTCTTGATGGACAAGACTCCCGGTCAGCTCGAGCAGGTCGTCAAGCATCAAGAGATAGATTCTGTGTGGTTCAATCCAATCCAATTCGATTTGCACGCGTTTTTGAGAGTAGGATAAGTGAGATACAAACAGAAAAGCAGATGGCTGGAAAGAGTGGGTGAGGTCGATGAGGTTCGCGATCAGGACGTGATTGGTGGAAGCCTGGCGCAGTCGATCACGACGTCACAAGTTAGGGAAAGAGCGAAATTGCATCTCTGATATCACGACTACCATGTAAGTACTCCGTACTCTCGAGTACTACAATACTCGCAGGTCGCCCAATCACTCTTAAATTTGTCTTGTATACAGCTTTTTGGCATATATGTACGCTAATCCATCAGAGTACTTGAAAAATACTTTTAAATTGAATCTAATAATACACTCGTCGGCGAAATCCATGATGCAAACTGCCCCTCCCGCCTGTCCAAATATCGCTCCAGGTCCAGCAATCATTGCCACCCATATACACAGGGCCTAAACCAAACTTGTCGAATGTCATCACAAATATTGTAGATTCCCGAAATGGCTCACGAGGCCTTGGTGGCTCCCATAAAGTCCAACGAAGCTACTTTTGGTAAATGTATGAGACCATCGCTGACATAGGAGAGCTTAGGCAGGCGACCCGTTGAAGAAGGGCATGGAGAATGGCCGCTTCAAACGGTTGAAGCCAGGCTGCTGCAATAAAATTGACTGTGGTAATGCATCTGACTTACTGTCAGTCCAATAGTGCTCCGGGAGGCTCCATTGTGGAACATCCACCGGGTTCAACAAAAGGCATCTATGCGCTATCCTTGTGCTGAACAGAACAGCCCGATCGTGACTAAGCTGCAAAGATTGAGGCACCAGAGGCGCGGCTCTTGATGGCCAGGCAATAGAAACCGTAGAGTAGATAGAAACGGGAGTAGAGCAGAGGGCTCTCTGCCCTGGATGTGGCAGGGCCATCTTCGGCTCTCGATGCCACCTGAGATTCGGGTGCGAGCCAGATGTATGGATCGTAGCATATGGTGACAATGAATGGTTGCTCAGGTAGGACGCTGTGATGAGCAAGGTGGGTATGCACATCACACGGTTGCCGCGTCAAGGTCTACATGTAAGCAATTGTAGATTCCCAAGACGCAAGCCTCTCAGTCATCGTCGTCGTCGTCGGGAGACTTGTCTGGAACAACCCTCATCTCGATGACACCTGTTTCCCGTCCCTTGGCATCCTTGGTAGTAAAGGCATATTTGCCCTGCTGCTCTCCATTCTGGATTGTCCAGAGATCTTTGAATGTAAGCTCCTTTGTCCTGTTGATACTCTCAATGGCAGAGATTCGATCCAATGTGTCTTCGAGCAACTTGTCGAAGCGTTCTTCAGCACATATTGCCTTGAATGCATTCATCATGGGTACTGAGTCTGCACGGACCATGGCACTGCTGTCAATGGTAAAGATATTGTCGTGATCGTAGGTCTGGATGAAATCTGCGCGGGTCATGATCTCGCGAGCAATGTACAGAGGTATTTGCGGGAGGATATGCCCCTTTTCTTCATCATAGCTGGTCTCCATCTCTTTGCTGCGTTCCACTAGAGCCTTTGCTAGTACCATGGCGGCACTGGCATACTTCTGCTGGTCCATTACATCGTCGTCCATGGTTTCTCCAAGAATACCGCATTTGTTGAGAAACCACGTCTTTTCTAATTCGGTGATTTGGTGACACATCTTGAGCATGTCGGAACTTTTAGCCACCCGATTCAGGAAATTCAACCGCCCGCCCACCATATCATAGACCTCTTTGAACACTTCAACGTCCTTTTCGTGGCCAGGAAAGTATTTCGCACGGTACTTTGCGAGAGCCTGTATGGCCCTGTTTTTAGGCAGGTCTAGAATGGGGATGACTTCCATCCTTGTGGCATACCGCTTCAATCTTTCATAGACCCAGTAGTCGTCGGAGTTGAAAATCATGGTGACCAAGTTTGCGGCAGCCCATTGTTCGGCACGTTGTTGCATCAATTCGATCAAGTCATTCCCATCCTCGTCATCTCGGATCAAGTGCGCACAATTCACAATCACAACAAGTGGACCTTTCCGGCTTTTCTTAAGACCTCGAAATTTGTTCCGGTTGACCAACGCAATCTTCTCAAGTTTGTTGAAGGCGCGTTCGATATCAAGCAAGGCAGTCGTGTCTCTAGGCCCGCGGATTGAGAACAAAGAACCGATGTAATCTTCGTGATACTCGTAATTCAAAGCCTTGCCAAGTCGAATGCGGAAAATCTCCAAATCGGCATGAGCTTCGAACATTGACACACCTTCGCCGTCAATTTTGCGCATGGCCTCTATGATCATGGATGATTTTCCAGTACCCTTTTCACCGACAATGAGATAATATCGACCCTTGGCCTCGCCGTTGATGATGGCGTCAATCTTGGCTTGCTCAGGACGGGCAATCCAGTTGTCCTCGTCGTCTGCGGAGTCCGATGTATCCCCAGGTGGAACATGAGGTCCAGGTGGCGAAGCGAGGTCCAACATAGGATCACCTGGTGCAAAAGCTTTGTCGATTTTGCGAAGAACTAGAGATTTGTAGTAGATATGGTATGAGTAACCTGCCAAGCCAAGAACTGCAATGGAGGCGAAGGTGGTGGCAGCAGTTTCAAAGACTTTGAAAAACGTCGGACCCATGCGAGAAGTCTTGGGGTCTTTGTCCGACTTTGGATCATTTGGCGGCTCTTCTTCATCTTGATCTTGACCGGGAATGGTGCTTGTTGGACCAAATTGAGATGACGCATGTCTGCGAGGTCTGCCTGCAGGTGCTCGAATACGACCTTTTAAGATCGCTGGACCAGCTCGAGCTCTGGCCATCATCCATCCTTGAACAGCTTTCATGATTAGTCGCATGCGCATGCTTCTACGGTAACGCGACTCAAGTTCAAATGGAGGACAACTTGGCAAGTTGGGGCAATTGAGATCCTGACGCGCTAGAATTGCTGCACAATATTATGTGTTGAAGGCATCAAGACAAGAAGAAAGAAAAAGGCTGCTGGAAGAGTGTAATTAAAGAATGAAGAGGCAGAATTGCCGTACTGGAAGCGCTGACGTTGAAGTTGAGAAGCAATACATGGAAGCTCAAGTCGCGGATTGCTGATTGCTGATTGCTGATTGCTGTGGATGGGAAAAAAGGGATGAGTTGGATCGCCCACGTGCCCCAGTCCAATTTACACAGTCTTTCGTACATGTAAGATCGAATCAAACTCTGGCAATCTAGTGGGTGATGGACCGGCTAAGTGCAAGGAAGATGTTCGATCCTACGGCCTAAATAGAATGGGAGTTTTGTGAGGTAGAGATTCTATATAATTTGCATCTGCAAGGTGCCGCATCACAAACATCATCGTTGTTGAATTCTTTCGACTTTGCAACACTCTGCACCGTCACGGTGTACGGAGTAGCGTACGGAGCACTTACTTGAGCACTCCAGGCAGGGGAAGTGCAGGCCCCCAAACAGTTGGTCGCGACAACCTTCCTTAGTGGAATGTTGTTCTCACTGTCATTTCCACGACCTATTACACCAGGTTTGACAAAGAGCAAGAGCAACCTTCACGTATTACTACCTGGTAAGTATCATCATGCATGGTCCCAGGTCGCGTGACTGAAATTCGTGGTGTTCCTTCCGGTCGACTGAGCGAGTTTCCAATTATGACTCCGTATGATGCGGTTATTACGGGCAACTGCGTCACCCCCCGAGTCCTCGGCAATAGCGGCTTTTCTTCGCAGGGCTCGCCCCAGGGCTCAGGGCCACCGGGGGCTGTCCTGCACCAGGCGCGAAATCCGGATAGGGACCACTGCACGAAATCAGCGGTTTCTTCTCGTGTCGGTCCTTCCCCCAAGACCTGTTCCTTCCCTCCAGCTCCCCGGCCAGCCAATCATCGCCCGGCTTCTGTCGGCATCGCGGAAACTTCCTTGCAGAATCCACTAGTCCCAATCCGACCTTTTGCTCCAGAAAATTAATCCTCAGCAAAGTGTCTCGAGTCTCTCTGTCTTTTGCTCCAGTCCTATTTGTCTCTATTTACCTTCATTCCCTTCTGTCCTTGCTGTACATTATTCTAGGCCCGAGTTCCTTCTTGTACACTATCTACTTGTCACTCTTTCTTCTAGTCCCTGCTCTCCACTTTCACTGTACACTATTGCATTTCTCCAACAAAACTTCCCTAATGGCTGAATCCAGTAGTGACGTGAAGAACACCAAAGGTCTACAACTTGCTTTTCTCCTCATACGAAGCTGGCTCTGACACTTTTGCAGATGCGACGACTGCTCAGGGTACCGATGAGACTAGTCTCGGTTTGACCAACGGCACCAATGGTCATGCCCACGACCACGATCACTCTCACACCCACACCCACACTCATGACCATGACCATGACCATGACCACGAACATCAGCATGACGAGAACACCGCAGCCCTGTTCCAGGTGTCTGTCAAGCTGCCCCACAAGCCCTATACCATGCAAATCACCGTCACAAGTCAAGAGCAGGTTCAAGACGTGCGACAGTCCATCGTGGAAACTCCCGATACCTTCCAGTACACGTGTTTTCATCTAGAGCACGCCGGCCAGAGGATTAATGACTTTGTGGAGCTGTCCGAGGTCAAGGATCTCAAGGCCGATGATGAACTAGCCCTGATTGAGGATCCTTATACTGAGAAAGAGGCGAGACTACATGTTGTTAGAATGCGAGAGTTGATTGGTGCCACTGGCGACCGTTCTGACCAGTTACACGGAATATCCGCAGGCTTGTCCTTGCACGACGAGAAGTTTGGCTCTGCTCTGGCACCAGCTCCTAAGTCAGAGGACAACCCTTTACTTGGTTACGAAGTGGATGGACTCCCGTCCTTGAATGCCATCCTACCAGCTCATCTCGACACTCTACCGAAGACGATAAAGAGTCTCTCTGTCTCACAATGGAATCCTCCACCTTACCACCTGCGACAGCGTGGCCACTTGCTGTACCTGCAACTGACCACCAATGAAGGCGAGCAGTTTCACTTGACCTCCACCATTGCCGGATTCTACGTCAACAAGTCTTCCAGCAACAAGTTTGATCCTACCCCCCGGCTAGCCCCTAAGAACCACAGCGCACATTCTCTCTTGACATTGATCTCAATCTTGTCTCCATCGTTCAACGAGGCTTTTGTCGACTTACAGAAGATGAATGGGCAGAAGGACCTCCTCACCACATTTCCCTTCCAGAATGCCATCCCCGCCAATCCCTGGCTGGTACCTCTTTCCAGCGTCCAAGGAAGTCAGCATCAAGCAGATCCCACGCGAGCTCAGGAAGCATATCTAATTGGTGGGGCGGATGGTGCAGAGAACCTCCGCGACTGGAATGAAGAGTTTCAGACAACCAGAGAGCTGCCTAGAGAGACCTTGCAAGATCGTGTCTTCCGCGAGCGACTGACATCGAAGCTGTTTGCTGATTACAATGATGCAGCTGCCCGAGGAGCAGTCCTTGTTGCTCGTGGAGAGGTTGCCCCGTTAAACCCCACAGAAGGAAGAGACGCTCAGATCTTCATTTACAACAACATCTTCTACTCCTTCGGCGCGGATGGAGTTCAAACATTTGCAAGCGAGGGTGGTGACGAAGCTGCTAGAGTGGCCGTCGGGAAAGATGTGGCTGGTGTCAAGGCGGTTAATCAGCTTGACATTAATGGCCTTTTCACTCCCGGTACCGTTGTAGTAGACTACCTTGGCAAGCGTATCGTCGGCCAAAGCATCGTGCCAGGAATCTTCAAGCAACGAGAGCCTGGCGAGCACCAGATCGACTATGGCGGTGTGGAGGGACGAGATATCGTGACCGAAAATGAGGCTTTCGTTTCCGTTTTCGAAAAGCTTTCGAAGTCTCTTCGTGTTAAGAAACACGCGGTATGGGATAAGGAAGGCAAGCGCCATGACTTGGAGGGCAGTGTTGAGACCAAAGGCTTGCTGGGCACGGACGGCCGCAAGTACGTTCTAGACCTGTACCGCATCACTCCCCTCGATGTCGCTTGGTCGGAGGAGGTGGAGGCAGAAACAGACGAGGAAAAGTACCCACATCGAATGTCAGTACTGAGGTTGGAGTTGGTAGAAGCCTACTGGCGCACTAAAATGCAGGAATATGTTCGCGCCGAAGTCGAGAAGCGTCGAGCGAAACAGCCTAATGGCAATGCCGAGAAATCCCTTGAAGGTGATGAGAAAGCCACCAACGGTCACGCTGATGAACCAGCGGAGGGAGCAGACAAGACCGAAGGCGAAGATCAATCGTTTAAGCAAGCTCCGGCGCTTGATCAGGAGCGCGTGGATATCTCAAATTTCAACCTAGCCCTTAACCCCGACGTGTGCAGTGGTCAACTGCCGCAGACGGATGAAGAGAAGGAGGAATATGCCGCTGATGAGAAAGAAGTCCGAGCTGTCTCTGACTTCCTCAGGAACAAGGTTATTCCTGATCTGATCACCGATCTACATGATGGTGATGTGGGTTATCCAATGGACGGACAGTCTCTTTGCCAATTAATCCACAAACGTGGCATCAATATCCGGTATCTTGGCCGTCTTGCGAAGGCAGCCGCCGAAAAGGGTCATCGTCTCCAAGCATTTTCTGTGGTGATTCTCCAGGAAATGGTTGCGCGGGCCGTTAAACATATTCTTAATGGCTACCTGCGGCATCTACCTGCCATCTTCGCCAGCTCAGCTATCGCCCACTTACTGAATACTATTCTGGGCGCGGCGATGAACTCCAACCCACGACCAGAAGTTGATGAAGATTTGCGTGCATTGTATCCTGATGGTGACTTCTCCTTCGAGAAGGTGAATCCTACCAAGGTCAAAGCGGCGATCGAGCAGCAAGTCAAGTTGCGTTATCGATACACTCTCCCAAGTGACTGGCAGTCGCTTATTCAACCCCTTCCATTACTTCGTGAGATTTGCTTGAAGCTCGGTCTACAGCTTGCAGCTAGAGAGTACTCCTTCAGGAAGGGTGTCGAGTTCGCTCTCGATGTTTCTCCTGCACGGAGCGGTAGTGACACCCATTCTAGCAATGGCGCACAATCGGACGAGGGAAGTAAGAAAAAGAAAAAGAAGGGTGGCGAGCGCCCACAGGCTCCTGCTGTGACAAAACCCAGTACTACATTTACGACAGAGGACATCCTGAACATTGCACCACTTGTCAAAGATGCAGCACCGAGAAGCGCATTAGCAGAGGAGGCATTAGAGGCCGGAAAAATATCGCTGGCTCAAGGACAAAAACAACTTGGTCAAGAGTTGGTCCTGGAATCTTTATCGCTACATGAGCAGATCTATGGCATTTTGCATCCAGAGGTCGCAAAAATGTATCACTCTCTATCCACAATATATTATCAGACGGATGAAAAGGAGGCAGCAGTGGAATTGGCTCGCAAAGCTGTCATTGTGACCGAGCGAACATTGGGAGTGGATTCACACGATGCTATCTTGGCGTACCTGAACCTGTCATTGTTCGAACATCATGTTGGAAATACTCGGCAGGCATTGAAATATGTCAGGCATGCCCTTGATGTTTGGAAGATCATATTTGGACCAAACCATCCCGATTCCATCACAACAATGAACAATGCTGCAGTAATGCTTCAGTCATTGAAGGAGTATTCTGAGTCCCGCAAATGGTTTGAGGCCTGTTACACCATCTGTGAAGGCTTGTTTGGTCGTCAGTCCATCAACGCAGCAACAATCCTCTTCCAATTAGCACAGGCGTTGGCTCTGGATGGTGACGCCAAGGCAGCCGTGAACAAGATGCGTGATGCTTACAACATCTTTTTGAGCGAGCTAGGACCAACGGACCGGAATACTAAAGAGGCAGAGAGCTGGCTGGAACAATTGACTCAAAATGCTGTTTCGATTGCCAAACAAGCTAAGCTATTGCAGAGTCGACGCATAGGCGGTATTCGTCAACTTCCTAGAATGGGCCTGGGTACCAGACTCCAACCGCAAAGTGCAAGCACCGTTGCTCCCAATGTGTCTGCCAGGACCGCGGCGACAGAACCCAACGTAAGGACAGGCACAGGCAATGCCGCCTTGGATCATAGGAGTATTGATGAATTGTTGAAGTTCATTGAAGGTGCAGAGACTGGCAGTAGCACACGCACAAAAAAGAAGAAGTCACTCAACCCGAAGGCTAGAGGGTCTAGGAAGGCCACAACTGCATGAGAGATGCAGTCTTGGGGTGTCGATATCACGATCAATCAAGCAGTGATCTAGCCAAGGAGGTCTAACACAAAAGTTCTTGCACATGATTCATGCATGGGGTTTGTTGATGAAGAGCCATATTATCCCTTTACGATATACGCATCTCAACTATGTGCTAGCAACACCGTATCTGCTGCCATACTGTACCATATAAAAGGAGGATGAAAGACCGAGGCGGCATGGGCAAGGGTATGTGTGGCATGGCGTGGTTGTTCTCTATGAACTGGGTATGGAAGACTCTGACAATGAGAGAGCATCCAGTGAGCTACAAGCTGTTGTGGTACTGGGCTCAGGGGTTGGCCGGATGTTGGTAGTTGCTGGCAATACAAAATATGTAATATTCTCAACTCCACACAAGAACATGATTCCTCCTTTTTCACGCCGGTACGGAGTATTGTCGCGCACGTGCTCTCCGGCTATTGATGCCCAAAGAAGGAGAACTGTGCGGGTCACTTGCCAAATTGGGACAACGCTCACATGCCTGGAGGCAAGAGCCCAGACTAAACCATTGGTCAGCTCGTTTCGTACCATTTGTCAGCGCAACTCCTCACTGCACGGCCGTACAAAGTTCATTGTGTGTAAGCCTGGAACCGATGACGGCGAATTTAGTAATTCTACTTGACTTTTCACGACCCAGACCACCTCACTCTCAATCTTCATTCTGTCGGCACGCTTAATTCAGTAATCGGCAGCTCCTGTGACGTCGTCTGCTCGGTGACAAGTAGACCTCCGTTTATGCGCACTGCGGACGTGCTCAGAGAGGGGATTACTTATCAGACTCAGCTCGGCTCCGGCTGGCGTTTTCGTCGACTCATCACCAACCCTGACTGAGCCTCGAACAAGCAACCCTTTTCATTCGAGGTTTGGAGATCCAAAAAAGGGCAACCCCCCCTCTGCTCAGACATATCATCGTGCCTCTCCTCAGCCAAGATGTCTAAAATTCGATCTCTTACGACAGTGTCCACCTACAGCCTCGCACATACCGCGCAATGTAAGCTGAAACTCTCCGCGAAGCGCGGAGATCGTGATCTTCGGTTTATTCTCGGCCATGCATTCACATTGGACAACGTGATGCTCAGAATTATGGAAATTGAGAACCAGAGCGCCAAATCTTCCTTCCTGGAGGGAAAGGCCCCCAGCGAGGACGGGGATGCTCACTTTGATTGCACGGCCACAAAGCCAGTCGAACCAGAGGAGCATTATGATTGTACGAAGGCTGCGCCACCTCCACCACCACCAGAACCAGAAGAGCACTACGATTGCACCAAAGCCGCACCGGTCCCCGCAGAACCAGACGCCAGAGGGCGCAGGATAAGCTTTCAAGACAACAATGCTCGCCCATCAAACACCAATGGGGGCTCCAATTCACCGGCTCGGAAGCGCTCTCCTCCACCAGTGTCCCTCCCTACAAAGCACGACTATCTCGATGATTCCGACTCTGATGGAACCTCCTCGGATGACTATGACGAGCCGAACTTATTTGCGTACGACTGCGAAGCGGCCCCCGCGGCAGAAGACGCGAAACCTGCCAAGCAGAGACCAGTGCACGATGCATACTCGGACGAAGAGGACGCAGCGTTGGAGTTCGCCGACGACGAGCTCGACCCTCTCGGGGACGATATGGGCGAGCTGTCCCTGACCCGTTTTGCGTCTGGATCAGCACAACCTCCGCGCATGGTTCGCTCCGGCTCGTCATCGTCAGAAGAAGACGACAATGGCCCGGTTTCGCCGCCACAGCTACCTGCCGATGTCGACGTGCGAGAGCTCATGGAGGGCGAAAAGGACGAGGAGCTCGAGGGTCTCTACGACAATGTCAGGCGCTGCGCTTGTCATGGCCAGAGGGAGGACGAAGAGGTGTCCTCCAAACCATCAGGTATCTGGGACATTCCACAAGAGAAGACCGGTGGGAAGAGATTGGCCATTGTGGCAATCGCAGCATGATTGGAAAGTGAGACAGTCAGGGGGGAGTTGAAACATTTTTTGAGTTGACATGCGATATGGGGTTTCTTTCTGGATGTTCTTTTCAAAGACAGCACCGAACCCTCTGGGAGTTTGAATTAAGCGTTTGGCTAGTGGGAATCGCTCAGGCGCAGGAGTAAATGGGACCGCGAGGGAACAAACCGAACGAAAGGTGGGAATTTACACAATTCAAATTCAACAAAAAGATCTCAGAATCCACCGATTATTTCGAGCACACAGCGCCAGAGGTCTCGAGGAAGGGTAACAGCAGTCCAGTTGTGAGAAAATTGCGAAAAACATTGGTGCAATTGAGGGTCGCGCCGATATAGTTAATACCAGTACAATGTCTGTGACATTTCCCGTTCCATGCTCCCACATTTTCATCGTCTGTGGCACTTGTACTAGATCATGAAACGAGAGACGTTGCTTTTCCCTCCCAAACTTTCTAGTGGGCCAAAAACAGTTCATGGTGGCCTTCACTTATGTCAGTTTTCCTATTTTATCGTCATTTACTCCACGGTCTCATACGAAGGAGCAATCGTTCTCCTCGCCATCGGGAAGTCGCCGGCAAACACCCTCTAGATTCGATTGCCTAGTAGATAGAAGAATCCATGACTCTGCCCTGGGAACAAAGTCTGCGAGTAAAGTCGTCTAGAGCAGCAAGTTACTATTAGTTCTACAGAGTAGACCTGAAGGCATTTAAAAGTCATGAAATTAAGGCATATGAAATCAAGTCTTGTGCACATCGCTAAATAGCAAAAAAAAAACCGCCTCCACAACATGAATTATTACAATCGTCTTCAGCGCGTACTAGTCATTTCACGATCACCGACGTTGAAACACGCCGTCTTCTGAGACCCTTGGTTTAGACTGCCTCAGCAAGCTCGGCAGGATCTCAAGCGCCGTGCTTCCTCCCGCGCCGCCGACTGTGACAGGCACCTCGGCTGCCACTGTTGCAGAGCCATTCTTCGGGTTCAAGCGCTTCGCGTCCTTGCCCTCGTCGAATGCGGCTTTAGCAGCTTTGGACTCCTCGTCTGAGATGGTGACGCTGTACGTGGGGCATTCCTTGCTTCCGGAACCAGGACCGCTTCCACCTGGTGGCGCGATCGGGACCCTGCGCATGGCCGAGAGCAGGCCGCACATGAACTTGCTGTGGCGCTGGGCTCTGGTTTGTTCAGACGCAGAGTTGCCTTTGTGTTCGTATTCGATGCGTAGCTCAATCTGCTTGAGGTCCGACACAGATGTCAATTGGAGGTCGATTTCTGGGGTGAAATCGCGCTTGTGCTCCGCGACGAAGGCGGCCAACTGACCACGGAGGGCTTCGAGATCATCGAAAGAGGTGTCGGCACAGACGTTCACATTGATGTGCTCCTTCAGCTCCTTGGACCTGCTGATGTTCCGGATCCACACGCCGTTGATGGTTGAATTGGGAATCTGGATCAATTGACGCGAGGACACTTCCTTGAACACGCTGTAGAGCAGAGAAATCTTGACGACGTCCATGTCGGTGTCATTGATCGAAATGCGGTCGCCGACGTCGTATGGATGCTTGATGAAGACGGTGATGCACGCAGCAAAGAGTTCACCGGCGGTGCTGGCGAAGAGGAAGGAACAACCTGTGAAAGTAGACCATACTTGCGTATAGTGGTTGGCCAGGTAGTTGGAGAAGAATGCCGCGTAGATCAAGAAGATGAAGATAAGGACAAATACGCCCAGGACTCTATCCAGGACCTTGATGGCATCCTTGACATTGTGTGCACCTTCCCAGATAGTCTTGCGATCCAGAGCAACTTTCTTGACAAGATCGATCATTTCTGTAAGGGTCACATCACCATTGCCATCTGCATCAACCTTGCGATGGATATACATCGCCTGAGCCTCGCAACCGGGTCCGAACATCTCTTTGATCGACGCTTCATCCAACTTATTAACGCCAAAGTTGGTGAACGAGTTCCAAATGCGACGTGCCAAAGCTTCGGCTGCGACGGGTCTATCAAGCGCAGCCTCAACAATTGCCCCTGAGGCTGTTGGCGTCAACACCTGCTGGCCTGCGATGTCGCTCGCCATATATCCAAGGATAGATGTGATTTTGTCACCAGTGGTTCCGAGGCTTGTCATGAAGATGGCGGCGGAATCCGAGGTCCCTGTTCGACGACCATGCTTGTCTTTTCGGTACCCACGCACATCATGAATGTCAAGGTCTTCTTCTCGAAACGCAGGGTGGTTGTCATAGAATTGTCTTCGGGAGACGTCATACATGGTCTCAATGGCACGACTTAGAGTCTCAAGTTCCTTGATATTGTCGTATTGCTTTTTCCCGTGATAATTGACACTGACCATCTGAATCAACAATTTCTGAACCAGATAAAGCGCTGTGACACCAATAGTGGCCTTGTTGACATTGTGAAGTACACTAAGCCACTGGATCTTTCCAGCATATTTGTTGTGAAATGGTTTGTCGAAAGTCCAGATAATTGATCGGCAAGCAATGGAGAGTATGGCCCAAAAGAATAGCGAGAGTGGGATTTCAACGGCTTTGAGCACCAATGCGTATTTTCTGATACCTGTGCGTACAGCCCCGGCGACCGTCTGGTAGAGAATTGGCACAAACTGAGCCAGAAGCTTGGCCACCCATAGAAGAACCCAAACAACTTCAATCCAGATGAAAAGACCTAGAAGTCGAATTCCTTCATCATGGGTAGTCTGGATCTGCTCATAAATTTCTGACGAAGTGATATTGTATATATTTGTGATATTGCTGGTTGGAGAATCATTTATGGTGGTGATATTGGATGTGTAGACGGGCTGAAGTTTCGTGTCCTTGATATGTGACATTATCCGCGCATCTGCATACACGGTCGCACAGAGAATGATGGGTATCGCCAGCAAGACAGCGACAGGGACGATGTAAAAGGTATATCGGATTAGGACGTTGCGTCGCAGGCGTTGCCAAGTTATCCCAATCTCGGACAATTCATCGTCATGATTCTTGCCCTCATCATTCCATTTATCCGAGTCATCTGGCACGGGGGCCATTGACTGTGCCATGCTTGGTCGCGAGTTGAGTGGGTATGACATGGGAATAGGGAAGGACTTCTCTGCCAGCTCATAGGTGCTGCTAGAACGTGGAGCTTCCCTCACATTGATAAATGTATCATTTGGGATCATGTTGGCCATTTCGCCAGCTTGCGAAAGGTTCCCTGGAGACTGGGGAAGACCGGCAACGCAATATGAACTCAAGAACCAAAACAAGGGCTCACGGATCTCAGGATGTGGTGAATGAAGTCTTCAACTGGGCGACTACGGATACGAGACATGGCCGAGTTAATAACACAAATCGCCCGAAGGCTACTCCGTAATGATCGAGCGATTCTCGAATGTGCATTTCCTCCCTGGGAATAGACATCTGTCGCCGATAGGACAAACCCTATCAGATGGCGGAGCTATTTGCTCTTGGGAGGGTCTTTCATGGTCCAGAGGAGAGCAGTGGGCACAAACAAACAGCCATGTGGAGGAGCCGATGGTAGAATGACAGAATAGCGACACCTAAAGTAGGGAAGCTCCAACTTAGCTGGCGACAAAAGTCACTGTCGAAATGACAGTGGTTCTAAAGCTTGAGCCAGAGGCGTCCAGCTCACAGCTGGTCACTTTCCGAGACCTAATGGATCAAGCCTGGTGGGTTCACTCCTGGCAGAAGGCTCGGATGGAACGGCCTCGTGGTCTGAGTTTAATGTCCAAAACAGGATATGTGGCATTTGGGAGACGTCGTGGCGTCGATTGAAGTTCGGGGTGCCCATTTGATCAGCCAGCCTCAAGGTGCCCCAGTCTTCAAAGCATAGAAAAAGAAAAAAGGGGGGAAAGAGCTCCTCGTGGGCACTTTCCACGCCTCGTCTAAATCTGATCAAAGTTCCCGCTAAAGGCGGAACGAACCGTAGGCTAGCCCTTTTCTTGTCGACATGTCACAACAACAAAGTTTCTCTTCCATCCGCGCACATTTGGAACAAGATGCTGTGGGAGAACCTTGTCGGAGGCTGACAACTGCGACTATGTTTTGTTCCCATGGAGAAGAGCCCTGTCTTGACCTCGTTCTCTGTCGTGAAAATCGGAGTTTCCAAACCTCAATTGGAAACGAACGATAAGCGAAGTCCGAGATGACTAAAACTCGGCTAACATTCGGTAGTGCTGGAAATGGTCAGAGGAGGCCAAGTTTTAACACGCTAGCAAGACCCGCACACGATCCAGACTTTTTGAGGCTTCAAATAGTACCAGGCATGTCTTACCTACAGAAGATATTGGCCAAATTCTAACCTTCGAGCGAATTTTTTAATTTTCAACGAGATGACCCTGACTGGTGCTGGGACTCGAGTCCAACGGCTGGACGCAAACAAGTGCGGTTCTCAAAATTCTTGGCCGTCCTAATGCTCTCAATATCATCTAGGATACGGAGTATATTATATTGGATTTACCACGCAGATGCGAACATTCAGCAGCTTCGCGAAGCCACAGCGTCCACATGTGATATGGTAACCGATACTCAACGCTTCCACACGGAAATGATACAACACGACTAACGTAGCCACTATCTACATATCTCGATGGCTCCGTGCCTGCTGCTAGCCTATGCCATTGATGACGATCAGCAAAGAATGCTTGCACCAAGGCAAGATCTATCTTAGTTTAGTTTCTTTGTGCTATCTGCGGCCTCACATCCTCCACGTATTGATGCTCCAGCCATATGCCATTGCCATTGCCCTTGCGACATCCGATTTCCCTTAATCAGCAATTCATTCAGTTAAAACCCGCGACTAACCCCCCATCCACTGCCAGATTGACACCGGTGACCAGACTGGCGCGGTTCCCTGCGAGGAACACTGAGACATCAGCAATCTCCTCTGGGAGACCAAAGCGTTTGAATGGAACCCTCTGCACTGGTACTTCCTCCAACCATGCTCGTACTTCAGGTGAGGGATTGGTCATTGGAGAATCCGTAATCCCTGGAAGGACTGCGTTCACCCGGATTCTTCGGCTAGCATAATCCATCGCGTCGGCACGAGTGAGTGCGCAGACAGCCCCCTTGGAACCGATATAAGCTGCTGATTGAGGTTGGGCATATTGTGCTAGATTTGATGCTAGGTTGACAACCGAGCCACGCTGCGCTCGAGTCGGCATAATCTTTGCATCGGGATAGGCTTCACTATCCAATTCTTGATTCGCCATTATCTTGAACGTTTCTCGAGTGCAAAGCCACAGTCCTCTATAGTTAACTGCTACCTGTTTATCAAACTGCTCGAGGGAGTCCGTCGGTTGACCAAGCAACAGTGCTATCCCGGCACATTGTACGGCGTAATCGATCCTGGTGAATTTCGACTTCACAAGTGAATACGTTGTGCTCACACTTTCCGCTGATGAGATGTCGATGACGAATGCTGCAACAACCCCCGATATGTTTATTGAAGCGTATACCTTTTCGAGGATGCTCTTGGTCTCGCTCAGACCGATTTCGTTAATGTCGAGAAGCGCAATCTTTGCGCATCCTGCCCTCGCGAACGCTATTGCGGTGGCTCTTCCAATACCTACAAATCAATGTCTCTGCGCTGAAGATACCCAAATTAGACACACTTACCAGAACCAGAACCTGTTATCAAAGCTACACCGGGGAAGTCATTTTTGGCCATCTTTATCGCAAGAGAAGGAGAGATAAGAATGTTCTGCTCAAGCAAACAAAACGATCACCATCTGTGGACAACGACACGATGATCTACGCTTGGACAATTATCTACACAGCCTTCAAGAACCCGAGCACCCTTTAGTCGCTAGTGCATCTAGTGTTTAGCAACGAGATGATATAGTCTTCAGAGTACCCTTTATTTCCGCTAAATTACAGTAGACAACTTGCCGTTCTCACTTCGGCTCTGATGCCGGAAGTGCCCTTGCTGAAAGGGCGACGTTGTGCCGATTTTAACTGGCTCCCGTTCCGACCGTGAGAGACACCCTTGTTCTTACCATCGAACTCGTGCAGACTTCATAACATGGACGAATTTTGCAAAAGAGATATCATAGTTATGAAAAAAGGTTTCGTAACAAACGATGTTTTGACCTCGCTGTTCAGGGACGCGTAATATACTGATACGAAAACGATACGATCCTTATAGTTCTTGTAAAGACGCAACTGCAATCACGGACAATTTGCCCTTCGTTGTGCACAGCCCAGCATGATTATTCAAGCACCGAATACCAGGAATTTGTGATTAACTGCGCATCGTTATTTGCGCCAACCCTGTCTTTTTTGGAAGCTGGTCTCTGATAGAAAGGGATATCGGTGGGGCTGCAGTGAGTTGTCCCAACCTCTCAATCGTTAGAACCCTCCATTTTAGCAATTCTCCTACTTGTCCTTTGGCGTTGTATGCTGAGGCGAAGCAAAAACGCTATCTATTCATTGTCGTTAACATTCTGTTTAGACCGTGCTGGACAGATTTTTCTCTCCAGGCCTCTCAGCACAGAATGCTTAACTCTTGCGTTAGAAGGCGATCTTTATCGCCATTTCTTCGACAGTATCGATTGCTGAGCAAATATAACAGGACAGACCTGAGAGTGAAAAACTTCAGCTACAAAGCGAGCTCAGTCACTGAGCTTGTGAGACTCCGCCTCAAGGACGGAGTATACCCAGATATAGACGATCCTAACACTGCCACTGGAAAATATTGGAACAAGCTATTTCAACCGCTCCTCCGCTCTAATGGTTGCCAAAGCCATCATTGGGGGCGACAAGTGGAATATCCTGATGTCGCCACAATTTTTGTCGGTTGGGATAGTATCGACCACCATACAAAGTTCACGGAAACCAGGTATTCAATCTCTATTTCTACTTCTCGTAAATAACCCAGCTAACAAAGCAGTGATTTTGAGCCGATGCTGAGGGCAGTTACCGAGCTTATCATCGGACCGCCATCAATATGGCATATTCCTTTCGAACCTTTCCCCCCTACGGCAGCACTGGTGGGATCTTTCGGGCAGATAACCGAAACCATGACCCTTTATTTTCCGGAACAGTACGATCAATCTTCCCAAATCATCTTTCACGACGAGGTGAAGCGAGCGGGCAAGGCTCTTGAGAGGACGGCAAAAGGCTTCAAATTTTTCGCAGGGGGTTGGGTAGTTGAGAAGATAGAAAATCCTGGTACAGTCATGAAGTCCAGGGCATATGTTATTTTGACTGGATGGGAAAGCAAGGATGCGATACTTGATTTCAAAAATACCCAAGCCTTCATTGACAACATTCAGTTGCTATTCAAGTCGAGAGATGTACAGAAACATGATATTTTCCACGTTTCAGCAAGAGAACTGGTGAAAGAGTAATCAAATTTCTTACAGTCGTCCACACGGATTAAATTCTTATCTTAGAGGCTTAGACCAGATTGAGAACAAAATTCGAGTAACAAAATTCGAGTACTATGGTCCCATTTCTATGACCTTTATGGATAATATTTCAATGATGGTTAGAATCAAAGTTTCTATGAGACATATCTACCCTTTGACACTGGATACATTGGCAACGAGACCTCCTATGCGATCTCTGTGAGACATCTCTGCCTACCATCCCCAGACCACCATCGGTGGGATTGCCAATGAAAACCTCCATGTACTCACCCTGCCTTAAATCGGACCATGTTGGTCCATGGCCAAATATTGTGCAACTACCGCTGACTCCAAATTCGGGTGATCTTCCTTCTTCTCGGATTCGTGCCCGATAATTCCCCACAGTGACAAGCGGCAGAGAAACTGGGGAACAAGGCTCTACAGAAACCGAAATTCCGTGCATCCCGCCAAGGCGGACGAAATACCAGTGCAATACGCCACACGGAGCAATTTCTAGTCAGCAAGAGCACAAAATTGGGTAGATCTATTCGATAATCTTTCGAGCGTAACCCTAGAGGCCGCTATCCTCCTCCATAATCCCCGGACCTACAATGCTTGTAGCTGCGGGGTGCAGTAGTCCATGCTAAAAGTGATGCATGTCAGTATACTAGCGGTAATAAATCGTGCAAGCGCTAGACCCTGTCAGACAAGATCATTTCTACACACAGAGAACCAATTCAATACAAGAGTGCTGTAACAGTAATTTGGAATTTGTTCACACGTCGCAATCTGGACCGAAGTTTCGTTCGTACCCCTCTGATCATCTGAATGAACTTAATCCAATGGAGGACAAAGACTGTTCAGGGCTTCTTGGGCAGGGGGGAATTTACCATCGATCGGTAGTGTAACTCAAGCTCGGCAGACGGCCCGGCAACAGTCACTTCAAGCTGTAGAAATGCTACTATTGCTTGAGTAGAAGAGTTTCAGCTTCCTGATCATTCCAGCAATCCGGTTTGGTCCTGACCAGTTTCCTGGCCAGTTGATACCACAAGCAATCAGCCTCCCCATACTCAAAAAGCAGAGTCAACGACAATGGATGATGCTCTTATAGCAGCGCTATGCGATCTCATCACTGCAAACCATATTCTGCACTATCATCGAGTCGTCGATGCATTTGGACATGTGTCTATCCGCCACCCTACAGAACCCTCAGTGTATATCATGTGTGGATATATGGCACCAGCTCTAGTGACCAGTCCTAGCGATTTGATACACTACTATGTCTCGGATTCGACTCCGGTGAACCCCAACTCTTCAAAGGGGTATTCTGAACGTTTCATTCATGGCGAGATTTTCAGAAAATATCCAGGCGCGAATTGTGTCATCCACAGCCACGCAGAAGAAGTACTCCCATATGTGATATCAGATGTCAAGCTGAAAGCAGTGTATCATATGGGTGGATTTCTCGGTAGCCAAGGACTGAGAGTCTTCGATATTGATACACTGTATTGCAATGGCGATCGGAGGGATATGCTAGTCAATAACGCCAGGTTTGGAACCGCACTGGCAGAGAAATTTTCTCAAGATCCAGAATCTGATAAGCCAGACGAAAGTGTCGTCCTTATGCGGAGACATGGCTTCACCTGTCTAGGCCGGGATACCATGACTGCGGTAAATAGAGCAGTATACACCCGCATCAACGCAGAGGCACAGACCAAAGCGATGCTGCTCGCTCAAGCGGGATCAAAACAGGACTCGGCAAATGAAGCTGTAGCCTTTGCTGGTTTGACAGCCGAACATATAGTAGGGTGCAGCGCGATGAATGAAGATTCTCAAGACAAGCCCTGGAGACTGTGGGTTCGAGAGACCCAAAGTGTGTCGCTGTACAAGAACACCCTCCTTCCCAAGCCACCTAGTTAGACGAATATCAGTGTATCATTATTGGAAACATCTCGTTAGTCATGAACGGCAGAGACGACCCTCCAGGTGTCGTTTGATCTATGATAATTCTCTCCTATAGCACAGGTTATATGTAGTTTATCGGATCCTACCAATCATGTCGACGGGGATTCCTTCTCCTCTGACAGCCAATTGATACCCAACATGCCTCGAAAGAGAAATCATCACTCTGATGGGGCAAATTGAGTTTATTGTGATCTGTAGGTAGTATTTATTGGGGATCGCGGTTCTAGCACCCTAGAAAAGAAGAGTCTTGTACAACTTGCTGGAGCCAATGTAATGTTATTGAACCTAGCTATCAAGCTGTGAATTATGGATTCTGGGGTCCAGAACTCAAACGGCGCATTCCATGGACTTTCGTGCGCAGGAATTTTTCACCTTGCGATGAGAACTTCTTCTCCTGAATGACTGCCTTCGTTCTGCATAACTCAAGATATATCCATTTTCTAGCCGGCTCCTTGATATTTTCTACTCTGTGCCTGTCTTATCAGTCTCGAGGCCCCACCGGCGGATCAAATTGTGGTTGTGCCAGAACCAGCGGTAGCGTTTCCCATATATATACATTGGAATCGTGGTGATGACAGAAGCTATAGTCAATCCCGCAAGAACGTTGCACATTTTGGCTGCTCCCTGTAAGAAGTACCAGTCCGTGATGTAGTTAGTCAACCTAAGAAAAAGTGAGCTTATTTCTGTTGCTAGCTGAGGGACAAGCATAAAATACCCATAGTTGAAAAGGTTCTTGAACATCATGTTCATGACAAAGATTTCCGTTGTGTGTTCTCTAAACGCGTCAAGGGGATATGCGGTGGAAAGGATCACGATAACATTGATTCCAAAAAGTGCAATGGCCCAGTTGACAGCAATCACGTACACAGACTGTAAATTCTGGGCTGAGTATCCGAACCCGTAGATGCCTGCAAGAGTTGTAATAAGGCCAACCGTGATGAGTGGGAGACGAAGTTCGGGTTCGTAAACGCCCTTGTTCTTCTTGGTCATGTACCTTGCTGTGGGATCGGTCAACGATCCCGCAAAGACAGTCCCAAGAAGTCCTCCAATGAGCGGAGCAACACATACATATCCAACGGATGTTGCAGTGTAGGAATATGGAGGAGAGCTAAAAATGACGGTGCCGATGACCGCCAAACCGACATACCAAGACATGATCAAACCAGAAACGAAGACGTTATATGCACCTCCGAGGTTCAGCAAGATTGCCGGGCATGCTAGTAACATCTTGAAGATCGAATCCTGTACAAAAACACCATTGTAGAGCGCGAGACGCTGTCTGAACGTGTTTCGTCGACGCGGAACTCCAGAAATTTGCCCTGACTCGGGATTCTCTCCATGGCTGGTATCGTAGTTGTGAGTTATGGTCTCATCATGTGTCGTAATAGGTGCTTTTTTTATCTCGGGTCTCTTATGATCGATTGTCAGGGTTTCATCATGCTCAATTGGAGCTCGTATGAATGTTGTCTCGGGAGCAAATAAGATAAGTACGATCCATTGCAACGCAACGAAAGGCAAAAGTATGTGGAAGTTATAATGCCAACCGAGATGGGCGGTAATTGGGCCTGCAATGACTAACGTCAGATTTCCAGATGCAGAGAGGATGAACACCAGGACAGCAATTCGAAGACCTCGTTCATGGACGAAAAATATGTCTCCGACGGCCGCCATAACCAGTGATTCATAGGCAGCGGCACCTATGCCTTCGAATACCCGTGCAATTATTAGTGAGTTGTAGGTCGTAGAAACCTCTCCAAGGATACAACCGATCAAAGCCATGGTAGATGCGAACACAAAGGCGGGCCTTTTCCCGTACTTGCGTGCAAGTGCAGATATAAAGGGCCCACTAGCACCAGCAGCAACAAGTTGATAACCAGCCAACTTTGCTACGTCGGTGAAGGTGATTCCCAAGTCTTGCGAGATTGGGCCAACACCGGCTTGTAACATAGCTCCCTATAATAAGTCATATTCAATTAGTACATGATTCATCACTAGAGGATTTCTGGGTAGTCCCTACTGGTGTTGTTCCATTAATAATCGTTCCAAAACACAAGAAGGCCCATACACTATGCTTCTCACGCCATGACCAATTCAAAGGGTCATTGGGATCATCCGATGGTTGTGGATCAAGGATGATATGGGAATACTTTCCTGTGCTGTGTTTCAAGTGTCTAGTCTGTGATTCCGAGTGTGCTGCTACCTCATTGAGTAGCACTGTCCCTGGTACATGGGCAGTTGTTGAGGGTTCCAAAATTCCGAGTCCCATTTTGATAGGATTGTATTTTGAGATGTTTTGCAGCGCAGAGGTTGATGAAATTACTTGGGGAAGCCCGTTTTATCTATCCTGCTCTCTGTCCGCCTATGAGCGATTTGCCTGAATATTTGAGAAGTATGGGCTTGCTTCCGGAGCTGGATCCGGCTTCGGCGTGTTAGTTGACAGTGGCTTTGATGGTTGCAAGAGATCTAGCTACCCGAATTAGTTAGAGAGGTTGGCCCATTCTCGAGAGAAGCACTCTTTACTCCTGGGTAGGTTTGGAGGCGTCAAATGGGCGATTCCGGCCAAACTCATTCATACGTGCAAGATCCGGGAAGTATTTCTTTTTCACTTAAGGAGGAAGCGGGATTGATCGTGAGCTAGATGCTTCTGATCCATGCACAATTGAAACCCCTTGTATTGGGTAGATGAGGGGTCTGACCGTCATTTCAACACATTAGCAAACGGACGAATACTTTCGGCATTGATACTCATATCCGAGACAGTCACTACCTAGGTAAGTAGTACATGGATTGTGCCACTAGTTATCCTGCATAATCTTCACGCCTCCATACCGGTGACATTTGCCACCCCAGCTTTTACGATCATTTCTGCCACTTCAACCTCCGCTATAGTTCTGGGAGAGTATATCATGATGAAGCCTTTATCAACAAAGTTCAGTGGGAACCGCATTCCCCATTTTTTCTCGACCACTGTCTTAGCATCGGCCTCTGTAAGCCAGACATGTAGACTACCTTCTGCTGGATGTACATGGGCAATTTCGGTGCCTAATATTTGATCTGTCTTCGCCAAACCCTTGATAGTTGGCAGGTTTCCTTTGGCGTAAATAGCGAGCGCCGTCCCTCCCTCAGTCTTGCTCGGTCTCAGTTCTAGACGATCTGGGTACTTAGCCGCAACAGTAGTTATTAGAGACTCCAGACGTTCGCTGACTCCCTGTTGGATCTCTTTAGGTTTGTAGGGTACCTGACGCTGTGGCATTGTCCGAGAAACTATCCGAGGTGTTGCTCCTTGACGGATACTTAGGCTGGAAGGATCCAAATACCGTGGACCTTCTCCCGAGAGACGTGATGCGTCGCGAAGATCATCCCCTCCGAAGAGTAACAGACGATCTATACGTATTTTGGTCATTCGCCAGTAACCAGCCCATGTGGGTGGAGTTCCGCCTGTGCCAAATGCTTTCCAAGCATGAAAATCGCTCAGGAGCCAGCTAAGGGACAGCGAAAAGGCCAGAGCAGTGGATGTAACTACAGTTCGATGCTTGTTCGAGTTGAGAGGGGCCAGTATGCTGTGACACTGGAGCAGTAGGTGTTCCATGATCCGCGTAATCATCTTGAACGTGAAGTCTTAGATTTCTCAGAGACTGATTCTCCAAAAGGAAAGTTCTATATCCCTGTCTGTGTTTAGTGTGAGGACGAGATGGTCGTGATATCGGTGCGAAGAAGGGTGATATTTAAAGAATTCTACACATTACGCTGGAGATGGACGAAAACTTAATAATTGGTTACTCAGTATTTAGTGTCGCAAATGATACGATTCTCAAATTTTGGGCTGTAGCATAAAATCTCCAGAACTCTTTCTCACCTGATACCTACTACGAGACGCGGAAGGTGATCCGTATCCAATCAATATCCGTTGAAGAAGCGGACCCTGCTCCGGGTTGCTAGGCATCCTCTTCTTATTCTGGCCGGGTTCGTAGGCTCTATCACAGGCTTCGCCTGATTTTATGTAAGACGATTGAGCAGACAGGAATTTGTCCTGAGCGAGGTGCGATACATCTATCACAACGGGGGATTGTACCCGTCCTGCCATTTAGACTAGTTGCTGTGTCAGTAGCCCCTTCCAGGACATGTAATCGGAGTATCAAGGCTTGGAAATAAGACTGCATAAGCAAGTTATTAGGATGATACTAGAGATAATTTTGGCACAAATTCATTCCAGTGCTTGCTAGTAACGTTGACTGTTGCAACACACCCAGTAGAATGCAACAAATATTAGTCAGAAATTGAATTCGTACAATTTCTCAGAAATTCTATCCGCAGTAATGTGGTCGACTTCAACAGCACTTGGAAGTTCAGTCTATTCTCCTCTACGCTTCATTAGAATATTGAGCATGGGATTTGGCGACCAATTGTGACCAAAAATTAGGCTAGCTGGCCTTCCAATCCAGTCATCGGGAGCTTTCAGATCATAATGCCTGATCAAGTATGCAGAAATTGTTTTGATCTCGTTCGCAGCAAAGAACCTCCCTGGACAGGCATGTTTCCCATGTCCAAACGCCATTGAGTGACTGGAGTTGGTGGTGACAAATTGATATTTATGTGGCTGTCCCTCTTGATCCCGAAGGTTCGCAAATCGAAAACCATCAAACTCGTCTGGGTTCTGCCAATTTTGAGGATCTGTCGAAATCATCGAGGACGCTACAGCATAATGAGATCCATTTGGTAAATGAAGCCCATTCTTAAGCGTAATCCCCTTTTTATTTGTGATCTGTCGGTCAAAAGTGACTTGTTAAAGTTAGCAAACGATTTTCTGCTTAGAAAATTGGATGGTGCTTACTATGAGCGGCGGGGTTCAAGCGTTGTGACTCTTTGAGAAAGCTGTCGAGTTTATTGAGCTTGCTCATTGCCTTCTTGTCTAAAACGCCATTTGTTTCTTCCCAGATCCGATCGACCTCCTCACGAAGAGGTTTCATGTATTCGGGCCTCGCAACCAAGTCATATATGAGATTGATGGTGGCAATACTCGATGCATGAATCGCTGACATACCGAGTACTAGCTGAGTCTTTGCCTGCTGTTCCAAAGTCAATGGTGGTTTCATCTCTCGTCCGTACTCCATTATCCACTGCATCATATCCCTTGGTTTCACTGAGCCGTCCTTCGATTGCTGTCGTATGCGTTCTTTGAGAATGGGTATCAAATGTCGCATAGCATATTTTTCGAATGAATGAATATTGTTCACCTTATCCAGCAGACCGAGTTTAATCGCCGGATTCCGAAGATAGTAAGGAAGCTTTTTGACCTGCTCACCCCCCCGAAAGAGGTCAAGTGTAAAGTCGATATTTGCTTGAACCCATTGCTCATCACGGTTGAGTTCAGGTCCGACAAAAATTCGTCCAGAAATCAAAGAGATCATTCGCAGGACTTTAGGATGTATGTTGATTGGCGTCCATTCTGTGTCTCAATCATCAGGTCTCTGATACCTAAATCGACACGGGTATTTGGTACCTTCGCATGGAGGAAGCTCCGTCTTCAGGATATATTCCATTTCATCACAAACATCTGGCATAACAGTGCCTAAGTAGTGCATCAATAAGAAATTTTGAAAACTGTGTCAAATGAAAGACCATTGCCTTACCAAGCTTCGGCGTCAATTGAGTACGGGTTATGTGGGGGATCTCTGGTCTGATCAGATCTACCCATAGTTTGTCACCAATAACACCCTAACGTGACTAAGTGAGCCTGGGATAATCTCCAAGAATGTCAGTATGAGGTCTGACTTACTTTAGCAAGGGCAGTATTATCAGCAAATGAGTCGTGAACATCTTTCAAATCCTCCACGCTCTCATCAGGGAGTACGATAAGGTACCCCTCGGGCGTCCAAAGCTGATAGCCACTTCTGCGATGCTATAAATTGATTTCTGTGCATCAGCAAGAGAACTAGTCCCGCAACTTTGTAAGATTTGTGCCTATGCGGCCTTGTGTGAAGTTTTCTCACTTTTTCGCGTCCCAGCTTCATCCATTCTACCATATTACCGATATAACTACTCTCGGCCTCCGCATAATCATGTCCTCGAAGATTGAGCACAGGTAAGTCCACAAGCTTGGTTTTCCTCATCCGTTCTCTGATTGCATACGAGAGGATTTCCGCAGCACAAACTAAGAATAGGCCCACGGCAGTAATGTTTCGCAGCCACTCGAACTTTGACCAACTGGCCACGGTTTGTAGATTCTCGAGCATGGTGATGGGCGCAGGGAGAAACTGAAAGACAGCGTCAGAAGCGATGTCCTTCAGTCCTAGAAGAGCTTTTAAACTGCGAGCATTGATTTGTCTGCCAGTAAAGTCGTCGTCTCTGTATTCAGCTGCCGTGGGCGACTCTGTGTCGTATATACTGAAAATGGTTAGACTCTCAACGAATTCGTCCGTGTCTCAATTGAGATCTCAGGGTCTCGAGCAGAAACCCCCCGGTTTCTGGGTTGCGGGGATGATTTCGTGTTCGCATCCACACATTCGCCCGTTGAATGACAAAGAAGATTTCCAGGTTTCAATCCCAATACCGTCCTGTATCACGACTTGGTATTTTCAATACACAGTAATCTACAAAACGGCCTTTTACCAGTTTGTTGGGTGATTATTGCATGCCTAGATGGGCGATTCATTTGAAGCTTATCTTTGCTAGAGATGGGATTGACAGGCCCTGTTTCAGTTGGCTGGAAGAACTTGTCCTCTACAAGCACCGAATCCAATTGAACCAAGTCCATCCCCATTGTTTGCGCGAGCTGTGAATTCGATAGCGTCTTCATCCTCTAGCAATTGCCTATTTATTTTTTGCTGAGGAGATGATATTGCCTTCATCTCATATGGAATGGCTCCGTCGCGTGAAAGCTCGAAAAAACAGCCTTCTTCCCGCCGCGTCGGCCCTGATAGAGTGCCAGTTGCAATGAGATCCCCTGGTCGTAAAGGACAGTCACCTCGAGTATGATGTGCGACTATCTGCGAAAGCGAAAATATCACATTTCTTGTGTTAAATTCCGCAACGTGATAGGTCTCGGAGCCGGCTAGTGTTGTTAGTGGATTCAAGAAAAATGGCGGACCCAATTACTCACCTTTCAGAGTTACATGAATAGGAATATTGTATGCTGAATCTTTTCTTGTCTCGGTGAGGTATGGTACAAGTTCGCGGTCCTCGTGGGCTGTTAAAGATCACAAAATTCGACATCACAAAATTCACGCTTACTCCTTTCTGTGGAGCAACGCGGAATGGTTCCAAGGCTTCGAGAGGTACGATCCAAGGTGATACAGTTGTACAGAAGTTTTTGCCGTTCAACGGCCCCATCAAACTTGATTCCCAGAATTGAATATCTCTGGCCGACCATTCATTCATCAAAACAACGCCAAATATGTGGTCCACGGCTTGATTGACATCGATAGAATTTCCCATATCGTTTCCTTGGCCAATGAAGGCAGCAAATTCGGCCTCAAAGTCAAGTTTCTGGCAGGTACCCGATAAAGCTTTCCCGTCAGTTGGGAATTGGCCTTTTGGTCTTTGAAATGGCGTTCCAGAAACTACGATAGAGGAAGAACGCCCCGAGTATCCTACTGGGAGCTGGTAGAAACTAGGGGCGAGAGTCTCGATATCTGACCCTTTTCCAAGTATACTTGCGCCTTGATTTGCCAACATTAATCGTTAAACGTACTTCATGTATCTTTAAGACGAGATACTTACATTCTGCGCATGGGGAGCCCCACAAAGAAATCTGTGTAGTCGCCAATGTTCATGGGGAGATGCATTTGAACATCCTTAAAAGGAAGGAGTGATTGTTCTCTGAGTACTGCGCTATCACGTAAAATATTACCAGTCTTTGTGTCATCTTCGAGGAGATCCTGAAGTCTTTGCCTGACGGCACGATGGACTGCTTTGCCCAACCCGGCGTATGCATTTAAAGTTGACTCTTCTAGTGTCGCGGTATAAAACGTAATGTCAGAAAAGACTCCTTCTTCAGCTAGGAGCTTCAAATCCAGGACATAGTCACCGATCGCCACACCAATTCGAGGCCCTGATACTTTGGTGCTGAATACGCGGTAAGGCAAGTTACGCAATGGGAAGTCTGATTCTTCCGTTACTGGAATCCACGACGCCGTGGTGTCTCTGTCTAAAGCTGTGAAAATCTGGCAAACAACAGAATTTTGACAGCCGATAAGTGAAATGTCTGAAACCCGATACAGAACTAACCAATCATACTCTCACCATGGGAGCCAGCCTTTCATTGCGCCGATGGTGGCGTGAAGAGCATCCTAGGCTTCACCAAGAATGTGCGAACATTCTCTGCACATCAAGGCCAGATCAATCTCAATATTAAAGCTACAACAGCAATGTGCTATCCCTTCACAGGGACTGTCTCTGATTTGATCGCTCCTAAGAGAGCTCCTGATTGATGGCTGCTGTCAACAAATAGAGGGAAAAGATGTTGATTTCTCGCCTCGAGGTCTCAGAAGGGTCAAACACTTTGGAAAGTGCCATCTTTTTATCACCCGACACTGCAATACTCTCCGATGGCAATCCAATGTCAAAGTTGAAGCTCCGGGGTGGAAATGAAGTTTATGCTTGGTCGCGCCGTGCGTGGCGTAGTTGCGATGGCCATTCCACCTGGATTGGTAATCTCTGTTTCACGCGTACAAGTACCTTCTGTCTCTACTTAGGCAGGTATTATAGTACAAGCTTAAAACTTGTACTCAAACTCATCTGACCGAGGTGTCGTTGTGGTGCTGCTACGAATGCCTGGTCAATAGAAGCGAAGCTATAATGAGTCGACTCTCACACACATCAGATGGCCTTGATGCTGGGCGTCGACAATTGAGAGACTAAATGTGCGAAATATCCAATGTATTGTTGTACTTGCTTACGGTTGATTTCAGCTGCGTTCATTGTGTACAACTGTCAAATTAAACAGTAAAACGCCTTTATAATAGACGCATAGACATGTTCACTAGTTTCTACATCAAAATGTTAAACTTGCAAACGGACACACTTTTGCCTCAGCCAATGCATCAAAATCAGCCTGAAACCAGGTCTGCTCGGAGATAGTTCGGCCTGGGTGGACATCTCGCCGAGATGACCGTCTCTGGTAGAGGCAGGCCCTCCAACATTTCAGTGAAGTTCTAACCTGTCATAACTGTTGTCTCACAGGACTTTCTAATTTCGACATTTCAGTGCGACATTTCAGTGCGACACGCCATTTCGCCACCAGCAAACATCAGTTGGTCACCAGCAAACGTCAGTTGGTCACCAGCAAACGTCAGTGCGCCACCAGCAAGGCCTGGAGCCTTACGCTCCGATTTGCCAAGACCACATACATGTTCTTCCACCACATGTTCCACCACCACATGTTGACCAATGCGCAGTAAAGGACCAAGATCTATCTGAAATTATGACACAGGACACTGTGAAGCTTTGATGATTAAGACGACATACAGACAGGGCGAAGACACGGTGAGGGAGTACCTCCTTTAATAGAAAACAGTCCTTTTGTATTACTTTCATGCTTACCTCGGCGGACAGAATGACAGATGTCCTCTAAACTGGCACGAGCTAGAGGGTGGCCGTAGGAGCTTACGTAGACAGTCGTAGGAACCATACAATATTGGACCTCTACTTTTGACTCCTCGACTTCAATTGAAATTAACCATCAGGATCAACCGGTACGGTTGGAGACTACCGAAATTCAGGGACTTACTTCACAGCTCGAGGTGCCTGGAATATCCAGAGCCAGTAGGCGCACTGCATCTTTATCAATTGTTGATAGCAATCGGAAATCTCAAGCGGCATCGAGCAAGAATAAACTTGGATAATATCGTGGACATTATGACAAGATTTTCGGCCGTGCCTTAAGATTGATCGGAGAATGTCGACTTATATAAGGCCAAGAAGATGCAATTCTTCGGAATGGTTCTAACTCTTCAGACAACTTTGGTCCTACGACATCTCACTCCTAGTCATTCATTTTCGTTGTGGCCATCATGATCTTTGCGTCGTTGGGGCTATTGCTTGCGGCGAGCGTCAACGTCGTCGGTGCATGGAAGCCGAAGCTGACGCCGACTGACCTTGCGACTGTTACACCCTGCCCGTCCCCTCTAGCACGAGGAACCCCGGCACCTATCACCGTGACCAGCCAGTATCAGGCAGTGTCTACTTGTCAATCTGTGTCAGAGGTTTGCGTCAAGAATAAGTGCTGGACGCATTATTCTTACTCGACTTACGACTTCGTATCAACTGTCATTCCCTGCCCGTCAGCTTCGGCGACCACAATCACCGAGACCGATCAACCCGTCGTCGTTTCTAAAGCCTCGGAGACAATTACCAACACATTGGTTACTTCCACAGTCAAGAGGAGAGGCTGGAAAAGGCCTATCACAGTCACGAGCACTTCCTTCTCATACACAACAATCGTGAAAGAGTGGAGTGCACCTTACAAGGATCTCGGTCCTCTTGCTATTCCAGGATACGGTGGCAGTGGTATTTGCACCAAGTGCCACGGACCTGATAAACAAGAGCTACAAGCACTTGATGTTCTGGAATGTTTCGAAACCTCTGACAAGCCTACAGTCTGCCGCACATATCCTGAAGCCTGGGTTTTCCGTCCGATTCCTCGTTCAGCTCGTACGGAATCAGCGATATGCGCAACGCACACATCAGTAGCCGCCGCCGGCGTGTACGTGTTCGCGTTTCCTCAGCATGTACCACCCAGAACCTTCAACGTACCTCCAGGAACAGTCACCTACACTATCGACGGACCTGTTCCAAGGGTCATCACGAGGACGAGCACTGCTACGACGACTATCTTCCCTGGCATAGATTGGACAGCCACCGTTACTCGGACCTGTGCTCGACCAACCGTAATCGACTTCGAGGTCATAGTGACTAAAGTCATGGAATATGTCATTCCACCCTTTGTCTTTCCAAATGGACCCACCGCCAGCGTTACACCTCCTGCGATCTGGTCCAACTGGGCTCAGGTATCCACAATAGTCTCCACCACTACTTCTATCAGTTCCAACGTATCGGTTACGTTGTCTAGTACGACCTCTACCGGTGCCTTGACGACCACCACCACGAACGTTAACGCGACTACCATTACCACGAACACCGGCGCGATTACCACCACCACTGGTTCACCAACCACTTCAGGTACTGGCTTTATCCTTCAGATTCAGGCACCTCCTTCCGGGCTAGTGAGACGCCGAGATACAGTGATTGGGTATCTCGCATTCGACAGCAGCAATAATGGTATTGCGGTGAACGATATTGGCTCAGCTCCACTGATCTTTAACGGTAACAATAACTCTCTCGTCTCAAATAGCATGTATATGGGTACTGCTGAGATCAGGAGCTCGCGTGTTCAACGAACTGTCAATTTTCCGGCCGGATTCCATACTTGGTTCTTTGTTGGCAAACTAGCGCAATTGCAGGGGACTGTGGGCTTCTGCCTAGATGGGTTTAACGCTGTGACTGCGTATATTGAGCCTGGAACGTGCGCCAATCCCGTGTTCCTTGTTCAGTTCATCGATTTAAACCCAACCACCACTTCAACCGGCATATTAACTTCTACAGCCAGTCCTTCAACTACCACAGCAAGCACATCGACTGGCATAGTAAGCACATCAACTGGTACAGCAAGCACATCAACTGGCATAGTAAGCACATCAACTGGTACAGTAAGTACATCAACTAGCACAGCAAGCACATCAACTGGTACAGTAAGTGCATCAACTACTAGTGTTTCTGGTATGAAATCAACAGTACAATCCACCGTCACAACTATTGTGCCTACTAGTTCGAGTGTCAGCACTTCTTCCAGTGCTTCTGCAACTACGATAACGGCTGATTCGCAGACGTCTTCTATTATCTCGACATCATCGGGCAGTCAGACGACATCCAGCTTGAGTGGTAGCACTTCTCTTACATCTGTTACATCTATTACATCTGTTACATCTGTTACATCTGCTACATCTGTTACATCTGGAAGTGCGACGACTGGTTTCACTTCAACTAGCCTGGCGACTACCACGACTGCAATTCCATTTCCCTCTGGGTTTGTGATAGAGATCAAGGCCAAGAGCGCACCAAACCGTCGCAGACAAGTCCTAGAACGATTCATCGCCTTCGACGATGATAATGAAGGCATCCCAACCAAAGAAAAAGGATCGGCGGCAATCTTTTTCTTAAACAAGGATGGCCTACTCACTACTGACAACGGTCTGTTTGTCGGAAGTCGGACTAGTGCTTCAGACTCGCAATTGGAGACATCCAACAACATTCCACAAGGATTCAGACTCTGGTCTTTTCCCTCTGGTCAAGGAGGAGTGCAAGGAGCCCAAGGGTTTTGCCTCATTTCGAACCAGATTTATGTGGTGATTGATACACAGCACTGTGAATTTCCGATCACTCTTGTGCAGGCTAGTAGGTTGAATAATATACTTAAGTGGGCTAGATGGACTGACGAGAATCTTCTTTAGCCCCTCCAGTCACCACATCCTCGTCAACGACGATGACGTCGACATCAACGACTGTAAGCTCAAATGCACTGACGACAGGAATAACCACCACTGGTGAGACCAGCTCGACGAGCATCAGTGCAAGCGGGTCAACCACCACTGGTGAGACTAGCTCGGCGAGCATCAGTATAAGCGGGTTAACCACCACTGGTGAGACTAGCTCGACGAGTATCAGTGCAAGCGGGTTAACCACTACTACTAAGACCAGCTCGACAAGCATTAGTGCAAGCGGGTCAACCACTACTGGTGAGACCAGCTCGACGAGCATTAGTGCAAGCGGGTCAACCACTACTGGTGAGACCAGCTCGACGAGTATCAGTGTAAGCGGGTCAACCACGACTAGTGCGACTAGCTTAACTACCACATTATCGCTCTCGTTAACCACTCAAACTACTTCCAGCACGGAAATGACAACGTCGACACAGTCTACCCCGATATCTCAAAGCTCCACATCTAGCACCACTAGGGCTAGCGGAAGTATAAGCACAATAGAGACCACGGTTTCCACTTCTACGACGGGCACAAGTACAACAACGCAACAGCTCACAAGTACAACAGATACAATTTCAACGACCACGACGGGTACAAGTACAACAGATACAATTTCAACGACCACGACGGGCACGACGAGCACGACGGGCATAAGTACAACAACGCAACAGCTCACAACTACAACAGATACAATTTCAACGACCACGACGGGCACGACGAGCACGAGGGGCACAAGTACAACAACGCAACAGCTCACAACTACAACAGATACAATTTCAACGACCACGACGGGCACGACGAGCACAAGTACAACAACGCAACAGCTCACAACTACAACAGATGTAATTTTAACGACCACGACGGGTAGTACCATGACGACCTTTTCTATGACCACTTCAACAACAAGCTCTGCTACGTCTACGACGACAAGTGCTGTAGCCACAGATTGCGTTCAAGGATCTAGCTATACTAGCACTCAGGGAAGTCAATATCAACAATCTTGCAACACCAACATGTGGGTTGGAGATGTTGTCAATGCTGTGGTCTCGGACTGGGCCGCATGCGTCACGATGTGTGATCAGACTCCCAGTTGTGTGGCCGTTGTTTTCGACCAAGCTAACGCTCAAGCTGTTGACCTATCTCAACCAGGCCACTGCTACGTAAAGGATTCCTCACACTCTGGTCCGTTCTACTGGCAGTATGATACAGTCGCGTTCCTGGTGTCTCGCGCGCCGACTAGTACGACCACGACGTTAGCAACGACTACAATATCAACCACGACATCGGGAATAGTCACGAGCGCAAGTACAATGACAACAGCTTCAACGACGAGATGAATTTCTGCTCCTACCGCAGCTTACTGTGACAATGCGGTTTACGTATCCACCAGTGGTGGCAACGATATTTACAGGTGCCCCAGCACCCATGTCCCTGGCCACGACATTTCGCTCGGAGCAGGCACGAGTATCCAACAATGCATAGATCTATGCAACTCCGCAGACAGTTGTGCCGGGTGGGCGATGGTTATTGGCACCACAAGCGGATGCAATTTCAAATCGATGTCAGCGGGGGATGTCCAAAGCACAAGTAACTCCTGGGATCTTTACTTCAGGATTCCCAGTCCAGTTGTTGCCACTACAACAACTACGATGGGATCGACAATATCTACTATTAACGCGGCTCCCGCTCCAACGGATTGCGTTGATCAGTCCAATTCGTTCCAAACTACCAACAATTTCCAATTTAACCCTCGTTGCGGTTCTTTCTGGATGGGTAGCACCATCGTTGGCCAATTTGTTTATGACAGCTACCTGTCTTGTGCAAACTTGTGTTCATTAAACAATGCATGCGAGTTATTTGCTGCCACGTTTGCCAGTCCCAACTACTACACTTGTCAGATGTTCTCTGGCACGCTCGTCGACGCGGGCAACAGTCCCTTGATCGATTCTGGGGTCCGGCTTGTTGACTAGATGGCTTGATGATGCTCTTAAGGGACTAGTTTTGGAGGTGAAATCAGATTGCAATCCACGCCTTTCTCGCTTCCTCAGGACCTCCCTTAGTGACAATAAATCCCCGTCATCTTAAATTTCCCTAGGTTGCAATCTCACCGGTAATCTGACTACGCTTGAAACACGAGGAAGCAGGATGAAAGTGGCTGGGGCCATGTCTCAGTAGACGCATATCTTTAGACAAATCCATCTTCTGCGCATCGTTCGTTCGTAGGGACGCGTGCGTCGAGAAGGCACGAGTCTCGAACGTGCACAGTTGGACTCAAAGGACAGAGTTGGAATAGGCTGGAAGAGAATTACTGGGATCGTTCATATTGGAAATGGAGAACACTGGGACATAATGCGGGGAATATGAGTGAAGAAGAAGTCAATAGATGAGGTCAGAATGTGAACGAGTTTTTCTTCGCTATTTGGAGTCTTGTCCCATCATCATTTCAGTCATGTCATCCCGGTAATTCAGTTCCCATCTTTGCTTCTTCGAGAACCCTCTCTACCGACAGGGAATTCTGACTAGACGGGAAGGCTTGATCTTAGTATGGTCGTAGCTCATGAAGGCGTGCATAGCTCGGGCACACTCGAGAGGGAATCCGTAAGATGGTAGATGAGTCTACAGAGGGCATTAACCCTCACTTGGTATTCCACGCAGCGCTCTTTCTCAAGTGTTAGACCTTACGCCAGATCCCAGCTAATCAGTATCTTCGAGCAGACACATCTAGCTGAGACTAAATCGGGTCGCCGAAGGAATCCTTCACTAAAAATCTACTTAAAGTCCCATCATATTTTCTTGCGGTACGTACGGTTTCAGTACTTCGAGTATTTCGATCCAAGTTTGCTGTTGCAGCCTTTTGCCTTCAACATTGGTGACTAAGTCGCCCTTCCTATTCAAGGCGTCAGCAAAGAGTTTTGATGTCCAGAAACTAGATCCATCTTTACCTGAAGAAAACATCGTGAGTCCAGAACTCTCCGTGTGCGTCCTTTCCCAAAGCAGCTCCACTGACTATTGTTCTGCTTCCTTCTTCTGCCGTTCGAGCAAAGAAGGATTGAAACACGCCATTGATCACTCTAATAATGGGGGATGAGAAGTCCCGACCCAGGTTGGTTCGACACAAGCCTGGACATACGGTTGTAATAATGACATCTAGACTGGGACCATTGGATAATCTCGCAGATGTCGACTTCAGAAGGCCATCCACGACATACATGAGAAGCAATTTTGTGACTTGGTAATGTGTTTGGTAGTTGAAAAAGGTCTCAGAGTTGACCGAACCAAGGATTTTCGACTTGTTGTCGGGGTTGAAAGTATTGGGCTTCACCATGCGGTGGCCGTCACTGCCAACAAAGACAAGGTGAGATGAGTGACCTGACGATTGAGAAGTCGTTTGTAGCAGCGGAAGAAGCAGGATTGCTAGAAGTGCGGTAGAGAGAACATTGACCTGTAACGTCATCTCGTAGCCATCAGGGGTGAGGTTGTATGCTGGCACCGCCACTCCAGCGTTGAGTACAGCAACATCGATTTGTGGCTCTTTTGCTGAAAGAGTTTTGGTGAAATCTCCCACTGATGCGAAATTACTCATATCGATCTCATACAGATGAACATTGTTCATGTCGTAATTCGCTCGTCTGCATATTTCTGCTTTTGCTTCTTCGCCTCGACGCAATGATCGTACGCCCAGCACAAGTCGAGCAGCACCGAGAGAAGCAAACTTCACTGCTGCTTCAAATCCGAGACCAACATTTGCTCCGGTGATAAGGATAGTCTGGCCTGAAAATGACGTCTTTGGATCTGTTGGTGGATGATGAGCAGCCCACCAAAACAACCGAAGACCGTCAGTATCTGGAGGTTTCACAGCCATGCTTCTGTGATGTTGTCTCGGATATGGAGATATATCAATGTTCACAGATGAGAGTGTTCATGAGGAGGAGAGCCGACAAGTGCTAGGACCGCTTTCTTTTAAGAGTAAGCCCGTGTGGTACATCGACAGAGTGAAACCATTCTGGGAAAACCCTCCGACACAATGTCCGACTCAGCCACTAATTAGTCAAACGAGGATTATGTCGGCCGAGTGATCTGTTGTCATTCTCTGCTTTCATCGCTCTTCAAGTCGATTGCTTGTTTTATCCCTGCTAAGATCTGCCTTAGCGGTGCACAGTTACCTCTTTGCTTTTGTAGTAGCGGCTGTTCATTGGCTTCTTCTTCCAGCATTGGCCCCAAAGCTTTCGCAACCTTTTCGGGATCAAAAATGCTGTCCCCGCCACTTGATTTAGTGTCCGCGATGCCGAATTTTGCTTCAATCCTAGCCAACATGTCTTCACTGACTTGAAGGAGGATTTGGATTTGAAGATCAATTCGTGTTGCAAGCCTGAAGCCTCCTAAATCCATCCCCGGAAATAGTTGGAACTTAGCTCCTGGGGAGTCTAGCAAGAATGGAAGCGAATCATAAATGCTAGAGAATATCGTCCGGTATATCCGAACAAGGCATACATAACAGGAAACCAACGAGAACATCATGGGGACGCTACAACATGGCATATCATCCAGTTGTATGGTATTGGACCTATATCCGCCTGAAATATGTATTGATCCTTGTGAGGCTGGTTGAAAACAATTGAGGATGTCAAGTAAGATGGTTGAATTGTCCAGCATATGTCCAATGAGATAGTTATATGTCTGGTCAGAACTAGAAGCGCTCGGGGTATGGGGGCATTTGTCTGCTGTACCGCAGAATTTGACTGCATCAAGATCAATCAGAATCTTTGTCTGCAGCTCCCCTAGCCTCTTCATAAGCTCCGCACTTCGATCCAATGGAATCCGATTGGGGTTGTTAGCTTGCTCCTCATCCATGCCCGTAATCAAGGTTGGTTGGATTTCACCATTAGGCATTGATCCTTGTTCAAAAATATCTGACCATGTGGTGTCAAAGGTGTGCAAATCAGCTGGTGAACGGAACAGGTGCATATCGACCATAGTGTCTTGAAGCAAAGCTTGGTTCTCCGGAATTCCATCCAAAGTAGTCGGTGGTGGGGTGGGAAACGCCGGCAACATTTGCTGGGTACTGAAGTACATATTCTCAGGAGGGCGGTCACCCTGTTCATTGGTTTGCTGTTGATTTTGCGGATATAATTGAGCCGGACGACCAGATTTGAGCGCAGCGCCGGTGACACATTCAGCACTAGCCTTTAAGCAACGTCGACATTGCAATGTCTCACCGAAACGCTCGCAACGTAGTTTATGACTTCGACATCGGTCGCATGCCGAACGACGATTGCCTGTATCATCGAAAGGTCGAAACGCATGCATGCTGACGAAAAAGCGACTGCACACTAGATGGGCAATATTGCTAGATCATTCAACAACCTAAGGGGTACCACAGAAATCACGTGCACAACAACTCTGTTGGTGTCTGGTCGCGCCGTTTCTTAATACCACTTCTGTACGGCTTGGGTTGTTGTTCGATAACTATCAGGACAATGAGAAGGGTGCGTTGTCGGTGCCTAGCATTCGGATCAAAGGCGGGTCTTGAAGATCGCCGAGTTTCGAAAATCCTCTCTGGCGTCTCGCAGTCCGATGCTGACAAATAATCATCCGAATCACATGATTCATATTGGTGGTTGAGATATTGCCATGCTTCTTTCTTGTTGGAACATCATGGGCAAGGGCTGGATTGAACATTTTTTCTACGAGAGATCTAGTTTGCGGCATATGTTCTAGAACCATGAACTTATCAACGCAGTCTCAGCAGATGAACGGGGATGATACTTAAGCATTTCTCAACCTAAGACCCAATACCTGTTCAGTCCTGAGTCACCTCACTCCGCTCAGCCCAACGCGAGCAGATGCAGAAGACCCAGCTCTGTGAAACTGCGTTCAATGAGAAACCGCCCACTATCTCAATAGCCAACACACTGACCATACCATCTATTCTTCCATACAGCCGGAACTGCTTCCTCAGTCAAGATTTTCACCCTTCTGTCTTTGCAGCAAGTCTGTGCCTCAGGTAGTTAATTTGTTGCATAGTGGAGAGTTTCTTCTTTGATTTCTTGCAGCACCACACCAAGTTGAATGATTGTGAGGTGGGTCGTTTCATGTGTAATAATTGCGATCTCGTCTTCCGCCTCCACTCTGAAAGTACAAGGAACATTAGACCGGTGTCAGAGTGTTGATACTGGCCAGATTCTTGAGGCCCTCGGGATATGTAAAGTTGATCTACGATCGTCTCATAAGGGGCCAAGACACGTCCAATGGCATCTGTCACTAGACACAAACCCACAGAGCTCATATGGTCCGCGGAATTGTTGCAACTATTTACAGCGGCCCATCGTGCAACCAGGCTCCGGCCAAAGAGCAGGATGTCACTCAAAGCCACGGATTCAATGACTTGTGGGCGAGACGAGGGAATAGAACCATAAATGGCTGATACTCATTGAGAATATTTGCCGTGGCAGCTGAGCGGTTGCACTCTGTATGTTGGGACCCGTTGCCAATCGTCGTGTAAGCGGTAGCCATGATGGACGAGAGCTTTGAGAGCCTGCTGACAATTTTCGAATAGCTTCAAGTTGTTCATCCACAGTTGAACCCATTTAGTCATCACCGTGTACAATTCACGGATGCTTTCTCGGCCTCTGCCACCATCGCTGGGTACTTTACCACTTGGTGCTGTTCCGATCGACCGGACACTGGGCCACCCATTAGAGTGTACCGGTTGGTCATCGTGAACGACCCCACATGGAATTCGGAAAAGCTTGCTTCCTGTACGACGTGTCCTTCTTTGAACCAGCATATGCGATTTGACCTGAAGCGGATTCTAGACTACCGATAAAACCCTACCGACGAACGGTCCTTAACTGCAGAAATATCAAGACGGGTTCACACTTGCCGGAAACTGCTGGCAGGAGTCTTCATCTCCAAAGCCGAATGGCTGTGGGGAGACGTCAACGGTTCAAGACGGTCTCTCGAAATCATGGCAGATTCCGAATTTTGCTCATTGCCGGGGAAACCAGTGTATACGCGATCTCGTTTGAACTTCAAGTCCCATTGGTCGGTGACAGGGACTTGGCCACTGTTTGTCTTCCAAGGACCAATGCCACGGCCTTCGAGGGCTTGCCGTTGAAGCTGGAGAATATCATCCTCGTCCCAAGCCTGCACTGCGATTGTCGATTTCAAAGAAGCTGGATTGACACGTAGTAGTATTAATGGTAGACAGTAGTCGATTAGGATGATCAAAAGGCTACAAACAATGATAATGATGATCCCCAACATACTGAAGGAGCTGTATGCACTGATTCGAGCTCGTTGATTGTGGCACAATGCCTGCGCATCTGGCTCCGTTTCGTCGATCATATGGTCATGCAGGCTGAGCCCAGGACGGATTTGAATATTTGGCGTTGCTGCATGGCTGATTGCATTCAGCTGAAAGCCTGCCAGCGACAGGTTGTGGATATTTGCAACTTCGGTCTGCCACTGATCATCTGGCAATGGCGTAGAGATGCCAAATGAACCATACACCAGCCGGGTCGCAACGAGGATTTCGTTCTTGAGGAACATGAGAAAACTATTGAACCGCATCGCGTTGATGAGTTTACTCATCATCACATAGGTTGCAGCTTGTCGTGGGTTCAAATCAAGGGTCGGTGGCGGCGTAACCGAGTCGAATTCATACAGAGAAGCTAGTTCGGTGCATTTGTCCCCCTTCGTGTTACCTTTCTTTGCAGGATTGCAGAACTGATACTGTTCAGTACATGCTACACCACTTAAGGTGGTATTAGAAATCCATGAGCCCTCTAGGCGATTGAATGCTTCCTGTCGAGAAGCGAGGAAGAAAGGATCATCAACACGACCCGTATAGGCCACGCGGTTGTTGAGGATGAGTAGCGATATGTCAGCATCGGTACGGTTCAACTCAGAAATGGGATAGAAGCCACTCTCGGTGAGGTTCTTCGGGTAATAAGTGCGCACACTAGATATATCAGCATTCCTCGATCAAGGCTTACCCGAGACTTAGATACTTACTTAAAGTTATATGGTAGAATCGACGTGCCAACCGAGTAGTTGCTATACACAAATGTAAAATTGCTGACAGGCACGCCGAACAGCCAGCTTGACCCCACTGAATAGTAGTTGTATGTATCGTTTGGCATCATCAACGGCAGAAACATCTCCGTACCCGGTTCGATTTCATCCGTCCAACCTGCGGAGTATGATTCAATTGGAATCGGTACACAGGATGTCACTTTTCTGAGCTGAAGGCGGTCTTTGGCAGGGCCGTTGATGCCGAGCTTGTTATCCGAATCAATTAGTCCTGAATCCATCTTAATCGTAGGGCCAGCGCACATGCTCGAGGCGAATGGGCACTTTGCATCGTAGTCAAAGGTGGATTCAATGTACGGAACTGTAGGGACGGTGCATCTCGCATCAGTGTTGTTGCGAAGGGTGTCATAGCAGGTAGTTGTGTATGCCATGTGTTCACGATAGCCATTGTAGGCCGCGACAAACAAAGCATCTCCATCCTCCCAGTCATTCTGGGTCCATAACGGGAAGTCCTTGTTAGCCGTCAAGCTCATCCAACCACATTTCCCTATGAGAAGGCCTTCGCCACCAGTGGCTGTGACGCTGGCAGAAAAGATACCTGCCATGAGCCAGACCACCAGGTTGACGAGGGCCAACACGGCCAAGATAATACTTCTTCGAAATGAGGCTGGAACATTTGATCTCCAGGCCCAAGCAATCTCGTACATGCGCCAAAGCAGGTCTGCCTCTGAAGTTCTCGCTCGCAGCAGGGCCTGATGTTGGTAATGGAGTCCGTCTCGAGAGTTCTTCGTTGATCTCCATTGATGGAGAGAAAAACAAATGATGCCCCAGAAATGACTGCCCGCCCATTTTACAATAAGTGCCAGGGCTGCAATGAGAATGATGCCGTAAATGTTCTCAACTGTCAATGTGAGCCCGAGTACTGCGCCTTTACCTGTGGCAAGGTCAGAAGTATATACGATATAGACTTGAATGTTTCTCACTCCAATTTGTCCAAACGCCAATGAAAATATCATTCTCAGGCATCTTGCGCGTGGTCAATATCCCGAACAAGGAAACATGAAGTAAAATCGAAGGGAAAGTCTTGGCCAACGACGATTAACGATCTGAAAGTACCTTCAATTTTCCGAATATATGGTTGAGAGAATTCCCCCTAATCCAACGCCCTCGTTTAAGATCCATGACTGTTATTGGACGCTATCTATGCCAATGGTCGGGAGGGCTGAGAATACGAGGAATAAGATTCCAGAGCCTTGGCAGCGCTGATAATAGGGGCGGCCCGATAGGCAATTCAACAATAGAATGGACAAGATTCAAGACACAAGAAAGGCTTATTGGGCTTGGTGCATTGGGCAAATGGTGACTCGGGTTTAGCTTCAAAGCACATCATAGGCCTAGATGCATTTTTCCTGATTTTTTGAGTCGAATTGCGCAATGATTGGCCTGCAAACATTTGACTTGAATCTCGTGGCACTCGGTTTTAGTAGACTGGAGTGAAAACACGCCACCACATTAGCTGGCGTCGATGTGTCCCTTGGCGATCCTGTGGCTTCGTGGCGTATCCTTGCACTGGGTGGCTGTGGAGCTGGAATCAGCGCTTTGTCAAGATTTTCTGTGGCATTCACCGTAGGGGAACTGAAAGGTTAAAATGATAGACAACGACGGCCAGGCATATTGAATGAATCGTTGAGGTACCCATAAGAGCACCAAAGCCACCTTGAGGTCAGTGTTGCGACGTGATATCGAGTTCGAGGTCGTAGAAGAGAAACACTAGTAACTCAATACATTTTGGAATGCTGAACGGTGCCAAGCAGCCAGGCTCACGCTTTTCTTGATATCCTCAGCAGGTCTTTCTCTCAGGAGCCCAGGTGAGCAGAGACTTCTATCTCGACAAGCATGTTTTCAAAAGCCAATTTTTCAACTCCCACGGCAGTCAGAAGAGGTTGATGGTTCGGACAATATTTCCGAAGCATCTCAATGAACGGCCCAACTTCCGCCATGTCTAGAGGAGCAAAATAAGCACGAATTTTGTAGACCTGCTCCCAGCCTTTACCACCGGCTTCCTTCAACGTATGTTCAATGTTTTCAAATGCTTGCGCGATTTGTTTGTCCATTTCCTTAGGTATCTCTTCCGTTGTACGATCCCAACCACCTGGCCGAATTGCGTGAGTCCATGTTGTGGAGGCCATACTAGCCATCAAGCTTACCCTGTCCCGAAATCTCAATGAAATCTCCAATCCTGGCAGCCTGACTGTAGTGCGTGTCTTTCCTGACCCTTTGGCCAAACCCTGCGTAGTCGGTGTACGTGAGGTGCGACATGGCGAGATGAAACGTTTGGCTTTTGATTAGGTGGCGTGGGTGTTGAAGGCCAAGTCAACCTGAATGCGCAGATAGGGTCCGGGTCGAAATAAATACCTTTCAAGTGATGCTAAGGGTGGGCCATCATGCTCACTCACAACATATAGTCGAGACTAGATTGGTAATCACAGAATTCTTGATGTGCATCTTGCGATTGCTATGGATTTCATCGCTAGTGGGCGTGAGGCCATATCCAAGCCTGTCAAGCTGGTAGACATCTAGGTGATTTGCTAGCCAAGGAAGGAGTGGAGGAATCTAGGCTCATGCGCCATATTTTTGGGTCACTAAGAAGTCTAGAGATATCCTGTCTAAGGTTCTGCTGTTTTTGAGCAAAGGACCAACGAAAGGAGCTTAGGCGTGGTAAGAAAAGCAGCTGTCAGAGTTTTTGATGTCGGACAGATTGTTGACGCGCTTCCCGGGCCACTATCATGATCGCGCGGATGGTGGATATCATCAGGCATAGACACCCCAGACATGGCTTACGGTGGAGGTTGTATTGTAGGAAATGCTGCTGGGGCTGGCATTGGCAAGAGTGGATTGGGTACCTAACTAAGTGAGGAACCCGTCAATGATTCAATGAAATTGCCATTCTCCAGCTTAAAAGACGGGGGGTGAGTCTGGGCAAGGGGGCATTCTTTATAAGCTATTACATCATCTTAGAGCCACTCCCCCAGTCATGCTTAGAGCTATGATGTACCGCGTCTAAACCTTTGTTAACGTCACCCATAAGCCAATGCATATCGCCATCTCGGCTATGACCGCAAACAGAATTGTGCCTCGGTCATCCTCCATACAGGGAAGTACTACGGATTGTCAAGGCCACCAGAGCCTCAATTTTTTGAGAAGATTTCCCTCCAATGTCTCAAACATCAGACTTTCGAAACTTCCGCGTCTTCTACTGTCTCAACAACAGCCTCACCCTTCTGATCATTCATGCCCTTGAGGGCGATCTCCTTCGCGCGTTCAGAACTAACGCATTGGTATTTGGCGAAATTGCGAACAGGAACCCGATTCTGGAACAGTTCGTCAAGCTCCTCCAGTGATCTATCTTTCATTTCCGGAAGGAAAAAGAAGAAGAACACTATAGGTGGAACTTTGGTCAGTACAGTCCCTTTGAATATTCCGACGACTTGCAATGACAGAGAATCTCCACCTACCGAAGACGCAAGCATTTGAACCAGCCCAAACGTAAGCATATTTAGCTCCCCAATTAAGATCGTTTGGATTTATAAAAAAGGGTGCTGTATACGAAACCAACCCTGCGTTCGTCAGTTGAGGAGCCGAAATTCCCCCGTCAAGCGCCACTCACAATTGAAGAAGTAGTTGATACCGGTACCCACTCCAATGGTGATAACACGTAGCCGTGAGCTTACCACCTCGGTAGCAATGGGCCAACTCAAAGTGCCAGAGAACCCATTGTAAAAGAAGCCGTACAATACCATGAACGCAACGATTGCTCTGCCTGCGGGTGGTGAATTTCCAGCGACGGTATTAGCAATTCCAATGGCCAACATGCAAAGCGAAGCCATTGCAGACCCGAAAAGCATTGACGTTCTTCTCCCAATTACTTTGGTCGTGAAATAGAGACCAATCAAAACACCAGCAAAACTGCCGCAAGTTGAGATGATGGATGCTTGGAAGGGCTTCTTGATTCCGGCAATTTGGAAAAAGAACGTCTAAGATGATGTTAGACGATAGTGCGACAACTTGTTGATGAGGGAGAAGACTTACCCCATAGCCGATGATCAACCAAAGCCCGGCAGCAGCGTGTGAAAGTATCGTGCCAAAGCAGATGATTGAACGTCGAAGATCAGTTCCCTTGAACATATCGTAAAACGACCCAGCAGATGCTAGTTCTTTCTCTTCCTCAATTCCACGGGCCATCTCAACATATTCCTCCTCGAAGTATTCTGGCGTCAAAGAATTTCCACGAATTATTTGCAGTGACCGTTTTGCTTCATCGGGTTGGTTGTGGACTAACAACCACCTGATTTATTAGACCATGAAAATACATTCAATCCAGCTGCAGACTCACCTAGGAGACTCCGGAATGAAAAATATAAAGATACTCAAGAAAAGGGGAACAGCAAAGAGGGTGGCCAGCGGAATCTGGTAGCATAGCTTATTGAGATGTTCTTTGGAGTAATTGGCTGCAATTGTGCCCATGATGCTTCCGATATTGACCCAGACACCGAAGAATGACACCAAAAAGCCACGAAGATGAGCTGGGGCCACTTCTGCGACGTATACATTTGCGAAAGTGATGAAATATCCATTGGCGAGGCCGATAAGGACTCTTCCAGCGTATAGTCCAGCCAAATTGGTTGTACCAACCTGTACACCGGCCGAAATGAAGTTGATGAGACAAGCGACCCATATACCTGGGCGTCTTCCAAAGTACTTGGCAAATGGCGCAGTGAGGAAGACCCCTATAATAGTACCAATGTTGATAAAGCTTGTCATCAACTGTTGAACCTTGGTGGTTATACTCCATCCAATTGCTGACTGGGGGTTACGGTACCCGAAGATCTGGAGAAAGCCGACCATTGCCTGGAAGGATCCCACACTTGCTGTATCATACCCATACTGGCAATTTGCTGTCGACACTGCTAGACATAACAAAATGCATTTCCAATTGTCTTTCAAGGGAGTAACTCTGCCTTTGCTGATACCCATCGTGGAAATTAGGCGACTATTTGTATTCGGTGTAATTGTGAACTCTAAATGCACATATTCCTTTCAACATCTCGAATGAGGCGGGAGATCCGCCATCTATGAATATTCCGGAGCCCATGTGGAATCCTTCAACAATACATTCTGAGGAAGCCTTCCCCGCAATATGGGGCTTTGGGGAAGCGATATGCAATGCCGGGGGTTATTGTATCTGGGGCTGGGTATACGGCACTTGACTGGGATAGCGGCTGGGCAAAGCCTGGGGAAGGCGATAGTCGAAGCATTTCTGCCAACCAGAAAAAGCTTCACAAGCTTGGCCATGCTGATCATTTGGAGAGCCTTTCAAGGCAATGTGAAAAGAGGAATAGTCAGTCACGTTGCCAAAATGTCCCACGTTTTTATCTCTCCAATCTATTGACACTGTTAAAAATTCATTTGCCGTAAAGAATACAGGACGGTGGAGAAGCGCACGAAGTGGAGGGGCTTGTGGCCACATTTTCGTGCAAGTGCCCACGCTCTATCGTTTCGAATGTTGAGGATGCCGAAGATTTCGAGTTTCTCAATCACGAGGCAAGACTGCAAGAGAAGAAGTCACACTTCATGGGGGATCGAAGTGGACGTGTAGCCCTTGGGTTGTTGTTGTGCCAGTACTGTACGGTAACACCAAAATACTGCTCCACTCATGGGTTTTCCAGGAAATTGTGGCGAACAAATACACGAACGACAAAGAACTGTTGTTCTCTGTGTTTCTTACGGCATTTCTCAGAGCGATTCTCATTTTCATTCGCACTAGTCTCCGTAAATCCGTCCGCTATTTTGAGAGAGTCTTCGCAAATTGGTTCCCGCGACTTGATGAGAAGAAGGTCCCTAGCTGGCAACGCAAAGGATACCAATACACCTTACCCTATCCCAATCCATGATAAGTCGGTTGAGCTGAATTGTGATCTTCATCATCATTATCAGATTCAACGGCAGGAAGCAGCCTAGTTCGGTCTTGTGGTAGGCTTGATTGCATATGCATCACAGGGGGACCTTGACCAAGAATAAAATCAAGAAGGTGCTATATAGCAAGATCAGCCATCTGCAAGCAATAATTTCCATCTACTTACCACCAGCATATAATTCAAGACGCTTGCCAGGGCGACCATGGTTGCGGCCAATTGCTCTTGCTGCCTCCATGGATCAACACAGCGCCTGGTATACCCAAGCGACGTCTCGCATGCATTGACACCAACGTCTCTACTTGGGAATGGCCAAGCTCGGTCGTGCAGGGAATTGAATCCACAACACCGGAGTGAATTCTCGATTGCTCTTATTGCCCTATCGTCCTTCTCTTGGAATCTCCGGCTCCATGCTGTCTCCATAACACAGGTAAGCAGTTGTGATGGACTTGCATATTGTAATGAGAACGCAAATAGGAGGAGAGGAAGGAGGAGAGAGGAGTTTTGTAGGAGGTAAAACAAAGCACGTATGTTGTGGCTTCGGGGGTTTGCTCTGATCCGGTGTGCAATCGCTGTAGCGACAACAACAAACAGAGGAAACAGAGTGTTCAATGCCGGAATGAATAGTGGTAGCGGAAGTGATAAGACCGAGGCCTTTGTCCAACTAATTCTATTCTCCGTCAATAACATCAAGTATCTGTCATCTAGGATTTGACGTACATTGAAAGTACTAACGAGGCTACAGCCATCTAGAAAGCGTCAGTCAATTGATTTAGTAGCGGAGAAAGGGGTACAAACCGCCAGAGTAAGCGCAACGAGAGCGTTGATAGATAATTTCATATTGTCACAGTTTGCCCCGCAGTTGACAGTTGAGTGCTATGATGCCAGAAGTGTTACAAGATTCGCAATGTTGAATATTGTGTGAGGTAAGTGAAAAGCCAGTCAAAGGTTACACAAGGCTCGTCATGCCAAGCGATAGAAAGAGGAGCACGAAACGAAGCCTCGAAGGCCCCAAAGTTTCCACAATGCCAAAGAACAATTGCACTTCACCTGTAACAGCCTTGTAGATATCCACATGGGGGAAGCTGCCGCAATGTTCCCGTCGCCGCTGTCTTCGGCCCTCATATGAGGCCTTATCTCTACCGCGGCAAATTGATACGTAGGCGGATTCTCAGAAATCTATCTCGGGGGTCGCCTTCATTATAGCTGCGTACTCAAAATATGACGTACTACTCTGAATTTCGTTCATTAAACCCATAGTACTACACATTCGGAAACGGTGATATAATTACATCTTAGTGGTACTAACATCAAGTAGAAAATAGATAACAGCACCAAGTGATCATCAGGGTTTTTTTGTTTGATTGGTTGATTGATTCATTCCTAGACCTATAAGACGCCCGCGAAGAGACCACGGAGGCGATATCCCTGAGAGTACCCATTTCCCAGTCTATTTTAGCTCTCTATAAGACTTCCTGACAGCTTCTGACAAAAGAGCAGGAAAAGATCATTCTACAGCCAAGTATATAGGAATATATATAGGGAAGAGAACAGGAAACATCTGCCAGAGAACCAGAGACATTCGCGCATACCTTCAAGCCCTATTTGCGTGATAGCCTCGTTAGGACTCAACACTCCATACTACGACTTCACCACACTGAGTAGAAACACTATATCGAGACGGTCTGAGAGCCGTGAAGATGAATAATAGGCAGAGACACGATGCCGATATAGGTATTGAGGGAGTGTTGATGGGAACACTAGAGATGAGAGATATGGACGAGCAGCAGAAACAGCATGAAGTTCGTCTTGATCCTTCTGTGAGAGAAAGTGCAAATATCTATCTGATTCGTGGCACCGGTACTGCGTATGGGTAGATAAGGCCAAGCCAACACAGGATTGCATTCAGGATCGCCAATTGCCATTCCAAAACGCTTCATTCGCAAATTGTCCAAACTGGCTTCGTTTTCACAGCTATACAGAATCGCCTTCCATCTTTGTCTCCATGTTTCCACCAAACCCTGCGTATGGCAATCAACCATCACATTCCCGCCTCCTGAGCATGTCTGCCAACCCTGCCAACGTCTTCGAAAATGTCGGATCATTGGTGCTTCCATTCTGGTTATGCGAAGGCTGCCCCCTCTGCCCTCTTCCTGCGACTCCACCTCCGATATTAGCGATCCCATTCACATTCGCACTACTACTCGTACTCCCAGGCCCCGTCCCAGTTCCAGCATTACTGCTCTTCGGCGTCGGGAAAGGCGGATATCCATCTAGGTCCCTCATCATGCCGCTGCTGTCACTGTGACTATGTACGCCCATGGAATTCGGATTGACGGTCATGTTCATCCCGAAACTACTCATGGCCATGCCATTAGGCATACCTAGATTGCCAAAGTCAAGTCTATCGTCGGCGTTGAGGAGGCTGACGAAGTCGGTTGATGTGAGATCTTGGATTTCGTGGAGAGCGGCACGGTGGGGATTGTGCTGTCTTTGATTTTGAGCTGGTCGAGTGTGGAAGGAGGGAGGTGTTTGCATGCCGGCAGGGGAGGGGGAGAAGCCGTTGCGGGGTGTATCGGCGCCCATCCAAGTATTTGCGTTTGAGTTTGAAGAGCGGTATTGCGTGAAGTTAGATGAAGAGGATGTATTGAGTGTGGGCAAACTGAAAACCGTGGGTTGGGGCTGAGAAACTTTATTTGGGTAGACGTTGGAAGAAGTTGAGGAGCGATCGTGGGGAGGCGTGGGGTGGTCGAAAGTAGAGAGATCTTGGGAGAGGGTTGGCCAGTCGTTCATGTAGGGGGAGGGTTTGTGTTGGCCGATCATTCTCCCGCCGTCGTCCGAGAACAGTTGATTAGTATCCTGATGTTGGTCGGAGCTATGCTGTCCATTCATGTCATTCATGTCATTTAATCGTGAATGGCTTGTAGTAGACTGGTAGAAAGCCTCTTGATACTGCTTGGGCTGAGGGACACTCTTCTCGAGTACTTGAGGTTGAGGATCTCGATGGAAAGATAGGTGCCGTTTGAATGAGCCTCGTTCCTGAATATCGTGATCAGAGCTGCGTCTTCGAGCTGGGACCGTGCGTCGTTCAGGTACAGCGTCTCGAAGTTCGATAATGACCGCTTCGAGAACATTGGACATTTTCTCTGCTGGCACATATGTGTGAGACATATCCTGTAATGCTGCTGCTAGGCATTCAAGATATTGCATATTATTGTTTCTTGTGGACCTATCTTTCATGAAAGCAAGAGCAGCAACGAGTGCGGTAGCTGCGGTCCCAGCATGTTGAAGACCTGTGACGCATATTTGCTTGGTATCAAATCTCTGTCGATGCTGCCAGAAGATCCTCGCAATTCGAACAGCATGTTGTGTGCAAATTGTGCGTGAGAGGGCTGAAAAATGATTGGTGGGATTTGCTACCTTGCCTGTGTCGGAGTCGTCCTCACTGCTGTCACCTGAGCCAGACTGTGCGGTGTTTGGATCATCGTAACGAGCGAATGGGCGGTGCAGAAGTATCATAGTGGCACTGTATTGCTGATGCAACAAGAAAAAGGAGAATGGCGAGGTGGCAATGTTATCGGCATTCCACTGGAGAGTCTTTGGGAGATGAGAGTACCAAGATTCCAGTTCGCGATGTAACGCCGACATGCCGAAGTAGACATGATGGTCGATATTGGTATTGAGTTTCGAAGCTTGATCCATGATCTCTGTGATCTTGCCAGCGAGCTCCATAAGGTCCAGTAACGCTTCATATATTTGTGTCTCTCGGCTCTTCGCTGGTCCAGCAGGGAGGCTAGTTCCAAGTCGCTCAAAAGCTACACTAAGCTTGTAGACTTCTAGATCCGTATGTTTCATCATGGTAGGGCGGCCGAGGAATAGTGCCCAGTATTTGTCGTAGACGATACACGCCCAGAGAGTCATACGCCCAATCTCGATCTCTCTTTGGCTGGCGCCTGCATTCGTTGTGTCGAGGTGAAGGCCGATCTCGAAACATAGCCTGTTGGCCATGCCCGCATATAGCCATCCAAGATTATCCCTTCCGACGCCTGTTTCCAAGTCTCCAAGTAGTAGTAGAGCAACAATGCTAGGAATACCACCAGCCTGCTCTATCTCATACTCAAGCATGTACTTGGCTTCTCTGTGCAGGGTGTTCTCCTTGTCCGGCAATGATATTCGGATCATGTCTGGCCTCGTTTTGTCTGCAAATCGATAGCCCATGGCAAGGACGCAAACATGTAGGAAGCCGGAATAGAATTGTCCAGCACCATTTTCCCTCTCCTCTTCGAAGACGGCTTGGTGGATGACATGAAGGACAGAGTTGTAGTGATCCCAGAACAGGTTCATTAAGTAATCATGGGTATCGAAAGAGATGGAACGGATCGCCTTCTCTGCTCGCCGCTGCTGCTCCAGCGCTCGGCGTTTGGCATCCTCGCTCTGAGCCTTGAGCTCGGAATGGATGTGGCAGTTGGCGACTGGACCGAAATACCGAAGGCGACCACTTAGCTGATCGAAGCTCAGATGCCCAGTAGTCGACAATAATTTACTAACCATGCTGGCGCTCCCAAGCGAACTTGAGCTTTGAGGAGATACAGCGTCGATATCTGAGTCCGGATGAGGAAGATCAGGTCCGTGGGTGATGGAAGATACAGGCTGGAGAGACCGCGCGGCATCCAGGGTTGTTGGTCGGGTTGGTTGGGCGTTGCCTCCAACATCCCCATTGCTATATTGCTCGCCATCTTCATGAGGCGGGCGCGACTGCTCTTCTCGCTGGTCTTTCTCACGGAGAAGACTCTCCAAGTGCGTGATCCTGTCCGTCAGAGAGCTGATGTATGTTTTCGAATTTGGTTTCCGCCGTTCGTCGTCGTACCTGATAACGCATTGCTTGCCAAGGCCATCGCACTGGGTACATTGTGTCTGCCCTGCCAAAACGACACACCTAGTCCTCCGATCACGGCATGATGCACAAGCCACAGATGCACGATGCCTTGGCCTTTGAGGCTTACCTGACGAGGCTGACGAGTGAGCAGGAGGCAGCATATTCGCCTGCAGTTGTGGGCCTTGTGTCGCCATGTTAGGCGTCTCCACCAGCATCTGAGATCCTCGTCAGCTTTCTTGTTGCGTGATGACAGTCCCTCGTTCGATCAGAATCAAGATTGGTCATCTGGTATACAAAGGGAGGAGAGTTTGTCGTCCGATAACGTTTTCCGAAAGGAAAAATAGAGGGAAGAGTTCATCCACTGGGAAAATTTTGCCTGGCTTAACCTTTTGAGCTTAGCTAGGCGGGGTTGGGGGATGGAGGGATGGGGGATGGGACCGTTATGGCGTTACTGCCAACACTAAACTTGAATCTACTCTAGGCTGACGTGAGTTCTGTTAGGATCCCCGGGATCTCGGGGTAGAGTTTCTGGGGAGGAGGGCACGAGATGGGGATACGAGCCGCATGACTCGCCAAATACGGGGCTTCGTCCTGATTAGCTCGCTCCGCCACCCCCCGATTTATGGAAACCCTTTTCCTTTGGACCTCGGCCACTCCTAAGTTCAAGTTCTTCGTACGGGTTCCCCCATAGTATGGAGTACCTGGTTACATTATTCATGATGGAGGAGTAACAAGTGCTTTAATGCGTCATGTTGCTGAAAGGCCGCAACGTGGAGAGCCTCGGGGTACGTGCCATGCACGACAGTCAATTTGCGACGACATAATTTCTTTTCAAAACGCTGTAAGGAGACTCTCGCCAGCTAGGGCCACAGAAACCAAAGTCTCTCCTGCTGATTCAATATGACTGCAAACGGAACTCCTGCGTTCGAGTTCTCCGCAAAGAACTTACCTCTGAAGCTCTTCATCAACAATGAGTATGTTGATTCAAAGTCTGGGAAATTCTTGACAGTGCACAACCCCAAGGATAAATCTCTTGTGAGCAAGAATGTCCCTTTGGCCAACGAGCAGGATGTCGACGCAGCTGTTGCGGCAGCCGAAGCAGCCCTTCCTGGATGGAAGAAAATCAGCGCATCGCAACGTCGAGATATTATGCTCAAGTTCGCAGATCTCCTCATCAAGCATACGGAGGCCCTCGCTGAGTTGACGCGGATCACGCTAGGCGCGCCTTTCGGCGCGTTTGGTGCATTCGAGGTCGGACTTGCAGCAGAAGCGTTCAAGTACAACGCTGGCTGGGTTGACAAGTTTCTTGGAGATGCTGTGCCTCAAGAGAATGGCTTCATGCAAATTACTCGCAATGAGCCTCTCGGTGTTACAGCCGGAATAGTCCCCTGGAACGGTCCTTTGGGTACAGTCGGTCTGAAGGCAGCTCCTGCTCTGGCCACTGGCAACTGCTTCATCCTCAAGCCTTCGGAAAAGACTCCGTTCGCTGCTGCCGGCCTTGGTCCTCTGATCAAAGAAGCTGGCTTCCCACCGGGCGTTTTCCAAGTTCTTACTGGAGACGGCTCTACCGGAGCAATTATTGCAAGTCATATGCGCATCCGCAAGGTTAGCTTCACTGGCAGCATCCCTACAGGCAAGAAGATCCAGGAGATGGCTTCCAAATCTAACCTCAAGCGTGTCACCCTCGAACTAGGGGGCAAGTCACCTGCAGTGGTGTTTGACGATTGCAACCTCGACAATGCCGTGACCTGGTGTGTTAACGCGCTGGCTGCGAATACAGGCCAAGTATGCTTCGCAGCAACCCGCGTCTACGTTCAAGAAGGGATCTTCGACAAGTTTTCTAAGATGTACAAAGAAAAGCTTGAGGAGAAAGCAAAGACAATCGGCGACCCAGATAAGGAAAGCACGCAAATGGGTCCACTCGTGGACGCAGCGCAATTCGAGCGTGTCAACGGGTTCATTGAGCGTGGAGTATCTGGCAAGCAGGGTACACTTCTCACTGGTGGCAACAAAGTCGAAAATTCTGGCTACTATGTTGAACCCACGGTCTTCACTGGCGTCAGCCCGGATGCAGAAATCTACTCGAATGAGATCTTTGGACCTGTATCAGTTCTCAACTCTTTCAAGACTGAGGAGGAAGTGATCAAAGCGGCCAATGCCACAGAGTATGGGCTAATGGCTGGCGTCTTCACACAAGACATCAACAAGGCGCTGCGGGTGGCAAGCGACTTCGACTCAGGCATGGTGGGCATCAATTGCGTCAGCCTGACATTCTTGACCGCGCCATTCGGTGGCAGCAAAGAGAGCGGTCTGGGCAGAGAATGTGGTAGGGCAGCGCTACAAGCTTTCACGGAACCGAAGACGATCATGATAAACATGACTTATTAGAGGCGGATGTAGTCGGGCTACGTCGAAAGATGCAATGGAAGGAGAAGTGATGTCGTGGGATGGGTTGAGTTCGTGGCTGCTTCTCTCACGCTGAAAACTGTTGTAGGAGACGAGGGTCTGGTGGAGGTGTGACAGTTCAAGCTGCTACCGGTAGGAGACTTTCGTAATCCAATTAAACCAAAGTCTTTTATGCCGTAACACACAGGTTCTTCCTTGCCCATTCTACAGTATCTACTCAAAGACAACAACCTTTCTCCTCTGGCTCTGTCCCGCTTTCATCTCTTTCACCATGTTATCCAATTCCTCCAGCCTCCTAAACTCCACTTCTGGCACTATGTTATGCCTCGCGAGAAACTCCACGGCTTTCCCCATCCGCTGCGGCGTTCCTGTACTCTCCGCCATAATGCGATAACTCGCCACTGCCAAATCATACGTACTTACTTGCAACGGCTCCTTCGCGATTCCAATCACCATCAATATGCCGTTCACCCTCAGGATACTTGGAGCAGAACCATACGCAGCATTGGAAGCACTGAAGACAGCGGTAGCATGGCAGCCTCCGTTGGTGATCTTCTTGATTTCTTCAACGTAGCTGGGGTTGGTTTTAGAGTTGAAAATGTAGTCAGCCCCTTGGGACTTGCAGATTGCGAGGGTGTCGTCGTTGATGTCGATGGCGATGACGTTTAGAGCCATGGCCTTCGCGTACTGTGTGGCGAGCTGCCCGAGTCCGCCGGCGCCAATGACGGCGAACCATTGTTTTGGTTGGAGGGAGCAGGAGTTGACAGCGTGGAAAGCTAAGAATAGAGTGTGGGCAGGTGTTTCATGCTAGGAAACCAAAAAGGAAGAAGAACATACCTGTGATCCCAGCACAGAAGATGGGAGAGGCTTTCTTGATGTCAAGATTGCTAGGGAGGATCACGCAGTTCTGCCAGTCGACAGTGGCATATTCTTGGAAGAAACCGTTGGTGGAAAAGCCGTGAAGCAAAGCTGTAGCCTTTTGGCATTTGGAATTGTGTGCCAGACAGCCTTCGCATTCGTAGCAGCCTCCGTCGAAGTAGAGAAATCCAACAGCGTCGCCGATTTGGAAGCCTCTGTTCTCTGCGCCCTGGCCAAGCTTATGAATGTAGCCGGCACCTTCGTGGCCGATAGTGAAAGGCTCCTCTAGTGGTGCTTGCGTGGCCAGAATGTCTGAGTGACACAGCGAAGCACTTGCTATTTTGATGAGGAATTGGCCTGGTCCTGGCTCGGGGATCGGGATGTCGTTGACGACACACTTTTGCTGTTTAGGATCCCATTGTCCTGCTTTCATGGTGCTGTGGTGACTGGTTGAGCCCATGTTTAGTGGTATGAGTGTTTGTGGTTATGAGTGTTTGCGAGAACTATCGGGAGCTAATCTTGGAAAAGGTGAAACGATATCAGGATGTTAGGATGTCTTAGTTCACTGCCTGATGCGGCAATACAAGGTACACGTCCCGTTTCAAGAGACTCGGTCTTGCGTTCGTTGTCACGACAAGACCAAACCACCCGACGACCGCATGAGGTCGCTCTTCAGCATGGGCTGGGTACGTTAGCGCGAGTCAGCTGGAGGAGGAGAGACGGAAAACCCGGCCCGCATGAGAGCGACTCGGTCAAAGTTAATTTGGCCCGCTGTAGTAGTTGTTAGTTGTCCCGAGCAGATGTGGATGCGTTATCCATATATGCCTTGATAAAATAGTAGCAATCTAGAATTCCGATTATAGACGAGGTCGGCCTCCCTTTTCTAGTTCTAAGGCGTCCCTCTTGGCCCACTCCCTCATGACCTTCCTTTGAATCTTCCCCGACGCCAGTTTAGGTACTTCGTCTATGAACTTGACGCCTCCAACCAATTGCTTATGCTTTGCAACCTTCCCTTTCATCCATTCTTGTATTTGTTTTTCCGTGACTTGGCCTTTCTTCTCATCCTTCAGGTTAATGTAGGCGCGCGGCCACTCTTCTCCTCCAAGCAGGATGCCAGTAACCGCTGCATCTGCGATGTCCTCATTCTCCAGTAGAACCGCCTCCAGCTCAGCGGGTGCAACCTGAAGGGCATTGACCTTGATCAGCTCCTTCTTCCTGTCGACGATCCAGAACCAGTTGTCTTTCACCACTGCAATGTCTCCTGTCTTGAGCCATCCTTCACTGTCCAGGCTTTCTCTTGTTGCTTGCTCGTTCCTCCAGTATCCGAGACAAACATTGGGTGCTTTAACGAACATTTCGCCTGGTTGACCTTCCACGACCTCGTTGCCATCATCGTCGAGGAGCTTGAATTCGTTGTTCGGGATGATGAGACCAACACTTCCAGACTCGTCGTATCTGCCTCCCGGAACAAGAATCGAGCCACAGGTGACCTCCGTCATGCCCCAGCCTTGAATGATGTTGCAGTCGAGCTTCTTTGCTACCGCTCTTTGAAGCTCTTTGCTGAGAGGTGCTGCACCGCAGAGAATGTGCTTGACACTGCTCAGGTCATACTTTGCAGTCTCTGGTCGCTTGTCTAGCATGATAAGGATGGGTGGCGCAACTTGAAGGTTCGTAATTTTGTGTGTTTGTATTACCCTTAAGAAATCTTCGTAGACGAATTTCTTCATTATATATGTTGGAAACAAAAGAGTTGGCGCTATCAAGTTGACATACAACTGCCCTAAGCATTGTTAGCACTGACGGTTTCTCCCTTGCATATCTACTTACCGTAGGCATGATATAGAGGTAAAAACCCAATCCATCGCTCTTGTGACTTAGATGGTTGCTCGAGATCGCGCATAAAAATTGTTTGGACGACATTTGCAAGCAGGTTGTGATGAGAGACGCAAACACCCTTTGGCAGTCCTGTCGTGCCTGAGGAATAGTTAATAGTAGCAATATCGGTCGTGGAGGTCTCCACCATGGAATCCCACTGCCATGCTTCTCCTTCCGACTGACTTCCTGCCATGTCTTCCCTCCAATCTCGGATGCCCATCTTTGTCTGACAGGGCTTGTCTGAAAATAGGAAGATCTTGCTTTTGTCAAGACCAGTACGGCGAGCTGCTTCTACCGCCGTCTCTACATGGTCAGGATGTACCAGGATACAAGACGTTCCTGTATTCTTGATCTGGTATTCGACTTCATTGACAGTATAGACCGGATTGGCTGCACTGAAGATTCGCCCTGCTCCGACAATGCCCAAGTACGCAACGGGAACGAATATGTGATTTGGGGTGAAAATCATCACCACTTGTTGCCTTCCAATCCCGAGTTTATCAAGTCCAAAGCCTAACCGCTTGACCCATGATAGTAGCTGGCGAGGTGTAAGAAAATGACCCGGATCTGCCGCGTCGATCCATATTGCTTGGTCTGAGGGCTGTTTACCCTGAGGAAAGAGAAACGAGAGGACATTGCACTTGGGGATATCAAGATCTTGGAAAAGTGACTTATAACCCATCTTTGCGCCTTGTTTGAGTGATTTCCCTATTGTATTGGAATGTTATCAGGTGTTGGAGGAGTTGAAGTATTGAATTTAATTCTTAACCTCGGCTGAGTCACGTCCCCAAGGGCGCTCGGGACCGAGGGCTGCGGATCTCCATCCCGCGCCCCCAAAACAGCCCCAATAAGGCTCTTAAGGTTGTCTGAACTGTGCTTGACTGGCTCGCTGGCGGCGTCGAGACCCAGCTCGCGCCTTGATCTTTTGTTGCTTCCTTTATTATCTTCCTTCGAAGGAGTGTTTCGACAACTAGTGCATTGTGGTTTCATTATCAATACTTTCAGCGACAATGTCAAATCTCAAAGAATTTGAGAGCTTCTTCTCACTTCAAGGAAAAGTTGCGCTCGTCACAGGATAAGTCATCTGTGCTAGAAGTCTCAGCCACTCAATCTGACCCGACCACACAGGCTCGCGAGGACTCGGGTTACACGCCGCAACAGCTTTCTTGAGAGCGGGCGCAAGGAAAGTATTTATATGCGCTCGAAAACTGGAGGGACCTCAGGGTATCAACCTGGCAGTTGATAAGCTGAATCGGCTTGGTTGCAAAGGCACTGTGATAGGCATCCCCGCCAATGTTGCCGACGAGAAAGGCATTCAGCAGCTTGTACAGGAAGTGAAGAAAACCGAGTCAAAGCTGGACATACTCGTGGCCAATGCAGGTGCAACTTGGGGTGGGCCCTTTGATCCCACACCAGACTGGGCCAGCGCAAAGGTGCTCGACTTGAATGTCCGTGGTGTTTTCAATCTCATCAGATTGTCAGTCTGTCACGCCCTCCTTGTAGTCTCCACTCACCTTCATGCAGATTCGCGCCGATGTTAGAAGCGGCGGGCACGCCTTCAGATCCTGCACGTGTGATTATTGTCAGTTCTACCGCTGGCAGCAATGTCCCTCACGTGGGAGACCACGGCACCATTATGTATTCAGCCTCCAAGGCGGCGGCAGATCATATGGCTCGAAATCTGGCCGTGGAGCTGGGTCCGCGAAATATCACCACTAACACTGTCAAGCCTGGATTTTTCCCATCCAAGCTAGCAAGCGGTCTCATTGACATATTGGGTGGTGAAGAGGAGCTTTCGAGGACGAACCCCCGAGGAAGGCTAGGGCTGCCCGAAGACATTGCAGGAGTGATGCTCTTCCTCGCCTCTCCTGCAGCGAGCTACGTCAACGGCGAGGATATATCGTTGGATGGAGGCGCTAGATTATCTTCAGGTCGGCTCACCAAGCTGTAATGACTTTCAATCCTTCTCAACGCAGCCTCGTCATGTTGTGACACGAAAACACGTGATCCAGAGCCTTGCCAATGACTCAGGTTGCTGCGCGAGTCATGACTGGTATGATTCCGCATTGGTTCACACGAGTTTGGAAAACATTATCCTGCCCCGAGGTCTCACCCCACATTTCTCCATTTCCATTAGCTTGAATCTGTGGCCAATGGGAATCGGTGAACTTAACAATCGCATCCCTCACACTGAACGGTCCCACGGGCTAGGAAACTTCCGTTGACCACAATACGAAATACGTGCCGACTTCCCTGATCAGGCCCGGCTTCGTTGGGAGTAGCCTACTATGACCCTAGAGCATTATGCTATCTAAAGCGTGATGGGATCTTGATTACAGTGTTGCCCTGTTGTATTCACATTCACAGGAGCAATTCTCATCTTCCATCATGGAGCAGTTCGGTGAAGAAATCGTCGCTCGCCCTGGAAGGTCAGTCGTTGGCGCAGCAAGTCTGCTAGTCGGAGCAACATCGTTGCTTTTCTGCGCGTATACCATTGGACTATGGATCTACAACCTGTATTTCCACCCCCTGGCCAAGTTCCCAGGGCCGAGACTCAACGCCATGAGTCCACTAGCTGGCATCTACTCCCTCCTCCGAGGTCGCCTCCCGCTTGATAACAAGCTCCTACACGACAAGTATGGGCCAGTTGTGCGAGTCTCTCCCAACGAACTTGCATTCAACTCAGCACAGGCATGGGAGGACATCTACGGCCACCGGCAAGGAAGACCGAATATGCACAAGGACCCAATTCATGTGGGCTCGGTCGACCCCTTGCCTGGAGCTTCTACCCTTACAATGGCTGACGACGAGAATCACGCCCGTCAGCGGCGAGCACTTGCTCACTCTTTCAGCACTAAAGCCCTCCTAGAACAGGAAGACATCATCCAAGGTTACGTTTCTTCCTTCATCAAGAATCTCGGCCGCATGGCCGATGACTCCGAGGACTTCAACATGGTCAATTGGCTCAACTTCACTACTTTTGATATCATAGGCGACCTTGCATTTGGCGAGCCCTTCGGCTGCCTCGAACTGGGAGCATTCCATTCCTGGGTTGCATTAATCTACGAAACAGTGAAAGTCGGCGCCCTCGAGCAAGCGACTCGCCGCTTCGCCCCTGCGGGTTCCTGGCTGCAGTCACAACTTGTTAACATGATCCCCCACCATGTCCGCCAGCGGCGTCGCAACCACCTCACCTACTCCAAAGACAAAGTTCTCCGCCGCCTCGCAAACGACCAGACTGAGCACAAGGATTTCATCTACTACATCCTCAAGCAGCGCGAGAAGCATGATCTGAAAGAAAATGAAATTGTGCTCAACGGTGCCCTCTTCATCGTTGCTGGCTCAGAAACCACTGCCAACTTGCTCTCGGGGCTCATTGCACGCCTGATCTGGAATCCAGATAAATATGCGAAGTTGTGCTCCGAGATCCGTGCTGCCTTCACCTCTGAAGACCAGATTACTTACGACTCGACGGCCAAACTCGTCTATCTGAGTGCGTGCCTCGAAGAAGGCTTGCGTATCCACCCACCCGTTCCAACAGGATTACTGCGCACTGTCCCTGCGGGAGGGGACACCATCGACGGCCATTGGGTCCCCGGCGGTACATCCGTCGCAGTCGGCAGCTGGGCGGCCTCGCATAATCCGGCGCACTTCAAGGACTGCGACTCTTTCATACCCGAGCGCTTTATCGATCCTGCATACAACACTGACAATAAGAAAGGTTACCAGCCTTTCTCCCTTGGGCCGCGGGGTTGTATAGGCAGAAATCTGAGCTACATGGAGATGAGACTCATCTTGACTAGGTTGCTATGGAGCTTTGATGTTGTGAGTGTGGATGGCGCATGGCAGTGGGATCCGGAGGGTGAGATGCGGAACATGCGGGCGTTCATGACGTGGGAGAAGCCCGACTTGAATTGCAAAGTTGTAAGAGCGAAGAGGGATTAACTCCCCGGCATTTAGATAAGCAGCATAGAGAGTACGCCTCTAATGTTGAGGTCCACTGGAGATATTGAAAATTGAAATGAAATGATGACACTAAGCTACCACCTCTTCTCGCTGATTTTTACTGTCTAGAGTGTCTTCCCCAATCCAAAGACTATGGGATGATCTTAGCCTTTCTAAACCTGTCAAACACCCCATACCACGCCCCTGTCGTATCCGTTTCCTCCACCTTCCCTCCCTTTCCCCAAGCATCATGCATCTTGGTCAAATCCAGCTGCCGATCAAAATCCAACATTGTCATAATAAAATACGGAAACCCGCCATAACTTCTCTCGTTTCCCACCCTCCCGGGCTGTAGACCATGCTTCTTCTCCAGCTCCAACCACTTCCCGCGGTTCTCGGAGACGTAGCCTGTGGGATCCGGGCCTGAGCCGTTGGTGGGCGCCACTCCCTTGAGTCCGAAGTAGTTACATATGGTGGGCCACTTTTTAGACCAGGTGGAGGGGCTAGAGTTGTCGGCTACATTAAAACTCTGCCCACCACTCACCTCTGGATGCAAACTCGCATGGATCGCAAACTTCGCAATGAGATCCTGGCTGGAATCATTCGTCTTGTTCTCCCAGCTATTCATCGTTCCCGGAAAGAAAACTTCCGCTCCCTCGCCATTAATGTGGCGGTATAGGGAGAGGTAGAGGGCCAGGGCCTGAGGTAAGCAGTAAATGTTGTTGTGGGGAACAAAGCCAATGATTACGTCGGGAATAACATCACAATAGGTCCATGGTTGAGATGACGAGAGTGACTTAAGGAGATCGAGTTGGTTGTAGTAGAACATTTCGCTGGCATGCGGCTCCGGGATGCGAGGGTGAGATTCTTTTAGAGGGAGGTTGCTGGCATGGGGGAAGCCGTCGCGGAGGAGGTGGACTCCATATGCCTAGATAAAAGTTAGGAGTTGGTAGTGGAGCAAAGGTGACGACGGGTGGCAGTACCTTTGTGCCCGTAGGGAGGACAACGAATTTCAGGGACTTCGAGAGGTTGTCTATGGTAGACACGGCGCGCTGGAGCAGATCGACATTGATTTGGATCTCTTTTGCTGGGTCGGCATCCATAATGTACGCGAAAAAGTAAACGTGGGATACTGTGTCAATGTCGGCGACTCGCGCCTTCACAGTCGCCTCGAGCTCAGATTGGGAGCCCTTCAGCAGATCGAGACCAGATACGATGTTCAACTTGTCTGATTTTGGCCATTGCGCAACTTCTTGGGTGAAAGGTCTGTTGGTGAGCGCTGTGACTTTGGAGAAGGCTGAAGGGTTAGGGTAGCCGTTCAGAATGGTGTTGACAATGGCCCACCCTGTGATACCCGAGGCACCAAAGATGAGGGCATGGTGGCCGGTGGGCTCGCCTGCTGAGCCCATCTTCTGGGATCTGGCGGAGTTTGAAAGAACAGGTATCAGCAGCGTAGACAGACAAAAGCTTAAACCACGTCCAAGCCTTAACCGTCAACGTGCAGCTTTGGTTTCAACGAATATAGGACAAAATTCGAGCTGGGTGACGCGACAGGAAGGCAAGGCAGTAAAAGGTGAGTAAACATGCATAAACAACAAAAAAGGGTACTTGCGAAGTTAGGTTGAGTCTGGACTAGGGACTATTTCCTTTCGGTCAAACATTTTCCATGCTGCACCAGACAGTGTGAAATTTCTAGGCCAGTCTCCTTGAGCGCTGTGGTTGCTCTGGGAAGATTTGCGGAGGATGGTTGTGACGGTGGAAACCGATTTCCCTCGATCCAGGAGAAGTCGACATGCGGGGAAAAGAGAGCCAGCCCCAAGATCGGCTATCATGAACCTGGCTAGGGAATCCCGGGCATTGCGATCGGGCTCCCGAGGCTAAAAAATAGACTCTGGAACACTACTTACAAGTGGTCGACTCATACTCACGCCGTGAAATCTTCTCTGTGCTTCTGACAAGAAATTTGATTGGAGGTCGACAATCAAGGTGACAGCCATGGCCACAAACGGAGTTACATCAGGAAGTTCAGGAATGAGCAAGCGACAGAAGCTCGACCACCAAGTAAATGGCAATGGACCGACTGCTGTAAGCAATGCGAAACGCGGTGCGCGAGGCCAAGGTCCTGTCAGGATTGGTGGTGCTTCAGGAGGCTTCACTGATCGCCAGCGATCCATTCTTTCGTTTGCTCGTGATGGGGATGTCGATGTGATTGTGGGCGACTGGATGAGCGAAATGACAATGGAGTGGCACGGAGTGGCAAAGAAAGAAGACATTGCGAAGGGCGTCGACAAGCGCACTGGCATGTTCGATCCGAGCTTCATGGGAACGCTAAAGCCGGCTCTGCCTCATCTTCAAGAGCGATCAGTCAAAGTTGCAGTGAATGCAGGTGCCAGCGACGCGGAGATGCTGGCCAGTTTAGTCCAGTCCGCCGTTGATGAGCAAGGGCTGACATTGAAGGTGGCATGGATTCAGGGAGATGAAGTTTTTGATGTTGTGCAACGCCTACTCAAGAAGGGAGAGAACTTCGAGAACATCTGTTTTGGCGGGAACTTGGAAGATTGGCCTTTCGAGCCTCTGACCGCACAATGTTACCTGGGGGGTGCCGGTATCTCAGAGGCATTCAAGCACGGTGCGGACATTGTCATCTGTGGGCGTGTATCAGACGCTGCTCCTATTATTGGTGCTGCAATGTGGTGGCATAATTGGGACCGGAATACCCAATACGACGAAATTGCCGGAGCCCTGGTTGCTGGTCATCTGATTGAGTGCTCAACTTACGTCTGTGGCGGGTACTACAGCGGCTTCAAAGACTTGTTCGACGGCTGCGAGAACATCGGGTTTCCCATCGCTTCAATCAATGCGGATGGCACGTTTGTCCTCGAGAAAGAGCCCAACACTGGGGGTGAAATGTCTGTGGGCACCGCCACGTCGCAACTGCTCTATGAGATCCAGGGACCTCAATATTATGGATCTGACGTTGTGGCTGTACTGGAAGGGATTGAAATGATCCAACAGGCCAAGGATCAGGTTCTTGTTCGAGGGGTCAAAGGCAACCCGCCTCCGACCACGACTAAGGTAGGTCTCACGGCTCGGGGAGGTTATCAGGCGGAGTTCCACTATTATCTGTGCGGTCTGGATTTGAAGCAAAAAGCAGAATGGACTGAACGGCAGATTCGTGAGTCGATCGGGAAGGATGCGGAAAGGTATTCCCTACTCAAGTTCAGCTTGAACGGATGGAGCCAGGAGGATCCCGAAAATCAAGATGTCGCAACTGTCGACTTCAGAATATTGGTACAAACCAAGGACAAGTCGGTTATCGGCTCAGGTAACATGATCGGTTTCCAACGGTCATGCATGGAGAACTTCTTAAGCAGCTGTCCAGGTGCGTCGATCGAAAATGATCTTCGACAGTCAGCGCCTAAGGAGTTCTTCGAGTACTGGGCCGCTTTGTTGCCACAATCAGAAGTCAAGCACAGTGTCGAGCTGCCTTGGCTTCAACAGTCAATTCCAGTACCCCCAGCAGTCACCTGTAGAGATTATGGCAAAACTTACGCCACTCGGCAATGGAGTTATGAGACACCGGCGCCCGTGGCCTTGGAGTCATTTGGGCCAACGACAAGAGGGCCTCTTGGATGGGTGGTACTGGGTCGGTCAGGAGACAAAGCTTCAGATTGCAATGTGGGATTCTTCGTGCGGCACGAAGACGAATGGGACTGGCTGAGGTCGCTGATGACAATCCCGAAAATGAAACAGCTACTTGGTCCTGAGTACAACGGCAAGGATGTCGACCGCTTCGAGATCTCGAAGATTCGAGCGGTTCATTTCATGCTACATGATCATCTCGACAGGAGTTGGGGAGCTACCAGCACCTACGATGGCCTCGGGAAGAATCTTTGCGAATACATCCGTGCTAAGTGGGTGGATATCCCGAATGTATTTCTGCGAAGAGGACGGTTATGAAAAGGTTGATGATAGAATTTCGTTGCACTGTAGATGACGTGGATAGTGGAATAAAATGTAAACTGAAAAAATGGACAGAAGCGCGACACGCGACGCGTCGAAGCCTAGCGTGTTTCTTAGTCATCAGCTCCTCCCATCTGGGAATCTCAAGTGCTCTGGTGCCCTCTACTTTTTGTGCTCTCACTTTCAGATGTCATCCCTGGGCTTTCCTTTCCAACAATTCTCGGGGCTTACCACAACATTCTATCCTCCGTGGCCTCGAGACGAGACTGGCTTCCAATCGGCAGTTATGCGGAAATTTTGCCGACGCCGGCCTGAATGCTTTTGGCTTCCCAAAGTCTGGCAAAGGGTTTCCGGTCTCCGCACAGAAAGCGGGGTGCATACAGCTTGGGTTCCGCAAAAGGATACCCCGATCTCTACCAGGGGCAGGGTCGAGACTCACCTTTCCAACGGCCAAGGCCATATCTCTCGTTTCAACAGTACACCGGTTGTGCCGGGCTCTTGTGGCACTGTGGCAAATGCCGCCGTGACAGATGCGGCAAGAGTAAGTAATGTGGTGATCAATTTGGCTCTGAAGATGTGACCATGTGCTCCTAGCGGTTTTTGGCATTCTCAAAAAGCAAGTCTTATCAACAGTTCTGTTCTATCTAACTTGAATACCAAATGCACCTACAGCCTTTCTTCCGGACTAGTATCTTCTCTGGATCGCTGCCGCCCTCGGTGTGTTTAGAAACCTCTTAGACCTGGGGCAAGATGGGTGACGCCGGTGCGCCGCCTGAACAGCAGCATGGAGGCATGGCAACTACACTTGGACCTAATCCTAGCGCAACTTTTGACTATGCAGAAGAGTCGCCAGAAGGTCCATACCGCGTCCTCCAGCAGTATCATTCGAAACCTACCAAGCTGAGAGTGGCATGTGTTGGAGCTGGTGCCTCTGGATTGTGCCTGGCTTACAAAATGGAACGAATGCTCGTTCCAGGGTCTTGGGAGTTGACACTATTCGATAAGAACCCTCAATTCGGTGGCACTTGGTACGAAAACACCTATCCTGGCGTCGCTTGCGATATCCCCTCACATCTATACACATTCACATTCGACCCGAATCCTGAGTGGTCACACTACTTCGCTTATGGCGACGAAATTCAACGATACTTCGAAAATTTTGCCGACAGATTTGGATTACGAAAATACATGAAGCTCAATATGAAAGTGGTGGAATGCCGCTGGATCGAAGAACGAAGTATCTGGGAGATCACCATTGAAGACCAAGTAACCAAAGAAACTTGGAAGGACTGGGCTCACTGTGTCGTCAACGGTACTGGAATCTTGAACAACTGGAAATGGCCCGAGATTGAGGGACTCCACGACTTCAAGGGTCCCTTGATGCACTCAGCAAGCTGGAACCACGATGTCGACTTCAAAGGCAAAACGGCCGCTGTCATCGGAACCGGCTCAACCAGCGTCCAGATCGTCCCACAACTACAACAAATATGCGACAAAGTCCAAGTATATATGCGAAGTCCTACTTGGATCTCTCCACCCTTCGGTGCCGGCGCTCTTGCCTCAGATTTGCAAAAAGGCCAAGAAACAGACCCAGGCCACCGACAATACAAGTTCACAGACGAAGACAAGAAGAAATTTAGAGAAAGTCCCGAGTACCACCTCGACTTCCGAAAACGCATTGAAGCCGAAATCAATGGCCTTTTCGGCATGTACCGACAAGGAAGCGACCTGTCCAATCTGTTCCGCAAAGTTATCACTGAAGAAATGCACCGGCGTATGGGTCCCGGGCACGAGGAGCTCAAATCATTCATTATCCCCAAGTGGGCACCAGGCTGTCGACGCATTTCTCCTGGCGATGGCTATCTCGAAGCACTTGTACAGCCCAACGTCGAGACGATATTCGGCGGTATCAAGAAAGTCACTGCGGACGGCATCGTGACGGAAGACGGGATCGAGCACAAATGCGACATCCTCGTCTGCGCCACAGGCTTCCAAGTCGCCTTCAAGCCTGCCTTCAAAGTCATCAACGCACAAGGGAAATCCGTCCAGGACGACTGGGGTGACAGCGTGAACCTGTATTTCGGCGTCTCAGCCCCTCGCTTCCCAAATTACTACACTATTGTTGGTCCGGGCGCTACATGGTCGAACGGGACACTCCTCCCATCCATTGAGACGACGATCGAGTATAGTGTGAAGTGCATGCGAAAGATGCAGCACGAGACGATTGAGAGTATGGCAGTGAAACAAGAGGCATTGGACGATATTTACGCGCACTTTGACGAATTCCATAAGAATACTGTATGGAGAGAGGAGTGTAGGAGTTGGTTTAAGGATGGAAAGGTGAAGAATCGGATTTATCTATGGCCTGGGCCGGTAAGTTTTTTTTTCCTTTACCCTGAGGGCTGATGAGGGTTAGGTGCTAATGAGAATACAGACGATCCATTTCTTGAAAACAATGAAGGATCCCCGTTTTGAGGACTACGACCTTAAGTACCGATATAAGAATAGGTTTGCGTTCTTGGGCAATGGTGATATGAAGGCTCACGTCACGGGTGATACGATGGGACTGGCGAGATATGTGCGCTCGCATGACCATGAATGGCACGTGGACTGAGCATTCGTCTAAGTTAGTGCACTCAAGGGTTTGTCATATTGATATATTTTGTGGATACTGGCAATGCAAGAAATGGTAAATCCAAGCTAGGATATGGTTAAGTTTCGAGTAGTGGAATACAGTACTAGAAAGTGGTCTAGACGACTACACATTGACGAGAGAGCATACTGGGGCAGACAATATCAATGCCACTTCAATCTCCCTTGCTTGACACTCTTCGGTACACTCTCCATCCATTTTCAACGCTTACCCAGCCAAGCACCACTTGATGCCCTCAGCCATGTTCCCAAAGAACTCCTTACTATGCCCAGCGAGATGCTGACTTGGAAAGGTCCAACTGTAATGTGGATACCCTTCGTATGCATCGTACCTTACCTGCACACCCTCTGCTTCCAGCTTCTCCTTCATCAATCTCGCATCGTCTCGTAGCGTGTCTGTACCGCTCTCGGTGATGTATGTCCGCGGCAATGCCTTCAGCTTTGGGTGTAGCAACGGCGAGAAGTACGGGTCTGTGGCGGAGGTAGCATAGGTAGCTGTTCTTATTAGCACGTCCTCCTGCATACCAGGCTGCATTCACTCACCAAAGAAAGCCTCCATGGCATCCTTAGTATTAACAGTGTGCTCAGCATGTTCCTCATAACTCGTATATCTTTCTCTCAGCTCCTCCGGAATAGCGTCTGGATGCACCGTGACAGGTGCCATACTCACCACCCCCTTCACTTTGTCTCCTAGACCATCATCAATCAGTCTCAGTGCAGTCGAGAACGCCATCCCCGCACCAGCAGAGGATCCAGCAATGAGAATGCCCGCCTTTGGATCAGCACCGAGTTCAGACGCATGAGAAAGAACATATTTCGCTGCCTCGGCACAGTCCTCATGTGCTGCTGGCCATTTATGCGCGGGAGCAAGACGATACCCAACGCTTACGACGACAAGGTCATTGGACTTGGCAATGATGCGAGCGATGGCGTCTTCCTGATCGATGGAGCCGAGGACCCAGCCGCCACCGTGGATGTAGAGCGCTAGTTTCTCCTTGCCAGTTGCGTTGGGAGGACGGTAGATGCGAAGCTTGTAGTTTGGTGAGGGAGAGAGGTCCGTTGTTGTGACACTGGTATCGGGAGTGGGGAAGGTGAGTGTTGAGGTGAGAACGGCGACGAGGGAGTCCCAGCCAGAGATGAGGTTGGATGTTGGGCCGTGAAGACGGGGGACTTGAGCAATTTCTTTGCAGAACTGTAGTGGAAGTAAGTTAGGACGTTGAGAAAGGTGTGCAGGAGTTGATTTGAGAAGTGTAGACTGCTCTTAGAGAGCAACCAATTCAACGACCAAGCGGATGCGGCCTGCCGTTGAGGTGATACAACTGCAATAGTAGGATGCCACTCGTTACCACAAACGCGACCGAAATGCCATTGTTGTTGCATTGTTTTGCTCTCTTTGCTTTCTAACCCTAAACCTGGACACGCCTCATCACCTTTCCTGCTGGGGTGGAGGTGATGGGAAGATGGAACGGCGCAAGACCTACCTCCTTCCACGGCTCTGCATAGATCTTCTCTTCTGTTCCAGTGAACATTTAGACAAGCTCAGGGATGTTTATTTGTCGGTACGATCAATTAAGGCAGGGAAGGGCTGCTTGTGTCGAGATGGGGATAGAAGTGTGTCGGATCACGTTGATCTATAGAAGCTTCTGCACCTGCTGTAACACAGTGCTTAAGCCCTACCTCTTTCACACCGGGGGCCAAGAACTTACCAAATAGCAAGTAACATCGGATCACTGCATATTGAAAACGTTCCAATCAGATGAGGAGGGGCGAGGAAATGAAGAGGATAAGGGGAATTCAGAACCCCATCCAAGTGGCCTCGGCTTCTCGGTTAACAATTGCCGACGCAACGACTCATCCATGCTCCTTCGGTTCGACCTCAAATCCATCTAGCATCTGTGTTTCTGCATGGGTGACCGAGCCGCTGATATATTCTTGTCCGAACATCTGTCTGATCCCGTCAACGATCAATTCGATATGACGAGCCATGCCACTGCCCTTGCTGAGGAGGTCCCCTTCAAGAACTTCCCTCCTTGGGTTGTCTCCAAGCTCCGCCCGCAGGCAATAGACCTCATCCGTAGAGTCCACAATTGGGTTGAGACAGAATGCGTTCCGGCAGAACCGATTGTCAAGGCCCAATTAGCCCAGGGCAAATCTCGATGGGTGACGCCTCCTCTCATTCATGAACTCCGAAAGAAAGCAAAAGCCGCAGGTTTATTCAACATCTTCTTGCCTAGCCACTTCAAAGAGTCGCCTGGACTGACTAACCTGGAGTACTCATGTTGTGCTGAGATCATGGGTAGAGTGTACTGGGCTGCTCAGACGATGAATTGCCATGCCCCTGAAACAGGCAACATGGAGCTACTCGCCAAATTCGCCAACGAGGAGCAGAAACAGAAATGGCTTAAACCTCTTATGGAAGGTGAAGCAAGCTCGGCTTATTCCATGACGGAGCCAGATCGAGCAAGTAGTGATGCTACCAACATTGCCTGCCGGATCACTTACGACAAGTCCACGAACGAGTATGTGATAAATGGTAGGAAGTTGTATGGGAACGTCCTCTGGAATCAGGAAGTCAAGTTTCACATTTTGATGGGTCTGGGTGATCCCGAGAATCCGAATCCATGGAGACGGCACACTATGATTATCGTCCCTAGAGATACGCCAGGACATAGGCAGGTACGGAACTTGAGTATCATGGGCTACGATCACGCACCAGAAGGACACGGCGAGTATATCTACGAGAACGCCCGTGTGCCAGCAGAAAATGTCATCTGGGGCGATGGTAGAGCATTCGATATTGCTCAGGGAAGACTTGGCCCTGGAAGAATCCACCACTGCATGAGACTCATCGGCCAGGCCGAAAGGGCATACGAATTGGCCTTGTTAAGAAGTATCGATGAGAGAAAGAAGCCTCGTGGAAAGCTCATTGGGGAGTTTGACAGCAACATCGAGAGAATTGCAGAGATGAGAATGCAGATCGATGCTATGAGACTGATCGTCATGAATGCCGCAGATACGATGGATCTTCGAGGAAACAAGGCTGGCCGATATGTCATTGCACAATCTAAAATCTTAGTTCCAGACACGCTGGCCAAGGTTATTGACGAGTGCATGCAGATGTACGGCGGACAGGGTCTCACCCAGCACACCGTGCTCCCGGAGCTTTGGACTTATGCTCGATTCGTGAGGATAGCGGACGGGCCTGACGCCGCACATCGACATCAAGTGGGACGAGATCAGATTAAGGCGGCACGGAAAGAGAAACTTGTCGGCAAATATCAAGATTACAGGACCCGGAATCGGGAGTTGAGGAAGCTGTGGAAGATTGAAGGACTGGAGCAGGAGTTTGAATGGGAATACGTGCCCCTTGGTGACAGCAAGCTGTGAAGCATTTTTGTGAATATGTCCTCTGCACTGTCATCAATAGTGGAATACTGTAGGCAGCACACTGTCGAACTGCAATTGCACCTGTGTCCTCCCCCAGCTTTGAAAAGGAATGCCCCTCTTCCCCGTCGGCGAAGGCAGCTAGTCGGGCTCTGGTTGGTTACCATCATGAGCCGAGGGGACCCCTTTTCCCCACTCTGGGGAAAAGAGTTTCCGAGGGTGGTAGCTGACTCGTCCCCCCAACCTCGTCTGGGGCGGATGACTCGAGCTTTACACGCCTAGATTGACTCCCACGCGATCGCCTTGTGTACAGCGATCGAGACCATGCAGAGTTCGGATATGACATCTTGCGTTGCTCGGCCCGGCAGTACAAAGAGTCTCTCGAGCTCCGTCGCTGCTCCTAGCATTATATTAGCCTTCAAAAGATTTGCTTTGGAAGTCGAACTTCCCCATTATTCACCGTGCTGACTTTTCTTCTGTCTCCAAAACTCAGCGCACAATGGCAGACTTTGTGCTTCCTCAATTACACCGGCGAGGGCACTGGGGTGGCGCAAATGATGTGAGAAGGCGCCGAGACGCTCCCATTCATTCAGAGCGCCATGTCAAGATAATATGTATCGGTGCCGGCGCATCTGGTCTGCTGTTCGCATACAAGCTACAAAGGAGCTTCCGAAATTTTGACCTTACGGTATATGAGAAGAACCAGGAAGTTGCTGGGACGTGGTGGGAGAATAAATAGTGAGCATTTATTGACCCTTTGCAATGAGGCAATTGCTAACCCATGACAGTCCTGGGTAAGCTACCATTGATTTCCTTCTAGATCGACTCATTCCCTCGGTGCTGGAGAACGTGTTACTAACATTACCAAATTAGATGCGCCTGCGATGTACCAGCCCACAATTATACCTGGTCTTTCGAGCCCAAGCTAGACTGGTCTGCCGTCTATGCTGGAAGTGGCGAGATTTTCAATTACTTCCACCACTTTGCGAAGAAGTACAGTCTTCGAAAGTACTGCAAAACACATCACCAAGTTATCGGTGCAGCTTGGAACAATACCAAAGGAGGGTACGATGTAGAAGTCCAAAATACGGTCACCGGCGAAACGTTCTCTGACTATTGCGATATTCTCATCAATGCCGGGGGAATCTTGAATGCTTGGAGATGGCCTGCGATTCCTGGTCTGGACAAGTACAAGGGGACACTGCTTCACACTGCCAATTGGGATGCCAATGTCGACCTGACTGGAAAGCACGTTGGTTTGATTGGGAATGGCTCCTCTGGCATTCAAGTTCTACCTACAATCCAGCCACATGTTCGAAAAGTCACCACCTTCATCCGCGAGCCTACATATGTCTCACCTGTGCAAGGACTCGAGCAGCATGTCTTCACTCCACAGGAGCTCCATGACTTCGCAAACACGCCCGGCACACTCCTTCAGTACCGAAAGCAAGTAGAGACCGGTTTGAACGGTCAATTCAGTCTTTTTTTGAAGGGTACTAGCACTCAAGACGACACACGAGCCTATATGATCGCCCAAATGAAACAGAAACTTAATAACAAGCTCCTTGAGGATAAGTTGATCCCTAACTGGTCCTTGGGCTGCAGGCGGCTCACTCCTGGGGTTGGATATTTGGAGTCACTGACGAAGGAGAACGTCGAAGTCGTGTATGGCGGGATAAAGGAGATCACAGCGAAGGGCTGTCTGTGTGAGAATGGGCAGGAGTATCCAGTTGACGTCTTAATCTGCGCAACTGGATTTGACACTACATTCAAACCAAGATTCCCCCTCCTTGGACCAAGTGGCAGCAACTTACAAGACGAATGGGCGAATGAGCCAAAGTCCTACTTCGGTCTTGCTGCAGCCGATTTCCCCAACTATCTGATCTTCCTTGGCCCGAACTGTCCCATCGGGAACGGACCAGTCCTTTCCGCAATCGAAGTACAAGCAGACTGGATGCTCGCAGTCATCGACCGATACCAAACGTCGAATATCCACAGTATCGCCCCCAAACGAGAGGCAGTCGACGACTTTGTCGCCTGGAAGGACGAGTTCATGAAGGGCACGGTGTGGGCCGACCCGTGCAGAAGCTGGTACAAGGCCAACCAAGCAGACGCACCTGTGACGGCACTGTGGCCTGGGTCGACGCTACACTACATTGAGGCTCTATCAGAAGTCAGATGGGATGATCTCGAGGTCAAGTACAACAGCAACAGATTTACATGGCTTGGCAATGGGTTTTCGCAGTGCGAGTCCGATCCGACAGCTGACTGGGCGTATTATGTAAGAGAATATGATGATCAGGAATATCAGTCGAGAGGTAGGAGGAGGGAGATTTTGACCCGGTCGGGGACAATCAAGGAGAGAGCTGGCACTGTCAATTTTACAGGGAATACGGAGTTGCATGCCAACTTATAAAGAAGGATCGGGCAAGAGACATCAAACGGCGGGCCAGCGTTGGGAAGATCATTTGAGGTTGGGCTCACTTTGTAAATGGCGGTCTAGTTCAAATCATTGTCGGTAATTCTTATATCAGCTACCATTCCGTTATGTTCCCTCGCAACGCAGTCTCTTCTGTCATTGAACTGTATACCCTCCATCTACTACCATCGCCGCTCCATACATGAAACTGCTTAGTGGACTCGCCATGTATACAATGCTGTCACCAATCTCTTCCATCGACGCAAGCCTCTTGACCGGAGTTTTTTCAATCTCACCTTGCATCCCAACTCCTGCATTCTCTAGTAGCGGTGTGGCCACGTATCTGGTTTAGTCAGTAATGCCACAGCTTTATATATCATGAGATTGGTCCAATGTACCCAGGACACATGGCATTTATCCTGATGCCTTCTTTGCAATACGCAATGGCATCTGCTTTTGTCATGCCCACGACGCCGTGTTTTGTCGCGGTATAGCTGACATTTCCGACGGTGGCGTTAGTTGCAATCGTGCCGTACATAGACGCAACGTTAACAATGACTCCTCGATTTAGTCGCGGATTGCTGTGAGGCACCTGTCAGCCACCTGTTTGCTTGCTTGTCCGTCTTGCTTCACGTACTCTGCGTGAAGCGGTTCCTGCTGCAGCATCGCCCTAATCTCCGCTCTTGAACACAACCAGACTCCAGTCAAGTTGACGTCCACCGTCTTCTGCCATGCAGCGAGATCTGACTCGGCAGACTTCCATGCCGCTCCAGCTATCCCAGCATTATTGACGGCGTAGTCGATACGGCCGAGTTTCTTTACAGTGGCAGAAATTGAGTCTTCGACAGACTTCTCTGAAGCAGTGTTGAGCTCCAGTGCCAACACTTCGAGCCCTGGGTAAGTATTCTTGAGTTCCGTGGCCGTATCCTCCATCGCCTTGATGTTCAAGTCACCCAGAGCTAGCCGTCGCACTCCATGCCTTGCAAAACACTGAGCGGTCGCTTTGCCAATACCTGCATGGTTCAGTTAATCCAGGGGCTTGAATGCTGAGCAAGCTTGCTGCTTAGCTCTGTCGCTTACCTGACGCAGCACCGGTGATGAACCCAATTCCCTTCAACAACGAAGTCATCACCCTGTCGTCCACGAGCCTATAATGAGCTAGAAGCTGAATCAAGACCTCTCAGTATTGGTGACCTGAGTCATCGGCGGACAAAGGGAAGGAATCAGCTCAACACCTCCAGAAGAAACACGTGACTCGCTTCTAATGCTCGACACTATTCTTACATTAAGTGAGTGTATGGCCCGTTTCCACAAATCCAATCTAGATACATACAGCACACGATGGAATATGCCGATTCAAGGAAGCCCCGGCAGACTTTTCGCATACGAGGCAGGCTAAAATCTCGAATCGACGTCGGTTGTTGCTGACCCAAGACCCTGGCACTCCTGGCTACCCTTTTCCGGACTCCACATTTCCCCCGCACAGCCCATGGAAAGGGGCCTCGTGGACAGACCGGGGTCTAGCACCACACCAGAGTTCTGGGCCACTAGATTTATCCTGCAGGGCAGATTATGAAGAAGACTACTATAGAGCAGTAGTACATATCAACCAGCTGTCTCGCATGCAAGCCAGGACGAGGTCGTTTCTATACCCTTACCACCTACTCTCTATATTCCTTCCTACTCTTGTACTTCCCCAAACCTAGCCGATCATTTCAGACACGGGCCAACAGAGAATACAAAATGACATCCCCCGACAACGACAAAGAAACGGCGACTGACACACACGTCGAACGCTCGTCTAACAGCGACGTGATCCAACCCACCCCCGAGCACCACGTCGCCATCCACAATGAGACCTTCGACATCGCCGAGACAGCACTCGGCACCAACCTCCCCAAACATTACTACCGCTCCATCGGCTTCATCGGGACCGTCGTCGGCCTCTGCCTAGGAAATATCTCGAATTACGCCGGATGGGTCCTGCCAGCGAACTCTCTGCTAATCATCAACAATGACATTGGTCCCTCCGGTAACATCACCTGGGTTGCTCTAGCCTACACCCTTGGACTATCAATCGGTTTCCTTGTCGTTGGCCGCTTCAGCGACATCTTCGGGAGGCGGTGGTTCTTCGTTGGCGGCAACGGCCTAGGTTTGATTGGAGCCATCATCGGCGCGACCGCAAAGAGCGTCAACAGTTTGATCGGCGCCAACGTCCTCAACGGTCTTGCTGGTGCCGTGCAAATCACCTTTACCGTAGCCATATCCGAGCTCGTCCCAAACAAGCACCGCCCCCTCTGGGTTGCTGGCATCTTTTTCTCCTCCTTCCAATTCGCCTGCTTCGGCCCTGTCATCGCGCAAGCCTTCGTCGCAGGAACGGCAGCATCCTGGCGATGGAGTTATTACATCAACATCATCGTCGCTGGTCTCGCGGTTATTACTTTGTTCTTGTTTTACCATCCACCTACCTTCGACCATCTTCACGTCAACAGATCTAAGACCCAGCAAGTCAAGCGCCAGGATGTCGTGGGCTTCGTGCTGTTCACGGGAGGACTGATCCTCTTTATCATGGGCTTGAACTGGGGTGGTGCGATGTATCCGTGGAAATCCGGACACGTTATCGGCACCATCGTCGTCGGCTTCCTCGCACTCGTTATCTTTGTCCTTTATGATGCATACGTACATGGCGGTGATCCTCTTCTGCCAATCCATCTATTCAAGTCAAGAGGATATCTTGCGATGGTTGTCACCGCCACAGTCGGGAGCTGCGTTTACTACTCAATGAACGTCCTCTGGCCCCAACAGATTGCTTTCCTCTTCGGCGGGTCCAATGTCCACAAAGGCTGGCTTGCCTGCGTCGTCGGATCCGGTGCCCTGGTGGGGCAGGTCGTTGGTGGTGTGCTCTGCCAGTATATCATGAAGAGTCGGTACATCCTCATCAGCAGTGCGGTGTCGCTACTTGCGTTCTCCGCTGCAATGGTCTCGATCAATCCTGGTCAAGAATCGAAGGGCGTGGCATTGATGTTTATGGCCACTGTGTCAGTTGGCGTGCTGGAGTCCTGCAGTCTTGCCCTCGCACCCCTGGCGCTACCGACAGAGGATATCGGTGCTGCTCTCGGCGCATTGGGATCGATTAGGTCGGGCGGTGCATCTGTTGCGCTGGCGATTTACGTGACCATCCTAAACAACAAGTTGGTTGCTTTTGTGCCACCAAGAGTCTCTGAGGCAGCGACTGCAGCGGGATTGCCGGCAAGCAGTCTTACTGCATTGCTGACAGCGCTGACGACAGGCGTGGGCCTAGAAGAGGTGCCCGGCATTAATCCTCAGATTCTGGCGGTGGCGGCGGCAGCGCAGAGTAGTGCGGCCGCTGATGCTTTTAGGTATGCTCTTCGTCGTCCCGACTTACCTTCTCAACTTTCCCCTCGTGCTATCGTCGTTGAGTTTTGTTAAAATGAAGTTGATGCTAATGTGTTACTGCAGATATGTATGGTACGCTGTCATCGCTTTTGCCGTTCTAGCCGTCGTATGCTCGTGCCTCACAATCAATTACGGGCATCTGCTGACTGATGATGTGAGTCGAAAGATGCATGGGAAGACGGTGGGGGTTGTCGAGGGGAATGAGAAGAGGGAGGGTGAGAAGGAGGTTGTGTGAGGACTAGATTTACGAAGCTACTCTGGTCGGCATTCGGATGGTTGGTATTTCTGTAGCAATCTGTATTGGAAGCGAAATCAAGCACTAAGAGTTGTGGATATTTCTCTCCTATCCCTTGCACAACCGGTATGTGACTTTTTGGTTTCTTGGAATCTATCAGTCTTTCTTATACCGTTACTTCTTCGCTTATTCTATATATCTTATAAAGAGATTCTTTCTTCTATGAAAGCCTCGCCACCTAAGAAGCTATATTGCAAGTTCGCTATATTTATAATTAAATTAATGAGTAACTTAGATATCCTTTCCTAGATTGACTACGACTATCCCCTAAGTATAAATAAACCACCGGGTATACCATTCGTAGGTGCGAGACGACGGTATCAGCGGTACTTTACCTCTCATCGATGATATTCTGTTATATTAATATGATGCTGCTACGTTAACTATATAGCTACGTGGGCGCTGAAAGGTATATATACATACATTTTATATACTTAGAGTAAGATGCAAGACCTTAGGATGAATAAGTAGGGGCCTGGAAAAACCCACCACTAGAGAGCTCTTCATGAATGCGGTATTATTTAGTCGAATTGGGAAGCTCTCGGCCTACTAGATCAGATACGGTCGGCGTACACCCTGGATGATACTCTTCTGTTAGTCTAGACATCTTGAATTAACAGCGACTAAAAGTAGTGATTGACTCTCGAAGGCTTTAGTCTGCCGCCTAGAGGCTAAAGATAAAGGCGATATCCTATTCACTGTCTTTAATCAGTTTCGTGACCGCACTCGCTTTCTAATGTAATATGAGACTAAGAAAATCGACCACTTCGACAAAGCTGGCCGCAAGAACTTACTTAGCATACTATAGATAGCGACATTAAATATTAAGGTGAGTCAATTTCAAAACGTTTTTCAAATGTACTATATTGGGATGAGCTTTTTCGCTGACCTACTTTAGCTTCTAGGCCTGTGTAATGAGAAGAAGAAATGTCTTTATTTCCGATCGCAGACCCGGGCTGGCTCCAATAAATGAGCAAGAAGGAGATCTCACTTGCTTTCTTCGAGGTGCAAGAGGCCCTTTCATCTTACGAAGAGAGTTCCACGCAAACTCAAAATGGGGCAACGAGGCTAACAAAGGCTCTCTTACATCACTGGCAGGACACCATCGGTCCAATGAACCAAAGTTTATTGCTAGTGACGAGTGGCAGCAGCTTGGGCATATGGCTGAGAGAGTGGTCCAGAAGCAGCCATCCCTGCTGTGAGATGTGGTCTAAAAGAATTTGCATCGAAACGTGTTGCCGCACAATTGGCAGGTGGGTCTCCGTTAACGCGATGATAAAGTATCCGGTATCAACGGTATAATAGTGTTACCAATATAAGCATATTCTAACTGTGTATTTGTTTCCTTGATCCCTTTGACGAGGGAAGGGCTTTGAGTATATAATATAAAAGATTATGAGCAACTATTTTTCGACTCCCGCTTTATGTTATACTATGGCTCCTGGGAGAGAATTCGTGCATTTTATATCCATGCATCCGAACATTGCCAATCGGATGTGTTGAAAGGTTGGTTGTGCCTGTAACTTCTTTCATCTCCAGGAATTTACACCCGATGGGACTCAAGACGATCCATATGTGAATTGATCGAGGCTCGAAAATGCATCATTGTGGTCGTCAAACGCTGGGTATTCCTGCCGAGGCTTGCCTCCATTCATGTACATGTGCAAGTCCTCATCGAGCTGGTGCCCAAAGTCAGGTAGGGCGAGATCGGTATTCGAACCAATTTGGAATTGGGGTAGAAAGCCACAAATGAGCGGATCAATACTGCTCTCAGGAGAGTGCGATTTACTCGGAGTTCCATCGGGTGTAGTTCCTTGAGTTAGTTGTGGAGATGAGGACTCCTGCACTGACCGTTCCTTTGGCAGGTGAGTAACAAAATGCTGGACCACTTTGTGCAGTGAAGCAGGTTTCATTAAGCAGGCGTTGAATCTGTCCAATGTTATCAAGCTCTCGGCTAAGAATTCCTGGGAAGACTGGAGCGATTCATCTTCAAGAGCCTTTATTCCTTCCAGAGCATTGTTCCATTCATCATGCAGCAGATCAAAGATCTGTTGGATTAGGCAGTCTTTCTCGTGTGGACTTGAAACACGAGAGACCACAGGGGGAGTGTAAGTCTCAGACCTAATGAGAACTTTCCTTAATGCGTCCGTTGTGCACACGTTGACGTGCAACCACTCCAGGGTCTCTAAGCGTTGGCTAATGTTTTCCGTGCCACAGGTCACTCCTGCACTTCGCAGGCCATTGAGAATGGTATTTAACTGCTTTTCGACCGTTTGGAAAGCGGTTTGTATGGAGGAAAATGGGGTTGTCGGTGTCGGTACGACAATTTGTGAACATTCAGTCGCATTTCGCTGGACGGGCTCATTCTGTTCAAAAGAGTTGTCGGCTACCGAAGAAGCTGGCTCCAATTCACGGATTTCCTGTTCAGAGGAAGCGACCACGTGCAATTGACGAAGTCTTAGTCTCATGGCCATTTTACCGTCAGGATCAACATCAGAGCTAAACAGAGACGTGCCAGCATCTGAAAGAAAGGTCAGCAGTCACATTTGCAGAATAAAACCCTTAAACTCACAGGGATCAATCATGCTGACAACACTGAGATAAACAGGAAACAACCTCACATAACCCAGCCTCCAGCTATTCATCATCCGTTCTTCGTTGTCTGATGCTTCGACTGCTTCGGGTGTCTCGCTGAAGAGCATGTCTAGTTCTTCGCGCGTGATATTACCTTGGTCGATGTGTACCTTCATGTGGCGGTCTGACCGACGCAAAGTCCGCAGATCTCGGACACCAATATGCGAGCACGTTGCCTCGTGCGTCGCAGGATCAAACTTACAGAAATAGCAACCAAATCCTTTCTTGCCGTCCAGACGAAATTTATTCAGGAGGCCTCTCGCAACTAAAGGACCGGATTGTCTGTTCGAAACCCTCGAGACAGATGTTTGATGCACAGAAAAACCGGTCGCAGTCTTTTGCTTCTTGGATGGCGGCGCAGAGCTAGAAAAATCAGAGCGCCGTTTGCTGCCACGGCCATTGTTGCCAGCCACAATAAGATTCAGGTCCAACCACGGAGAAGGAGCTACACTTTGGACGAAAGATGGAGTTAACAATCGTCGCGGAAGCCTGCCGAAAACTAGCTCGAAAAACTTGCTTTGCTGCACCTCATAAGATGGACAAGTATATGTGATGATCTGTAGATCGTGATTGCTAGGGGGCCGCTGACTTGTCGAATGGCATAGTGATCCAAGCGCGCGAAAGACCGATATCAAGGCTGTAGTGGTGGAGACAAGATATTTCAAGTTGCGAATCCTGTCTAGAATGATCACGTCCGCATCATGTGCGAACACCACGGTGGATGATGAGTCCAAAATAACAGAGGCATTCCCTAGAGAAGCTGCAGCCACCGCGAATATTGTCACCAAACGTGCTGGTGTGATCATCTTAGGTGAAAATCGGGGTCCTCGAAAGTGATTCCTCTGAATAATTGGCTCGTCTCCATTGGACTGATCGTGTTCTGCCCGATGTTGCGATTTGTCGAAGTGAAAGCCCGAGTGCAAGATTGCCTGGGCTCGGTCTGAGGGCTTGAGAGTCTCTGTAGCGTGCTCTCGCCCAACTGCATTTTGCCCTTTCCGGGGTCCAGGTAGGTTCCCAGACTCTGTGAGCAACCCATCTAACGTCGCACGCAATTCTCGCATCTGAGCTTCAATAGGATGCATGGCAGTAGAGTACGATTCATCAGGCCGCGAGGCTTGAATACGCGCTGGCAGTTGAATCTCGGGCCTCATGTCAAGCGAGTTTTGTCTTCGATTCGACAGTGAGCCATCGTAGTTCTTAGTTTGCCAGATGGTGACTACGCCAGCTTCTTTATCCGAAAGTGAGTCTGTACAGCGTAGCACCGAAGTGTCTGCCTCGGAGATTTGTTGTTCAAGAAATTTGGTTTGAGTGCTGGGATTTTCTAGTAGGGGCGGTGAAGCTGGAGCCAAGGAAACACGAAGAAGATCTTCTTGGTATGGCTGTTTCCCGTCCGGGTAGCGGTTGTGGGAAAGACCCCTGAGACTCTCGGGTTCACAGGAGCCGGCTGCGTTGTCTTCCACAACCATAGACCTGCTGCCGCACCCTTTTACCAAAATATGCCTCTGTTAGTTGATCAGTATTGGATCGGGATCGCAGTAGAATAGTTGATGGCTGACCTTAAGCGCATCCTTCCGAGAGAAGCTCTTATCACAATGATTACATGGGAAAGGCTTCACGGCAAGGTGTATCCGTTTGTGCCTCTTCAAGTCATGGTTTCGATTGAAGCTCTGGGGACATTGGTCGCATTTGAAAGGTCGATCTTGAGATGGTGGTTGGCACGGTGTGTTTCTCAGTGGTTGACCGTACATATGCTGTGGATTCGCCGCAAAGCCGCTGTTGAATGCCAGGGGAGGCATTCCATTATTTATTTTTCCCACCATTGACATCTGCCCCCCAGGAAAATGGAAATTTGACATGATTGGACCAGGCATAGGTGGCAAGGAATAGGATGGTGGTGGGGGCCGAATGAATGGAGCCTGTTCAGAGATAGGACGATGGGCTGGGTATGACTGGACCAGGCTGGGGCCATAGGGAGGCGTAAGCAGGTAAGAGGCCGGCTGTGTGGAAGAAGCTGTCGATTCATTCCTGAAAAGGTGGTGTTGGGTGAAGAGGGGTGGGTTGGAAACTGTGCTTCTGTTGGAGAGGGAGGAAGTGTATGGCAAGAGTGTAGGGGTCCAGCTGTTATATGTTGCTCCCGTATTATCCTCGGAAGAGAACGTGCTGTCGCTGAGGGGCTCGCTCGTAGGAGGTGTCAACAGCTGTCCAATACTCACAAAAGCAGACTGTTGAACTGGAGAAGTCGTCTAAATTTTGTCAACAACTGCCTTGCGCATGTCGTGACCAAGGATAGTTTTCACCAGTACTTTTTGATCTCTTGATGATCCTGCTCCTATAGCTTGTGCTATAGCTTGTGCACGACGCCTGGCTGTGGTGATCTCGTCTTGGCTTACAAGGCTTTGCGCTGGAAGGAGGGTAGTTCGAGAAGGCTGAGAAGGCTAAGAAGGTCAACCACGCAAATAGAGTGCTCTCAAACAGGGAGCATACCATGGCTATCCCAACAACTTCACTTCCTATGCCATCCAGTCGATCGCCATCCTGGCCAGAAATGCGCATAGTCTCCATGATGGCCAGTCGCAGGCTGTGAATCTTTTCGAGGGCGCGTCGTCGAACTCTCTCTGCGCAGTTCGTTGGTTAAAGTACGATGAGACATGCCTGGAAGCACGATCTTCCTTTTCTTGCGCAGCATGGCGGACGAAAGACTGATCTCTGGTGCAGCTGGGGCGTGTTTTCTAAGAAGGCTGTGTAGTCGTGGCCCTGCTGGCGGGCTGGCTGGATTCGGAGCAACTTGCCAATGCCAAGTCTGCAGGCTGGCGAGATTTCCTCTTTGGGAAATTTAATAATTATTGACCGTCTTCAGGGGACTCGCAGCCTCGTCGCTCTTGCTCGCAACCTGAGATAGATAATCGCGTCGTCACACGTTCACAGGCCGTCTTTCGTGTGGAATAAATGTGCGGATCTTAACCGGAGACCCAAAAATGACATAGAGAATGAGAGAATAGAAGGCTAAGACGAGAGCGCGCTCGTTCTGTATTCTTGAGGTCGGAATTTCTCATCTGGGCAGGTCGGCCATGGCGGGGATGTAACTTACAGAATAGCGCATCTAAGAAGCTTCAAAGTCGCTCTGAGGATGAATACCGGTACTTATCTTCCATTCTCGTAGGTCGTGGCCGTAGAGAAACTTCCAGCCTCACTCCATTGAACCACTGAACTAGTGAGCCGATAATCACAAGATACTTAGAACATGATGTCTACCGAGATCGAGATGGCTGAATGTGAGACACGAGATGCCAGAAGACAAACTCCTCCAGCCAGAAAATCCACCGCGACCGCAGATGAGGAAACAATCCTTCCGGTGAACCAACTCTCACTGCTCTTAGAAGCACAAACCACCGATATAAACGCTACTTCCCTGGTGGCTCCAGACAACGTTCAGTGGAACGTGGTTAGACTTCAAGGAGAAGGATACGGCAAACTATCTCGTGTCCTCGTTCAGCTTAGCGACAATGGCGTGGTCGCGATCGAGAAAGTTAAGAACCATATCGGTACAACAAGAACTGTCAAAGCGGCGTTGAACAAGATTCTTTATTTTGGCGAGGAAGCCATATTTGAAGCCTTAATCACCTCAGTAAGTTCCTCCCATACACCCTTATGGGTGCGTTTGCGTATTGATTTGCCTCGACTAGCGTATCAAAACTGGTGACGAGACACAAAATACCTTTGTTGACGTCGGCGCTCCCACATACGATGCCCTGCTTACCGCTGCTTATCACGGACGCCTATCGCTAGCCGGGAACACTGACTTAGTCGCATGCAATATGCGGTTTGCACGAGAGGATAAAGCTATGGTGATTGGGTGGAGAGTGAATAAGAAGTACACCGTCGGCTGCATCTTGGTGTCTTGCTTGCTATCGGTTGGTCTTGGGGTACTTGTTGGGGTTACATGCCATAACGCAGGACTCGGCGTCGGCGTCGGCTCTGGGGCAGCGGCATTGCTCGCTGTCATCGCTTTCATTCTCATGAAGCTAGCGAAATAGTCAAAACCGAGCGGCTGTGCGATGTGACATGCCCTGTGCCGGAGCAGGGAGTGCTCGAAGGATTTATGTCCTCAATTCCTGCGACCATAATGACCGGCTTGGGATCTGGTGTGATATTTGAAGGCTATTCCTTAATTTTTGTATGTCATTCTTGCTCCTACGGACCAGCAGTATGTATCTTATCGTTTCGATATCTCGTCTGTATCTAAATTTTTGGAGGGCTTGGAGCATTAAATTTCGAATTAGTTACAAGGTCTTCTATTGTAAGGGCACTCGTCCCCAAAACTATCTACTCTCCTTGCTTTTAAATACCAAGTATAATCTTCCCTGTACCACCTACACTAAATGGTCCGTACGGGTATATACTCGTATAACGAACTTGAGTATGTTTCGACCAAAGTTACGCTTTATAAAATAAGTACAATAGGAAGGACATCCATTCTACTGAACTTTTCAACATAGAGACATCAAATCTCGCATCCCTTTCCTGTATTCTGCCGCTGTAGCACTACACCAAGAATCCAGCTAAACGCATACATCCCCGCCGAGATGTCCACTATGGAGCATCTGAGAACTGTCGCAACTTGGGTGATGCCAAAGTAATGCACGATATCCACAGGTCCGACGGTGTAAGATAACGGATCGAATATAGACAGAAAATGTCAAGAAGCATACCTGGCTAGTGATGGCACACTTTTTGAACAGAGACCAATTCTGAGGGCTCGCAGGGTCGTTGCCGTCGATCCAAATGACGATATTGGTCCCAAGATCAGGCTTGGTCTCGAGCTCGTTTAACTCTGCTTCATTTATGAACCATGCGTCACATGCTCCAAACCTACTTCTGGTCAAAGTAGCGCTTGAAATGATGAGCAAACAGCTCAGGGCGGTTATAATGGCCGGCGTAGTCAAGGGCATACTTTCCCTTGATGAGGCTATCCGTACTGACTTCGGCATACAATATCCCCTCCTGGGCTTCCTCAAATGGTCCAGCAAGTATGGCAGATCCTGGACCAACAATGGTCGCTCTTCGTTTCTTCTGTTCCTCTCTTAGGAAATCCCGAATCGCATCATTGATACCGTACTTCTCCACCACATCGTCACCGACAACGGCCACGGAGTTAATGACATAGCACATCAATGAGTTCGCTAGACTGCAAGAGGCGGCTAGAATGGCACCTTGAACTTCACTCCCTGGACAGAAATGCGACGGCCAAGATGCCACATGCACGACTGGGTAGTCGAGGCTCAGCGAGTACTGTGCTAGTGGATTGCCATTCTCCCCACAGATGAGACCGCTTAGTGTACCGAAATCAGTTGTCACCGATGCCTTGCTGCCCGTTTCGCCCGGCGCATGGACAAGGCGCTCTCCCACAGTCGGGACGTACTTCTGATGCTGATGAAGTAGCATCCCATCCCTGCCGAAGAACAGCTGGGTATTGTACAGAGTCCCCGTGGTTTTAGGTCGGCGCTGGTTAATACCAACAACAGCAAAAATATTTGCTTCCTTGCATGCTGCTCCGATAACATCCACTTCTGGCCCTGGAACCTCGACAGCCTGCTTAAATTGCTCGAGAAACAACGACGGTGCAGGTTCTGGGCTTAGAGGTATGACTTCCACCCAGCCCGGATGTCCCGGGATAAAGCCTTCTGGAAACCCAATAACATCTGCTCCATTCCTACCGGCCTCTAGAATTAGAGAGCACACTTTCTCTGTCGTTGCTGCTTTATTGAGGAACACTGGTGCTGCTTGCACTGCTGCGAGCTTGATCATCGTTTTAAGATCTGGTGCATTAGACGCCATGCTCCTAATTGTTCATTAGTGTCTGTAGAGATCGATAGCTACCTGGCGTTTTTGGAGTTGAGCGGGATAGGAGTTATTGCGTAGTTATGTCAAGGTTTGCGAAGGTATGTACAGGGCTTCGAGTGATATTCAGATTCCAGGGTTGGCGATTCAATGCCCACATGTGTAGTCTGTCCGCAGCTATAAATGCAATTGCCTTAAGCAACAATTTTCTAGGATCAGGAACGTTTTATATAATACCTAGTCTTTGGTTAGGAGGATATATTTAACTTGAAGCGATCTATTGCGCCCTTCGCAGAGCTACGCCCTGTGAAGAGACTCCCCCTCGCCAAGGCCGCATTAGGCTGCAACATGAGGATCCAGAGAGGATCATCGGTAAGAGACTTGGAGTGATCCGGATGGTATGTCCTTCCATTTTCTTTTAGGGGGCATGCATTGTGTGTCTTATGGTTCATATGCAGCTCGGGGCTGGTACCTAAGGAAAACTGAAAGACCAATCCTTCGGTTCCACTCCTCCCAATATATGAAGATTGGCAGCTATCATAACCCACCCAAGGGCTTCTGGCTCTGACCGTAGCCTCGATTCCAACCTGACCACAGGCGAAAGATCTTCTTCATACCGGTTAGGAAATAAAACCAGCGATTGCTGGCTATGTGTTCCCCAGTTACAGGGCTTCAGATTTTCTCTTTACGCAGTTTTGAAACCCCGTGATTCTTACTTGTGGCTTTTCCAGCTTTCAGCCGAAAGACAAATTGCAACAACCTCGCACAGACGTTAGAAGTTCATTGATGACTACTGTACAGCCCATGACTATCTCACGAATAGAGCACTTGGCGAATACTTGAAACGCGTGAACCTTCCATCTCCATGCTATCTTGGAACTACTATAACCTTTTACTCTCCATCTGAATTTCAAACGGACAAGACAATCGATCGTCTTCTGGCCGCTGTTTCCCGAGTGAAACGAGCGCCGTGGAATCTTCCAGTATCGTTATGTTTACTTCAGCTGTGGCGACGATTGACTTGACCAACCTGTGGATGGGCTCAATCTGAGAAAGGTTGTCTCAGAAGATAAGTCTTCAGGTTAGTCCTCCTTCACAAGTATTGAGATGATCAACGAAAAGACTCCTCCTCAATCCGAAGGACACTGGTCACGGCGAGAGCGTTTCCACTAACTAGCAGAGTAGTTGAAAATTCACTTTACTTCCTATACCTACAATTAGCTGTCGTGGCCACTACCTCGACAATGGAGAGGTTCTTTAGAAGGATGAAATATCGGAAGGCAAAAGGGTGAGGGCTCGAAGGAAAGATGTAGTTTGACTAGTGAGCCTCAGAAAGGACCGTGGCGGTCCAGCATCCCAAAATTGGACCTTAGCTTGTGGGCTGTCAGATAGTGTAGAAAAAATATTGCAGGGCCCACGAATTGACCATCTCGATGTTTGAGGGATACAAGGTGGTTATTAACCTGTCAAACAGCATCTGGGCAATTAGCCCACATGAATAACGGGGTATTCTAGCAGTATGCTGATGAGGATTGAGGAGTTCCAACCACCACAACAACAACCACGGCAGTAAGAAGATACGTCTGTATTCGACGCTATAGAACAATTTCTCAAAAAGTTCAGTGTCGAGGACAAAGTCGTCGCTCCGTTGCAAATCGATATCGTCCCACTCGCATTGTAAATCCTTGAGCCAAGCAGTGTTCGGTAACGGATGAAGCCCGCCAATGCTGGTCACCGGATGGAGTGCATTCGCGTGTGAAACAGGATCAACCGAGGAACTAGCGTGCTGGTAATCCGGGCCTCCACTGGCAATTTCAGAGTTCAGATACTCTTGAGGAATATCATCCATGTTGCGTAAAGGGTGAATGGCCAGTATTTGGTCCATGTAATGCTGTACCGTACGGCGCACCTCAGCCGACACTTGATAGCGATATTTGAGGACGGCGTCGGATAGACTAATGAGTATTTCGTGATAAAGTTGTCCTTGGGGCTTGTGGCAGCGATGCTGTCGAGAACGCTGCAGGCGGCTTTAAAGGAGCCCCCGATGTCTTTTCGAGGTTCGCCGGCAAACATTGAAAATCCAAGAACGAGTCCTGCTCTGAATATCCAGGCTCTAATAAAATTAATTTCAGTAGGTGGAGGAGCCATAAATGTGTATGGCTGATGAGGTTGAGAAAAAAAGCAGAGGGAAGGGTGGGTGAGTACTTTAGCGGACACAAATTTCGAATGGAGAAATTGGATAATGTAGTTTGCTGACACATATCTGCCATATAAATGGCCGAGTTCACACAGACCTGGCCTAATTTTGAGACTTTGCTGTTCTTGAGCTTAACATCTGATGCTTCGTCAGGATCACTAATGAGTTGATCGGGCGCTTTTCCGCGAAGGCGCGATACCAAATAGGCGATGAGGAAGGCCTTGTGATGAGAATCACAGCAAAGTAGCACACACAGGAAACATGCATGTTGCCAACGAGTAGTTGTCGATTTGCAAAGTCCAGGGAAGCATCATTGTGCGCTTTTGGGCTGAATTGAACAAGGTTTGGAGGTAGACCCTGGGACTAATTGCGTAGCTGCAGCTGACTGTCTAGACGAATGATAGATTGATATCAGAGCGGCAAGGCTAGAGGGGTTGAAACGGAGCCACCGTTTCGCGTGCGACTCCCCGTTTTTTCGCTGTTGCAGCATTGTTTGTATGACTCTGAGAATCTAAACCATCAATCGTATCTTCAATTTGAGTGTTGTGGTCCATGTTGTGGCGAGTTGAAGACGGGTGGTGAGAGCTGGAAAAGGCGGCTTGGTGGTCAGCACGTGCAAGCGAGCATCACGTGGTGATCTTCGTTCCGGGTAGTGTTAGTCTGTGCACCACCTTTCACTATTCTGTGCACTCTTGGCATATTTGTAGTCATGTGATATCCTTATTCTGTGCACTCCTCAAGCACGCGTAACGAACACGTCCGACGCGTCGCGCGTCAGGGCACTATTAAATAGACAAATAGGTTGAAGTACTTGCAGATTAGCCTTTTGCACCATCTTACCCTTTGTAATGTGAAACCTGGGCAAGTTCTGAAGGATCAGAGACTTTTCTAGCCATTTAGTTAGGCACCCACAGCTCAACATATACTTTGAAAAGATGTTCCTCTCCAACTTCCAAAACGTCGGGTCGCCTTGCCTCGACCAATTGTCCGACTCTGACAATGACTTCCACAATACTGGAGAGTTCGCGACGCCGAAAAGCCATTTCTCCCTTAGTACGGACAGTTGGGAAGGGTTCTCGCCTAGAAATGCAGGCGACATTTCAGAAGGACAGGACTTTACCATTTCACCGAGTAGTTTGGATACCTTAGAAAACGAAGATGAAAAAGCGATTCCTACGCTGAACACTCACGGGACAGATGGTGGACTGCTTCAATTCATGAGTCTTGACGCCTGCTTTTCATACATTCAGTCCTCCGCACGAGAAAGTGGCTTTGCCGTGAAGAAAAGTACCTCTAAGTCGAAGAACGAGAAGAAGTTTATTCAATACATTAACTGTGTTAGGGGTGGTTCAACTTGCTTTACTAAGGTATCAAGTCCGAACAGAAAACGCAAATCTTCCAGTATTATCGCGCCAACTCCATGCCCATTTCGGGCTGTGATGAAAGAGCAGGACGATACAAAACTCTGGATAATCGAATTAATTCGAAAAGAGCACTCCCATGGACGTTGTGACCATGAGGGCGTCTTTCCAGTACATAGACGTCGTATTCGTAATACCGATCCTCGAATTATTCAACATATTAACGCTGATTTCGATGCTAACATCGAAGCGAAACGCACTTGGAGAAAGGTAAGTAAACTTCAACCTCAAGGATTCGTTACAATACAAGATATACGCAACCAGCGTCGTAAATACAGTACACAACAAGACGGGGGTCTTCCGCCTATCCAGGCCTTAATTCGAGACCTCCCCATCGAGTTTGAGCACGAAGTATCACTGGACGAAAACTACAGAGTTGAGCATATATTGTTCTTTAAACGAACATCTCTAGACTTACTACGAAGCTGGCCCTTTTCTATCTCGATCGATTGTACCTATAAAACAAATAGGTTCAATATGTATCTCTGCCAGCTAGTTGGCGTCACGGCCCTGAATACTTCTTTTATCATTGGACAGGCATTTCTCGGCAATGAGAGTACAGAAGCCTATGCATTTGTTCTTCGGTGGTTAAGAGACTACTACAGGAATACGGATCTTCCTGACCCATGTAGTATAAGTACTGATAAGGCTGGAGGACTAATCTCTGCCCTCCAGGCTCTGTGGAACAGTGTACCGCATCTCCTATGTATCTGGCATATTAACAGGGACATTGAGGCTCACTGCAAGCAACTGTGGTTGAAAGAGGTCTATACCCAAGAACCGGTACCGACCATGGTGGACCGAAAGATCTATGTCGAGACTCGATGGAATGAGCTGAAGTGTGATTGGAACAAGGTTGTTAGAGCAACAACTCCTCTCCACTGTGAGGCTAGATGGAATGATCTCTGTACGAAATATTCACAGTACAACCAAGAAGCCGTGAACTACCTTACAAACACTTGGATGACGCATAAACGGCACTTTTGTGAGGCTTGGACAAGTCGGATTCGACACTTTGGGAACGCCACTACATCCCGAGCCGAATCCGCACACAAGGCTATTAAAGCGGACCTACCGCACAACAAGCTTCATATTCGACAAGTGGTCAGGCTCTTTCAAGGTTATCTCGAGCGCCTTAACGATAGGATTTTGCACGAGGTCGCTCGCGATAGAGTTCGAATCGATTTAAAACTACGCCTGAACCCCTTGTTCGATAATCTTCATGAAGTAGTCAGCACATTTGCTATGGTACAGATAGTTGAGCATATCAACTTCATTAAGACGCGGGATTCTACTAGTATTGGTATCTGTACCAATACGTTTACCCAGACAATGGGACTTCCTTGTGCACATACCTGTGCTGAAAGACGTTCAAACGGTCGTTCTCTACAGATCAACGACTTCCATGAACAATGGAGACTTGATCGGATAAATCAATTACCCCCGATTGATCTCCTCAGGCGTGTACAAGATCCTTTGAAAGTAAGATCAGGATACCGATCGAACCCCAAGACGCCTATTCAGCACCAACGTCGGGAGCCATGCCACGTAGAGCATGTTAGGAACTTGATTGATCCACCACGGCCTCAAGAGGTATTGAATCGAACTAACGCTTCTAGACGACGTCCAGAAAAACCAACTATTGCTTCATCCTCGAGGGCTACTGCTGAAGCTGTCGAATTAACGAATGAGGAACCGGTGGAGGACATAATCGGCTGGACCTTCGATAGTGTCTCAAGAGATATCACGTTCGGTGGATTCATTTGGGCCTCAACATTAATTGATTGGAATTTTATCGACACCCAGGACGCTTCCTGGGCATGTTCTATGGATAACGACATCTGTTACGCACCTGACCCTGACGGCATACGTAGTCCGATACAAGAACTATGTAATTGGGTTGACCCTGTCCAACAAGAGATAGACCTATCACTCGATGAGCCTATCCTTGACAGCACCGTCTCTCATCACCTTCTGGAGACACGAAAACGTGTGGTGTTGAACTTCTGTAAACGGTATTACAACGAGCCAGTGCCTTGGTTACCAGATATGCCTCATCTCCTCCGTGAGCTGCTCATTAGAGAGGAAAACGCGAAGTGGAAAGCGTCGAAGAGGCAGCAGGCAAAGCATTCCGAGGCAGTGTCAGGGACTACAGCTCCGACAGTGGCCATAGAGAGGGCTCCTACGGAGGCCACTCAGGCCGTACGGCGATCAGGACGCCGCAGGACCCCAAAACGCCTGTTTGATGAGGTAGACTAGCGCTTAACAGACATTACATTGGCTAGTAGGACTTTAACTTTTGAAAACGCTGGAAAAGGCGCTGTAAATGGCACCGCAAATTACTCTTTAAATTGCCCCAGGGGACATGCTGAACGAAGTGCACAGAATAAGGATATCACGTG
[truncated: 51,508,144 more chars]
