# Supplementary material for: The Three-Dimensional Structure of the Genome of the Dark Septate Endophyte Exophiala tremulae and Its Symbiosis Effect on Alpine Meadow Plant Growth
Source: J Fungi (Basel). 2025 Mar 24;11(4):246. doi: 10.3390/jof11040246 (PMC12028334; doi:10.3390/jof11040246)
Supplement: Supplementary file 1 [file jof-11-00246-s001.zip › File S3. Exophiala_tremulae.Genome.V1.gff3]

Superscaffold1	.	gene	24056	25605	.	-	.	ID=gene-Etr00001;
Superscaffold1	.	mRNA	24056	25605	.	-	.	ID=rna-Etr00001.1;Parent=gene-Etr00001;
Superscaffold1	.	exon	24056	25605	.	-	.	ID=exon-Etr00001.1-1;Parent=rna-Etr00001.1;
Superscaffold1	.	three_prime_UTR	24056	24117	.	-	.	ID=utr-Etr00001.1-1;Parent=rna-Etr00001.1;
Superscaffold1	.	CDS	24118	25605	.	-	0	ID=cds-Etr00001.1-1;Parent=rna-Etr00001.1;
Superscaffold1	.	gene	26441	28335	.	+	.	ID=gene-Etr00002;
Superscaffold1	.	mRNA	26441	28335	.	+	.	ID=rna-Etr00002.1;Parent=gene-Etr00002;
Superscaffold1	.	exon	26441	26643	.	+	.	ID=exon-Etr00002.1-1;Parent=rna-Etr00002.1;
Superscaffold1	.	CDS	26441	26643	.	+	0	ID=cds-Etr00002.1-1;Parent=rna-Etr00002.1;
Superscaffold1	.	exon	26695	27034	.	+	.	ID=exon-Etr00002.1-2;Parent=rna-Etr00002.1;
Superscaffold1	.	CDS	26695	27034	.	+	1	ID=cds-Etr00002.1-2;Parent=rna-Etr00002.1;
Superscaffold1	.	exon	27090	27532	.	+	.	ID=exon-Etr00002.1-3;Parent=rna-Etr00002.1;
Superscaffold1	.	CDS	27090	27532	.	+	0	ID=cds-Etr00002.1-3;Parent=rna-Etr00002.1;
Superscaffold1	.	exon	27584	28335	.	+	.	ID=exon-Etr00002.1-4;Parent=rna-Etr00002.1;
Superscaffold1	.	CDS	27584	28175	.	+	1	ID=cds-Etr00002.1-4;Parent=rna-Etr00002.1;
Superscaffold1	.	three_prime_UTR	28176	28335	.	+	.	ID=utr-Etr00002.1-1;Parent=rna-Etr00002.1;
Superscaffold1	maker	gene	31328	32091	.	-	.	ID=gene-Etr00003;
Superscaffold1	maker	mRNA	31328	32091	.	-	.	ID=rna-Etr00003.1;Parent=gene-Etr00003;
Superscaffold1	maker	exon	31328	31914	.	-	.	ID=exon-Etr00003.1-1;Parent=rna-Etr00003.1;
Superscaffold1	maker	CDS	31328	31914	.	-	2	ID=cds-Etr00003.1-1;Parent=rna-Etr00003.1;
Superscaffold1	maker	exon	31986	32091	.	-	.	ID=exon-Etr00003.1-2;Parent=rna-Etr00003.1;
Superscaffold1	maker	CDS	31986	32091	.	-	0	ID=cds-Etr00003.1-2;Parent=rna-Etr00003.1;
Superscaffold1	maker	gene	34908	36362	.	-	.	ID=gene-Etr00004;
Superscaffold1	maker	mRNA	34908	36362	.	-	.	ID=rna-Etr00004.1;Parent=gene-Etr00004;
Superscaffold1	maker	exon	34908	34958	.	-	.	ID=exon-Etr00004.1-1;Parent=rna-Etr00004.1;
Superscaffold1	maker	CDS	34908	34958	.	-	0	ID=cds-Etr00004.1-1;Parent=rna-Etr00004.1;
Superscaffold1	maker	exon	35013	35606	.	-	.	ID=exon-Etr00004.1-2;Parent=rna-Etr00004.1;
Superscaffold1	maker	CDS	35013	35606	.	-	0	ID=cds-Etr00004.1-2;Parent=rna-Etr00004.1;
Superscaffold1	maker	exon	35765	36244	.	-	.	ID=exon-Etr00004.1-3;Parent=rna-Etr00004.1;
Superscaffold1	maker	CDS	35765	36244	.	-	0	ID=cds-Etr00004.1-3;Parent=rna-Etr00004.1;
Superscaffold1	maker	exon	36324	36362	.	-	.	ID=exon-Etr00004.1-4;Parent=rna-Etr00004.1;
Superscaffold1	maker	CDS	36324	36362	.	-	0	ID=cds-Etr00004.1-4;Parent=rna-Etr00004.1;
Superscaffold1	maker	gene	39422	40351	.	-	.	ID=gene-Etr00005;
Superscaffold1	maker	mRNA	39422	40351	.	-	.	ID=rna-Etr00005.1;Parent=gene-Etr00005;
Superscaffold1	maker	exon	39422	40351	.	-	.	ID=exon-Etr00005.1-1;Parent=rna-Etr00005.1;
Superscaffold1	maker	CDS	39422	40351	.	-	0	ID=cds-Etr00005.1-1;Parent=rna-Etr00005.1;
Superscaffold1	maker	gene	41096	42424	.	+	.	ID=gene-Etr00006;
Superscaffold1	maker	mRNA	41096	42424	.	+	.	ID=rna-Etr00006.1;Parent=gene-Etr00006;
Superscaffold1	maker	exon	41096	41165	.	+	.	ID=exon-Etr00006.1-1;Parent=rna-Etr00006.1;
Superscaffold1	maker	CDS	41096	41165	.	+	0	ID=cds-Etr00006.1-1;Parent=rna-Etr00006.1;
Superscaffold1	maker	exon	41219	41248	.	+	.	ID=exon-Etr00006.1-2;Parent=rna-Etr00006.1;
Superscaffold1	maker	CDS	41219	41248	.	+	2	ID=cds-Etr00006.1-2;Parent=rna-Etr00006.1;
Superscaffold1	maker	exon	41316	41377	.	+	.	ID=exon-Etr00006.1-3;Parent=rna-Etr00006.1;
Superscaffold1	maker	CDS	41316	41377	.	+	2	ID=cds-Etr00006.1-3;Parent=rna-Etr00006.1;
Superscaffold1	maker	exon	41428	41687	.	+	.	ID=exon-Etr00006.1-4;Parent=rna-Etr00006.1;
Superscaffold1	maker	CDS	41428	41687	.	+	0	ID=cds-Etr00006.1-4;Parent=rna-Etr00006.1;
Superscaffold1	maker	exon	41754	41858	.	+	.	ID=exon-Etr00006.1-5;Parent=rna-Etr00006.1;
Superscaffold1	maker	CDS	41754	41858	.	+	1	ID=cds-Etr00006.1-5;Parent=rna-Etr00006.1;
Superscaffold1	maker	exon	41913	42057	.	+	.	ID=exon-Etr00006.1-6;Parent=rna-Etr00006.1;
Superscaffold1	maker	CDS	41913	42057	.	+	1	ID=cds-Etr00006.1-6;Parent=rna-Etr00006.1;
Superscaffold1	maker	exon	42115	42234	.	+	.	ID=exon-Etr00006.1-7;Parent=rna-Etr00006.1;
Superscaffold1	maker	CDS	42115	42234	.	+	0	ID=cds-Etr00006.1-7;Parent=rna-Etr00006.1;
Superscaffold1	maker	exon	42284	42424	.	+	.	ID=exon-Etr00006.1-8;Parent=rna-Etr00006.1;
Superscaffold1	maker	CDS	42284	42424	.	+	0	ID=cds-Etr00006.1-8;Parent=rna-Etr00006.1;
Superscaffold1	maker	gene	44526	45509	.	-	.	ID=gene-Etr00007;
Superscaffold1	maker	mRNA	44526	45509	.	-	.	ID=rna-Etr00007.1;Parent=gene-Etr00007;
Superscaffold1	maker	exon	44526	45509	.	-	.	ID=exon-Etr00007.1-1;Parent=rna-Etr00007.1;
Superscaffold1	maker	CDS	44526	45509	.	-	0	ID=cds-Etr00007.1-1;Parent=rna-Etr00007.1;
Superscaffold1	exonerate	gene	47105	48641	.	+	.	ID=gene-Etr00008;
Superscaffold1	exonerate	mRNA	47105	48641	.	+	.	ID=rna-Etr00008.1;Parent=gene-Etr00008;
Superscaffold1	exonerate	exon	47105	47168	.	+	.	ID=exon-Etr00008.1-1;Parent=rna-Etr00008.1;
Superscaffold1	exonerate	CDS	47105	47168	.	+	0	ID=cds-Etr00008.1-1;Parent=rna-Etr00008.1;
Superscaffold1	exonerate	exon	47221	48641	.	+	.	ID=exon-Etr00008.1-2;Parent=rna-Etr00008.1;
Superscaffold1	exonerate	CDS	47221	48641	.	+	2	ID=cds-Etr00008.1-2;Parent=rna-Etr00008.1;
Superscaffold1	maker	gene	50126	51028	.	+	.	ID=gene-Etr00009;
Superscaffold1	maker	mRNA	50126	51028	.	+	.	ID=rna-Etr00009.1;Parent=gene-Etr00009;
Superscaffold1	maker	exon	50126	50155	.	+	.	ID=exon-Etr00009.1-1;Parent=rna-Etr00009.1;
Superscaffold1	maker	CDS	50126	50155	.	+	0	ID=cds-Etr00009.1-1;Parent=rna-Etr00009.1;
Superscaffold1	maker	exon	50210	51028	.	+	.	ID=exon-Etr00009.1-2;Parent=rna-Etr00009.1;
Superscaffold1	maker	CDS	50210	51028	.	+	0	ID=cds-Etr00009.1-2;Parent=rna-Etr00009.1;
Superscaffold1	.	gene	53301	57631	.	+	.	ID=gene-Etr00010;
Superscaffold1	.	mRNA	53301	57631	.	+	.	ID=rna-Etr00010.1;Parent=gene-Etr00010;
Superscaffold1	.	five_prime_UTR	53301	53912	.	+	.	ID=utr-Etr00010.1-1;Parent=rna-Etr00010.1;
Superscaffold1	.	exon	53301	56492	.	+	.	ID=exon-Etr00010.1-1;Parent=rna-Etr00010.1;
Superscaffold1	.	CDS	53913	56111	.	+	0	ID=cds-Etr00010.1-1;Parent=rna-Etr00010.1;
Superscaffold1	.	three_prime_UTR	56112	56492	.	+	.	ID=utr-Etr00010.1-2;Parent=rna-Etr00010.1;
Superscaffold1	.	exon	56542	57631	.	+	.	ID=exon-Etr00010.1-2;Parent=rna-Etr00010.1;
Superscaffold1	.	three_prime_UTR	56542	57631	.	+	.	ID=utr-Etr00010.1-3;Parent=rna-Etr00010.1;
Superscaffold1	maker	gene	60281	63113	.	+	.	ID=gene-Etr00011;
Superscaffold1	maker	mRNA	60281	63113	.	+	.	ID=rna-Etr00011.1;Parent=gene-Etr00011;
Superscaffold1	maker	exon	60281	60412	.	+	.	ID=exon-Etr00011.1-1;Parent=rna-Etr00011.1;
Superscaffold1	maker	CDS	60281	60412	.	+	0	ID=cds-Etr00011.1-1;Parent=rna-Etr00011.1;
Superscaffold1	maker	exon	60461	60488	.	+	.	ID=exon-Etr00011.1-2;Parent=rna-Etr00011.1;
Superscaffold1	maker	CDS	60461	60488	.	+	0	ID=cds-Etr00011.1-2;Parent=rna-Etr00011.1;
Superscaffold1	maker	exon	60552	60783	.	+	.	ID=exon-Etr00011.1-3;Parent=rna-Etr00011.1;
Superscaffold1	maker	CDS	60552	60783	.	+	2	ID=cds-Etr00011.1-3;Parent=rna-Etr00011.1;
Superscaffold1	maker	exon	60833	60977	.	+	.	ID=exon-Etr00011.1-4;Parent=rna-Etr00011.1;
Superscaffold1	maker	CDS	60833	60977	.	+	1	ID=cds-Etr00011.1-4;Parent=rna-Etr00011.1;
Superscaffold1	maker	exon	61034	61124	.	+	.	ID=exon-Etr00011.1-5;Parent=rna-Etr00011.1;
Superscaffold1	maker	CDS	61034	61124	.	+	0	ID=cds-Etr00011.1-5;Parent=rna-Etr00011.1;
Superscaffold1	maker	exon	61170	61199	.	+	.	ID=exon-Etr00011.1-6;Parent=rna-Etr00011.1;
Superscaffold1	maker	CDS	61170	61199	.	+	2	ID=cds-Etr00011.1-6;Parent=rna-Etr00011.1;
Superscaffold1	maker	exon	61251	61311	.	+	.	ID=exon-Etr00011.1-7;Parent=rna-Etr00011.1;
Superscaffold1	maker	CDS	61251	61311	.	+	2	ID=cds-Etr00011.1-7;Parent=rna-Etr00011.1;
Superscaffold1	maker	exon	61364	61970	.	+	.	ID=exon-Etr00011.1-8;Parent=rna-Etr00011.1;
Superscaffold1	maker	CDS	61364	61970	.	+	1	ID=cds-Etr00011.1-8;Parent=rna-Etr00011.1;
Superscaffold1	maker	exon	62029	62117	.	+	.	ID=exon-Etr00011.1-9;Parent=rna-Etr00011.1;
Superscaffold1	maker	CDS	62029	62117	.	+	0	ID=cds-Etr00011.1-9;Parent=rna-Etr00011.1;
Superscaffold1	maker	exon	62176	62383	.	+	.	ID=exon-Etr00011.1-10;Parent=rna-Etr00011.1;
Superscaffold1	maker	CDS	62176	62383	.	+	1	ID=cds-Etr00011.1-10;Parent=rna-Etr00011.1;
Superscaffold1	maker	exon	62448	63113	.	+	.	ID=exon-Etr00011.1-11;Parent=rna-Etr00011.1;
Superscaffold1	maker	CDS	62448	63113	.	+	0	ID=cds-Etr00011.1-11;Parent=rna-Etr00011.1;
Superscaffold1	maker	gene	65926	66854	.	-	.	ID=gene-Etr00012;
Superscaffold1	maker	mRNA	65926	66854	.	-	.	ID=rna-Etr00012.1;Parent=gene-Etr00012;
Superscaffold1	maker	exon	65926	66111	.	-	.	ID=exon-Etr00012.1-1;Parent=rna-Etr00012.1;
Superscaffold1	maker	CDS	65926	66111	.	-	0	ID=cds-Etr00012.1-1;Parent=rna-Etr00012.1;
Superscaffold1	maker	exon	66171	66327	.	-	.	ID=exon-Etr00012.1-2;Parent=rna-Etr00012.1;
Superscaffold1	maker	CDS	66171	66327	.	-	1	ID=cds-Etr00012.1-2;Parent=rna-Etr00012.1;
Superscaffold1	maker	exon	66378	66485	.	-	.	ID=exon-Etr00012.1-3;Parent=rna-Etr00012.1;
Superscaffold1	maker	CDS	66378	66485	.	-	1	ID=cds-Etr00012.1-3;Parent=rna-Etr00012.1;
Superscaffold1	maker	exon	66544	66854	.	-	.	ID=exon-Etr00012.1-4;Parent=rna-Etr00012.1;
Superscaffold1	maker	CDS	66544	66854	.	-	0	ID=cds-Etr00012.1-4;Parent=rna-Etr00012.1;
Superscaffold1	maker	gene	69224	70505	.	+	.	ID=gene-Etr00013;
Superscaffold1	maker	mRNA	69224	70505	.	+	.	ID=rna-Etr00013.1;Parent=gene-Etr00013;
Superscaffold1	maker	exon	69224	69302	.	+	.	ID=exon-Etr00013.1-1;Parent=rna-Etr00013.1;
Superscaffold1	maker	CDS	69224	69302	.	+	0	ID=cds-Etr00013.1-1;Parent=rna-Etr00013.1;
Superscaffold1	maker	exon	69409	70505	.	+	.	ID=exon-Etr00013.1-2;Parent=rna-Etr00013.1;
Superscaffold1	maker	CDS	69409	70505	.	+	2	ID=cds-Etr00013.1-2;Parent=rna-Etr00013.1;
Superscaffold1	maker	gene	79971	80927	.	-	.	ID=gene-Etr00014;
Superscaffold1	maker	mRNA	79971	80927	.	-	.	ID=rna-Etr00014.1;Parent=gene-Etr00014;
Superscaffold1	maker	exon	79971	80927	.	-	.	ID=exon-Etr00014.1-1;Parent=rna-Etr00014.1;
Superscaffold1	maker	CDS	79971	80927	.	-	0	ID=cds-Etr00014.1-1;Parent=rna-Etr00014.1;
Superscaffold1	maker	gene	86583	88266	.	-	.	ID=gene-Etr00015;
Superscaffold1	maker	mRNA	86583	88266	.	-	.	ID=rna-Etr00015.1;Parent=gene-Etr00015;
Superscaffold1	maker	exon	86583	87617	.	-	.	ID=exon-Etr00015.1-1;Parent=rna-Etr00015.1;
Superscaffold1	maker	CDS	86583	87617	.	-	0	ID=cds-Etr00015.1-1;Parent=rna-Etr00015.1;
Superscaffold1	maker	exon	87670	88266	.	-	.	ID=exon-Etr00015.1-2;Parent=rna-Etr00015.1;
Superscaffold1	maker	CDS	87670	88266	.	-	0	ID=cds-Etr00015.1-2;Parent=rna-Etr00015.1;
Superscaffold1	maker	gene	91969	92773	.	+	.	ID=gene-Etr00016;
Superscaffold1	maker	mRNA	91969	92773	.	+	.	ID=rna-Etr00016.1;Parent=gene-Etr00016;
Superscaffold1	maker	exon	91969	92055	.	+	.	ID=exon-Etr00016.1-1;Parent=rna-Etr00016.1;
Superscaffold1	maker	CDS	91969	92055	.	+	0	ID=cds-Etr00016.1-1;Parent=rna-Etr00016.1;
Superscaffold1	maker	exon	92238	92343	.	+	.	ID=exon-Etr00016.1-2;Parent=rna-Etr00016.1;
Superscaffold1	maker	CDS	92238	92343	.	+	0	ID=cds-Etr00016.1-2;Parent=rna-Etr00016.1;
Superscaffold1	maker	exon	92394	92773	.	+	.	ID=exon-Etr00016.1-3;Parent=rna-Etr00016.1;
Superscaffold1	maker	CDS	92394	92773	.	+	2	ID=cds-Etr00016.1-3;Parent=rna-Etr00016.1;
Superscaffold1	maker	gene	94336	96131	.	+	.	ID=gene-Etr00017;
Superscaffold1	maker	mRNA	94336	96131	.	+	.	ID=rna-Etr00017.1;Parent=gene-Etr00017;
Superscaffold1	maker	exon	94336	95925	.	+	.	ID=exon-Etr00017.1-1;Parent=rna-Etr00017.1;
Superscaffold1	maker	CDS	94336	95925	.	+	0	ID=cds-Etr00017.1-1;Parent=rna-Etr00017.1;
Superscaffold1	maker	exon	95982	96131	.	+	.	ID=exon-Etr00017.1-2;Parent=rna-Etr00017.1;
Superscaffold1	maker	CDS	95982	96131	.	+	0	ID=cds-Etr00017.1-2;Parent=rna-Etr00017.1;
Superscaffold1	.	gene	98269	98912	.	+	.	ID=gene-Etr00018;
Superscaffold1	.	mRNA	98269	98912	.	+	.	ID=rna-Etr00018.1;Parent=gene-Etr00018;
Superscaffold1	.	five_prime_UTR	98269	98383	.	+	.	ID=utr-Etr00018.1-1;Parent=rna-Etr00018.1;
Superscaffold1	.	exon	98269	98452	.	+	.	ID=exon-Etr00018.1-1;Parent=rna-Etr00018.1;
Superscaffold1	.	CDS	98384	98452	.	+	0	ID=cds-Etr00018.1-1;Parent=rna-Etr00018.1;
Superscaffold1	.	exon	98511	98912	.	+	.	ID=exon-Etr00018.1-2;Parent=rna-Etr00018.1;
Superscaffold1	.	CDS	98511	98744	.	+	0	ID=cds-Etr00018.1-2;Parent=rna-Etr00018.1;
Superscaffold1	.	three_prime_UTR	98745	98912	.	+	.	ID=utr-Etr00018.1-2;Parent=rna-Etr00018.1;
Superscaffold1	maker	gene	102197	103431	.	+	.	ID=gene-Etr00019;
Superscaffold1	maker	mRNA	102197	103431	.	+	.	ID=rna-Etr00019.1;Parent=gene-Etr00019;
Superscaffold1	maker	exon	102197	102269	.	+	.	ID=exon-Etr00019.1-1;Parent=rna-Etr00019.1;
Superscaffold1	maker	CDS	102197	102269	.	+	0	ID=cds-Etr00019.1-1;Parent=rna-Etr00019.1;
Superscaffold1	maker	exon	102319	102657	.	+	.	ID=exon-Etr00019.1-2;Parent=rna-Etr00019.1;
Superscaffold1	maker	CDS	102319	102657	.	+	2	ID=cds-Etr00019.1-2;Parent=rna-Etr00019.1;
Superscaffold1	maker	exon	102722	102862	.	+	.	ID=exon-Etr00019.1-3;Parent=rna-Etr00019.1;
Superscaffold1	maker	CDS	102722	102862	.	+	2	ID=cds-Etr00019.1-3;Parent=rna-Etr00019.1;
Superscaffold1	maker	exon	102917	103431	.	+	.	ID=exon-Etr00019.1-4;Parent=rna-Etr00019.1;
Superscaffold1	maker	CDS	102917	103431	.	+	2	ID=cds-Etr00019.1-4;Parent=rna-Etr00019.1;
Superscaffold1	AUGUS	gene	108860	109321	.	+	.	ID=gene-Etr00020;
Superscaffold1	AUGUS	mRNA	108860	109321	.	+	.	ID=rna-Etr00020.1;Parent=gene-Etr00020;
Superscaffold1	AUGUS	exon	108860	109321	.	+	.	ID=exon-Etr00020.1-1;Parent=rna-Etr00020.1;
Superscaffold1	AUGUS	CDS	108860	109321	.	+	0	ID=cds-Etr00020.1-1;Parent=rna-Etr00020.1;
Superscaffold1	maker	gene	110086	112764	.	+	.	ID=gene-Etr00021;
Superscaffold1	maker	mRNA	110086	112764	.	+	.	ID=rna-Etr00021.1;Parent=gene-Etr00021;
Superscaffold1	maker	exon	110086	112764	.	+	.	ID=exon-Etr00021.1-1;Parent=rna-Etr00021.1;
Superscaffold1	maker	CDS	110086	112764	.	+	0	ID=cds-Etr00021.1-1;Parent=rna-Etr00021.1;
Superscaffold1	.	gene	112898	114448	.	-	.	ID=gene-Etr00022;
Superscaffold1	.	mRNA	112898	114448	.	-	.	ID=rna-Etr00022.1;Parent=gene-Etr00022;
Superscaffold1	.	exon	112898	113864	.	-	.	ID=exon-Etr00022.1-1;Parent=rna-Etr00022.1;
Superscaffold1	.	three_prime_UTR	112898	113004	.	-	.	ID=utr-Etr00022.1-1;Parent=rna-Etr00022.1;
Superscaffold1	.	CDS	113005	113864	.	-	2	ID=cds-Etr00022.1-1;Parent=rna-Etr00022.1;
Superscaffold1	.	exon	113939	114026	.	-	.	ID=exon-Etr00022.1-2;Parent=rna-Etr00022.1;
Superscaffold1	.	CDS	113939	114026	.	-	0	ID=cds-Etr00022.1-2;Parent=rna-Etr00022.1;
Superscaffold1	.	exon	114149	114448	.	-	.	ID=exon-Etr00022.1-3;Parent=rna-Etr00022.1;
Superscaffold1	.	CDS	114149	114448	.	-	0	ID=cds-Etr00022.1-3;Parent=rna-Etr00022.1;
Superscaffold1	.	gene	115536	117430	.	-	.	ID=gene-Etr00023;
Superscaffold1	.	mRNA	115536	117430	.	-	.	ID=rna-Etr00023.1;Parent=gene-Etr00023;
Superscaffold1	.	exon	115536	117045	.	-	.	ID=exon-Etr00023.1-1;Parent=rna-Etr00023.1;
Superscaffold1	.	three_prime_UTR	115536	115573	.	-	.	ID=utr-Etr00023.1-1;Parent=rna-Etr00023.1;
Superscaffold1	.	CDS	115574	117045	.	-	2	ID=cds-Etr00023.1-1;Parent=rna-Etr00023.1;
Superscaffold1	.	exon	117099	117200	.	-	.	ID=exon-Etr00023.1-2;Parent=rna-Etr00023.1;
Superscaffold1	.	CDS	117099	117200	.	-	2	ID=cds-Etr00023.1-2;Parent=rna-Etr00023.1;
Superscaffold1	.	exon	117258	117430	.	-	.	ID=exon-Etr00023.1-3;Parent=rna-Etr00023.1;
Superscaffold1	.	CDS	117258	117390	.	-	0	ID=cds-Etr00023.1-3;Parent=rna-Etr00023.1;
Superscaffold1	.	five_prime_UTR	117391	117430	.	-	.	ID=utr-Etr00023.1-2;Parent=rna-Etr00023.1;
Superscaffold1	maker	gene	118329	119630	.	-	.	ID=gene-Etr00024;
Superscaffold1	maker	mRNA	118329	119630	.	-	.	ID=rna-Etr00024.1;Parent=gene-Etr00024;
Superscaffold1	maker	exon	118329	119407	.	-	.	ID=exon-Etr00024.1-1;Parent=rna-Etr00024.1;
Superscaffold1	maker	CDS	118329	119407	.	-	2	ID=cds-Etr00024.1-1;Parent=rna-Etr00024.1;
Superscaffold1	maker	exon	119465	119630	.	-	.	ID=exon-Etr00024.1-2;Parent=rna-Etr00024.1;
Superscaffold1	maker	CDS	119465	119630	.	-	0	ID=cds-Etr00024.1-2;Parent=rna-Etr00024.1;
Superscaffold1	.	gene	123431	125908	.	-	.	ID=gene-Etr00025;
Superscaffold1	.	mRNA	123431	125908	.	-	.	ID=rna-Etr00025.1;Parent=gene-Etr00025;
Superscaffold1	.	exon	123431	125294	.	-	.	ID=exon-Etr00025.1-1;Parent=rna-Etr00025.1;
Superscaffold1	.	CDS	123431	125294	.	-	1	ID=cds-Etr00025.1-1;Parent=rna-Etr00025.1;
Superscaffold1	.	exon	125346	125908	.	-	.	ID=exon-Etr00025.1-2;Parent=rna-Etr00025.1;
Superscaffold1	.	CDS	125346	125908	.	-	0	ID=cds-Etr00025.1-2;Parent=rna-Etr00025.1;
Superscaffold1	maker	gene	130896	133779	.	+	.	ID=gene-Etr00026;
Superscaffold1	maker	mRNA	130896	133779	.	+	.	ID=rna-Etr00026.1;Parent=gene-Etr00026;
Superscaffold1	maker	exon	130896	132284	.	+	.	ID=exon-Etr00026.1-1;Parent=rna-Etr00026.1;
Superscaffold1	maker	CDS	130896	132284	.	+	0	ID=cds-Etr00026.1-1;Parent=rna-Etr00026.1;
Superscaffold1	maker	exon	132334	132645	.	+	.	ID=exon-Etr00026.1-2;Parent=rna-Etr00026.1;
Superscaffold1	maker	CDS	132334	132645	.	+	0	ID=cds-Etr00026.1-2;Parent=rna-Etr00026.1;
Superscaffold1	maker	exon	132700	132807	.	+	.	ID=exon-Etr00026.1-3;Parent=rna-Etr00026.1;
Superscaffold1	maker	CDS	132700	132807	.	+	0	ID=cds-Etr00026.1-3;Parent=rna-Etr00026.1;
Superscaffold1	maker	exon	132871	133779	.	+	.	ID=exon-Etr00026.1-4;Parent=rna-Etr00026.1;
Superscaffold1	maker	CDS	132871	133779	.	+	0	ID=cds-Etr00026.1-4;Parent=rna-Etr00026.1;
Superscaffold1	maker	gene	134489	136458	.	+	.	ID=gene-Etr00027;
Superscaffold1	maker	mRNA	134489	136458	.	+	.	ID=rna-Etr00027.1;Parent=gene-Etr00027;
Superscaffold1	maker	five_prime_UTR	134489	134515	.	+	.	ID=utr-Etr00027.1-1;Parent=rna-Etr00027.1;
Superscaffold1	maker	exon	134489	134700	.	+	.	ID=exon-Etr00027.1-1;Parent=rna-Etr00027.1;
Superscaffold1	maker	CDS	134516	134700	.	+	0	ID=cds-Etr00027.1-1;Parent=rna-Etr00027.1;
Superscaffold1	maker	exon	134742	134865	.	+	.	ID=exon-Etr00027.1-2;Parent=rna-Etr00027.1;
Superscaffold1	maker	CDS	134742	134865	.	+	1	ID=cds-Etr00027.1-2;Parent=rna-Etr00027.1;
Superscaffold1	maker	exon	134913	135133	.	+	.	ID=exon-Etr00027.1-3;Parent=rna-Etr00027.1;
Superscaffold1	maker	CDS	134913	135133	.	+	0	ID=cds-Etr00027.1-3;Parent=rna-Etr00027.1;
Superscaffold1	maker	exon	135180	135554	.	+	.	ID=exon-Etr00027.1-4;Parent=rna-Etr00027.1;
Superscaffold1	maker	CDS	135180	135554	.	+	1	ID=cds-Etr00027.1-4;Parent=rna-Etr00027.1;
Superscaffold1	maker	exon	135612	135980	.	+	.	ID=exon-Etr00027.1-5;Parent=rna-Etr00027.1;
Superscaffold1	maker	CDS	135612	135980	.	+	1	ID=cds-Etr00027.1-5;Parent=rna-Etr00027.1;
Superscaffold1	maker	exon	136033	136458	.	+	.	ID=exon-Etr00027.1-6;Parent=rna-Etr00027.1;
Superscaffold1	maker	CDS	136033	136288	.	+	1	ID=cds-Etr00027.1-6;Parent=rna-Etr00027.1;
Superscaffold1	maker	three_prime_UTR	136289	136458	.	+	.	ID=utr-Etr00027.1-2;Parent=rna-Etr00027.1;
Superscaffold1	.	gene	136757	138646	.	-	.	ID=gene-Etr00028;
Superscaffold1	.	mRNA	136757	138646	.	-	.	ID=rna-Etr00028.1;Parent=gene-Etr00028;
Superscaffold1	.	exon	136757	137429	.	-	.	ID=exon-Etr00028.1-1;Parent=rna-Etr00028.1;
Superscaffold1	.	three_prime_UTR	136757	136875	.	-	.	ID=utr-Etr00028.1-1;Parent=rna-Etr00028.1;
Superscaffold1	.	CDS	136876	137429	.	-	2	ID=cds-Etr00028.1-1;Parent=rna-Etr00028.1;
Superscaffold1	.	exon	137481	137533	.	-	.	ID=exon-Etr00028.1-2;Parent=rna-Etr00028.1;
Superscaffold1	.	CDS	137481	137533	.	-	1	ID=cds-Etr00028.1-2;Parent=rna-Etr00028.1;
Superscaffold1	.	exon	137584	137825	.	-	.	ID=exon-Etr00028.1-3;Parent=rna-Etr00028.1;
Superscaffold1	.	CDS	137584	137825	.	-	0	ID=cds-Etr00028.1-3;Parent=rna-Etr00028.1;
Superscaffold1	.	exon	137885	137897	.	-	.	ID=exon-Etr00028.1-4;Parent=rna-Etr00028.1;
Superscaffold1	.	CDS	137885	137897	.	-	1	ID=cds-Etr00028.1-4;Parent=rna-Etr00028.1;
Superscaffold1	.	exon	137960	138646	.	-	.	ID=exon-Etr00028.1-5;Parent=rna-Etr00028.1;
Superscaffold1	.	CDS	137960	138483	.	-	0	ID=cds-Etr00028.1-5;Parent=rna-Etr00028.1;
Superscaffold1	.	five_prime_UTR	138484	138646	.	-	.	ID=utr-Etr00028.1-2;Parent=rna-Etr00028.1;
Superscaffold1	.	gene	139298	141480	.	-	.	ID=gene-Etr00029;
Superscaffold1	.	mRNA	139298	141480	.	-	.	ID=rna-Etr00029.1;Parent=gene-Etr00029;
Superscaffold1	.	exon	139298	139600	.	-	.	ID=exon-Etr00029.1-1;Parent=rna-Etr00029.1;
Superscaffold1	.	CDS	139298	139600	.	-	0	ID=cds-Etr00029.1-1;Parent=rna-Etr00029.1;
Superscaffold1	.	exon	139657	139877	.	-	.	ID=exon-Etr00029.1-2;Parent=rna-Etr00029.1;
Superscaffold1	.	CDS	139657	139877	.	-	2	ID=cds-Etr00029.1-2;Parent=rna-Etr00029.1;
Superscaffold1	.	exon	139927	140096	.	-	.	ID=exon-Etr00029.1-3;Parent=rna-Etr00029.1;
Superscaffold1	.	CDS	139927	140096	.	-	1	ID=cds-Etr00029.1-3;Parent=rna-Etr00029.1;
Superscaffold1	.	exon	140192	140787	.	-	.	ID=exon-Etr00029.1-4;Parent=rna-Etr00029.1;
Superscaffold1	.	CDS	140192	140787	.	-	0	ID=cds-Etr00029.1-4;Parent=rna-Etr00029.1;
Superscaffold1	.	exon	140837	141015	.	-	.	ID=exon-Etr00029.1-5;Parent=rna-Etr00029.1;
Superscaffold1	.	CDS	140837	141015	.	-	2	ID=cds-Etr00029.1-5;Parent=rna-Etr00029.1;
Superscaffold1	.	exon	141073	141177	.	-	.	ID=exon-Etr00029.1-6;Parent=rna-Etr00029.1;
Superscaffold1	.	CDS	141073	141177	.	-	2	ID=cds-Etr00029.1-6;Parent=rna-Etr00029.1;
Superscaffold1	.	exon	141225	141480	.	-	.	ID=exon-Etr00029.1-7;Parent=rna-Etr00029.1;
Superscaffold1	.	CDS	141225	141480	.	-	0	ID=cds-Etr00029.1-7;Parent=rna-Etr00029.1;
Superscaffold1	.	gene	143064	144909	.	+	.	ID=gene-Etr00030;
Superscaffold1	.	mRNA	143064	144909	.	+	.	ID=rna-Etr00030.1;Parent=gene-Etr00030;
Superscaffold1	.	exon	143064	144909	.	+	.	ID=exon-Etr00030.1-1;Parent=rna-Etr00030.1;
Superscaffold1	.	CDS	143064	144851	.	+	0	ID=cds-Etr00030.1-1;Parent=rna-Etr00030.1;
Superscaffold1	.	three_prime_UTR	144852	144909	.	+	.	ID=utr-Etr00030.1-1;Parent=rna-Etr00030.1;
Superscaffold1	.	gene	150802	151825	.	-	.	ID=gene-Etr00031;
Superscaffold1	.	mRNA	150802	151825	.	-	.	ID=rna-Etr00031.1;Parent=gene-Etr00031;
Superscaffold1	.	exon	150802	151550	.	-	.	ID=exon-Etr00031.1-1;Parent=rna-Etr00031.1;
Superscaffold1	.	three_prime_UTR	150802	150879	.	-	.	ID=utr-Etr00031.1-1;Parent=rna-Etr00031.1;
Superscaffold1	.	CDS	150880	151550	.	-	2	ID=cds-Etr00031.1-1;Parent=rna-Etr00031.1;
Superscaffold1	.	exon	151621	151825	.	-	.	ID=exon-Etr00031.1-2;Parent=rna-Etr00031.1;
Superscaffold1	.	CDS	151621	151702	.	-	0	ID=cds-Etr00031.1-2;Parent=rna-Etr00031.1;
Superscaffold1	.	five_prime_UTR	151703	151825	.	-	.	ID=utr-Etr00031.1-2;Parent=rna-Etr00031.1;
Superscaffold1	.	gene	154152	157443	.	-	.	ID=gene-Etr00032;
Superscaffold1	.	mRNA	154152	157443	.	-	.	ID=rna-Etr00032.1;Parent=gene-Etr00032;
Superscaffold1	.	exon	154152	154913	.	-	.	ID=exon-Etr00032.1-1;Parent=rna-Etr00032.1;
Superscaffold1	.	three_prime_UTR	154152	154700	.	-	.	ID=utr-Etr00032.1-1;Parent=rna-Etr00032.1;
Superscaffold1	.	CDS	154701	154913	.	-	0	ID=cds-Etr00032.1-1;Parent=rna-Etr00032.1;
Superscaffold1	.	exon	155166	157443	.	-	.	ID=exon-Etr00032.1-2;Parent=rna-Etr00032.1;
Superscaffold1	.	CDS	155166	156482	.	-	0	ID=cds-Etr00032.1-2;Parent=rna-Etr00032.1;
Superscaffold1	.	five_prime_UTR	156483	157443	.	-	.	ID=utr-Etr00032.1-2;Parent=rna-Etr00032.1;
Superscaffold1	transdecoder	gene	158071	163752	.	-	.	ID=gene-Etr00033;
Superscaffold1	transdecoder	mRNA	158071	163752	.	-	.	ID=rna-Etr00033.1;Parent=gene-Etr00033;
Superscaffold1	transdecoder	exon	158071	159292	.	-	.	ID=exon-Etr00033.1-1;Parent=rna-Etr00033.1;
Superscaffold1	transdecoder	three_prime_UTR	158071	159292	.	-	.	ID=utr-Etr00033.1-1;Parent=rna-Etr00033.1;
Superscaffold1	transdecoder	exon	159345	159559	.	-	.	ID=exon-Etr00033.1-2;Parent=rna-Etr00033.1;
Superscaffold1	transdecoder	three_prime_UTR	159345	159559	.	-	.	ID=utr-Etr00033.1-2;Parent=rna-Etr00033.1;
Superscaffold1	transdecoder	exon	159619	163752	.	-	.	ID=exon-Etr00033.1-3;Parent=rna-Etr00033.1;
Superscaffold1	transdecoder	three_prime_UTR	159619	161337	.	-	.	ID=utr-Etr00033.1-3;Parent=rna-Etr00033.1;
Superscaffold1	transdecoder	CDS	161338	161931	.	-	0	ID=cds-Etr00033.1-1;Parent=rna-Etr00033.1;
Superscaffold1	transdecoder	five_prime_UTR	161932	163752	.	-	.	ID=utr-Etr00033.1-4;Parent=rna-Etr00033.1;
Superscaffold1	.	gene	166085	167610	.	-	.	ID=gene-Etr00034;
Superscaffold1	.	mRNA	166085	167610	.	-	.	ID=rna-Etr00034.1;Parent=gene-Etr00034;
Superscaffold1	.	exon	166085	167610	.	-	.	ID=exon-Etr00034.1-1;Parent=rna-Etr00034.1;
Superscaffold1	.	three_prime_UTR	166085	166313	.	-	.	ID=utr-Etr00034.1-1;Parent=rna-Etr00034.1;
Superscaffold1	.	CDS	166314	167075	.	-	0	ID=cds-Etr00034.1-1;Parent=rna-Etr00034.1;
Superscaffold1	.	five_prime_UTR	167076	167610	.	-	.	ID=utr-Etr00034.1-2;Parent=rna-Etr00034.1;
Superscaffold1	.	gene	173765	178353	.	+	.	ID=gene-Etr00035;
Superscaffold1	.	mRNA	173765	178353	.	+	.	ID=rna-Etr00035.1;Parent=gene-Etr00035;
Superscaffold1	.	five_prime_UTR	173765	173858	.	+	.	ID=utr-Etr00035.1-1;Parent=rna-Etr00035.1;
Superscaffold1	.	exon	173765	177649	.	+	.	ID=exon-Etr00035.1-1;Parent=rna-Etr00035.1;
Superscaffold1	.	CDS	173859	175706	.	+	0	ID=cds-Etr00035.1-1;Parent=rna-Etr00035.1;
Superscaffold1	.	three_prime_UTR	175707	177649	.	+	.	ID=utr-Etr00035.1-2;Parent=rna-Etr00035.1;
Superscaffold1	.	exon	177713	178353	.	+	.	ID=exon-Etr00035.1-2;Parent=rna-Etr00035.1;
Superscaffold1	.	three_prime_UTR	177713	178353	.	+	.	ID=utr-Etr00035.1-3;Parent=rna-Etr00035.1;
Superscaffold1	.	gene	179955	186075	.	-	.	ID=gene-Etr00036;
Superscaffold1	.	mRNA	179955	186075	.	-	.	ID=rna-Etr00036.1;Parent=gene-Etr00036;
Superscaffold1	.	exon	179955	185451	.	-	.	ID=exon-Etr00036.1-1;Parent=rna-Etr00036.1;
Superscaffold1	.	three_prime_UTR	179955	184112	.	-	.	ID=utr-Etr00036.1-1;Parent=rna-Etr00036.1;
Superscaffold1	.	CDS	184113	185451	.	-	1	ID=cds-Etr00036.1-1;Parent=rna-Etr00036.1;
Superscaffold1	.	exon	185578	186075	.	-	.	ID=exon-Etr00036.1-2;Parent=rna-Etr00036.1;
Superscaffold1	.	CDS	185578	186026	.	-	0	ID=cds-Etr00036.1-2;Parent=rna-Etr00036.1;
Superscaffold1	.	five_prime_UTR	186027	186075	.	-	.	ID=utr-Etr00036.1-2;Parent=rna-Etr00036.1;
Superscaffold1	.	gene	186472	188473	.	-	.	ID=gene-Etr00037;
Superscaffold1	.	mRNA	186472	188473	.	-	.	ID=rna-Etr00037.1;Parent=gene-Etr00037;
Superscaffold1	.	exon	186472	186886	.	-	.	ID=exon-Etr00037.1-1;Parent=rna-Etr00037.1;
Superscaffold1	.	three_prime_UTR	186472	186793	.	-	.	ID=utr-Etr00037.1-1;Parent=rna-Etr00037.1;
Superscaffold1	.	CDS	186794	186886	.	-	0	ID=cds-Etr00037.1-1;Parent=rna-Etr00037.1;
Superscaffold1	.	exon	186940	187626	.	-	.	ID=exon-Etr00037.1-2;Parent=rna-Etr00037.1;
Superscaffold1	.	CDS	186940	187626	.	-	0	ID=cds-Etr00037.1-2;Parent=rna-Etr00037.1;
Superscaffold1	.	exon	187672	187983	.	-	.	ID=exon-Etr00037.1-3;Parent=rna-Etr00037.1;
Superscaffold1	.	CDS	187672	187983	.	-	0	ID=cds-Etr00037.1-3;Parent=rna-Etr00037.1;
Superscaffold1	.	exon	188029	188179	.	-	.	ID=exon-Etr00037.1-4;Parent=rna-Etr00037.1;
Superscaffold1	.	CDS	188029	188179	.	-	1	ID=cds-Etr00037.1-4;Parent=rna-Etr00037.1;
Superscaffold1	.	exon	188230	188473	.	-	.	ID=exon-Etr00037.1-5;Parent=rna-Etr00037.1;
Superscaffold1	.	CDS	188230	188447	.	-	0	ID=cds-Etr00037.1-5;Parent=rna-Etr00037.1;
Superscaffold1	.	five_prime_UTR	188448	188473	.	-	.	ID=utr-Etr00037.1-2;Parent=rna-Etr00037.1;
Superscaffold1	.	gene	189357	191633	.	+	.	ID=gene-Etr00038;
Superscaffold1	.	mRNA	189357	191633	.	+	.	ID=rna-Etr00038.1;Parent=gene-Etr00038;
Superscaffold1	.	five_prime_UTR	189357	189687	.	+	.	ID=utr-Etr00038.1-1;Parent=rna-Etr00038.1;
Superscaffold1	.	exon	189357	189828	.	+	.	ID=exon-Etr00038.1-1;Parent=rna-Etr00038.1;
Superscaffold1	.	CDS	189688	189828	.	+	0	ID=cds-Etr00038.1-1;Parent=rna-Etr00038.1;
Superscaffold1	.	exon	189877	191076	.	+	.	ID=exon-Etr00038.1-2;Parent=rna-Etr00038.1;
Superscaffold1	.	CDS	189877	191076	.	+	0	ID=cds-Etr00038.1-2;Parent=rna-Etr00038.1;
Superscaffold1	.	exon	191120	191633	.	+	.	ID=exon-Etr00038.1-3;Parent=rna-Etr00038.1;
Superscaffold1	.	CDS	191120	191404	.	+	0	ID=cds-Etr00038.1-3;Parent=rna-Etr00038.1;
Superscaffold1	.	three_prime_UTR	191405	191633	.	+	.	ID=utr-Etr00038.1-2;Parent=rna-Etr00038.1;
Superscaffold1	.	mRNA	189357	191633	.	+	.	ID=rna-Etr00038.2;Parent=gene-Etr00038;
Superscaffold1	.	five_prime_UTR	189357	190215	.	+	.	ID=utr-Etr00038.2-1;Parent=rna-Etr00038.2;
Superscaffold1	.	exon	189357	191076	.	+	.	ID=exon-Etr00038.2-1;Parent=rna-Etr00038.2;
Superscaffold1	.	CDS	190216	191076	.	+	0	ID=cds-Etr00038.2-1;Parent=rna-Etr00038.2;
Superscaffold1	.	exon	191120	191633	.	+	.	ID=exon-Etr00038.2-2;Parent=rna-Etr00038.2;
Superscaffold1	.	CDS	191120	191404	.	+	0	ID=cds-Etr00038.2-2;Parent=rna-Etr00038.2;
Superscaffold1	.	three_prime_UTR	191405	191633	.	+	.	ID=utr-Etr00038.2-2;Parent=rna-Etr00038.2;
Superscaffold1	.	gene	193115	197106	.	+	.	ID=gene-Etr00039;
Superscaffold1	.	mRNA	193115	197106	.	+	.	ID=rna-Etr00039.1;Parent=gene-Etr00039;
Superscaffold1	.	five_prime_UTR	193115	193426	.	+	.	ID=utr-Etr00039.1-1;Parent=rna-Etr00039.1;
Superscaffold1	.	exon	193115	197106	.	+	.	ID=exon-Etr00039.1-1;Parent=rna-Etr00039.1;
Superscaffold1	.	CDS	193427	196357	.	+	0	ID=cds-Etr00039.1-1;Parent=rna-Etr00039.1;
Superscaffold1	.	three_prime_UTR	196358	197106	.	+	.	ID=utr-Etr00039.1-2;Parent=rna-Etr00039.1;
Superscaffold1	.	gene	197479	199775	.	-	.	ID=gene-Etr00040;
Superscaffold1	.	mRNA	197479	199775	.	-	.	ID=rna-Etr00040.1;Parent=gene-Etr00040;
Superscaffold1	.	exon	197479	199392	.	-	.	ID=exon-Etr00040.1-1;Parent=rna-Etr00040.1;
Superscaffold1	.	three_prime_UTR	197479	198955	.	-	.	ID=utr-Etr00040.1-1;Parent=rna-Etr00040.1;
Superscaffold1	.	CDS	198956	199392	.	-	2	ID=cds-Etr00040.1-1;Parent=rna-Etr00040.1;
Superscaffold1	.	exon	199455	199507	.	-	.	ID=exon-Etr00040.1-2;Parent=rna-Etr00040.1;
Superscaffold1	.	CDS	199455	199488	.	-	0	ID=cds-Etr00040.1-2;Parent=rna-Etr00040.1;
Superscaffold1	.	five_prime_UTR	199489	199507	.	-	.	ID=utr-Etr00040.1-2;Parent=rna-Etr00040.1;
Superscaffold1	.	five_prime_UTR	199620	199775	.	-	.	ID=utr-Etr00040.1-3;Parent=rna-Etr00040.1;
Superscaffold1	.	exon	199620	199775	.	-	.	ID=exon-Etr00040.1-3;Parent=rna-Etr00040.1;
Superscaffold1	.	mRNA	197479	199775	.	-	.	ID=rna-Etr00040.2;Parent=gene-Etr00040;
Superscaffold1	.	exon	197479	199392	.	-	.	ID=exon-Etr00040.2-1;Parent=rna-Etr00040.2;
Superscaffold1	.	three_prime_UTR	197479	198955	.	-	.	ID=utr-Etr00040.2-1;Parent=rna-Etr00040.2;
Superscaffold1	.	CDS	198956	199392	.	-	2	ID=cds-Etr00040.2-1;Parent=rna-Etr00040.2;
Superscaffold1	.	exon	199455	199775	.	-	.	ID=exon-Etr00040.2-2;Parent=rna-Etr00040.2;
Superscaffold1	.	CDS	199455	199488	.	-	0	ID=cds-Etr00040.2-2;Parent=rna-Etr00040.2;
Superscaffold1	.	five_prime_UTR	199489	199775	.	-	.	ID=utr-Etr00040.2-2;Parent=rna-Etr00040.2;
Superscaffold1	.	gene	200501	206623	.	+	.	ID=gene-Etr00041;
Superscaffold1	.	mRNA	200501	206623	.	+	.	ID=rna-Etr00041.1;Parent=gene-Etr00041;
Superscaffold1	.	five_prime_UTR	200501	200668	.	+	.	ID=utr-Etr00041.1-1;Parent=rna-Etr00041.1;
Superscaffold1	.	exon	200501	202654	.	+	.	ID=exon-Etr00041.1-1;Parent=rna-Etr00041.1;
Superscaffold1	.	CDS	200669	202393	.	+	0	ID=cds-Etr00041.1-1;Parent=rna-Etr00041.1;
Superscaffold1	.	three_prime_UTR	202394	202654	.	+	.	ID=utr-Etr00041.1-2;Parent=rna-Etr00041.1;
Superscaffold1	.	exon	202715	206623	.	+	.	ID=exon-Etr00041.1-2;Parent=rna-Etr00041.1;
Superscaffold1	.	three_prime_UTR	202715	206623	.	+	.	ID=utr-Etr00041.1-3;Parent=rna-Etr00041.1;
Superscaffold1	.	gene	208412	214744	.	-	.	ID=gene-Etr00042;
Superscaffold1	.	mRNA	208412	214744	.	-	.	ID=rna-Etr00042.1;Parent=gene-Etr00042;
Superscaffold1	.	exon	208412	214234	.	-	.	ID=exon-Etr00042.1-1;Parent=rna-Etr00042.1;
Superscaffold1	.	three_prime_UTR	208412	208578	.	-	.	ID=utr-Etr00042.1-1;Parent=rna-Etr00042.1;
Superscaffold1	.	CDS	208579	213852	.	-	0	ID=cds-Etr00042.1-1;Parent=rna-Etr00042.1;
Superscaffold1	.	five_prime_UTR	213853	214234	.	-	.	ID=utr-Etr00042.1-2;Parent=rna-Etr00042.1;
Superscaffold1	.	five_prime_UTR	214314	214744	.	-	.	ID=utr-Etr00042.1-3;Parent=rna-Etr00042.1;
Superscaffold1	.	exon	214314	214744	.	-	.	ID=exon-Etr00042.1-2;Parent=rna-Etr00042.1;
Superscaffold1	.	mRNA	208412	214744	.	-	.	ID=rna-Etr00042.2;Parent=gene-Etr00042;
Superscaffold1	.	exon	208412	214331	.	-	.	ID=exon-Etr00042.2-1;Parent=rna-Etr00042.2;
Superscaffold1	.	three_prime_UTR	208412	208578	.	-	.	ID=utr-Etr00042.2-1;Parent=rna-Etr00042.2;
Superscaffold1	.	CDS	208579	213852	.	-	0	ID=cds-Etr00042.2-1;Parent=rna-Etr00042.2;
Superscaffold1	.	five_prime_UTR	213853	214331	.	-	.	ID=utr-Etr00042.2-2;Parent=rna-Etr00042.2;
Superscaffold1	.	five_prime_UTR	214387	214744	.	-	.	ID=utr-Etr00042.2-3;Parent=rna-Etr00042.2;
Superscaffold1	.	exon	214387	214744	.	-	.	ID=exon-Etr00042.2-2;Parent=rna-Etr00042.2;
Superscaffold1	.	mRNA	208445	214744	.	-	.	ID=rna-Etr00042.3;Parent=gene-Etr00042;
Superscaffold1	.	exon	208445	214234	.	-	.	ID=exon-Etr00042.3-1;Parent=rna-Etr00042.3;
Superscaffold1	.	three_prime_UTR	208445	208578	.	-	.	ID=utr-Etr00042.3-1;Parent=rna-Etr00042.3;
Superscaffold1	.	CDS	208579	214234	.	-	1	ID=cds-Etr00042.3-1;Parent=rna-Etr00042.3;
Superscaffold1	.	exon	214314	214331	.	-	.	ID=exon-Etr00042.3-2;Parent=rna-Etr00042.3;
Superscaffold1	.	CDS	214314	214331	.	-	1	ID=cds-Etr00042.3-2;Parent=rna-Etr00042.3;
Superscaffold1	.	exon	214387	214744	.	-	.	ID=exon-Etr00042.3-3;Parent=rna-Etr00042.3;
Superscaffold1	.	CDS	214387	214400	.	-	0	ID=cds-Etr00042.3-3;Parent=rna-Etr00042.3;
Superscaffold1	.	five_prime_UTR	214401	214744	.	-	.	ID=utr-Etr00042.3-2;Parent=rna-Etr00042.3;
Superscaffold1	.	gene	214849	216150	.	-	.	ID=gene-Etr00043;
Superscaffold1	.	mRNA	214849	216150	.	-	.	ID=rna-Etr00043.1;Parent=gene-Etr00043;
Superscaffold1	.	exon	214849	215690	.	-	.	ID=exon-Etr00043.1-1;Parent=rna-Etr00043.1;
Superscaffold1	.	three_prime_UTR	214849	215125	.	-	.	ID=utr-Etr00043.1-1;Parent=rna-Etr00043.1;
Superscaffold1	.	CDS	215126	215440	.	-	0	ID=cds-Etr00043.1-1;Parent=rna-Etr00043.1;
Superscaffold1	.	five_prime_UTR	215441	215690	.	-	.	ID=utr-Etr00043.1-2;Parent=rna-Etr00043.1;
Superscaffold1	.	five_prime_UTR	215747	215886	.	-	.	ID=utr-Etr00043.1-3;Parent=rna-Etr00043.1;
Superscaffold1	.	exon	215747	215886	.	-	.	ID=exon-Etr00043.1-2;Parent=rna-Etr00043.1;
Superscaffold1	.	five_prime_UTR	215957	216150	.	-	.	ID=utr-Etr00043.1-4;Parent=rna-Etr00043.1;
Superscaffold1	.	exon	215957	216150	.	-	.	ID=exon-Etr00043.1-3;Parent=rna-Etr00043.1;
Superscaffold1	.	gene	216269	219005	.	+	.	ID=gene-Etr00044;
Superscaffold1	.	mRNA	216269	219005	.	+	.	ID=rna-Etr00044.1;Parent=gene-Etr00044;
Superscaffold1	.	five_prime_UTR	216269	216281	.	+	.	ID=utr-Etr00044.1-1;Parent=rna-Etr00044.1;
Superscaffold1	.	exon	216269	219005	.	+	.	ID=exon-Etr00044.1-1;Parent=rna-Etr00044.1;
Superscaffold1	.	CDS	216282	219005	.	+	0	ID=cds-Etr00044.1-1;Parent=rna-Etr00044.1;
Superscaffold1	.	gene	219417	222033	.	+	.	ID=gene-Etr00045;
Superscaffold1	.	mRNA	219417	222033	.	+	.	ID=rna-Etr00045.1;Parent=gene-Etr00045;
Superscaffold1	.	exon	219417	222033	.	+	.	ID=exon-Etr00045.1-1;Parent=rna-Etr00045.1;
Superscaffold1	.	CDS	219417	221393	.	+	0	ID=cds-Etr00045.1-1;Parent=rna-Etr00045.1;
Superscaffold1	.	three_prime_UTR	221394	222033	.	+	.	ID=utr-Etr00045.1-1;Parent=rna-Etr00045.1;
Superscaffold1	.	gene	224007	226392	.	+	.	ID=gene-Etr00046;
Superscaffold1	.	mRNA	224007	226392	.	+	.	ID=rna-Etr00046.1;Parent=gene-Etr00046;
Superscaffold1	.	five_prime_UTR	224007	224080	.	+	.	ID=utr-Etr00046.1-1;Parent=rna-Etr00046.1;
Superscaffold1	.	exon	224007	224255	.	+	.	ID=exon-Etr00046.1-1;Parent=rna-Etr00046.1;
Superscaffold1	.	CDS	224081	224255	.	+	0	ID=cds-Etr00046.1-1;Parent=rna-Etr00046.1;
Superscaffold1	.	exon	224316	224426	.	+	.	ID=exon-Etr00046.1-2;Parent=rna-Etr00046.1;
Superscaffold1	.	CDS	224316	224426	.	+	2	ID=cds-Etr00046.1-2;Parent=rna-Etr00046.1;
Superscaffold1	.	exon	224488	226008	.	+	.	ID=exon-Etr00046.1-3;Parent=rna-Etr00046.1;
Superscaffold1	.	CDS	224488	226008	.	+	2	ID=cds-Etr00046.1-3;Parent=rna-Etr00046.1;
Superscaffold1	.	exon	226079	226392	.	+	.	ID=exon-Etr00046.1-4;Parent=rna-Etr00046.1;
Superscaffold1	.	CDS	226079	226392	.	+	2	ID=cds-Etr00046.1-4;Parent=rna-Etr00046.1;
Superscaffold1	.	gene	228317	231110	.	+	.	ID=gene-Etr00047;
Superscaffold1	.	mRNA	228317	231110	.	+	.	ID=rna-Etr00047.1;Parent=gene-Etr00047;
Superscaffold1	.	five_prime_UTR	228317	228741	.	+	.	ID=utr-Etr00047.1-1;Parent=rna-Etr00047.1;
Superscaffold1	.	exon	228317	228741	.	+	.	ID=exon-Etr00047.1-1;Parent=rna-Etr00047.1;
Superscaffold1	.	five_prime_UTR	228881	228964	.	+	.	ID=utr-Etr00047.1-2;Parent=rna-Etr00047.1;
Superscaffold1	.	exon	228881	229500	.	+	.	ID=exon-Etr00047.1-2;Parent=rna-Etr00047.1;
Superscaffold1	.	CDS	228965	229500	.	+	0	ID=cds-Etr00047.1-1;Parent=rna-Etr00047.1;
Superscaffold1	.	exon	229556	230142	.	+	.	ID=exon-Etr00047.1-3;Parent=rna-Etr00047.1;
Superscaffold1	.	CDS	229556	230142	.	+	1	ID=cds-Etr00047.1-2;Parent=rna-Etr00047.1;
Superscaffold1	.	exon	230209	231110	.	+	.	ID=exon-Etr00047.1-4;Parent=rna-Etr00047.1;
Superscaffold1	.	CDS	230209	230318	.	+	2	ID=cds-Etr00047.1-3;Parent=rna-Etr00047.1;
Superscaffold1	.	three_prime_UTR	230319	231110	.	+	.	ID=utr-Etr00047.1-3;Parent=rna-Etr00047.1;
Superscaffold1	.	mRNA	228317	231110	.	+	.	ID=rna-Etr00047.2;Parent=gene-Etr00047;
Superscaffold1	.	five_prime_UTR	228317	228741	.	+	.	ID=utr-Etr00047.2-1;Parent=rna-Etr00047.2;
Superscaffold1	.	exon	228317	228741	.	+	.	ID=exon-Etr00047.2-1;Parent=rna-Etr00047.2;
Superscaffold1	.	five_prime_UTR	228881	228964	.	+	.	ID=utr-Etr00047.2-2;Parent=rna-Etr00047.2;
Superscaffold1	.	exon	228881	229500	.	+	.	ID=exon-Etr00047.2-2;Parent=rna-Etr00047.2;
Superscaffold1	.	CDS	228965	229500	.	+	0	ID=cds-Etr00047.2-1;Parent=rna-Etr00047.2;
Superscaffold1	.	exon	229556	231110	.	+	.	ID=exon-Etr00047.2-3;Parent=rna-Etr00047.2;
Superscaffold1	.	CDS	229556	230156	.	+	1	ID=cds-Etr00047.2-2;Parent=rna-Etr00047.2;
Superscaffold1	.	three_prime_UTR	230157	231110	.	+	.	ID=utr-Etr00047.2-3;Parent=rna-Etr00047.2;
Superscaffold1	.	mRNA	228317	231110	.	+	.	ID=rna-Etr00047.3;Parent=gene-Etr00047;
Superscaffold1	.	five_prime_UTR	228317	228964	.	+	.	ID=utr-Etr00047.3-1;Parent=rna-Etr00047.3;
Superscaffold1	.	exon	228317	229500	.	+	.	ID=exon-Etr00047.3-1;Parent=rna-Etr00047.3;
Superscaffold1	.	CDS	228965	229500	.	+	0	ID=cds-Etr00047.3-1;Parent=rna-Etr00047.3;
Superscaffold1	.	exon	229556	230142	.	+	.	ID=exon-Etr00047.3-2;Parent=rna-Etr00047.3;
Superscaffold1	.	CDS	229556	230142	.	+	1	ID=cds-Etr00047.3-2;Parent=rna-Etr00047.3;
Superscaffold1	.	exon	230209	231110	.	+	.	ID=exon-Etr00047.3-3;Parent=rna-Etr00047.3;
Superscaffold1	.	CDS	230209	230318	.	+	2	ID=cds-Etr00047.3-3;Parent=rna-Etr00047.3;
Superscaffold1	.	three_prime_UTR	230319	231110	.	+	.	ID=utr-Etr00047.3-2;Parent=rna-Etr00047.3;
Superscaffold1	.	mRNA	228317	231110	.	+	.	ID=rna-Etr00047.4;Parent=gene-Etr00047;
Superscaffold1	.	five_prime_UTR	228317	228964	.	+	.	ID=utr-Etr00047.4-1;Parent=rna-Etr00047.4;
Superscaffold1	.	exon	228317	229500	.	+	.	ID=exon-Etr00047.4-1;Parent=rna-Etr00047.4;
Superscaffold1	.	CDS	228965	229500	.	+	0	ID=cds-Etr00047.4-1;Parent=rna-Etr00047.4;
Superscaffold1	.	exon	229556	231110	.	+	.	ID=exon-Etr00047.4-2;Parent=rna-Etr00047.4;
Superscaffold1	.	CDS	229556	230156	.	+	1	ID=cds-Etr00047.4-2;Parent=rna-Etr00047.4;
Superscaffold1	.	three_prime_UTR	230157	231110	.	+	.	ID=utr-Etr00047.4-2;Parent=rna-Etr00047.4;
Superscaffold1	.	gene	231140	240497	.	+	.	ID=gene-Etr00048;
Superscaffold1	.	mRNA	231140	240497	.	+	.	ID=rna-Etr00048.1;Parent=gene-Etr00048;
Superscaffold1	.	five_prime_UTR	231140	231282	.	+	.	ID=utr-Etr00048.1-1;Parent=rna-Etr00048.1;
Superscaffold1	.	exon	231140	231689	.	+	.	ID=exon-Etr00048.1-1;Parent=rna-Etr00048.1;
Superscaffold1	.	CDS	231283	231689	.	+	0	ID=cds-Etr00048.1-1;Parent=rna-Etr00048.1;
Superscaffold1	.	exon	231748	231859	.	+	.	ID=exon-Etr00048.1-2;Parent=rna-Etr00048.1;
Superscaffold1	.	CDS	231748	231859	.	+	1	ID=cds-Etr00048.1-2;Parent=rna-Etr00048.1;
Superscaffold1	.	exon	231916	235506	.	+	.	ID=exon-Etr00048.1-3;Parent=rna-Etr00048.1;
Superscaffold1	.	CDS	231916	234153	.	+	0	ID=cds-Etr00048.1-3;Parent=rna-Etr00048.1;
Superscaffold1	.	three_prime_UTR	234154	235506	.	+	.	ID=utr-Etr00048.1-2;Parent=rna-Etr00048.1;
Superscaffold1	.	exon	235582	240497	.	+	.	ID=exon-Etr00048.1-4;Parent=rna-Etr00048.1;
Superscaffold1	.	three_prime_UTR	235582	240497	.	+	.	ID=utr-Etr00048.1-3;Parent=rna-Etr00048.1;
Superscaffold1	.	mRNA	231140	240497	.	+	.	ID=rna-Etr00048.2;Parent=gene-Etr00048;
Superscaffold1	.	five_prime_UTR	231140	231760	.	+	.	ID=utr-Etr00048.2-1;Parent=rna-Etr00048.2;
Superscaffold1	.	exon	231140	231859	.	+	.	ID=exon-Etr00048.2-1;Parent=rna-Etr00048.2;
Superscaffold1	.	CDS	231761	231859	.	+	0	ID=cds-Etr00048.2-1;Parent=rna-Etr00048.2;
Superscaffold1	.	exon	231916	235506	.	+	.	ID=exon-Etr00048.2-2;Parent=rna-Etr00048.2;
Superscaffold1	.	CDS	231916	234153	.	+	0	ID=cds-Etr00048.2-2;Parent=rna-Etr00048.2;
Superscaffold1	.	three_prime_UTR	234154	235506	.	+	.	ID=utr-Etr00048.2-2;Parent=rna-Etr00048.2;
Superscaffold1	.	exon	235582	240497	.	+	.	ID=exon-Etr00048.2-3;Parent=rna-Etr00048.2;
Superscaffold1	.	three_prime_UTR	235582	240497	.	+	.	ID=utr-Etr00048.2-3;Parent=rna-Etr00048.2;
Superscaffold1	.	mRNA	231140	240497	.	+	.	ID=rna-Etr00048.3;Parent=gene-Etr00048;
Superscaffold1	.	five_prime_UTR	231140	231954	.	+	.	ID=utr-Etr00048.3-1;Parent=rna-Etr00048.3;
Superscaffold1	.	exon	231140	235506	.	+	.	ID=exon-Etr00048.3-1;Parent=rna-Etr00048.3;
Superscaffold1	.	CDS	231955	234153	.	+	0	ID=cds-Etr00048.3-1;Parent=rna-Etr00048.3;
Superscaffold1	.	three_prime_UTR	234154	235506	.	+	.	ID=utr-Etr00048.3-2;Parent=rna-Etr00048.3;
Superscaffold1	.	exon	235582	240497	.	+	.	ID=exon-Etr00048.3-2;Parent=rna-Etr00048.3;
Superscaffold1	.	three_prime_UTR	235582	240497	.	+	.	ID=utr-Etr00048.3-3;Parent=rna-Etr00048.3;
Superscaffold1	maker	gene	247803	248443	.	+	.	ID=gene-Etr00049;
Superscaffold1	maker	mRNA	247803	248443	.	+	.	ID=rna-Etr00049.1;Parent=gene-Etr00049;
Superscaffold1	maker	exon	247803	247836	.	+	.	ID=exon-Etr00049.1-1;Parent=rna-Etr00049.1;
Superscaffold1	maker	CDS	247803	247836	.	+	0	ID=cds-Etr00049.1-1;Parent=rna-Etr00049.1;
Superscaffold1	maker	exon	247892	248274	.	+	.	ID=exon-Etr00049.1-2;Parent=rna-Etr00049.1;
Superscaffold1	maker	CDS	247892	248274	.	+	2	ID=cds-Etr00049.1-2;Parent=rna-Etr00049.1;
Superscaffold1	maker	exon	248324	248443	.	+	.	ID=exon-Etr00049.1-3;Parent=rna-Etr00049.1;
Superscaffold1	maker	CDS	248324	248443	.	+	0	ID=cds-Etr00049.1-3;Parent=rna-Etr00049.1;
Superscaffold1	.	gene	250894	252247	.	+	.	ID=gene-Etr00050;
Superscaffold1	.	mRNA	250894	252247	.	+	.	ID=rna-Etr00050.1;Parent=gene-Etr00050;
Superscaffold1	.	exon	250894	251218	.	+	.	ID=exon-Etr00050.1-1;Parent=rna-Etr00050.1;
Superscaffold1	.	CDS	250894	251218	.	+	0	ID=cds-Etr00050.1-1;Parent=rna-Etr00050.1;
Superscaffold1	.	exon	251271	252247	.	+	.	ID=exon-Etr00050.1-2;Parent=rna-Etr00050.1;
Superscaffold1	.	CDS	251271	252247	.	+	2	ID=cds-Etr00050.1-2;Parent=rna-Etr00050.1;
Superscaffold1	maker	gene	252909	254608	.	+	.	ID=gene-Etr00051;
Superscaffold1	maker	mRNA	252909	254608	.	+	.	ID=rna-Etr00051.1;Parent=gene-Etr00051;
Superscaffold1	maker	exon	252909	253569	.	+	.	ID=exon-Etr00051.1-1;Parent=rna-Etr00051.1;
Superscaffold1	maker	CDS	252909	253569	.	+	0	ID=cds-Etr00051.1-1;Parent=rna-Etr00051.1;
Superscaffold1	maker	exon	253623	254608	.	+	.	ID=exon-Etr00051.1-2;Parent=rna-Etr00051.1;
Superscaffold1	maker	CDS	253623	254608	.	+	2	ID=cds-Etr00051.1-2;Parent=rna-Etr00051.1;
Superscaffold1	maker	gene	261424	264100	.	+	.	ID=gene-Etr00052;
Superscaffold1	maker	mRNA	261424	264100	.	+	.	ID=rna-Etr00052.1;Parent=gene-Etr00052;
Superscaffold1	maker	exon	261424	261960	.	+	.	ID=exon-Etr00052.1-1;Parent=rna-Etr00052.1;
Superscaffold1	maker	CDS	261424	261960	.	+	0	ID=cds-Etr00052.1-1;Parent=rna-Etr00052.1;
Superscaffold1	maker	exon	262012	263092	.	+	.	ID=exon-Etr00052.1-2;Parent=rna-Etr00052.1;
Superscaffold1	maker	CDS	262012	263092	.	+	0	ID=cds-Etr00052.1-2;Parent=rna-Etr00052.1;
Superscaffold1	maker	exon	263149	263450	.	+	.	ID=exon-Etr00052.1-3;Parent=rna-Etr00052.1;
Superscaffold1	maker	CDS	263149	263450	.	+	2	ID=cds-Etr00052.1-3;Parent=rna-Etr00052.1;
Superscaffold1	maker	exon	263501	263678	.	+	.	ID=exon-Etr00052.1-4;Parent=rna-Etr00052.1;
Superscaffold1	maker	CDS	263501	263678	.	+	0	ID=cds-Etr00052.1-4;Parent=rna-Etr00052.1;
Superscaffold1	maker	exon	263742	264100	.	+	.	ID=exon-Etr00052.1-5;Parent=rna-Etr00052.1;
Superscaffold1	maker	CDS	263742	264100	.	+	2	ID=cds-Etr00052.1-5;Parent=rna-Etr00052.1;
Superscaffold1	.	gene	266388	270230	.	+	.	ID=gene-Etr00053;
Superscaffold1	.	mRNA	266388	270230	.	+	.	ID=rna-Etr00053.1;Parent=gene-Etr00053;
Superscaffold1	.	five_prime_UTR	266388	266646	.	+	.	ID=utr-Etr00053.1-1;Parent=rna-Etr00053.1;
Superscaffold1	.	exon	266388	270230	.	+	.	ID=exon-Etr00053.1-1;Parent=rna-Etr00053.1;
Superscaffold1	.	CDS	266647	268812	.	+	0	ID=cds-Etr00053.1-1;Parent=rna-Etr00053.1;
Superscaffold1	.	three_prime_UTR	268813	270230	.	+	.	ID=utr-Etr00053.1-2;Parent=rna-Etr00053.1;
Superscaffold1	.	gene	270773	273945	.	+	.	ID=gene-Etr00054;
Superscaffold1	.	mRNA	270773	273945	.	+	.	ID=rna-Etr00054.1;Parent=gene-Etr00054;
Superscaffold1	.	five_prime_UTR	270773	270846	.	+	.	ID=utr-Etr00054.1-1;Parent=rna-Etr00054.1;
Superscaffold1	.	exon	270773	270957	.	+	.	ID=exon-Etr00054.1-1;Parent=rna-Etr00054.1;
Superscaffold1	.	CDS	270847	270957	.	+	0	ID=cds-Etr00054.1-1;Parent=rna-Etr00054.1;
Superscaffold1	.	exon	271034	272077	.	+	.	ID=exon-Etr00054.1-2;Parent=rna-Etr00054.1;
Superscaffold1	.	CDS	271034	272077	.	+	0	ID=cds-Etr00054.1-2;Parent=rna-Etr00054.1;
Superscaffold1	.	exon	272129	273945	.	+	.	ID=exon-Etr00054.1-3;Parent=rna-Etr00054.1;
Superscaffold1	.	CDS	272129	273370	.	+	0	ID=cds-Etr00054.1-3;Parent=rna-Etr00054.1;
Superscaffold1	.	three_prime_UTR	273371	273945	.	+	.	ID=utr-Etr00054.1-2;Parent=rna-Etr00054.1;
Superscaffold1	.	mRNA	270773	273945	.	+	.	ID=rna-Etr00054.2;Parent=gene-Etr00054;
Superscaffold1	.	five_prime_UTR	270773	271597	.	+	.	ID=utr-Etr00054.2-1;Parent=rna-Etr00054.2;
Superscaffold1	.	exon	270773	272077	.	+	.	ID=exon-Etr00054.2-1;Parent=rna-Etr00054.2;
Superscaffold1	.	CDS	271598	272077	.	+	0	ID=cds-Etr00054.2-1;Parent=rna-Etr00054.2;
Superscaffold1	.	exon	272129	273945	.	+	.	ID=exon-Etr00054.2-2;Parent=rna-Etr00054.2;
Superscaffold1	.	CDS	272129	273370	.	+	0	ID=cds-Etr00054.2-2;Parent=rna-Etr00054.2;
Superscaffold1	.	three_prime_UTR	273371	273945	.	+	.	ID=utr-Etr00054.2-2;Parent=rna-Etr00054.2;
Superscaffold1	.	gene	276092	278304	.	+	.	ID=gene-Etr00055;
Superscaffold1	.	mRNA	276092	278304	.	+	.	ID=rna-Etr00055.1;Parent=gene-Etr00055;
Superscaffold1	.	five_prime_UTR	276092	276600	.	+	.	ID=utr-Etr00055.1-1;Parent=rna-Etr00055.1;
Superscaffold1	.	exon	276092	278304	.	+	.	ID=exon-Etr00055.1-1;Parent=rna-Etr00055.1;
Superscaffold1	.	CDS	276601	277122	.	+	0	ID=cds-Etr00055.1-1;Parent=rna-Etr00055.1;
Superscaffold1	.	three_prime_UTR	277123	278304	.	+	.	ID=utr-Etr00055.1-2;Parent=rna-Etr00055.1;
Superscaffold1	.	gene	282892	289331	.	-	.	ID=gene-Etr00056;
Superscaffold1	.	mRNA	282892	289331	.	-	.	ID=rna-Etr00056.1;Parent=gene-Etr00056;
Superscaffold1	.	exon	282892	289331	.	-	.	ID=exon-Etr00056.1-1;Parent=rna-Etr00056.1;
Superscaffold1	.	three_prime_UTR	282892	285116	.	-	.	ID=utr-Etr00056.1-1;Parent=rna-Etr00056.1;
Superscaffold1	.	CDS	285117	287675	.	-	0	ID=cds-Etr00056.1-1;Parent=rna-Etr00056.1;
Superscaffold1	.	five_prime_UTR	287676	289331	.	-	.	ID=utr-Etr00056.1-2;Parent=rna-Etr00056.1;
Superscaffold1	.	gene	292853	294120	.	+	.	ID=gene-Etr00057;
Superscaffold1	.	mRNA	292853	294120	.	+	.	ID=rna-Etr00057.1;Parent=gene-Etr00057;
Superscaffold1	.	five_prime_UTR	292853	292889	.	+	.	ID=utr-Etr00057.1-1;Parent=rna-Etr00057.1;
Superscaffold1	.	exon	292853	292941	.	+	.	ID=exon-Etr00057.1-1;Parent=rna-Etr00057.1;
Superscaffold1	.	CDS	292890	292941	.	+	0	ID=cds-Etr00057.1-1;Parent=rna-Etr00057.1;
Superscaffold1	.	exon	293006	294120	.	+	.	ID=exon-Etr00057.1-2;Parent=rna-Etr00057.1;
Superscaffold1	.	CDS	293006	294075	.	+	2	ID=cds-Etr00057.1-2;Parent=rna-Etr00057.1;
Superscaffold1	.	three_prime_UTR	294076	294120	.	+	.	ID=utr-Etr00057.1-2;Parent=rna-Etr00057.1;
Superscaffold1	maker	gene	297565	299368	.	-	.	ID=gene-Etr00058;
Superscaffold1	maker	mRNA	297565	299368	.	-	.	ID=rna-Etr00058.1;Parent=gene-Etr00058;
Superscaffold1	maker	exon	297565	299296	.	-	.	ID=exon-Etr00058.1-1;Parent=rna-Etr00058.1;
Superscaffold1	maker	CDS	297565	299296	.	-	1	ID=cds-Etr00058.1-1;Parent=rna-Etr00058.1;
Superscaffold1	maker	exon	299343	299368	.	-	.	ID=exon-Etr00058.1-2;Parent=rna-Etr00058.1;
Superscaffold1	maker	CDS	299343	299368	.	-	0	ID=cds-Etr00058.1-2;Parent=rna-Etr00058.1;
Superscaffold1	maker	gene	300535	301774	.	+	.	ID=gene-Etr00059;
Superscaffold1	maker	mRNA	300535	301774	.	+	.	ID=rna-Etr00059.1;Parent=gene-Etr00059;
Superscaffold1	maker	exon	300535	300648	.	+	.	ID=exon-Etr00059.1-1;Parent=rna-Etr00059.1;
Superscaffold1	maker	CDS	300535	300648	.	+	0	ID=cds-Etr00059.1-1;Parent=rna-Etr00059.1;
Superscaffold1	maker	exon	300710	301774	.	+	.	ID=exon-Etr00059.1-2;Parent=rna-Etr00059.1;
Superscaffold1	maker	CDS	300710	301774	.	+	0	ID=cds-Etr00059.1-2;Parent=rna-Etr00059.1;
Superscaffold1	.	gene	306733	309414	.	-	.	ID=gene-Etr00060;
Superscaffold1	.	mRNA	306733	309414	.	-	.	ID=rna-Etr00060.1;Parent=gene-Etr00060;
Superscaffold1	.	exon	306733	308694	.	-	.	ID=exon-Etr00060.1-1;Parent=rna-Etr00060.1;
Superscaffold1	.	three_prime_UTR	306733	307966	.	-	.	ID=utr-Etr00060.1-1;Parent=rna-Etr00060.1;
Superscaffold1	.	CDS	307967	308694	.	-	2	ID=cds-Etr00060.1-1;Parent=rna-Etr00060.1;
Superscaffold1	.	exon	308767	309414	.	-	.	ID=exon-Etr00060.1-2;Parent=rna-Etr00060.1;
Superscaffold1	.	CDS	308767	309367	.	-	0	ID=cds-Etr00060.1-2;Parent=rna-Etr00060.1;
Superscaffold1	.	five_prime_UTR	309368	309414	.	-	.	ID=utr-Etr00060.1-2;Parent=rna-Etr00060.1;
Superscaffold1	.	gene	309641	312887	.	-	.	ID=gene-Etr00061;
Superscaffold1	.	mRNA	309641	312887	.	-	.	ID=rna-Etr00061.1;Parent=gene-Etr00061;
Superscaffold1	.	exon	309641	312887	.	-	.	ID=exon-Etr00061.1-1;Parent=rna-Etr00061.1;
Superscaffold1	.	three_prime_UTR	309641	310482	.	-	.	ID=utr-Etr00061.1-1;Parent=rna-Etr00061.1;
Superscaffold1	.	CDS	310483	312234	.	-	0	ID=cds-Etr00061.1-1;Parent=rna-Etr00061.1;
Superscaffold1	.	five_prime_UTR	312235	312887	.	-	.	ID=utr-Etr00061.1-2;Parent=rna-Etr00061.1;
Superscaffold1	.	gene	313392	317981	.	+	.	ID=gene-Etr00062;
Superscaffold1	.	mRNA	313392	317981	.	+	.	ID=rna-Etr00062.1;Parent=gene-Etr00062;
Superscaffold1	.	five_prime_UTR	313392	313538	.	+	.	ID=utr-Etr00062.1-1;Parent=rna-Etr00062.1;
Superscaffold1	.	exon	313392	313575	.	+	.	ID=exon-Etr00062.1-1;Parent=rna-Etr00062.1;
Superscaffold1	.	CDS	313539	313575	.	+	0	ID=cds-Etr00062.1-1;Parent=rna-Etr00062.1;
Superscaffold1	.	exon	313628	317981	.	+	.	ID=exon-Etr00062.1-2;Parent=rna-Etr00062.1;
Superscaffold1	.	CDS	313628	317541	.	+	2	ID=cds-Etr00062.1-2;Parent=rna-Etr00062.1;
Superscaffold1	.	three_prime_UTR	317542	317981	.	+	.	ID=utr-Etr00062.1-2;Parent=rna-Etr00062.1;
Superscaffold1	.	gene	318054	322812	.	+	.	ID=gene-Etr00063;
Superscaffold1	.	mRNA	318054	322812	.	+	.	ID=rna-Etr00063.1;Parent=gene-Etr00063;
Superscaffold1	.	five_prime_UTR	318054	318510	.	+	.	ID=utr-Etr00063.1-1;Parent=rna-Etr00063.1;
Superscaffold1	.	exon	318054	322812	.	+	.	ID=exon-Etr00063.1-1;Parent=rna-Etr00063.1;
Superscaffold1	.	CDS	318511	319521	.	+	0	ID=cds-Etr00063.1-1;Parent=rna-Etr00063.1;
Superscaffold1	.	three_prime_UTR	319522	322812	.	+	.	ID=utr-Etr00063.1-2;Parent=rna-Etr00063.1;
Superscaffold1	AUGUS	gene	324328	325214	.	-	.	ID=gene-Etr00064;
Superscaffold1	AUGUS	mRNA	324328	325214	.	-	.	ID=rna-Etr00064.1;Parent=gene-Etr00064;
Superscaffold1	AUGUS	exon	324328	325112	.	-	.	ID=exon-Etr00064.1-1;Parent=rna-Etr00064.1;
Superscaffold1	AUGUS	CDS	324328	325112	.	-	2	ID=cds-Etr00064.1-1;Parent=rna-Etr00064.1;
Superscaffold1	AUGUS	exon	325163	325214	.	-	.	ID=exon-Etr00064.1-2;Parent=rna-Etr00064.1;
Superscaffold1	AUGUS	CDS	325163	325214	.	-	0	ID=cds-Etr00064.1-2;Parent=rna-Etr00064.1;
Superscaffold1	maker	gene	327988	328815	.	+	.	ID=gene-Etr00065;
Superscaffold1	maker	mRNA	327988	328815	.	+	.	ID=rna-Etr00065.1;Parent=gene-Etr00065;
Superscaffold1	maker	exon	327988	328815	.	+	.	ID=exon-Etr00065.1-1;Parent=rna-Etr00065.1;
Superscaffold1	maker	CDS	327988	328815	.	+	0	ID=cds-Etr00065.1-1;Parent=rna-Etr00065.1;
Superscaffold1	maker	gene	329323	330807	.	-	.	ID=gene-Etr00066;
Superscaffold1	maker	mRNA	329323	330807	.	-	.	ID=rna-Etr00066.1;Parent=gene-Etr00066;
Superscaffold1	maker	exon	329323	330807	.	-	.	ID=exon-Etr00066.1-1;Parent=rna-Etr00066.1;
Superscaffold1	maker	CDS	329323	330807	.	-	0	ID=cds-Etr00066.1-1;Parent=rna-Etr00066.1;
Superscaffold1	.	gene	332370	337827	.	-	.	ID=gene-Etr00067;
Superscaffold1	.	mRNA	332370	337827	.	-	.	ID=rna-Etr00067.1;Parent=gene-Etr00067;
Superscaffold1	.	exon	332370	333639	.	-	.	ID=exon-Etr00067.1-1;Parent=rna-Etr00067.1;
Superscaffold1	.	three_prime_UTR	332370	333211	.	-	.	ID=utr-Etr00067.1-1;Parent=rna-Etr00067.1;
Superscaffold1	.	CDS	333212	333639	.	-	2	ID=cds-Etr00067.1-1;Parent=rna-Etr00067.1;
Superscaffold1	.	exon	333692	334575	.	-	.	ID=exon-Etr00067.1-2;Parent=rna-Etr00067.1;
Superscaffold1	.	CDS	333692	334268	.	-	0	ID=cds-Etr00067.1-2;Parent=rna-Etr00067.1;
Superscaffold1	.	five_prime_UTR	334269	334575	.	-	.	ID=utr-Etr00067.1-2;Parent=rna-Etr00067.1;
Superscaffold1	.	five_prime_UTR	334637	334759	.	-	.	ID=utr-Etr00067.1-3;Parent=rna-Etr00067.1;
Superscaffold1	.	exon	334637	334759	.	-	.	ID=exon-Etr00067.1-3;Parent=rna-Etr00067.1;
Superscaffold1	.	five_prime_UTR	334851	335911	.	-	.	ID=utr-Etr00067.1-4;Parent=rna-Etr00067.1;
Superscaffold1	.	exon	334851	335911	.	-	.	ID=exon-Etr00067.1-4;Parent=rna-Etr00067.1;
Superscaffold1	.	five_prime_UTR	335960	336518	.	-	.	ID=utr-Etr00067.1-5;Parent=rna-Etr00067.1;
Superscaffold1	.	exon	335960	336518	.	-	.	ID=exon-Etr00067.1-5;Parent=rna-Etr00067.1;
Superscaffold1	.	five_prime_UTR	336580	337827	.	-	.	ID=utr-Etr00067.1-6;Parent=rna-Etr00067.1;
Superscaffold1	.	exon	336580	337827	.	-	.	ID=exon-Etr00067.1-6;Parent=rna-Etr00067.1;
Superscaffold1	.	mRNA	332370	337827	.	-	.	ID=rna-Etr00067.2;Parent=gene-Etr00067;
Superscaffold1	.	exon	332370	333639	.	-	.	ID=exon-Etr00067.2-1;Parent=rna-Etr00067.2;
Superscaffold1	.	three_prime_UTR	332370	333211	.	-	.	ID=utr-Etr00067.2-1;Parent=rna-Etr00067.2;
Superscaffold1	.	CDS	333212	333639	.	-	2	ID=cds-Etr00067.2-1;Parent=rna-Etr00067.2;
Superscaffold1	.	exon	333692	334575	.	-	.	ID=exon-Etr00067.2-2;Parent=rna-Etr00067.2;
Superscaffold1	.	CDS	333692	334268	.	-	0	ID=cds-Etr00067.2-2;Parent=rna-Etr00067.2;
Superscaffold1	.	five_prime_UTR	334269	334575	.	-	.	ID=utr-Etr00067.2-2;Parent=rna-Etr00067.2;
Superscaffold1	.	five_prime_UTR	334637	337827	.	-	.	ID=utr-Etr00067.2-3;Parent=rna-Etr00067.2;
Superscaffold1	.	exon	334637	337827	.	-	.	ID=exon-Etr00067.2-3;Parent=rna-Etr00067.2;
Superscaffold1	.	gene	338051	341476	.	+	.	ID=gene-Etr00068;
Superscaffold1	.	mRNA	338051	341476	.	+	.	ID=rna-Etr00068.1;Parent=gene-Etr00068;
Superscaffold1	.	five_prime_UTR	338051	338343	.	+	.	ID=utr-Etr00068.1-1;Parent=rna-Etr00068.1;
Superscaffold1	.	exon	338051	338343	.	+	.	ID=exon-Etr00068.1-1;Parent=rna-Etr00068.1;
Superscaffold1	.	five_prime_UTR	338413	338870	.	+	.	ID=utr-Etr00068.1-2;Parent=rna-Etr00068.1;
Superscaffold1	.	exon	338413	341306	.	+	.	ID=exon-Etr00068.1-2;Parent=rna-Etr00068.1;
Superscaffold1	.	CDS	338871	341306	.	+	0	ID=cds-Etr00068.1-1;Parent=rna-Etr00068.1;
Superscaffold1	.	exon	341367	341476	.	+	.	ID=exon-Etr00068.1-3;Parent=rna-Etr00068.1;
Superscaffold1	.	CDS	341367	341402	.	+	0	ID=cds-Etr00068.1-2;Parent=rna-Etr00068.1;
Superscaffold1	.	three_prime_UTR	341403	341476	.	+	.	ID=utr-Etr00068.1-3;Parent=rna-Etr00068.1;
Superscaffold1	.	gene	341966	345892	.	-	.	ID=gene-Etr00069;
Superscaffold1	.	mRNA	341966	345892	.	-	.	ID=rna-Etr00069.1;Parent=gene-Etr00069;
Superscaffold1	.	exon	341966	344283	.	-	.	ID=exon-Etr00069.1-1;Parent=rna-Etr00069.1;
Superscaffold1	.	three_prime_UTR	341966	344168	.	-	.	ID=utr-Etr00069.1-1;Parent=rna-Etr00069.1;
Superscaffold1	.	CDS	344169	344283	.	-	1	ID=cds-Etr00069.1-1;Parent=rna-Etr00069.1;
Superscaffold1	.	exon	344339	345892	.	-	.	ID=exon-Etr00069.1-2;Parent=rna-Etr00069.1;
Superscaffold1	.	CDS	344339	345258	.	-	0	ID=cds-Etr00069.1-2;Parent=rna-Etr00069.1;
Superscaffold1	.	five_prime_UTR	345259	345892	.	-	.	ID=utr-Etr00069.1-2;Parent=rna-Etr00069.1;
Superscaffold1	.	gene	346053	350456	.	-	.	ID=gene-Etr00070;
Superscaffold1	.	mRNA	346053	350456	.	-	.	ID=rna-Etr00070.1;Parent=gene-Etr00070;
Superscaffold1	.	exon	346053	349359	.	-	.	ID=exon-Etr00070.1-1;Parent=rna-Etr00070.1;
Superscaffold1	.	three_prime_UTR	346053	348269	.	-	.	ID=utr-Etr00070.1-1;Parent=rna-Etr00070.1;
Superscaffold1	.	CDS	348270	349359	.	-	1	ID=cds-Etr00070.1-1;Parent=rna-Etr00070.1;
Superscaffold1	.	exon	349413	350364	.	-	.	ID=exon-Etr00070.1-2;Parent=rna-Etr00070.1;
Superscaffold1	.	CDS	349413	350364	.	-	2	ID=cds-Etr00070.1-2;Parent=rna-Etr00070.1;
Superscaffold1	.	exon	350414	350456	.	-	.	ID=exon-Etr00070.1-3;Parent=rna-Etr00070.1;
Superscaffold1	.	CDS	350414	350456	.	-	0	ID=cds-Etr00070.1-3;Parent=rna-Etr00070.1;
Superscaffold1	AUGUS	gene	351287	351749	.	-	.	ID=gene-Etr00071;
Superscaffold1	AUGUS	mRNA	351287	351749	.	-	.	ID=rna-Etr00071.1;Parent=gene-Etr00071;
Superscaffold1	AUGUS	exon	351287	351582	.	-	.	ID=exon-Etr00071.1-1;Parent=rna-Etr00071.1;
Superscaffold1	AUGUS	CDS	351287	351582	.	-	2	ID=cds-Etr00071.1-1;Parent=rna-Etr00071.1;
Superscaffold1	AUGUS	exon	351638	351749	.	-	.	ID=exon-Etr00071.1-2;Parent=rna-Etr00071.1;
Superscaffold1	AUGUS	CDS	351638	351749	.	-	0	ID=cds-Etr00071.1-2;Parent=rna-Etr00071.1;
Superscaffold1	.	gene	355226	356271	.	-	.	ID=gene-Etr00072;
Superscaffold1	.	mRNA	355226	356271	.	-	.	ID=rna-Etr00072.1;Parent=gene-Etr00072;
Superscaffold1	.	exon	355226	355521	.	-	.	ID=exon-Etr00072.1-1;Parent=rna-Etr00072.1;
Superscaffold1	.	three_prime_UTR	355226	355365	.	-	.	ID=utr-Etr00072.1-1;Parent=rna-Etr00072.1;
Superscaffold1	.	CDS	355366	355521	.	-	0	ID=cds-Etr00072.1-1;Parent=rna-Etr00072.1;
Superscaffold1	.	exon	355571	356072	.	-	.	ID=exon-Etr00072.1-2;Parent=rna-Etr00072.1;
Superscaffold1	.	CDS	355571	356072	.	-	1	ID=cds-Etr00072.1-2;Parent=rna-Etr00072.1;
Superscaffold1	.	exon	356123	356151	.	-	.	ID=exon-Etr00072.1-3;Parent=rna-Etr00072.1;
Superscaffold1	.	CDS	356123	356151	.	-	0	ID=cds-Etr00072.1-3;Parent=rna-Etr00072.1;
Superscaffold1	.	exon	356201	356271	.	-	.	ID=exon-Etr00072.1-4;Parent=rna-Etr00072.1;
Superscaffold1	.	CDS	356201	356242	.	-	0	ID=cds-Etr00072.1-4;Parent=rna-Etr00072.1;
Superscaffold1	.	five_prime_UTR	356243	356271	.	-	.	ID=utr-Etr00072.1-2;Parent=rna-Etr00072.1;
Superscaffold1	maker	gene	357437	360439	.	-	.	ID=gene-Etr00073;
Superscaffold1	maker	mRNA	357437	360439	.	-	.	ID=rna-Etr00073.1;Parent=gene-Etr00073;
Superscaffold1	maker	exon	357437	360321	.	-	.	ID=exon-Etr00073.1-1;Parent=rna-Etr00073.1;
Superscaffold1	maker	CDS	357437	360321	.	-	2	ID=cds-Etr00073.1-1;Parent=rna-Etr00073.1;
Superscaffold1	maker	exon	360406	360439	.	-	.	ID=exon-Etr00073.1-2;Parent=rna-Etr00073.1;
Superscaffold1	maker	CDS	360406	360439	.	-	0	ID=cds-Etr00073.1-2;Parent=rna-Etr00073.1;
Superscaffold1	maker	gene	361179	362666	.	+	.	ID=gene-Etr00074;
Superscaffold1	maker	mRNA	361179	362666	.	+	.	ID=rna-Etr00074.1;Parent=gene-Etr00074;
Superscaffold1	maker	exon	361179	362666	.	+	.	ID=exon-Etr00074.1-1;Parent=rna-Etr00074.1;
Superscaffold1	maker	CDS	361179	362666	.	+	0	ID=cds-Etr00074.1-1;Parent=rna-Etr00074.1;
Superscaffold1	maker	gene	362898	364002	.	-	.	ID=gene-Etr00075;
Superscaffold1	maker	mRNA	362898	364002	.	-	.	ID=rna-Etr00075.1;Parent=gene-Etr00075;
Superscaffold1	maker	exon	362898	363491	.	-	.	ID=exon-Etr00075.1-1;Parent=rna-Etr00075.1;
Superscaffold1	maker	CDS	362898	363491	.	-	0	ID=cds-Etr00075.1-1;Parent=rna-Etr00075.1;
Superscaffold1	maker	exon	363586	364002	.	-	.	ID=exon-Etr00075.1-2;Parent=rna-Etr00075.1;
Superscaffold1	maker	CDS	363586	364002	.	-	0	ID=cds-Etr00075.1-2;Parent=rna-Etr00075.1;
Superscaffold1	.	gene	364400	366099	.	-	.	ID=gene-Etr00076;
Superscaffold1	.	mRNA	364400	366099	.	-	.	ID=rna-Etr00076.1;Parent=gene-Etr00076;
Superscaffold1	.	exon	364400	365322	.	-	.	ID=exon-Etr00076.1-1;Parent=rna-Etr00076.1;
Superscaffold1	.	CDS	364400	365322	.	-	2	ID=cds-Etr00076.1-1;Parent=rna-Etr00076.1;
Superscaffold1	.	exon	365370	366099	.	-	.	ID=exon-Etr00076.1-2;Parent=rna-Etr00076.1;
Superscaffold1	.	CDS	365370	366099	.	-	0	ID=cds-Etr00076.1-2;Parent=rna-Etr00076.1;
Superscaffold1	maker	gene	367806	369362	.	+	.	ID=gene-Etr00077;
Superscaffold1	maker	mRNA	367806	369362	.	+	.	ID=rna-Etr00077.1;Parent=gene-Etr00077;
Superscaffold1	maker	exon	367806	369362	.	+	.	ID=exon-Etr00077.1-1;Parent=rna-Etr00077.1;
Superscaffold1	maker	CDS	367806	369362	.	+	0	ID=cds-Etr00077.1-1;Parent=rna-Etr00077.1;
Superscaffold1	maker	gene	371358	373322	.	+	.	ID=gene-Etr00078;
Superscaffold1	maker	mRNA	371358	373322	.	+	.	ID=rna-Etr00078.1;Parent=gene-Etr00078;
Superscaffold1	maker	exon	371358	373322	.	+	.	ID=exon-Etr00078.1-1;Parent=rna-Etr00078.1;
Superscaffold1	maker	CDS	371358	373322	.	+	0	ID=cds-Etr00078.1-1;Parent=rna-Etr00078.1;
Superscaffold1	.	gene	374076	376040	.	+	.	ID=gene-Etr00079;
Superscaffold1	.	mRNA	374076	376040	.	+	.	ID=rna-Etr00079.1;Parent=gene-Etr00079;
Superscaffold1	.	exon	374076	375698	.	+	.	ID=exon-Etr00079.1-1;Parent=rna-Etr00079.1;
Superscaffold1	.	CDS	374076	375698	.	+	0	ID=cds-Etr00079.1-1;Parent=rna-Etr00079.1;
Superscaffold1	.	exon	375760	375903	.	+	.	ID=exon-Etr00079.1-2;Parent=rna-Etr00079.1;
Superscaffold1	.	CDS	375760	375903	.	+	0	ID=cds-Etr00079.1-2;Parent=rna-Etr00079.1;
Superscaffold1	.	exon	375957	376040	.	+	.	ID=exon-Etr00079.1-3;Parent=rna-Etr00079.1;
Superscaffold1	.	CDS	375957	376040	.	+	0	ID=cds-Etr00079.1-3;Parent=rna-Etr00079.1;
Superscaffold1	AUGUS	gene	376186	377506	.	-	.	ID=gene-Etr00080;
Superscaffold1	AUGUS	mRNA	376186	377506	.	-	.	ID=rna-Etr00080.1;Parent=gene-Etr00080;
Superscaffold1	AUGUS	exon	376186	376472	.	-	.	ID=exon-Etr00080.1-1;Parent=rna-Etr00080.1;
Superscaffold1	AUGUS	CDS	376186	376472	.	-	2	ID=cds-Etr00080.1-1;Parent=rna-Etr00080.1;
Superscaffold1	AUGUS	exon	376521	377169	.	-	.	ID=exon-Etr00080.1-2;Parent=rna-Etr00080.1;
Superscaffold1	AUGUS	CDS	376521	377169	.	-	0	ID=cds-Etr00080.1-2;Parent=rna-Etr00080.1;
Superscaffold1	AUGUS	exon	377459	377506	.	-	.	ID=exon-Etr00080.1-3;Parent=rna-Etr00080.1;
Superscaffold1	AUGUS	CDS	377459	377506	.	-	0	ID=cds-Etr00080.1-3;Parent=rna-Etr00080.1;
Superscaffold1	maker	gene	377883	379364	.	+	.	ID=gene-Etr00081;
Superscaffold1	maker	mRNA	377883	379364	.	+	.	ID=rna-Etr00081.1;Parent=gene-Etr00081;
Superscaffold1	maker	exon	377883	379364	.	+	.	ID=exon-Etr00081.1-1;Parent=rna-Etr00081.1;
Superscaffold1	maker	CDS	377883	379364	.	+	0	ID=cds-Etr00081.1-1;Parent=rna-Etr00081.1;
Superscaffold1	maker	gene	381937	382909	.	-	.	ID=gene-Etr00082;
Superscaffold1	maker	mRNA	381937	382909	.	-	.	ID=rna-Etr00082.1;Parent=gene-Etr00082;
Superscaffold1	maker	exon	381937	382123	.	-	.	ID=exon-Etr00082.1-1;Parent=rna-Etr00082.1;
Superscaffold1	maker	CDS	381937	382123	.	-	1	ID=cds-Etr00082.1-1;Parent=rna-Etr00082.1;
Superscaffold1	maker	exon	382179	382361	.	-	.	ID=exon-Etr00082.1-2;Parent=rna-Etr00082.1;
Superscaffold1	maker	CDS	382179	382361	.	-	1	ID=cds-Etr00082.1-2;Parent=rna-Etr00082.1;
Superscaffold1	maker	exon	382418	382793	.	-	.	ID=exon-Etr00082.1-3;Parent=rna-Etr00082.1;
Superscaffold1	maker	CDS	382418	382793	.	-	2	ID=cds-Etr00082.1-3;Parent=rna-Etr00082.1;
Superscaffold1	maker	exon	382861	382909	.	-	.	ID=exon-Etr00082.1-4;Parent=rna-Etr00082.1;
Superscaffold1	maker	CDS	382861	382909	.	-	0	ID=cds-Etr00082.1-4;Parent=rna-Etr00082.1;
Superscaffold1	maker	gene	383524	385432	.	+	.	ID=gene-Etr00083;
Superscaffold1	maker	mRNA	383524	385432	.	+	.	ID=rna-Etr00083.1;Parent=gene-Etr00083;
Superscaffold1	maker	exon	383524	385160	.	+	.	ID=exon-Etr00083.1-1;Parent=rna-Etr00083.1;
Superscaffold1	maker	CDS	383524	385160	.	+	0	ID=cds-Etr00083.1-1;Parent=rna-Etr00083.1;
Superscaffold1	maker	exon	385261	385432	.	+	.	ID=exon-Etr00083.1-2;Parent=rna-Etr00083.1;
Superscaffold1	maker	CDS	385261	385432	.	+	1	ID=cds-Etr00083.1-2;Parent=rna-Etr00083.1;
Superscaffold1	.	gene	386799	389592	.	-	.	ID=gene-Etr00084;
Superscaffold1	.	mRNA	386799	389592	.	-	.	ID=rna-Etr00084.1;Parent=gene-Etr00084;
Superscaffold1	.	exon	386799	388013	.	-	.	ID=exon-Etr00084.1-1;Parent=rna-Etr00084.1;
Superscaffold1	.	three_prime_UTR	386799	387051	.	-	.	ID=utr-Etr00084.1-1;Parent=rna-Etr00084.1;
Superscaffold1	.	CDS	387052	388013	.	-	2	ID=cds-Etr00084.1-1;Parent=rna-Etr00084.1;
Superscaffold1	.	exon	388065	389592	.	-	.	ID=exon-Etr00084.1-2;Parent=rna-Etr00084.1;
Superscaffold1	.	CDS	388065	389592	.	-	0	ID=cds-Etr00084.1-2;Parent=rna-Etr00084.1;
Superscaffold1	.	gene	397012	400039	.	+	.	ID=gene-Etr00085;
Superscaffold1	.	mRNA	397012	400039	.	+	.	ID=rna-Etr00085.1;Parent=gene-Etr00085;
Superscaffold1	.	five_prime_UTR	397012	397096	.	+	.	ID=utr-Etr00085.1-1;Parent=rna-Etr00085.1;
Superscaffold1	.	exon	397012	400039	.	+	.	ID=exon-Etr00085.1-1;Parent=rna-Etr00085.1;
Superscaffold1	.	CDS	397097	399841	.	+	0	ID=cds-Etr00085.1-1;Parent=rna-Etr00085.1;
Superscaffold1	.	three_prime_UTR	399842	400039	.	+	.	ID=utr-Etr00085.1-2;Parent=rna-Etr00085.1;
Superscaffold1	.	gene	400348	405006	.	+	.	ID=gene-Etr00086;
Superscaffold1	.	mRNA	400348	405006	.	+	.	ID=rna-Etr00086.1;Parent=gene-Etr00086;
Superscaffold1	.	exon	400348	401377	.	+	.	ID=exon-Etr00086.1-1;Parent=rna-Etr00086.1;
Superscaffold1	.	CDS	400348	401377	.	+	0	ID=cds-Etr00086.1-1;Parent=rna-Etr00086.1;
Superscaffold1	.	exon	401426	402218	.	+	.	ID=exon-Etr00086.1-2;Parent=rna-Etr00086.1;
Superscaffold1	.	CDS	401426	402218	.	+	2	ID=cds-Etr00086.1-2;Parent=rna-Etr00086.1;
Superscaffold1	.	exon	402266	403582	.	+	.	ID=exon-Etr00086.1-3;Parent=rna-Etr00086.1;
Superscaffold1	.	CDS	402266	403582	.	+	1	ID=cds-Etr00086.1-3;Parent=rna-Etr00086.1;
Superscaffold1	.	exon	403635	405006	.	+	.	ID=exon-Etr00086.1-4;Parent=rna-Etr00086.1;
Superscaffold1	.	CDS	403635	404916	.	+	1	ID=cds-Etr00086.1-4;Parent=rna-Etr00086.1;
Superscaffold1	.	three_prime_UTR	404917	405006	.	+	.	ID=utr-Etr00086.1-1;Parent=rna-Etr00086.1;
Superscaffold1	.	gene	405359	406676	.	-	.	ID=gene-Etr00087;
Superscaffold1	.	mRNA	405359	406676	.	-	.	ID=rna-Etr00087.1;Parent=gene-Etr00087;
Superscaffold1	.	exon	405359	405762	.	-	.	ID=exon-Etr00087.1-1;Parent=rna-Etr00087.1;
Superscaffold1	.	three_prime_UTR	405359	405550	.	-	.	ID=utr-Etr00087.1-1;Parent=rna-Etr00087.1;
Superscaffold1	.	CDS	405551	405762	.	-	2	ID=cds-Etr00087.1-1;Parent=rna-Etr00087.1;
Superscaffold1	.	exon	405866	406676	.	-	.	ID=exon-Etr00087.1-2;Parent=rna-Etr00087.1;
Superscaffold1	.	CDS	405866	406058	.	-	0	ID=cds-Etr00087.1-2;Parent=rna-Etr00087.1;
Superscaffold1	.	five_prime_UTR	406059	406676	.	-	.	ID=utr-Etr00087.1-2;Parent=rna-Etr00087.1;
Superscaffold1	.	gene	407267	407896	.	+	.	ID=gene-Etr00088;
Superscaffold1	.	mRNA	407267	407896	.	+	.	ID=rna-Etr00088.1;Parent=gene-Etr00088;
Superscaffold1	.	exon	407267	407336	.	+	.	ID=exon-Etr00088.1-1;Parent=rna-Etr00088.1;
Superscaffold1	.	CDS	407267	407336	.	+	0	ID=cds-Etr00088.1-1;Parent=rna-Etr00088.1;
Superscaffold1	.	exon	407433	407896	.	+	.	ID=exon-Etr00088.1-2;Parent=rna-Etr00088.1;
Superscaffold1	.	CDS	407433	407896	.	+	2	ID=cds-Etr00088.1-2;Parent=rna-Etr00088.1;
Superscaffold1	.	gene	408270	410556	.	-	.	ID=gene-Etr00089;
Superscaffold1	.	mRNA	408270	410556	.	-	.	ID=rna-Etr00089.1;Parent=gene-Etr00089;
Superscaffold1	.	exon	408270	409496	.	-	.	ID=exon-Etr00089.1-1;Parent=rna-Etr00089.1;
Superscaffold1	.	three_prime_UTR	408270	408711	.	-	.	ID=utr-Etr00089.1-1;Parent=rna-Etr00089.1;
Superscaffold1	.	CDS	408712	409496	.	-	2	ID=cds-Etr00089.1-1;Parent=rna-Etr00089.1;
Superscaffold1	.	exon	409565	410556	.	-	.	ID=exon-Etr00089.1-2;Parent=rna-Etr00089.1;
Superscaffold1	.	CDS	409565	410465	.	-	0	ID=cds-Etr00089.1-2;Parent=rna-Etr00089.1;
Superscaffold1	.	five_prime_UTR	410466	410556	.	-	.	ID=utr-Etr00089.1-2;Parent=rna-Etr00089.1;
Superscaffold1	.	gene	412587	414231	.	-	.	ID=gene-Etr00090;
Superscaffold1	.	mRNA	412587	414231	.	-	.	ID=rna-Etr00090.1;Parent=gene-Etr00090;
Superscaffold1	.	exon	412587	414231	.	-	.	ID=exon-Etr00090.1-1;Parent=rna-Etr00090.1;
Superscaffold1	.	three_prime_UTR	412587	412818	.	-	.	ID=utr-Etr00090.1-1;Parent=rna-Etr00090.1;
Superscaffold1	.	CDS	412819	413916	.	-	0	ID=cds-Etr00090.1-1;Parent=rna-Etr00090.1;
Superscaffold1	.	five_prime_UTR	413917	414231	.	-	.	ID=utr-Etr00090.1-2;Parent=rna-Etr00090.1;
Superscaffold1	.	gene	414497	415404	.	-	.	ID=gene-Etr00091;
Superscaffold1	.	mRNA	414497	415404	.	-	.	ID=rna-Etr00091.1;Parent=gene-Etr00091;
Superscaffold1	.	exon	414497	415404	.	-	.	ID=exon-Etr00091.1-1;Parent=rna-Etr00091.1;
Superscaffold1	.	three_prime_UTR	414497	414611	.	-	.	ID=utr-Etr00091.1-1;Parent=rna-Etr00091.1;
Superscaffold1	.	CDS	414612	415355	.	-	0	ID=cds-Etr00091.1-1;Parent=rna-Etr00091.1;
Superscaffold1	.	five_prime_UTR	415356	415404	.	-	.	ID=utr-Etr00091.1-2;Parent=rna-Etr00091.1;
Superscaffold1	maker	gene	415884	417512	.	+	.	ID=gene-Etr00092;
Superscaffold1	maker	mRNA	415884	417512	.	+	.	ID=rna-Etr00092.1;Parent=gene-Etr00092;
Superscaffold1	maker	exon	415884	417512	.	+	.	ID=exon-Etr00092.1-1;Parent=rna-Etr00092.1;
Superscaffold1	maker	CDS	415884	417512	.	+	0	ID=cds-Etr00092.1-1;Parent=rna-Etr00092.1;
Superscaffold1	maker	gene	417740	418702	.	-	.	ID=gene-Etr00093;
Superscaffold1	maker	mRNA	417740	418702	.	-	.	ID=rna-Etr00093.1;Parent=gene-Etr00093;
Superscaffold1	maker	exon	417740	418702	.	-	.	ID=exon-Etr00093.1-1;Parent=rna-Etr00093.1;
Superscaffold1	maker	CDS	417740	418702	.	-	0	ID=cds-Etr00093.1-1;Parent=rna-Etr00093.1;
Superscaffold1	.	gene	418946	420419	.	-	.	ID=gene-Etr00094;
Superscaffold1	.	mRNA	418946	420419	.	-	.	ID=rna-Etr00094.1;Parent=gene-Etr00094;
Superscaffold1	.	exon	418946	420419	.	-	.	ID=exon-Etr00094.1-1;Parent=rna-Etr00094.1;
Superscaffold1	.	three_prime_UTR	418946	419598	.	-	.	ID=utr-Etr00094.1-1;Parent=rna-Etr00094.1;
Superscaffold1	.	CDS	419599	420351	.	-	0	ID=cds-Etr00094.1-1;Parent=rna-Etr00094.1;
Superscaffold1	.	five_prime_UTR	420352	420419	.	-	.	ID=utr-Etr00094.1-2;Parent=rna-Etr00094.1;
Superscaffold1	.	gene	422299	427286	.	-	.	ID=gene-Etr00095;
Superscaffold1	.	mRNA	422299	427286	.	-	.	ID=rna-Etr00095.1;Parent=gene-Etr00095;
Superscaffold1	.	exon	422299	422649	.	-	.	ID=exon-Etr00095.1-1;Parent=rna-Etr00095.1;
Superscaffold1	.	three_prime_UTR	422299	422564	.	-	.	ID=utr-Etr00095.1-1;Parent=rna-Etr00095.1;
Superscaffold1	.	CDS	422565	422649	.	-	1	ID=cds-Etr00095.1-1;Parent=rna-Etr00095.1;
Superscaffold1	.	exon	422704	424167	.	-	.	ID=exon-Etr00095.1-2;Parent=rna-Etr00095.1;
Superscaffold1	.	CDS	422704	424167	.	-	1	ID=cds-Etr00095.1-2;Parent=rna-Etr00095.1;
Superscaffold1	.	exon	424224	426126	.	-	.	ID=exon-Etr00095.1-3;Parent=rna-Etr00095.1;
Superscaffold1	.	CDS	424224	424300	.	-	0	ID=cds-Etr00095.1-3;Parent=rna-Etr00095.1;
Superscaffold1	.	five_prime_UTR	424301	426126	.	-	.	ID=utr-Etr00095.1-2;Parent=rna-Etr00095.1;
Superscaffold1	.	five_prime_UTR	426194	426619	.	-	.	ID=utr-Etr00095.1-3;Parent=rna-Etr00095.1;
Superscaffold1	.	exon	426194	426619	.	-	.	ID=exon-Etr00095.1-4;Parent=rna-Etr00095.1;
Superscaffold1	.	five_prime_UTR	426675	427162	.	-	.	ID=utr-Etr00095.1-4;Parent=rna-Etr00095.1;
Superscaffold1	.	exon	426675	427162	.	-	.	ID=exon-Etr00095.1-5;Parent=rna-Etr00095.1;
Superscaffold1	.	five_prime_UTR	427217	427286	.	-	.	ID=utr-Etr00095.1-5;Parent=rna-Etr00095.1;
Superscaffold1	.	exon	427217	427286	.	-	.	ID=exon-Etr00095.1-6;Parent=rna-Etr00095.1;
Superscaffold1	.	gene	427802	429591	.	+	.	ID=gene-Etr00096;
Superscaffold1	.	mRNA	427802	429591	.	+	.	ID=rna-Etr00096.1;Parent=gene-Etr00096;
Superscaffold1	.	exon	427802	429591	.	+	.	ID=exon-Etr00096.1-1;Parent=rna-Etr00096.1;
Superscaffold1	.	CDS	427802	429298	.	+	0	ID=cds-Etr00096.1-1;Parent=rna-Etr00096.1;
Superscaffold1	.	three_prime_UTR	429299	429591	.	+	.	ID=utr-Etr00096.1-1;Parent=rna-Etr00096.1;
Superscaffold1	.	gene	429783	432655	.	-	.	ID=gene-Etr00097;
Superscaffold1	.	mRNA	429783	432655	.	-	.	ID=rna-Etr00097.1;Parent=gene-Etr00097;
Superscaffold1	.	exon	429783	430746	.	-	.	ID=exon-Etr00097.1-1;Parent=rna-Etr00097.1;
Superscaffold1	.	three_prime_UTR	429783	430168	.	-	.	ID=utr-Etr00097.1-1;Parent=rna-Etr00097.1;
Superscaffold1	.	CDS	430169	430746	.	-	2	ID=cds-Etr00097.1-1;Parent=rna-Etr00097.1;
Superscaffold1	.	exon	430799	431378	.	-	.	ID=exon-Etr00097.1-2;Parent=rna-Etr00097.1;
Superscaffold1	.	CDS	430799	431378	.	-	0	ID=cds-Etr00097.1-2;Parent=rna-Etr00097.1;
Superscaffold1	.	exon	431426	432299	.	-	.	ID=exon-Etr00097.1-3;Parent=rna-Etr00097.1;
Superscaffold1	.	CDS	431426	432299	.	-	1	ID=cds-Etr00097.1-3;Parent=rna-Etr00097.1;
Superscaffold1	.	exon	432360	432655	.	-	.	ID=exon-Etr00097.1-4;Parent=rna-Etr00097.1;
Superscaffold1	.	CDS	432360	432655	.	-	0	ID=cds-Etr00097.1-4;Parent=rna-Etr00097.1;
Superscaffold1	.	gene	433158	435441	.	-	.	ID=gene-Etr00098;
Superscaffold1	.	mRNA	433158	435441	.	-	.	ID=rna-Etr00098.1;Parent=gene-Etr00098;
Superscaffold1	.	exon	433158	433797	.	-	.	ID=exon-Etr00098.1-1;Parent=rna-Etr00098.1;
Superscaffold1	.	three_prime_UTR	433158	433277	.	-	.	ID=utr-Etr00098.1-1;Parent=rna-Etr00098.1;
Superscaffold1	.	CDS	433278	433797	.	-	1	ID=cds-Etr00098.1-1;Parent=rna-Etr00098.1;
Superscaffold1	.	exon	433887	434819	.	-	.	ID=exon-Etr00098.1-2;Parent=rna-Etr00098.1;
Superscaffold1	.	CDS	433887	434819	.	-	1	ID=cds-Etr00098.1-2;Parent=rna-Etr00098.1;
Superscaffold1	.	exon	434883	435441	.	-	.	ID=exon-Etr00098.1-3;Parent=rna-Etr00098.1;
Superscaffold1	.	CDS	434883	435427	.	-	0	ID=cds-Etr00098.1-3;Parent=rna-Etr00098.1;
Superscaffold1	.	five_prime_UTR	435428	435441	.	-	.	ID=utr-Etr00098.1-2;Parent=rna-Etr00098.1;
Superscaffold1	.	gene	439850	445229	.	+	.	ID=gene-Etr00099;
Superscaffold1	.	mRNA	439850	445229	.	+	.	ID=rna-Etr00099.1;Parent=gene-Etr00099;
Superscaffold1	.	five_prime_UTR	439850	440002	.	+	.	ID=utr-Etr00099.1-1;Parent=rna-Etr00099.1;
Superscaffold1	.	exon	439850	440189	.	+	.	ID=exon-Etr00099.1-1;Parent=rna-Etr00099.1;
Superscaffold1	.	CDS	440003	440189	.	+	0	ID=cds-Etr00099.1-1;Parent=rna-Etr00099.1;
Superscaffold1	.	exon	440244	441681	.	+	.	ID=exon-Etr00099.1-2;Parent=rna-Etr00099.1;
Superscaffold1	.	CDS	440244	441681	.	+	2	ID=cds-Etr00099.1-2;Parent=rna-Etr00099.1;
Superscaffold1	.	exon	441730	445229	.	+	.	ID=exon-Etr00099.1-3;Parent=rna-Etr00099.1;
Superscaffold1	.	CDS	441730	442495	.	+	1	ID=cds-Etr00099.1-3;Parent=rna-Etr00099.1;
Superscaffold1	.	three_prime_UTR	442496	445229	.	+	.	ID=utr-Etr00099.1-2;Parent=rna-Etr00099.1;
Superscaffold1	.	mRNA	439850	445229	.	+	.	ID=rna-Etr00099.2;Parent=gene-Etr00099;
Superscaffold1	.	five_prime_UTR	439850	440572	.	+	.	ID=utr-Etr00099.2-1;Parent=rna-Etr00099.2;
Superscaffold1	.	exon	439850	441681	.	+	.	ID=exon-Etr00099.2-1;Parent=rna-Etr00099.2;
Superscaffold1	.	CDS	440573	441681	.	+	0	ID=cds-Etr00099.2-1;Parent=rna-Etr00099.2;
Superscaffold1	.	exon	441730	445229	.	+	.	ID=exon-Etr00099.2-2;Parent=rna-Etr00099.2;
Superscaffold1	.	CDS	441730	442495	.	+	1	ID=cds-Etr00099.2-2;Parent=rna-Etr00099.2;
Superscaffold1	.	three_prime_UTR	442496	445229	.	+	.	ID=utr-Etr00099.2-2;Parent=rna-Etr00099.2;
Superscaffold1	.	gene	446520	451061	.	+	.	ID=gene-Etr00100;
Superscaffold1	.	mRNA	446520	451061	.	+	.	ID=rna-Etr00100.1;Parent=gene-Etr00100;
Superscaffold1	.	exon	446520	451061	.	+	.	ID=exon-Etr00100.1-1;Parent=rna-Etr00100.1;
Superscaffold1	.	CDS	446520	451061	.	+	0	ID=cds-Etr00100.1-1;Parent=rna-Etr00100.1;
Superscaffold1	.	gene	452135	454612	.	-	.	ID=gene-Etr00101;
Superscaffold1	.	mRNA	452135	454612	.	-	.	ID=rna-Etr00101.1;Parent=gene-Etr00101;
Superscaffold1	.	exon	452135	454612	.	-	.	ID=exon-Etr00101.1-1;Parent=rna-Etr00101.1;
Superscaffold1	.	CDS	452135	454612	.	-	0	ID=cds-Etr00101.1-1;Parent=rna-Etr00101.1;
Superscaffold1	.	gene	455382	457180	.	+	.	ID=gene-Etr00102;
Superscaffold1	.	mRNA	455382	457180	.	+	.	ID=rna-Etr00102.1;Parent=gene-Etr00102;
Superscaffold1	.	exon	455382	455495	.	+	.	ID=exon-Etr00102.1-1;Parent=rna-Etr00102.1;
Superscaffold1	.	CDS	455382	455495	.	+	0	ID=cds-Etr00102.1-1;Parent=rna-Etr00102.1;
Superscaffold1	.	exon	455574	456047	.	+	.	ID=exon-Etr00102.1-2;Parent=rna-Etr00102.1;
Superscaffold1	.	CDS	455574	456047	.	+	0	ID=cds-Etr00102.1-2;Parent=rna-Etr00102.1;
Superscaffold1	.	exon	456097	456414	.	+	.	ID=exon-Etr00102.1-3;Parent=rna-Etr00102.1;
Superscaffold1	.	CDS	456097	456414	.	+	0	ID=cds-Etr00102.1-3;Parent=rna-Etr00102.1;
Superscaffold1	.	exon	456461	457180	.	+	.	ID=exon-Etr00102.1-4;Parent=rna-Etr00102.1;
Superscaffold1	.	CDS	456461	456979	.	+	0	ID=cds-Etr00102.1-4;Parent=rna-Etr00102.1;
Superscaffold1	.	three_prime_UTR	456980	457180	.	+	.	ID=utr-Etr00102.1-1;Parent=rna-Etr00102.1;
Superscaffold1	maker	gene	458578	459612	.	+	.	ID=gene-Etr00103;
Superscaffold1	maker	mRNA	458578	459612	.	+	.	ID=rna-Etr00103.1;Parent=gene-Etr00103;
Superscaffold1	maker	exon	458578	458607	.	+	.	ID=exon-Etr00103.1-1;Parent=rna-Etr00103.1;
Superscaffold1	maker	CDS	458578	458607	.	+	0	ID=cds-Etr00103.1-1;Parent=rna-Etr00103.1;
Superscaffold1	maker	exon	458659	459092	.	+	.	ID=exon-Etr00103.1-2;Parent=rna-Etr00103.1;
Superscaffold1	maker	CDS	458659	459092	.	+	0	ID=cds-Etr00103.1-2;Parent=rna-Etr00103.1;
Superscaffold1	maker	exon	459150	459612	.	+	.	ID=exon-Etr00103.1-3;Parent=rna-Etr00103.1;
Superscaffold1	maker	CDS	459150	459612	.	+	1	ID=cds-Etr00103.1-3;Parent=rna-Etr00103.1;
Superscaffold1	maker	gene	462170	464158	.	+	.	ID=gene-Etr00104;
Superscaffold1	maker	mRNA	462170	464158	.	+	.	ID=rna-Etr00104.1;Parent=gene-Etr00104;
Superscaffold1	maker	exon	462170	462398	.	+	.	ID=exon-Etr00104.1-1;Parent=rna-Etr00104.1;
Superscaffold1	maker	CDS	462170	462398	.	+	0	ID=cds-Etr00104.1-1;Parent=rna-Etr00104.1;
Superscaffold1	maker	exon	462463	463359	.	+	.	ID=exon-Etr00104.1-2;Parent=rna-Etr00104.1;
Superscaffold1	maker	CDS	462463	463359	.	+	2	ID=cds-Etr00104.1-2;Parent=rna-Etr00104.1;
Superscaffold1	maker	exon	463416	464158	.	+	.	ID=exon-Etr00104.1-3;Parent=rna-Etr00104.1;
Superscaffold1	maker	CDS	463416	464158	.	+	2	ID=cds-Etr00104.1-3;Parent=rna-Etr00104.1;
Superscaffold1	maker	gene	464492	466043	.	-	.	ID=gene-Etr00105;
Superscaffold1	maker	mRNA	464492	466043	.	-	.	ID=rna-Etr00105.1;Parent=gene-Etr00105;
Superscaffold1	maker	exon	464492	464674	.	-	.	ID=exon-Etr00105.1-1;Parent=rna-Etr00105.1;
Superscaffold1	maker	CDS	464492	464674	.	-	0	ID=cds-Etr00105.1-1;Parent=rna-Etr00105.1;
Superscaffold1	maker	exon	464725	465411	.	-	.	ID=exon-Etr00105.1-2;Parent=rna-Etr00105.1;
Superscaffold1	maker	CDS	464725	465411	.	-	0	ID=cds-Etr00105.1-2;Parent=rna-Etr00105.1;
Superscaffold1	maker	exon	465468	466043	.	-	.	ID=exon-Etr00105.1-3;Parent=rna-Etr00105.1;
Superscaffold1	maker	CDS	465468	466043	.	-	0	ID=cds-Etr00105.1-3;Parent=rna-Etr00105.1;
Superscaffold1	.	gene	473485	477011	.	+	.	ID=gene-Etr00106;
Superscaffold1	.	mRNA	473485	477011	.	+	.	ID=rna-Etr00106.1;Parent=gene-Etr00106;
Superscaffold1	.	exon	473485	474451	.	+	.	ID=exon-Etr00106.1-1;Parent=rna-Etr00106.1;
Superscaffold1	.	CDS	473485	474451	.	+	0	ID=cds-Etr00106.1-1;Parent=rna-Etr00106.1;
Superscaffold1	.	exon	474592	477011	.	+	.	ID=exon-Etr00106.1-2;Parent=rna-Etr00106.1;
Superscaffold1	.	CDS	474592	477011	.	+	2	ID=cds-Etr00106.1-2;Parent=rna-Etr00106.1;
Superscaffold1	.	gene	477710	478990	.	+	.	ID=gene-Etr00107;
Superscaffold1	.	mRNA	477710	478990	.	+	.	ID=rna-Etr00107.1;Parent=gene-Etr00107;
Superscaffold1	.	five_prime_UTR	477710	477886	.	+	.	ID=utr-Etr00107.1-1;Parent=rna-Etr00107.1;
Superscaffold1	.	exon	477710	478260	.	+	.	ID=exon-Etr00107.1-1;Parent=rna-Etr00107.1;
Superscaffold1	.	CDS	477887	478260	.	+	0	ID=cds-Etr00107.1-1;Parent=rna-Etr00107.1;
Superscaffold1	.	exon	478320	478990	.	+	.	ID=exon-Etr00107.1-2;Parent=rna-Etr00107.1;
Superscaffold1	.	CDS	478320	478761	.	+	1	ID=cds-Etr00107.1-2;Parent=rna-Etr00107.1;
Superscaffold1	.	three_prime_UTR	478762	478990	.	+	.	ID=utr-Etr00107.1-2;Parent=rna-Etr00107.1;
Superscaffold1	.	gene	479024	480658	.	-	.	ID=gene-Etr00108;
Superscaffold1	.	mRNA	479024	480658	.	-	.	ID=rna-Etr00108.1;Parent=gene-Etr00108;
Superscaffold1	.	exon	479024	479694	.	-	.	ID=exon-Etr00108.1-1;Parent=rna-Etr00108.1;
Superscaffold1	.	three_prime_UTR	479024	479310	.	-	.	ID=utr-Etr00108.1-1;Parent=rna-Etr00108.1;
Superscaffold1	.	CDS	479311	479694	.	-	0	ID=cds-Etr00108.1-1;Parent=rna-Etr00108.1;
Superscaffold1	.	exon	479812	480114	.	-	.	ID=exon-Etr00108.1-2;Parent=rna-Etr00108.1;
Superscaffold1	.	CDS	479812	479820	.	-	0	ID=cds-Etr00108.1-2;Parent=rna-Etr00108.1;
Superscaffold1	.	five_prime_UTR	479821	480114	.	-	.	ID=utr-Etr00108.1-2;Parent=rna-Etr00108.1;
Superscaffold1	.	five_prime_UTR	480401	480658	.	-	.	ID=utr-Etr00108.1-3;Parent=rna-Etr00108.1;
Superscaffold1	.	exon	480401	480658	.	-	.	ID=exon-Etr00108.1-3;Parent=rna-Etr00108.1;
Superscaffold1	maker	gene	481069	483044	.	-	.	ID=gene-Etr00109;
Superscaffold1	maker	mRNA	481069	483044	.	-	.	ID=rna-Etr00109.1;Parent=gene-Etr00109;
Superscaffold1	maker	exon	481069	481420	.	-	.	ID=exon-Etr00109.1-1;Parent=rna-Etr00109.1;
Superscaffold1	maker	CDS	481069	481420	.	-	1	ID=cds-Etr00109.1-1;Parent=rna-Etr00109.1;
Superscaffold1	maker	exon	481476	481491	.	-	.	ID=exon-Etr00109.1-2;Parent=rna-Etr00109.1;
Superscaffold1	maker	CDS	481476	481491	.	-	2	ID=cds-Etr00109.1-2;Parent=rna-Etr00109.1;
Superscaffold1	maker	exon	481545	482101	.	-	.	ID=exon-Etr00109.1-3;Parent=rna-Etr00109.1;
Superscaffold1	maker	CDS	481545	482101	.	-	1	ID=cds-Etr00109.1-3;Parent=rna-Etr00109.1;
Superscaffold1	maker	exon	482150	482696	.	-	.	ID=exon-Etr00109.1-4;Parent=rna-Etr00109.1;
Superscaffold1	maker	CDS	482150	482696	.	-	2	ID=cds-Etr00109.1-4;Parent=rna-Etr00109.1;
Superscaffold1	maker	exon	482804	483044	.	-	.	ID=exon-Etr00109.1-5;Parent=rna-Etr00109.1;
Superscaffold1	maker	CDS	482804	483044	.	-	0	ID=cds-Etr00109.1-5;Parent=rna-Etr00109.1;
Superscaffold1	maker	gene	484396	484943	.	-	.	ID=gene-Etr00110;
Superscaffold1	maker	mRNA	484396	484943	.	-	.	ID=rna-Etr00110.1;Parent=gene-Etr00110;
Superscaffold1	maker	exon	484396	484601	.	-	.	ID=exon-Etr00110.1-1;Parent=rna-Etr00110.1;
Superscaffold1	maker	CDS	484396	484601	.	-	2	ID=cds-Etr00110.1-1;Parent=rna-Etr00110.1;
Superscaffold1	maker	exon	484668	484842	.	-	.	ID=exon-Etr00110.1-2;Parent=rna-Etr00110.1;
Superscaffold1	maker	CDS	484668	484842	.	-	0	ID=cds-Etr00110.1-2;Parent=rna-Etr00110.1;
Superscaffold1	maker	exon	484902	484943	.	-	.	ID=exon-Etr00110.1-3;Parent=rna-Etr00110.1;
Superscaffold1	maker	CDS	484902	484943	.	-	0	ID=cds-Etr00110.1-3;Parent=rna-Etr00110.1;
Superscaffold1	.	gene	485450	488342	.	-	.	ID=gene-Etr00111;
Superscaffold1	.	mRNA	485450	488342	.	-	.	ID=rna-Etr00111.1;Parent=gene-Etr00111;
Superscaffold1	.	exon	485450	488342	.	-	.	ID=exon-Etr00111.1-1;Parent=rna-Etr00111.1;
Superscaffold1	.	three_prime_UTR	485450	487007	.	-	.	ID=utr-Etr00111.1-1;Parent=rna-Etr00111.1;
Superscaffold1	.	CDS	487008	488255	.	-	0	ID=cds-Etr00111.1-1;Parent=rna-Etr00111.1;
Superscaffold1	.	five_prime_UTR	488256	488342	.	-	.	ID=utr-Etr00111.1-2;Parent=rna-Etr00111.1;
Superscaffold1	.	gene	488502	490142	.	-	.	ID=gene-Etr00112;
Superscaffold1	.	mRNA	488502	490142	.	-	.	ID=rna-Etr00112.1;Parent=gene-Etr00112;
Superscaffold1	.	exon	488502	489189	.	-	.	ID=exon-Etr00112.1-1;Parent=rna-Etr00112.1;
Superscaffold1	.	three_prime_UTR	488502	488757	.	-	.	ID=utr-Etr00112.1-1;Parent=rna-Etr00112.1;
Superscaffold1	.	CDS	488758	489189	.	-	0	ID=cds-Etr00112.1-1;Parent=rna-Etr00112.1;
Superscaffold1	.	exon	489257	490142	.	-	.	ID=exon-Etr00112.1-2;Parent=rna-Etr00112.1;
Superscaffold1	.	CDS	489257	489655	.	-	0	ID=cds-Etr00112.1-2;Parent=rna-Etr00112.1;
Superscaffold1	.	five_prime_UTR	489656	490142	.	-	.	ID=utr-Etr00112.1-2;Parent=rna-Etr00112.1;
Superscaffold1	.	gene	490455	494145	.	+	.	ID=gene-Etr00113;
Superscaffold1	.	mRNA	490455	494145	.	+	.	ID=rna-Etr00113.1;Parent=gene-Etr00113;
Superscaffold1	.	five_prime_UTR	490455	492677	.	+	.	ID=utr-Etr00113.1-1;Parent=rna-Etr00113.1;
Superscaffold1	.	exon	490455	494145	.	+	.	ID=exon-Etr00113.1-1;Parent=rna-Etr00113.1;
Superscaffold1	.	CDS	492678	493742	.	+	0	ID=cds-Etr00113.1-1;Parent=rna-Etr00113.1;
Superscaffold1	.	three_prime_UTR	493743	494145	.	+	.	ID=utr-Etr00113.1-2;Parent=rna-Etr00113.1;
Superscaffold1	.	gene	500026	504091	.	-	.	ID=gene-Etr00114;
Superscaffold1	.	mRNA	500026	504091	.	-	.	ID=rna-Etr00114.1;Parent=gene-Etr00114;
Superscaffold1	.	exon	500026	502980	.	-	.	ID=exon-Etr00114.1-1;Parent=rna-Etr00114.1;
Superscaffold1	.	three_prime_UTR	500026	500203	.	-	.	ID=utr-Etr00114.1-1;Parent=rna-Etr00114.1;
Superscaffold1	.	CDS	500204	502980	.	-	2	ID=cds-Etr00114.1-1;Parent=rna-Etr00114.1;
Superscaffold1	.	exon	503107	504091	.	-	.	ID=exon-Etr00114.1-2;Parent=rna-Etr00114.1;
Superscaffold1	.	CDS	503107	504091	.	-	0	ID=cds-Etr00114.1-2;Parent=rna-Etr00114.1;
Superscaffold1	.	gene	520221	521996	.	-	.	ID=gene-Etr00115;
Superscaffold1	.	mRNA	520221	521996	.	-	.	ID=rna-Etr00115.1;Parent=gene-Etr00115;
Superscaffold1	.	exon	520221	521996	.	-	.	ID=exon-Etr00115.1-1;Parent=rna-Etr00115.1;
Superscaffold1	.	three_prime_UTR	520221	520386	.	-	.	ID=utr-Etr00115.1-1;Parent=rna-Etr00115.1;
Superscaffold1	.	CDS	520387	521946	.	-	0	ID=cds-Etr00115.1-1;Parent=rna-Etr00115.1;
Superscaffold1	.	five_prime_UTR	521947	521996	.	-	.	ID=utr-Etr00115.1-2;Parent=rna-Etr00115.1;
Superscaffold1	.	gene	528353	530751	.	+	.	ID=gene-Etr00116;
Superscaffold1	.	mRNA	528353	530751	.	+	.	ID=rna-Etr00116.1;Parent=gene-Etr00116;
Superscaffold1	.	five_prime_UTR	528353	528825	.	+	.	ID=utr-Etr00116.1-1;Parent=rna-Etr00116.1;
Superscaffold1	.	exon	528353	529816	.	+	.	ID=exon-Etr00116.1-1;Parent=rna-Etr00116.1;
Superscaffold1	.	CDS	528826	529816	.	+	0	ID=cds-Etr00116.1-1;Parent=rna-Etr00116.1;
Superscaffold1	.	exon	529911	530751	.	+	.	ID=exon-Etr00116.1-2;Parent=rna-Etr00116.1;
Superscaffold1	.	CDS	529911	529951	.	+	2	ID=cds-Etr00116.1-2;Parent=rna-Etr00116.1;
Superscaffold1	.	three_prime_UTR	529952	530751	.	+	.	ID=utr-Etr00116.1-2;Parent=rna-Etr00116.1;
Superscaffold1	maker	gene	532405	534288	.	-	.	ID=gene-Etr00117;
Superscaffold1	maker	mRNA	532405	534288	.	-	.	ID=rna-Etr00117.1;Parent=gene-Etr00117;
Superscaffold1	maker	exon	532405	534288	.	-	.	ID=exon-Etr00117.1-1;Parent=rna-Etr00117.1;
Superscaffold1	maker	CDS	532405	534288	.	-	0	ID=cds-Etr00117.1-1;Parent=rna-Etr00117.1;
Superscaffold1	.	gene	544378	545595	.	-	.	ID=gene-Etr00118;
Superscaffold1	.	mRNA	544378	545595	.	-	.	ID=rna-Etr00118.1;Parent=gene-Etr00118;
Superscaffold1	.	exon	544378	545360	.	-	.	ID=exon-Etr00118.1-1;Parent=rna-Etr00118.1;
Superscaffold1	.	three_prime_UTR	544378	544561	.	-	.	ID=utr-Etr00118.1-1;Parent=rna-Etr00118.1;
Superscaffold1	.	CDS	544562	545360	.	-	1	ID=cds-Etr00118.1-1;Parent=rna-Etr00118.1;
Superscaffold1	.	exon	545410	545443	.	-	.	ID=exon-Etr00118.1-2;Parent=rna-Etr00118.1;
Superscaffold1	.	CDS	545410	545443	.	-	2	ID=cds-Etr00118.1-2;Parent=rna-Etr00118.1;
Superscaffold1	.	exon	545492	545595	.	-	.	ID=exon-Etr00118.1-3;Parent=rna-Etr00118.1;
Superscaffold1	.	CDS	545492	545576	.	-	0	ID=cds-Etr00118.1-3;Parent=rna-Etr00118.1;
Superscaffold1	.	five_prime_UTR	545577	545595	.	-	.	ID=utr-Etr00118.1-2;Parent=rna-Etr00118.1;
Superscaffold1	.	gene	547730	550712	.	-	.	ID=gene-Etr00119;
Superscaffold1	.	mRNA	547730	550712	.	-	.	ID=rna-Etr00119.1;Parent=gene-Etr00119;
Superscaffold1	.	exon	547730	549561	.	-	.	ID=exon-Etr00119.1-1;Parent=rna-Etr00119.1;
Superscaffold1	.	three_prime_UTR	547730	548208	.	-	.	ID=utr-Etr00119.1-1;Parent=rna-Etr00119.1;
Superscaffold1	.	CDS	548209	549561	.	-	0	ID=cds-Etr00119.1-1;Parent=rna-Etr00119.1;
Superscaffold1	.	exon	549620	549773	.	-	.	ID=exon-Etr00119.1-2;Parent=rna-Etr00119.1;
Superscaffold1	.	CDS	549620	549773	.	-	1	ID=cds-Etr00119.1-2;Parent=rna-Etr00119.1;
Superscaffold1	.	exon	549827	550712	.	-	.	ID=exon-Etr00119.1-3;Parent=rna-Etr00119.1;
Superscaffold1	.	CDS	549827	549924	.	-	0	ID=cds-Etr00119.1-3;Parent=rna-Etr00119.1;
Superscaffold1	.	five_prime_UTR	549925	550712	.	-	.	ID=utr-Etr00119.1-2;Parent=rna-Etr00119.1;
Superscaffold1	.	mRNA	547730	550712	.	-	.	ID=rna-Etr00119.2;Parent=gene-Etr00119;
Superscaffold1	.	exon	547730	549561	.	-	.	ID=exon-Etr00119.2-1;Parent=rna-Etr00119.2;
Superscaffold1	.	three_prime_UTR	547730	548208	.	-	.	ID=utr-Etr00119.2-1;Parent=rna-Etr00119.2;
Superscaffold1	.	CDS	548209	549561	.	-	0	ID=cds-Etr00119.2-1;Parent=rna-Etr00119.2;
Superscaffold1	.	exon	549620	550712	.	-	.	ID=exon-Etr00119.2-2;Parent=rna-Etr00119.2;
Superscaffold1	.	CDS	549620	549739	.	-	0	ID=cds-Etr00119.2-2;Parent=rna-Etr00119.2;
Superscaffold1	.	five_prime_UTR	549740	550712	.	-	.	ID=utr-Etr00119.2-2;Parent=rna-Etr00119.2;
Superscaffold1	maker	gene	555676	556167	.	+	.	ID=gene-Etr00120;
Superscaffold1	maker	mRNA	555676	556167	.	+	.	ID=rna-Etr00120.1;Parent=gene-Etr00120;
Superscaffold1	maker	exon	555676	556167	.	+	.	ID=exon-Etr00120.1-1;Parent=rna-Etr00120.1;
Superscaffold1	maker	CDS	555676	556167	.	+	0	ID=cds-Etr00120.1-1;Parent=rna-Etr00120.1;
Superscaffold1	maker	gene	559191	561325	.	+	.	ID=gene-Etr00121;
Superscaffold1	maker	mRNA	559191	561325	.	+	.	ID=rna-Etr00121.1;Parent=gene-Etr00121;
Superscaffold1	maker	exon	559191	559253	.	+	.	ID=exon-Etr00121.1-1;Parent=rna-Etr00121.1;
Superscaffold1	maker	CDS	559191	559253	.	+	0	ID=cds-Etr00121.1-1;Parent=rna-Etr00121.1;
Superscaffold1	maker	exon	559312	559470	.	+	.	ID=exon-Etr00121.1-2;Parent=rna-Etr00121.1;
Superscaffold1	maker	CDS	559312	559470	.	+	0	ID=cds-Etr00121.1-2;Parent=rna-Etr00121.1;
Superscaffold1	maker	exon	559652	559696	.	+	.	ID=exon-Etr00121.1-3;Parent=rna-Etr00121.1;
Superscaffold1	maker	CDS	559652	559696	.	+	0	ID=cds-Etr00121.1-3;Parent=rna-Etr00121.1;
Superscaffold1	maker	exon	559752	559824	.	+	.	ID=exon-Etr00121.1-4;Parent=rna-Etr00121.1;
Superscaffold1	maker	CDS	559752	559824	.	+	0	ID=cds-Etr00121.1-4;Parent=rna-Etr00121.1;
Superscaffold1	maker	exon	559875	559933	.	+	.	ID=exon-Etr00121.1-5;Parent=rna-Etr00121.1;
Superscaffold1	maker	CDS	559875	559933	.	+	2	ID=cds-Etr00121.1-5;Parent=rna-Etr00121.1;
Superscaffold1	maker	exon	559990	560069	.	+	.	ID=exon-Etr00121.1-6;Parent=rna-Etr00121.1;
Superscaffold1	maker	CDS	559990	560069	.	+	0	ID=cds-Etr00121.1-6;Parent=rna-Etr00121.1;
Superscaffold1	maker	exon	560124	560296	.	+	.	ID=exon-Etr00121.1-7;Parent=rna-Etr00121.1;
Superscaffold1	maker	CDS	560124	560296	.	+	1	ID=cds-Etr00121.1-7;Parent=rna-Etr00121.1;
Superscaffold1	maker	exon	560347	560409	.	+	.	ID=exon-Etr00121.1-8;Parent=rna-Etr00121.1;
Superscaffold1	maker	CDS	560347	560409	.	+	2	ID=cds-Etr00121.1-8;Parent=rna-Etr00121.1;
Superscaffold1	maker	exon	560463	560794	.	+	.	ID=exon-Etr00121.1-9;Parent=rna-Etr00121.1;
Superscaffold1	maker	CDS	560463	560794	.	+	2	ID=cds-Etr00121.1-9;Parent=rna-Etr00121.1;
Superscaffold1	maker	exon	560849	560990	.	+	.	ID=exon-Etr00121.1-10;Parent=rna-Etr00121.1;
Superscaffold1	maker	CDS	560849	560990	.	+	0	ID=cds-Etr00121.1-10;Parent=rna-Etr00121.1;
Superscaffold1	maker	exon	561058	561099	.	+	.	ID=exon-Etr00121.1-11;Parent=rna-Etr00121.1;
Superscaffold1	maker	CDS	561058	561099	.	+	2	ID=cds-Etr00121.1-11;Parent=rna-Etr00121.1;
Superscaffold1	maker	exon	561156	561325	.	+	.	ID=exon-Etr00121.1-12;Parent=rna-Etr00121.1;
Superscaffold1	maker	CDS	561156	561325	.	+	2	ID=cds-Etr00121.1-12;Parent=rna-Etr00121.1;
Superscaffold1	.	gene	561765	563459	.	-	.	ID=gene-Etr00122;
Superscaffold1	.	mRNA	561765	563459	.	-	.	ID=rna-Etr00122.1;Parent=gene-Etr00122;
Superscaffold1	.	exon	561765	563459	.	-	.	ID=exon-Etr00122.1-1;Parent=rna-Etr00122.1;
Superscaffold1	.	CDS	561765	563459	.	-	0	ID=cds-Etr00122.1-1;Parent=rna-Etr00122.1;
Superscaffold1	.	gene	565251	569332	.	-	.	ID=gene-Etr00123;
Superscaffold1	.	mRNA	565251	569332	.	-	.	ID=rna-Etr00123.1;Parent=gene-Etr00123;
Superscaffold1	.	exon	565251	567939	.	-	.	ID=exon-Etr00123.1-1;Parent=rna-Etr00123.1;
Superscaffold1	.	three_prime_UTR	565251	566266	.	-	.	ID=utr-Etr00123.1-1;Parent=rna-Etr00123.1;
Superscaffold1	.	CDS	566267	567939	.	-	2	ID=cds-Etr00123.1-1;Parent=rna-Etr00123.1;
Superscaffold1	.	exon	567986	569332	.	-	.	ID=exon-Etr00123.1-2;Parent=rna-Etr00123.1;
Superscaffold1	.	CDS	567986	568601	.	-	0	ID=cds-Etr00123.1-2;Parent=rna-Etr00123.1;
Superscaffold1	.	five_prime_UTR	568602	569332	.	-	.	ID=utr-Etr00123.1-2;Parent=rna-Etr00123.1;
Superscaffold1	.	gene	570295	575090	.	+	.	ID=gene-Etr00124;
Superscaffold1	.	mRNA	570295	575090	.	+	.	ID=rna-Etr00124.1;Parent=gene-Etr00124;
Superscaffold1	.	five_prime_UTR	570295	573032	.	+	.	ID=utr-Etr00124.1-1;Parent=rna-Etr00124.1;
Superscaffold1	.	exon	570295	575090	.	+	.	ID=exon-Etr00124.1-1;Parent=rna-Etr00124.1;
Superscaffold1	.	CDS	573033	574736	.	+	0	ID=cds-Etr00124.1-1;Parent=rna-Etr00124.1;
Superscaffold1	.	three_prime_UTR	574737	575090	.	+	.	ID=utr-Etr00124.1-2;Parent=rna-Etr00124.1;
Superscaffold1	maker	gene	575502	578930	.	+	.	ID=gene-Etr00125;
Superscaffold1	maker	mRNA	575502	578930	.	+	.	ID=rna-Etr00125.1;Parent=gene-Etr00125;
Superscaffold1	maker	five_prime_UTR	575502	575948	.	+	.	ID=utr-Etr00125.1-1;Parent=rna-Etr00125.1;
Superscaffold1	maker	exon	575502	576062	.	+	.	ID=exon-Etr00125.1-1;Parent=rna-Etr00125.1;
Superscaffold1	maker	CDS	575949	576062	.	+	0	ID=cds-Etr00125.1-1;Parent=rna-Etr00125.1;
Superscaffold1	maker	exon	576133	576229	.	+	.	ID=exon-Etr00125.1-2;Parent=rna-Etr00125.1;
Superscaffold1	maker	CDS	576133	576229	.	+	0	ID=cds-Etr00125.1-2;Parent=rna-Etr00125.1;
Superscaffold1	maker	exon	576289	576370	.	+	.	ID=exon-Etr00125.1-3;Parent=rna-Etr00125.1;
Superscaffold1	maker	CDS	576289	576370	.	+	2	ID=cds-Etr00125.1-3;Parent=rna-Etr00125.1;
Superscaffold1	maker	exon	576429	576472	.	+	.	ID=exon-Etr00125.1-4;Parent=rna-Etr00125.1;
Superscaffold1	maker	CDS	576429	576472	.	+	1	ID=cds-Etr00125.1-4;Parent=rna-Etr00125.1;
Superscaffold1	maker	exon	576523	578930	.	+	.	ID=exon-Etr00125.1-5;Parent=rna-Etr00125.1;
Superscaffold1	maker	CDS	576523	578930	.	+	2	ID=cds-Etr00125.1-5;Parent=rna-Etr00125.1;
Superscaffold1	maker	gene	580117	584838	.	+	.	ID=gene-Etr00126;
Superscaffold1	maker	mRNA	580117	584838	.	+	.	ID=rna-Etr00126.1;Parent=gene-Etr00126;
Superscaffold1	maker	exon	580117	580246	.	+	.	ID=exon-Etr00126.1-1;Parent=rna-Etr00126.1;
Superscaffold1	maker	CDS	580117	580246	.	+	0	ID=cds-Etr00126.1-1;Parent=rna-Etr00126.1;
Superscaffold1	maker	exon	580378	584838	.	+	.	ID=exon-Etr00126.1-2;Parent=rna-Etr00126.1;
Superscaffold1	maker	CDS	580378	581198	.	+	2	ID=cds-Etr00126.1-2;Parent=rna-Etr00126.1;
Superscaffold1	maker	three_prime_UTR	581199	584838	.	+	.	ID=utr-Etr00126.1-1;Parent=rna-Etr00126.1;
Superscaffold1	.	gene	587454	592296	.	+	.	ID=gene-Etr00127;
Superscaffold1	.	mRNA	587454	592296	.	+	.	ID=rna-Etr00127.1;Parent=gene-Etr00127;
Superscaffold1	.	five_prime_UTR	587454	588228	.	+	.	ID=utr-Etr00127.1-1;Parent=rna-Etr00127.1;
Superscaffold1	.	exon	587454	588417	.	+	.	ID=exon-Etr00127.1-1;Parent=rna-Etr00127.1;
Superscaffold1	.	CDS	588229	588417	.	+	0	ID=cds-Etr00127.1-1;Parent=rna-Etr00127.1;
Superscaffold1	.	exon	588471	588687	.	+	.	ID=exon-Etr00127.1-2;Parent=rna-Etr00127.1;
Superscaffold1	.	CDS	588471	588687	.	+	0	ID=cds-Etr00127.1-2;Parent=rna-Etr00127.1;
Superscaffold1	.	exon	588741	589262	.	+	.	ID=exon-Etr00127.1-3;Parent=rna-Etr00127.1;
Superscaffold1	.	CDS	588741	589262	.	+	2	ID=cds-Etr00127.1-3;Parent=rna-Etr00127.1;
Superscaffold1	.	exon	589341	590373	.	+	.	ID=exon-Etr00127.1-4;Parent=rna-Etr00127.1;
Superscaffold1	.	CDS	589341	589633	.	+	2	ID=cds-Etr00127.1-4;Parent=rna-Etr00127.1;
Superscaffold1	.	three_prime_UTR	589634	590373	.	+	.	ID=utr-Etr00127.1-2;Parent=rna-Etr00127.1;
Superscaffold1	.	exon	590438	590456	.	+	.	ID=exon-Etr00127.1-5;Parent=rna-Etr00127.1;
Superscaffold1	.	three_prime_UTR	590438	590456	.	+	.	ID=utr-Etr00127.1-3;Parent=rna-Etr00127.1;
Superscaffold1	.	exon	590513	590692	.	+	.	ID=exon-Etr00127.1-6;Parent=rna-Etr00127.1;
Superscaffold1	.	three_prime_UTR	590513	590692	.	+	.	ID=utr-Etr00127.1-4;Parent=rna-Etr00127.1;
Superscaffold1	.	exon	590748	590922	.	+	.	ID=exon-Etr00127.1-7;Parent=rna-Etr00127.1;
Superscaffold1	.	three_prime_UTR	590748	590922	.	+	.	ID=utr-Etr00127.1-5;Parent=rna-Etr00127.1;
Superscaffold1	.	exon	590971	592296	.	+	.	ID=exon-Etr00127.1-8;Parent=rna-Etr00127.1;
Superscaffold1	.	three_prime_UTR	590971	592296	.	+	.	ID=utr-Etr00127.1-6;Parent=rna-Etr00127.1;
Superscaffold1	.	gene	593088	595170	.	+	.	ID=gene-Etr00128;
Superscaffold1	.	mRNA	593088	595170	.	+	.	ID=rna-Etr00128.1;Parent=gene-Etr00128;
Superscaffold1	.	exon	593088	593390	.	+	.	ID=exon-Etr00128.1-1;Parent=rna-Etr00128.1;
Superscaffold1	.	CDS	593088	593390	.	+	0	ID=cds-Etr00128.1-1;Parent=rna-Etr00128.1;
Superscaffold1	.	exon	593439	593693	.	+	.	ID=exon-Etr00128.1-2;Parent=rna-Etr00128.1;
Superscaffold1	.	CDS	593439	593693	.	+	0	ID=cds-Etr00128.1-2;Parent=rna-Etr00128.1;
Superscaffold1	.	exon	593743	593850	.	+	.	ID=exon-Etr00128.1-3;Parent=rna-Etr00128.1;
Superscaffold1	.	CDS	593743	593850	.	+	0	ID=cds-Etr00128.1-3;Parent=rna-Etr00128.1;
Superscaffold1	.	exon	593902	594687	.	+	.	ID=exon-Etr00128.1-4;Parent=rna-Etr00128.1;
Superscaffold1	.	CDS	593902	594687	.	+	0	ID=cds-Etr00128.1-4;Parent=rna-Etr00128.1;
Superscaffold1	.	exon	594745	594787	.	+	.	ID=exon-Etr00128.1-5;Parent=rna-Etr00128.1;
Superscaffold1	.	CDS	594745	594787	.	+	0	ID=cds-Etr00128.1-5;Parent=rna-Etr00128.1;
Superscaffold1	.	exon	594859	595170	.	+	.	ID=exon-Etr00128.1-6;Parent=rna-Etr00128.1;
Superscaffold1	.	CDS	594859	594917	.	+	2	ID=cds-Etr00128.1-6;Parent=rna-Etr00128.1;
Superscaffold1	.	three_prime_UTR	594918	595170	.	+	.	ID=utr-Etr00128.1-1;Parent=rna-Etr00128.1;
Superscaffold1	maker	gene	596520	597245	.	+	.	ID=gene-Etr00129;
Superscaffold1	maker	mRNA	596520	597245	.	+	.	ID=rna-Etr00129.1;Parent=gene-Etr00129;
Superscaffold1	maker	exon	596520	596886	.	+	.	ID=exon-Etr00129.1-1;Parent=rna-Etr00129.1;
Superscaffold1	maker	CDS	596520	596886	.	+	0	ID=cds-Etr00129.1-1;Parent=rna-Etr00129.1;
Superscaffold1	maker	exon	596943	596978	.	+	.	ID=exon-Etr00129.1-2;Parent=rna-Etr00129.1;
Superscaffold1	maker	CDS	596943	596978	.	+	2	ID=cds-Etr00129.1-2;Parent=rna-Etr00129.1;
Superscaffold1	maker	exon	597031	597245	.	+	.	ID=exon-Etr00129.1-3;Parent=rna-Etr00129.1;
Superscaffold1	maker	CDS	597031	597245	.	+	2	ID=cds-Etr00129.1-3;Parent=rna-Etr00129.1;
Superscaffold1	maker	gene	598086	598550	.	+	.	ID=gene-Etr00130;
Superscaffold1	maker	mRNA	598086	598550	.	+	.	ID=rna-Etr00130.1;Parent=gene-Etr00130;
Superscaffold1	maker	exon	598086	598550	.	+	.	ID=exon-Etr00130.1-1;Parent=rna-Etr00130.1;
Superscaffold1	maker	CDS	598086	598550	.	+	0	ID=cds-Etr00130.1-1;Parent=rna-Etr00130.1;
Superscaffold1	.	gene	606990	609642	.	+	.	ID=gene-Etr00131;
Superscaffold1	.	mRNA	606990	609642	.	+	.	ID=rna-Etr00131.1;Parent=gene-Etr00131;
Superscaffold1	.	exon	606990	609642	.	+	.	ID=exon-Etr00131.1-1;Parent=rna-Etr00131.1;
Superscaffold1	.	CDS	606990	609554	.	+	0	ID=cds-Etr00131.1-1;Parent=rna-Etr00131.1;
Superscaffold1	.	three_prime_UTR	609555	609642	.	+	.	ID=utr-Etr00131.1-1;Parent=rna-Etr00131.1;
Superscaffold1	maker	gene	610530	612428	.	+	.	ID=gene-Etr00132;
Superscaffold1	maker	mRNA	610530	612428	.	+	.	ID=rna-Etr00132.1;Parent=gene-Etr00132;
Superscaffold1	maker	exon	610530	612428	.	+	.	ID=exon-Etr00132.1-1;Parent=rna-Etr00132.1;
Superscaffold1	maker	CDS	610530	612428	.	+	0	ID=cds-Etr00132.1-1;Parent=rna-Etr00132.1;
Superscaffold1	.	gene	616293	618598	.	+	.	ID=gene-Etr00133;
Superscaffold1	.	mRNA	616293	618598	.	+	.	ID=rna-Etr00133.1;Parent=gene-Etr00133;
Superscaffold1	.	exon	616293	618598	.	+	.	ID=exon-Etr00133.1-1;Parent=rna-Etr00133.1;
Superscaffold1	.	CDS	616293	618287	.	+	0	ID=cds-Etr00133.1-1;Parent=rna-Etr00133.1;
Superscaffold1	.	three_prime_UTR	618288	618598	.	+	.	ID=utr-Etr00133.1-1;Parent=rna-Etr00133.1;
Superscaffold1	.	gene	619570	620699	.	+	.	ID=gene-Etr00134;
Superscaffold1	.	mRNA	619570	620699	.	+	.	ID=rna-Etr00134.1;Parent=gene-Etr00134;
Superscaffold1	.	five_prime_UTR	619570	619749	.	+	.	ID=utr-Etr00134.1-1;Parent=rna-Etr00134.1;
Superscaffold1	.	exon	619570	620099	.	+	.	ID=exon-Etr00134.1-1;Parent=rna-Etr00134.1;
Superscaffold1	.	CDS	619750	620099	.	+	0	ID=cds-Etr00134.1-1;Parent=rna-Etr00134.1;
Superscaffold1	.	exon	620149	620228	.	+	.	ID=exon-Etr00134.1-2;Parent=rna-Etr00134.1;
Superscaffold1	.	CDS	620149	620228	.	+	1	ID=cds-Etr00134.1-2;Parent=rna-Etr00134.1;
Superscaffold1	.	exon	620290	620699	.	+	.	ID=exon-Etr00134.1-3;Parent=rna-Etr00134.1;
Superscaffold1	.	CDS	620290	620438	.	+	2	ID=cds-Etr00134.1-3;Parent=rna-Etr00134.1;
Superscaffold1	.	three_prime_UTR	620439	620699	.	+	.	ID=utr-Etr00134.1-2;Parent=rna-Etr00134.1;
Superscaffold1	.	gene	621844	622704	.	-	.	ID=gene-Etr00135;
Superscaffold1	.	mRNA	621844	622704	.	-	.	ID=rna-Etr00135.1;Parent=gene-Etr00135;
Superscaffold1	.	exon	621844	622274	.	-	.	ID=exon-Etr00135.1-1;Parent=rna-Etr00135.1;
Superscaffold1	.	three_prime_UTR	621844	621941	.	-	.	ID=utr-Etr00135.1-1;Parent=rna-Etr00135.1;
Superscaffold1	.	CDS	621942	622274	.	-	0	ID=cds-Etr00135.1-1;Parent=rna-Etr00135.1;
Superscaffold1	.	exon	622440	622704	.	-	.	ID=exon-Etr00135.1-2;Parent=rna-Etr00135.1;
Superscaffold1	.	CDS	622440	622613	.	-	0	ID=cds-Etr00135.1-2;Parent=rna-Etr00135.1;
Superscaffold1	.	five_prime_UTR	622614	622704	.	-	.	ID=utr-Etr00135.1-2;Parent=rna-Etr00135.1;
Superscaffold1	.	gene	623666	627573	.	+	.	ID=gene-Etr00136;
Superscaffold1	.	mRNA	623666	627573	.	+	.	ID=rna-Etr00136.1;Parent=gene-Etr00136;
Superscaffold1	.	five_prime_UTR	623666	624099	.	+	.	ID=utr-Etr00136.1-1;Parent=rna-Etr00136.1;
Superscaffold1	.	exon	623666	625046	.	+	.	ID=exon-Etr00136.1-1;Parent=rna-Etr00136.1;
Superscaffold1	.	CDS	624100	625046	.	+	0	ID=cds-Etr00136.1-1;Parent=rna-Etr00136.1;
Superscaffold1	.	exon	625112	627573	.	+	.	ID=exon-Etr00136.1-2;Parent=rna-Etr00136.1;
Superscaffold1	.	CDS	625112	625769	.	+	1	ID=cds-Etr00136.1-2;Parent=rna-Etr00136.1;
Superscaffold1	.	three_prime_UTR	625770	627573	.	+	.	ID=utr-Etr00136.1-2;Parent=rna-Etr00136.1;
Superscaffold1	.	gene	628052	630861	.	+	.	ID=gene-Etr00137;
Superscaffold1	.	mRNA	628052	630861	.	+	.	ID=rna-Etr00137.1;Parent=gene-Etr00137;
Superscaffold1	.	five_prime_UTR	628052	628735	.	+	.	ID=utr-Etr00137.1-1;Parent=rna-Etr00137.1;
Superscaffold1	.	exon	628052	630861	.	+	.	ID=exon-Etr00137.1-1;Parent=rna-Etr00137.1;
Superscaffold1	.	CDS	628736	630661	.	+	0	ID=cds-Etr00137.1-1;Parent=rna-Etr00137.1;
Superscaffold1	.	three_prime_UTR	630662	630861	.	+	.	ID=utr-Etr00137.1-2;Parent=rna-Etr00137.1;
Superscaffold1	.	gene	631114	634105	.	-	.	ID=gene-Etr00138;
Superscaffold1	.	mRNA	631114	634105	.	-	.	ID=rna-Etr00138.1;Parent=gene-Etr00138;
Superscaffold1	.	exon	631114	632025	.	-	.	ID=exon-Etr00138.1-1;Parent=rna-Etr00138.1;
Superscaffold1	.	three_prime_UTR	631114	631740	.	-	.	ID=utr-Etr00138.1-1;Parent=rna-Etr00138.1;
Superscaffold1	.	CDS	631741	632025	.	-	0	ID=cds-Etr00138.1-1;Parent=rna-Etr00138.1;
Superscaffold1	.	exon	632084	632479	.	-	.	ID=exon-Etr00138.1-2;Parent=rna-Etr00138.1;
Superscaffold1	.	CDS	632084	632479	.	-	0	ID=cds-Etr00138.1-2;Parent=rna-Etr00138.1;
Superscaffold1	.	exon	632526	632792	.	-	.	ID=exon-Etr00138.1-3;Parent=rna-Etr00138.1;
Superscaffold1	.	CDS	632526	632792	.	-	0	ID=cds-Etr00138.1-3;Parent=rna-Etr00138.1;
Superscaffold1	.	exon	632840	632958	.	-	.	ID=exon-Etr00138.1-4;Parent=rna-Etr00138.1;
Superscaffold1	.	CDS	632840	632958	.	-	2	ID=cds-Etr00138.1-4;Parent=rna-Etr00138.1;
Superscaffold1	.	exon	633011	633112	.	-	.	ID=exon-Etr00138.1-5;Parent=rna-Etr00138.1;
Superscaffold1	.	CDS	633011	633112	.	-	2	ID=cds-Etr00138.1-5;Parent=rna-Etr00138.1;
Superscaffold1	.	exon	633166	634105	.	-	.	ID=exon-Etr00138.1-6;Parent=rna-Etr00138.1;
Superscaffold1	.	CDS	633166	633472	.	-	0	ID=cds-Etr00138.1-6;Parent=rna-Etr00138.1;
Superscaffold1	.	five_prime_UTR	633473	634105	.	-	.	ID=utr-Etr00138.1-2;Parent=rna-Etr00138.1;
Superscaffold1	.	mRNA	631114	634105	.	-	.	ID=rna-Etr00138.2;Parent=gene-Etr00138;
Superscaffold1	.	exon	631114	632479	.	-	.	ID=exon-Etr00138.2-1;Parent=rna-Etr00138.2;
Superscaffold1	.	three_prime_UTR	631114	632077	.	-	.	ID=utr-Etr00138.2-1;Parent=rna-Etr00138.2;
Superscaffold1	.	CDS	632078	632479	.	-	0	ID=cds-Etr00138.2-1;Parent=rna-Etr00138.2;
Superscaffold1	.	exon	632526	632792	.	-	.	ID=exon-Etr00138.2-2;Parent=rna-Etr00138.2;
Superscaffold1	.	CDS	632526	632792	.	-	0	ID=cds-Etr00138.2-2;Parent=rna-Etr00138.2;
Superscaffold1	.	exon	632840	632958	.	-	.	ID=exon-Etr00138.2-3;Parent=rna-Etr00138.2;
Superscaffold1	.	CDS	632840	632958	.	-	2	ID=cds-Etr00138.2-3;Parent=rna-Etr00138.2;
Superscaffold1	.	exon	633011	633112	.	-	.	ID=exon-Etr00138.2-4;Parent=rna-Etr00138.2;
Superscaffold1	.	CDS	633011	633112	.	-	2	ID=cds-Etr00138.2-4;Parent=rna-Etr00138.2;
Superscaffold1	.	exon	633166	634105	.	-	.	ID=exon-Etr00138.2-5;Parent=rna-Etr00138.2;
Superscaffold1	.	CDS	633166	633472	.	-	0	ID=cds-Etr00138.2-5;Parent=rna-Etr00138.2;
Superscaffold1	.	five_prime_UTR	633473	634105	.	-	.	ID=utr-Etr00138.2-2;Parent=rna-Etr00138.2;
Superscaffold1	maker	gene	635225	638807	.	+	.	ID=gene-Etr00139;
Superscaffold1	maker	mRNA	635225	638807	.	+	.	ID=rna-Etr00139.1;Parent=gene-Etr00139;
Superscaffold1	maker	exon	635225	635800	.	+	.	ID=exon-Etr00139.1-1;Parent=rna-Etr00139.1;
Superscaffold1	maker	CDS	635225	635800	.	+	0	ID=cds-Etr00139.1-1;Parent=rna-Etr00139.1;
Superscaffold1	maker	exon	635854	636154	.	+	.	ID=exon-Etr00139.1-2;Parent=rna-Etr00139.1;
Superscaffold1	maker	CDS	635854	636154	.	+	0	ID=cds-Etr00139.1-2;Parent=rna-Etr00139.1;
Superscaffold1	maker	exon	636574	636731	.	+	.	ID=exon-Etr00139.1-3;Parent=rna-Etr00139.1;
Superscaffold1	maker	CDS	636574	636731	.	+	2	ID=cds-Etr00139.1-3;Parent=rna-Etr00139.1;
Superscaffold1	maker	exon	636783	638807	.	+	.	ID=exon-Etr00139.1-4;Parent=rna-Etr00139.1;
Superscaffold1	maker	CDS	636783	638807	.	+	0	ID=cds-Etr00139.1-4;Parent=rna-Etr00139.1;
Superscaffold1	.	gene	639153	641491	.	+	.	ID=gene-Etr00140;
Superscaffold1	.	mRNA	639153	641491	.	+	.	ID=rna-Etr00140.1;Parent=gene-Etr00140;
Superscaffold1	.	exon	639153	639851	.	+	.	ID=exon-Etr00140.1-1;Parent=rna-Etr00140.1;
Superscaffold1	.	CDS	639153	639851	.	+	0	ID=cds-Etr00140.1-1;Parent=rna-Etr00140.1;
Superscaffold1	.	exon	639908	640742	.	+	.	ID=exon-Etr00140.1-2;Parent=rna-Etr00140.1;
Superscaffold1	.	CDS	639908	640742	.	+	0	ID=cds-Etr00140.1-2;Parent=rna-Etr00140.1;
Superscaffold1	.	exon	640816	641491	.	+	.	ID=exon-Etr00140.1-3;Parent=rna-Etr00140.1;
Superscaffold1	.	CDS	640816	640877	.	+	2	ID=cds-Etr00140.1-3;Parent=rna-Etr00140.1;
Superscaffold1	.	three_prime_UTR	640878	641491	.	+	.	ID=utr-Etr00140.1-1;Parent=rna-Etr00140.1;
Superscaffold1	.	gene	641992	642891	.	+	.	ID=gene-Etr00141;
Superscaffold1	.	mRNA	641992	642891	.	+	.	ID=rna-Etr00141.1;Parent=gene-Etr00141;
Superscaffold1	.	exon	641992	642891	.	+	.	ID=exon-Etr00141.1-1;Parent=rna-Etr00141.1;
Superscaffold1	.	CDS	641992	642822	.	+	0	ID=cds-Etr00141.1-1;Parent=rna-Etr00141.1;
Superscaffold1	.	three_prime_UTR	642823	642891	.	+	.	ID=utr-Etr00141.1-1;Parent=rna-Etr00141.1;
Superscaffold1	maker	gene	644818	645783	.	+	.	ID=gene-Etr00142;
Superscaffold1	maker	mRNA	644818	645783	.	+	.	ID=rna-Etr00142.1;Parent=gene-Etr00142;
Superscaffold1	maker	exon	644818	645783	.	+	.	ID=exon-Etr00142.1-1;Parent=rna-Etr00142.1;
Superscaffold1	maker	CDS	644818	645783	.	+	0	ID=cds-Etr00142.1-1;Parent=rna-Etr00142.1;
Superscaffold1	.	gene	648241	649692	.	+	.	ID=gene-Etr00143;
Superscaffold1	.	mRNA	648241	649692	.	+	.	ID=rna-Etr00143.1;Parent=gene-Etr00143;
Superscaffold1	.	exon	648241	649442	.	+	.	ID=exon-Etr00143.1-1;Parent=rna-Etr00143.1;
Superscaffold1	.	CDS	648241	649442	.	+	0	ID=cds-Etr00143.1-1;Parent=rna-Etr00143.1;
Superscaffold1	.	exon	649494	649692	.	+	.	ID=exon-Etr00143.1-2;Parent=rna-Etr00143.1;
Superscaffold1	.	CDS	649494	649590	.	+	1	ID=cds-Etr00143.1-2;Parent=rna-Etr00143.1;
Superscaffold1	.	three_prime_UTR	649591	649692	.	+	.	ID=utr-Etr00143.1-1;Parent=rna-Etr00143.1;
Superscaffold1	.	gene	649799	651175	.	-	.	ID=gene-Etr00144;
Superscaffold1	.	mRNA	649799	651175	.	-	.	ID=rna-Etr00144.1;Parent=gene-Etr00144;
Superscaffold1	.	exon	649799	650574	.	-	.	ID=exon-Etr00144.1-1;Parent=rna-Etr00144.1;
Superscaffold1	.	three_prime_UTR	649799	649855	.	-	.	ID=utr-Etr00144.1-1;Parent=rna-Etr00144.1;
Superscaffold1	.	CDS	649856	650574	.	-	2	ID=cds-Etr00144.1-1;Parent=rna-Etr00144.1;
Superscaffold1	.	exon	650669	650751	.	-	.	ID=exon-Etr00144.1-2;Parent=rna-Etr00144.1;
Superscaffold1	.	CDS	650669	650751	.	-	1	ID=cds-Etr00144.1-2;Parent=rna-Etr00144.1;
Superscaffold1	.	exon	650815	651026	.	-	.	ID=exon-Etr00144.1-3;Parent=rna-Etr00144.1;
Superscaffold1	.	CDS	650815	651026	.	-	0	ID=cds-Etr00144.1-3;Parent=rna-Etr00144.1;
Superscaffold1	.	exon	651080	651175	.	-	.	ID=exon-Etr00144.1-4;Parent=rna-Etr00144.1;
Superscaffold1	.	CDS	651080	651142	.	-	0	ID=cds-Etr00144.1-4;Parent=rna-Etr00144.1;
Superscaffold1	.	five_prime_UTR	651143	651175	.	-	.	ID=utr-Etr00144.1-2;Parent=rna-Etr00144.1;
Superscaffold1	.	gene	653485	654574	.	-	.	ID=gene-Etr00145;
Superscaffold1	.	mRNA	653485	654574	.	-	.	ID=rna-Etr00145.1;Parent=gene-Etr00145;
Superscaffold1	.	exon	653485	654574	.	-	.	ID=exon-Etr00145.1-1;Parent=rna-Etr00145.1;
Superscaffold1	.	three_prime_UTR	653485	653542	.	-	.	ID=utr-Etr00145.1-1;Parent=rna-Etr00145.1;
Superscaffold1	.	CDS	653543	654466	.	-	0	ID=cds-Etr00145.1-1;Parent=rna-Etr00145.1;
Superscaffold1	.	five_prime_UTR	654467	654574	.	-	.	ID=utr-Etr00145.1-2;Parent=rna-Etr00145.1;
Superscaffold1	.	gene	658351	660174	.	-	.	ID=gene-Etr00146;
Superscaffold1	.	mRNA	658351	660174	.	-	.	ID=rna-Etr00146.1;Parent=gene-Etr00146;
Superscaffold1	.	exon	658351	658740	.	-	.	ID=exon-Etr00146.1-1;Parent=rna-Etr00146.1;
Superscaffold1	.	three_prime_UTR	658351	658525	.	-	.	ID=utr-Etr00146.1-1;Parent=rna-Etr00146.1;
Superscaffold1	.	CDS	658526	658740	.	-	2	ID=cds-Etr00146.1-1;Parent=rna-Etr00146.1;
Superscaffold1	.	exon	658792	659992	.	-	.	ID=exon-Etr00146.1-2;Parent=rna-Etr00146.1;
Superscaffold1	.	CDS	658792	659992	.	-	0	ID=cds-Etr00146.1-2;Parent=rna-Etr00146.1;
Superscaffold1	.	exon	660049	660174	.	-	.	ID=exon-Etr00146.1-3;Parent=rna-Etr00146.1;
Superscaffold1	.	CDS	660049	660084	.	-	0	ID=cds-Etr00146.1-3;Parent=rna-Etr00146.1;
Superscaffold1	.	five_prime_UTR	660085	660174	.	-	.	ID=utr-Etr00146.1-2;Parent=rna-Etr00146.1;
Superscaffold1	.	gene	661694	663547	.	+	.	ID=gene-Etr00147;
Superscaffold1	.	mRNA	661694	663547	.	+	.	ID=rna-Etr00147.1;Parent=gene-Etr00147;
Superscaffold1	.	exon	661694	662153	.	+	.	ID=exon-Etr00147.1-1;Parent=rna-Etr00147.1;
Superscaffold1	.	CDS	661694	662153	.	+	0	ID=cds-Etr00147.1-1;Parent=rna-Etr00147.1;
Superscaffold1	.	exon	662254	662740	.	+	.	ID=exon-Etr00147.1-2;Parent=rna-Etr00147.1;
Superscaffold1	.	CDS	662254	662740	.	+	2	ID=cds-Etr00147.1-2;Parent=rna-Etr00147.1;
Superscaffold1	.	exon	662830	663547	.	+	.	ID=exon-Etr00147.1-3;Parent=rna-Etr00147.1;
Superscaffold1	.	CDS	662830	663547	.	+	1	ID=cds-Etr00147.1-3;Parent=rna-Etr00147.1;
Superscaffold1	.	mRNA	661694	663547	.	+	.	ID=rna-Etr00147.2;Parent=gene-Etr00147;
Superscaffold1	.	exon	661694	662153	.	+	.	ID=exon-Etr00147.2-1;Parent=rna-Etr00147.2;
Superscaffold1	.	CDS	661694	662153	.	+	0	ID=cds-Etr00147.2-1;Parent=rna-Etr00147.2;
Superscaffold1	.	exon	662254	662740	.	+	.	ID=exon-Etr00147.2-2;Parent=rna-Etr00147.2;
Superscaffold1	.	CDS	662254	662740	.	+	2	ID=cds-Etr00147.2-2;Parent=rna-Etr00147.2;
Superscaffold1	.	exon	662788	663547	.	+	.	ID=exon-Etr00147.2-3;Parent=rna-Etr00147.2;
Superscaffold1	.	CDS	662788	663547	.	+	1	ID=cds-Etr00147.2-3;Parent=rna-Etr00147.2;
Superscaffold1	transdecoder	gene	663708	665451	.	-	.	ID=gene-Etr00148;
Superscaffold1	transdecoder	mRNA	663708	665451	.	-	.	ID=rna-Etr00148.1;Parent=gene-Etr00148;
Superscaffold1	transdecoder	exon	663708	664342	.	-	.	ID=exon-Etr00148.1-1;Parent=rna-Etr00148.1;
Superscaffold1	transdecoder	three_prime_UTR	663708	664342	.	-	.	ID=utr-Etr00148.1-1;Parent=rna-Etr00148.1;
Superscaffold1	transdecoder	exon	664397	665451	.	-	.	ID=exon-Etr00148.1-2;Parent=rna-Etr00148.1;
Superscaffold1	transdecoder	three_prime_UTR	664397	664592	.	-	.	ID=utr-Etr00148.1-2;Parent=rna-Etr00148.1;
Superscaffold1	transdecoder	CDS	664593	665075	.	-	0	ID=cds-Etr00148.1-1;Parent=rna-Etr00148.1;
Superscaffold1	transdecoder	five_prime_UTR	665076	665451	.	-	.	ID=utr-Etr00148.1-3;Parent=rna-Etr00148.1;
Superscaffold1	.	gene	673211	673955	.	-	.	ID=gene-Etr00149;
Superscaffold1	.	mRNA	673211	673955	.	-	.	ID=rna-Etr00149.1;Parent=gene-Etr00149;
Superscaffold1	.	exon	673211	673955	.	-	.	ID=exon-Etr00149.1-1;Parent=rna-Etr00149.1;
Superscaffold1	.	three_prime_UTR	673211	673285	.	-	.	ID=utr-Etr00149.1-1;Parent=rna-Etr00149.1;
Superscaffold1	.	CDS	673286	673702	.	-	0	ID=cds-Etr00149.1-1;Parent=rna-Etr00149.1;
Superscaffold1	.	five_prime_UTR	673703	673955	.	-	.	ID=utr-Etr00149.1-2;Parent=rna-Etr00149.1;
Superscaffold1	.	gene	675809	681957	.	-	.	ID=gene-Etr00150;
Superscaffold1	.	mRNA	675809	681957	.	-	.	ID=rna-Etr00150.1;Parent=gene-Etr00150;
Superscaffold1	.	exon	675809	679707	.	-	.	ID=exon-Etr00150.1-1;Parent=rna-Etr00150.1;
Superscaffold1	.	three_prime_UTR	675809	679201	.	-	.	ID=utr-Etr00150.1-1;Parent=rna-Etr00150.1;
Superscaffold1	.	CDS	679202	679707	.	-	2	ID=cds-Etr00150.1-1;Parent=rna-Etr00150.1;
Superscaffold1	.	exon	679758	680049	.	-	.	ID=exon-Etr00150.1-2;Parent=rna-Etr00150.1;
Superscaffold1	.	CDS	679758	680049	.	-	0	ID=cds-Etr00150.1-2;Parent=rna-Etr00150.1;
Superscaffold1	.	exon	680106	681957	.	-	.	ID=exon-Etr00150.1-3;Parent=rna-Etr00150.1;
Superscaffold1	.	CDS	680106	680792	.	-	0	ID=cds-Etr00150.1-3;Parent=rna-Etr00150.1;
Superscaffold1	.	five_prime_UTR	680793	681957	.	-	.	ID=utr-Etr00150.1-2;Parent=rna-Etr00150.1;
Superscaffold1	.	gene	682243	686714	.	-	.	ID=gene-Etr00151;
Superscaffold1	.	mRNA	682243	686714	.	-	.	ID=rna-Etr00151.1;Parent=gene-Etr00151;
Superscaffold1	.	exon	682243	683931	.	-	.	ID=exon-Etr00151.1-1;Parent=rna-Etr00151.1;
Superscaffold1	.	three_prime_UTR	682243	683212	.	-	.	ID=utr-Etr00151.1-1;Parent=rna-Etr00151.1;
Superscaffold1	.	CDS	683213	683931	.	-	2	ID=cds-Etr00151.1-1;Parent=rna-Etr00151.1;
Superscaffold1	.	exon	683985	685595	.	-	.	ID=exon-Etr00151.1-2;Parent=rna-Etr00151.1;
Superscaffold1	.	CDS	683985	684381	.	-	0	ID=cds-Etr00151.1-2;Parent=rna-Etr00151.1;
Superscaffold1	.	five_prime_UTR	684382	685595	.	-	.	ID=utr-Etr00151.1-2;Parent=rna-Etr00151.1;
Superscaffold1	.	five_prime_UTR	685660	685711	.	-	.	ID=utr-Etr00151.1-3;Parent=rna-Etr00151.1;
Superscaffold1	.	exon	685660	685711	.	-	.	ID=exon-Etr00151.1-3;Parent=rna-Etr00151.1;
Superscaffold1	.	five_prime_UTR	685778	686714	.	-	.	ID=utr-Etr00151.1-4;Parent=rna-Etr00151.1;
Superscaffold1	.	exon	685778	686714	.	-	.	ID=exon-Etr00151.1-4;Parent=rna-Etr00151.1;
Superscaffold1	.	mRNA	682243	686714	.	-	.	ID=rna-Etr00151.2;Parent=gene-Etr00151;
Superscaffold1	.	exon	682243	683931	.	-	.	ID=exon-Etr00151.2-1;Parent=rna-Etr00151.2;
Superscaffold1	.	three_prime_UTR	682243	683212	.	-	.	ID=utr-Etr00151.2-1;Parent=rna-Etr00151.2;
Superscaffold1	.	CDS	683213	683931	.	-	2	ID=cds-Etr00151.2-1;Parent=rna-Etr00151.2;
Superscaffold1	.	exon	683985	685711	.	-	.	ID=exon-Etr00151.2-2;Parent=rna-Etr00151.2;
Superscaffold1	.	CDS	683985	684381	.	-	0	ID=cds-Etr00151.2-2;Parent=rna-Etr00151.2;
Superscaffold1	.	five_prime_UTR	684382	685711	.	-	.	ID=utr-Etr00151.2-2;Parent=rna-Etr00151.2;
Superscaffold1	.	five_prime_UTR	685778	686556	.	-	.	ID=utr-Etr00151.2-3;Parent=rna-Etr00151.2;
Superscaffold1	.	exon	685778	686556	.	-	.	ID=exon-Etr00151.2-3;Parent=rna-Etr00151.2;
Superscaffold1	.	five_prime_UTR	686641	686714	.	-	.	ID=utr-Etr00151.2-4;Parent=rna-Etr00151.2;
Superscaffold1	.	exon	686641	686714	.	-	.	ID=exon-Etr00151.2-4;Parent=rna-Etr00151.2;
Superscaffold1	.	gene	687441	688635	.	-	.	ID=gene-Etr00152;
Superscaffold1	.	mRNA	687441	688635	.	-	.	ID=rna-Etr00152.1;Parent=gene-Etr00152;
Superscaffold1	.	exon	687441	688081	.	-	.	ID=exon-Etr00152.1-1;Parent=rna-Etr00152.1;
Superscaffold1	.	three_prime_UTR	687441	687802	.	-	.	ID=utr-Etr00152.1-1;Parent=rna-Etr00152.1;
Superscaffold1	.	CDS	687803	688081	.	-	0	ID=cds-Etr00152.1-1;Parent=rna-Etr00152.1;
Superscaffold1	.	exon	688162	688635	.	-	.	ID=exon-Etr00152.1-2;Parent=rna-Etr00152.1;
Superscaffold1	.	CDS	688162	688215	.	-	0	ID=cds-Etr00152.1-2;Parent=rna-Etr00152.1;
Superscaffold1	.	five_prime_UTR	688216	688635	.	-	.	ID=utr-Etr00152.1-2;Parent=rna-Etr00152.1;
Superscaffold1	.	gene	688817	691414	.	-	.	ID=gene-Etr00153;
Superscaffold1	.	mRNA	688817	691414	.	-	.	ID=rna-Etr00153.1;Parent=gene-Etr00153;
Superscaffold1	.	exon	688817	690350	.	-	.	ID=exon-Etr00153.1-1;Parent=rna-Etr00153.1;
Superscaffold1	.	three_prime_UTR	688817	689050	.	-	.	ID=utr-Etr00153.1-1;Parent=rna-Etr00153.1;
Superscaffold1	.	CDS	689051	690350	.	-	1	ID=cds-Etr00153.1-1;Parent=rna-Etr00153.1;
Superscaffold1	.	exon	690400	690904	.	-	.	ID=exon-Etr00153.1-2;Parent=rna-Etr00153.1;
Superscaffold1	.	CDS	690400	690830	.	-	0	ID=cds-Etr00153.1-2;Parent=rna-Etr00153.1;
Superscaffold1	.	five_prime_UTR	690831	690904	.	-	.	ID=utr-Etr00153.1-2;Parent=rna-Etr00153.1;
Superscaffold1	.	five_prime_UTR	690956	691114	.	-	.	ID=utr-Etr00153.1-3;Parent=rna-Etr00153.1;
Superscaffold1	.	exon	690956	691114	.	-	.	ID=exon-Etr00153.1-3;Parent=rna-Etr00153.1;
Superscaffold1	.	five_prime_UTR	691166	691280	.	-	.	ID=utr-Etr00153.1-4;Parent=rna-Etr00153.1;
Superscaffold1	.	exon	691166	691280	.	-	.	ID=exon-Etr00153.1-4;Parent=rna-Etr00153.1;
Superscaffold1	.	five_prime_UTR	691327	691414	.	-	.	ID=utr-Etr00153.1-5;Parent=rna-Etr00153.1;
Superscaffold1	.	exon	691327	691414	.	-	.	ID=exon-Etr00153.1-5;Parent=rna-Etr00153.1;
Superscaffold1	.	mRNA	688817	691414	.	-	.	ID=rna-Etr00153.2;Parent=gene-Etr00153;
Superscaffold1	.	exon	688817	690350	.	-	.	ID=exon-Etr00153.2-1;Parent=rna-Etr00153.2;
Superscaffold1	.	three_prime_UTR	688817	689050	.	-	.	ID=utr-Etr00153.2-1;Parent=rna-Etr00153.2;
Superscaffold1	.	CDS	689051	690350	.	-	1	ID=cds-Etr00153.2-1;Parent=rna-Etr00153.2;
Superscaffold1	.	exon	690400	690899	.	-	.	ID=exon-Etr00153.2-2;Parent=rna-Etr00153.2;
Superscaffold1	.	CDS	690400	690899	.	-	0	ID=cds-Etr00153.2-2;Parent=rna-Etr00153.2;
Superscaffold1	.	exon	690956	691114	.	-	.	ID=exon-Etr00153.2-3;Parent=rna-Etr00153.2;
Superscaffold1	.	CDS	690956	691114	.	-	0	ID=cds-Etr00153.2-3;Parent=rna-Etr00153.2;
Superscaffold1	.	exon	691166	691280	.	-	.	ID=exon-Etr00153.2-4;Parent=rna-Etr00153.2;
Superscaffold1	.	CDS	691166	691280	.	-	1	ID=cds-Etr00153.2-4;Parent=rna-Etr00153.2;
Superscaffold1	.	exon	691327	691414	.	-	.	ID=exon-Etr00153.2-5;Parent=rna-Etr00153.2;
Superscaffold1	.	CDS	691327	691355	.	-	0	ID=cds-Etr00153.2-5;Parent=rna-Etr00153.2;
Superscaffold1	.	five_prime_UTR	691356	691414	.	-	.	ID=utr-Etr00153.2-2;Parent=rna-Etr00153.2;
Superscaffold1	maker	gene	691796	693127	.	+	.	ID=gene-Etr00154;
Superscaffold1	maker	mRNA	691796	693127	.	+	.	ID=rna-Etr00154.1;Parent=gene-Etr00154;
Superscaffold1	maker	exon	691796	693127	.	+	.	ID=exon-Etr00154.1-1;Parent=rna-Etr00154.1;
Superscaffold1	maker	CDS	691796	693127	.	+	0	ID=cds-Etr00154.1-1;Parent=rna-Etr00154.1;
Superscaffold1	transdecoder	gene	693961	699060	.	+	.	ID=gene-Etr00155;
Superscaffold1	transdecoder	mRNA	693961	699060	.	+	.	ID=rna-Etr00155.1;Parent=gene-Etr00155;
Superscaffold1	transdecoder	five_prime_UTR	693961	694080	.	+	.	ID=utr-Etr00155.1-1;Parent=rna-Etr00155.1;
Superscaffold1	transdecoder	exon	693961	694108	.	+	.	ID=exon-Etr00155.1-1;Parent=rna-Etr00155.1;
Superscaffold1	transdecoder	CDS	694081	694108	.	+	0	ID=cds-Etr00155.1-1;Parent=rna-Etr00155.1;
Superscaffold1	transdecoder	exon	694207	694393	.	+	.	ID=exon-Etr00155.1-2;Parent=rna-Etr00155.1;
Superscaffold1	transdecoder	CDS	694207	694393	.	+	2	ID=cds-Etr00155.1-2;Parent=rna-Etr00155.1;
Superscaffold1	transdecoder	exon	694443	697393	.	+	.	ID=exon-Etr00155.1-3;Parent=rna-Etr00155.1;
Superscaffold1	transdecoder	CDS	694443	697393	.	+	1	ID=cds-Etr00155.1-3;Parent=rna-Etr00155.1;
Superscaffold1	transdecoder	exon	697442	697543	.	+	.	ID=exon-Etr00155.1-4;Parent=rna-Etr00155.1;
Superscaffold1	transdecoder	CDS	697442	697543	.	+	2	ID=cds-Etr00155.1-4;Parent=rna-Etr00155.1;
Superscaffold1	transdecoder	exon	697600	697617	.	+	.	ID=exon-Etr00155.1-5;Parent=rna-Etr00155.1;
Superscaffold1	transdecoder	CDS	697600	697617	.	+	2	ID=cds-Etr00155.1-5;Parent=rna-Etr00155.1;
Superscaffold1	transdecoder	exon	697706	699060	.	+	.	ID=exon-Etr00155.1-6;Parent=rna-Etr00155.1;
Superscaffold1	transdecoder	CDS	697706	697857	.	+	2	ID=cds-Etr00155.1-6;Parent=rna-Etr00155.1;
Superscaffold1	transdecoder	three_prime_UTR	697858	699060	.	+	.	ID=utr-Etr00155.1-2;Parent=rna-Etr00155.1;
Superscaffold1	.	gene	701754	704613	.	+	.	ID=gene-Etr00156;
Superscaffold1	.	mRNA	701754	704613	.	+	.	ID=rna-Etr00156.1;Parent=gene-Etr00156;
Superscaffold1	.	five_prime_UTR	701754	701849	.	+	.	ID=utr-Etr00156.1-1;Parent=rna-Etr00156.1;
Superscaffold1	.	exon	701754	704613	.	+	.	ID=exon-Etr00156.1-1;Parent=rna-Etr00156.1;
Superscaffold1	.	CDS	701850	704072	.	+	0	ID=cds-Etr00156.1-1;Parent=rna-Etr00156.1;
Superscaffold1	.	three_prime_UTR	704073	704613	.	+	.	ID=utr-Etr00156.1-2;Parent=rna-Etr00156.1;
Superscaffold1	transdecoder	gene	707434	711601	.	-	.	ID=gene-Etr00157;
Superscaffold1	transdecoder	mRNA	707434	711601	.	-	.	ID=rna-Etr00157.1;Parent=gene-Etr00157;
Superscaffold1	transdecoder	exon	707434	707676	.	-	.	ID=exon-Etr00157.1-1;Parent=rna-Etr00157.1;
Superscaffold1	transdecoder	three_prime_UTR	707434	707539	.	-	.	ID=utr-Etr00157.1-1;Parent=rna-Etr00157.1;
Superscaffold1	transdecoder	CDS	707540	707676	.	-	2	ID=cds-Etr00157.1-1;Parent=rna-Etr00157.1;
Superscaffold1	transdecoder	exon	707752	707868	.	-	.	ID=exon-Etr00157.1-2;Parent=rna-Etr00157.1;
Superscaffold1	transdecoder	CDS	707752	707868	.	-	2	ID=cds-Etr00157.1-2;Parent=rna-Etr00157.1;
Superscaffold1	transdecoder	exon	707959	708142	.	-	.	ID=exon-Etr00157.1-3;Parent=rna-Etr00157.1;
Superscaffold1	transdecoder	CDS	707959	708142	.	-	0	ID=cds-Etr00157.1-3;Parent=rna-Etr00157.1;
Superscaffold1	transdecoder	exon	708219	710399	.	-	.	ID=exon-Etr00157.1-4;Parent=rna-Etr00157.1;
Superscaffold1	transdecoder	CDS	708219	708755	.	-	0	ID=cds-Etr00157.1-4;Parent=rna-Etr00157.1;
Superscaffold1	transdecoder	five_prime_UTR	708756	710399	.	-	.	ID=utr-Etr00157.1-2;Parent=rna-Etr00157.1;
Superscaffold1	transdecoder	five_prime_UTR	710499	710714	.	-	.	ID=utr-Etr00157.1-3;Parent=rna-Etr00157.1;
Superscaffold1	transdecoder	exon	710499	710714	.	-	.	ID=exon-Etr00157.1-5;Parent=rna-Etr00157.1;
Superscaffold1	transdecoder	five_prime_UTR	710778	710894	.	-	.	ID=utr-Etr00157.1-4;Parent=rna-Etr00157.1;
Superscaffold1	transdecoder	exon	710778	710894	.	-	.	ID=exon-Etr00157.1-6;Parent=rna-Etr00157.1;
Superscaffold1	transdecoder	five_prime_UTR	710968	711445	.	-	.	ID=utr-Etr00157.1-5;Parent=rna-Etr00157.1;
Superscaffold1	transdecoder	exon	710968	711445	.	-	.	ID=exon-Etr00157.1-7;Parent=rna-Etr00157.1;
Superscaffold1	transdecoder	five_prime_UTR	711508	711601	.	-	.	ID=utr-Etr00157.1-6;Parent=rna-Etr00157.1;
Superscaffold1	transdecoder	exon	711508	711601	.	-	.	ID=exon-Etr00157.1-8;Parent=rna-Etr00157.1;
Superscaffold1	.	gene	712116	715766	.	-	.	ID=gene-Etr00158;
Superscaffold1	.	mRNA	712116	715766	.	-	.	ID=rna-Etr00158.1;Parent=gene-Etr00158;
Superscaffold1	.	exon	712116	715488	.	-	.	ID=exon-Etr00158.1-1;Parent=rna-Etr00158.1;
Superscaffold1	.	three_prime_UTR	712116	713370	.	-	.	ID=utr-Etr00158.1-1;Parent=rna-Etr00158.1;
Superscaffold1	.	CDS	713371	715488	.	-	0	ID=cds-Etr00158.1-1;Parent=rna-Etr00158.1;
Superscaffold1	.	exon	715542	715766	.	-	.	ID=exon-Etr00158.1-2;Parent=rna-Etr00158.1;
Superscaffold1	.	CDS	715542	715565	.	-	0	ID=cds-Etr00158.1-2;Parent=rna-Etr00158.1;
Superscaffold1	.	five_prime_UTR	715566	715766	.	-	.	ID=utr-Etr00158.1-2;Parent=rna-Etr00158.1;
Superscaffold1	.	gene	716288	719202	.	+	.	ID=gene-Etr00159;
Superscaffold1	.	mRNA	716288	719202	.	+	.	ID=rna-Etr00159.1;Parent=gene-Etr00159;
Superscaffold1	.	five_prime_UTR	716288	716478	.	+	.	ID=utr-Etr00159.1-1;Parent=rna-Etr00159.1;
Superscaffold1	.	exon	716288	716594	.	+	.	ID=exon-Etr00159.1-1;Parent=rna-Etr00159.1;
Superscaffold1	.	CDS	716479	716594	.	+	0	ID=cds-Etr00159.1-1;Parent=rna-Etr00159.1;
Superscaffold1	.	exon	716667	719202	.	+	.	ID=exon-Etr00159.1-2;Parent=rna-Etr00159.1;
Superscaffold1	.	CDS	716667	719091	.	+	1	ID=cds-Etr00159.1-2;Parent=rna-Etr00159.1;
Superscaffold1	.	three_prime_UTR	719092	719202	.	+	.	ID=utr-Etr00159.1-2;Parent=rna-Etr00159.1;
Superscaffold1	.	gene	720231	722352	.	-	.	ID=gene-Etr00160;
Superscaffold1	.	mRNA	720231	722352	.	-	.	ID=rna-Etr00160.1;Parent=gene-Etr00160;
Superscaffold1	.	exon	720231	721341	.	-	.	ID=exon-Etr00160.1-1;Parent=rna-Etr00160.1;
Superscaffold1	.	three_prime_UTR	720231	720981	.	-	.	ID=utr-Etr00160.1-1;Parent=rna-Etr00160.1;
Superscaffold1	.	CDS	720982	721341	.	-	0	ID=cds-Etr00160.1-1;Parent=rna-Etr00160.1;
Superscaffold1	.	exon	721425	721915	.	-	.	ID=exon-Etr00160.1-2;Parent=rna-Etr00160.1;
Superscaffold1	.	CDS	721425	721915	.	-	2	ID=cds-Etr00160.1-2;Parent=rna-Etr00160.1;
Superscaffold1	.	exon	722000	722352	.	-	.	ID=exon-Etr00160.1-3;Parent=rna-Etr00160.1;
Superscaffold1	.	CDS	722000	722261	.	-	0	ID=cds-Etr00160.1-3;Parent=rna-Etr00160.1;
Superscaffold1	.	five_prime_UTR	722262	722352	.	-	.	ID=utr-Etr00160.1-2;Parent=rna-Etr00160.1;
Superscaffold1	.	gene	722801	724371	.	-	.	ID=gene-Etr00161;
Superscaffold1	.	mRNA	722801	724371	.	-	.	ID=rna-Etr00161.1;Parent=gene-Etr00161;
Superscaffold1	.	exon	722801	724371	.	-	.	ID=exon-Etr00161.1-1;Parent=rna-Etr00161.1;
Superscaffold1	.	three_prime_UTR	722801	723070	.	-	.	ID=utr-Etr00161.1-1;Parent=rna-Etr00161.1;
Superscaffold1	.	CDS	723071	724345	.	-	0	ID=cds-Etr00161.1-1;Parent=rna-Etr00161.1;
Superscaffold1	.	five_prime_UTR	724346	724371	.	-	.	ID=utr-Etr00161.1-2;Parent=rna-Etr00161.1;
Superscaffold1	.	gene	727713	730921	.	+	.	ID=gene-Etr00162;
Superscaffold1	.	mRNA	727713	730921	.	+	.	ID=rna-Etr00162.1;Parent=gene-Etr00162;
Superscaffold1	.	exon	727713	729290	.	+	.	ID=exon-Etr00162.1-1;Parent=rna-Etr00162.1;
Superscaffold1	.	CDS	727713	729290	.	+	0	ID=cds-Etr00162.1-1;Parent=rna-Etr00162.1;
Superscaffold1	.	exon	729348	730921	.	+	.	ID=exon-Etr00162.1-2;Parent=rna-Etr00162.1;
Superscaffold1	.	CDS	729348	729470	.	+	0	ID=cds-Etr00162.1-2;Parent=rna-Etr00162.1;
Superscaffold1	.	three_prime_UTR	729471	730921	.	+	.	ID=utr-Etr00162.1-1;Parent=rna-Etr00162.1;
Superscaffold1	.	gene	755632	756993	.	+	.	ID=gene-Etr00163;
Superscaffold1	.	mRNA	755632	756993	.	+	.	ID=rna-Etr00163.1;Parent=gene-Etr00163;
Superscaffold1	.	five_prime_UTR	755632	756055	.	+	.	ID=utr-Etr00163.1-1;Parent=rna-Etr00163.1;
Superscaffold1	.	exon	755632	756393	.	+	.	ID=exon-Etr00163.1-1;Parent=rna-Etr00163.1;
Superscaffold1	.	CDS	756056	756393	.	+	0	ID=cds-Etr00163.1-1;Parent=rna-Etr00163.1;
Superscaffold1	.	exon	756474	756993	.	+	.	ID=exon-Etr00163.1-2;Parent=rna-Etr00163.1;
Superscaffold1	.	CDS	756474	756564	.	+	1	ID=cds-Etr00163.1-2;Parent=rna-Etr00163.1;
Superscaffold1	.	three_prime_UTR	756565	756993	.	+	.	ID=utr-Etr00163.1-2;Parent=rna-Etr00163.1;
Superscaffold1	.	gene	758464	760546	.	+	.	ID=gene-Etr00164;
Superscaffold1	.	mRNA	758464	760546	.	+	.	ID=rna-Etr00164.1;Parent=gene-Etr00164;
Superscaffold1	.	exon	758464	758546	.	+	.	ID=exon-Etr00164.1-1;Parent=rna-Etr00164.1;
Superscaffold1	.	CDS	758464	758546	.	+	0	ID=cds-Etr00164.1-1;Parent=rna-Etr00164.1;
Superscaffold1	.	exon	758644	759721	.	+	.	ID=exon-Etr00164.1-2;Parent=rna-Etr00164.1;
Superscaffold1	.	CDS	758644	759721	.	+	1	ID=cds-Etr00164.1-2;Parent=rna-Etr00164.1;
Superscaffold1	.	exon	759818	760546	.	+	.	ID=exon-Etr00164.1-3;Parent=rna-Etr00164.1;
Superscaffold1	.	CDS	759818	760546	.	+	0	ID=cds-Etr00164.1-3;Parent=rna-Etr00164.1;
Superscaffold1	maker	gene	763814	765682	.	-	.	ID=gene-Etr00165;
Superscaffold1	maker	mRNA	763814	765682	.	-	.	ID=rna-Etr00165.1;Parent=gene-Etr00165;
Superscaffold1	maker	exon	763814	764234	.	-	.	ID=exon-Etr00165.1-1;Parent=rna-Etr00165.1;
Superscaffold1	maker	CDS	763814	764234	.	-	1	ID=cds-Etr00165.1-1;Parent=rna-Etr00165.1;
Superscaffold1	maker	exon	764291	764489	.	-	.	ID=exon-Etr00165.1-2;Parent=rna-Etr00165.1;
Superscaffold1	maker	CDS	764291	764489	.	-	2	ID=cds-Etr00165.1-2;Parent=rna-Etr00165.1;
Superscaffold1	maker	exon	764543	764630	.	-	.	ID=exon-Etr00165.1-3;Parent=rna-Etr00165.1;
Superscaffold1	maker	CDS	764543	764630	.	-	0	ID=cds-Etr00165.1-3;Parent=rna-Etr00165.1;
Superscaffold1	maker	exon	764679	765228	.	-	.	ID=exon-Etr00165.1-4;Parent=rna-Etr00165.1;
Superscaffold1	maker	CDS	764679	765228	.	-	1	ID=cds-Etr00165.1-4;Parent=rna-Etr00165.1;
Superscaffold1	maker	exon	765284	765555	.	-	.	ID=exon-Etr00165.1-5;Parent=rna-Etr00165.1;
Superscaffold1	maker	CDS	765284	765555	.	-	0	ID=cds-Etr00165.1-5;Parent=rna-Etr00165.1;
Superscaffold1	maker	exon	765611	765682	.	-	.	ID=exon-Etr00165.1-6;Parent=rna-Etr00165.1;
Superscaffold1	maker	CDS	765611	765682	.	-	0	ID=cds-Etr00165.1-6;Parent=rna-Etr00165.1;
Superscaffold1	maker	gene	766536	767546	.	-	.	ID=gene-Etr00166;
Superscaffold1	maker	mRNA	766536	767546	.	-	.	ID=rna-Etr00166.1;Parent=gene-Etr00166;
Superscaffold1	maker	exon	766536	767546	.	-	.	ID=exon-Etr00166.1-1;Parent=rna-Etr00166.1;
Superscaffold1	maker	CDS	766536	767546	.	-	0	ID=cds-Etr00166.1-1;Parent=rna-Etr00166.1;
Superscaffold1	.	gene	773752	774867	.	-	.	ID=gene-Etr00167;
Superscaffold1	.	mRNA	773752	774867	.	-	.	ID=rna-Etr00167.1;Parent=gene-Etr00167;
Superscaffold1	.	exon	773752	773968	.	-	.	ID=exon-Etr00167.1-1;Parent=rna-Etr00167.1;
Superscaffold1	.	three_prime_UTR	773752	773923	.	-	.	ID=utr-Etr00167.1-1;Parent=rna-Etr00167.1;
Superscaffold1	.	CDS	773924	773968	.	-	0	ID=cds-Etr00167.1-1;Parent=rna-Etr00167.1;
Superscaffold1	.	exon	774117	774343	.	-	.	ID=exon-Etr00167.1-2;Parent=rna-Etr00167.1;
Superscaffold1	.	CDS	774117	774343	.	-	2	ID=cds-Etr00167.1-2;Parent=rna-Etr00167.1;
Superscaffold1	.	exon	774531	774749	.	-	.	ID=exon-Etr00167.1-3;Parent=rna-Etr00167.1;
Superscaffold1	.	CDS	774531	774720	.	-	0	ID=cds-Etr00167.1-3;Parent=rna-Etr00167.1;
Superscaffold1	.	five_prime_UTR	774721	774749	.	-	.	ID=utr-Etr00167.1-2;Parent=rna-Etr00167.1;
Superscaffold1	.	five_prime_UTR	774816	774867	.	-	.	ID=utr-Etr00167.1-3;Parent=rna-Etr00167.1;
Superscaffold1	.	exon	774816	774867	.	-	.	ID=exon-Etr00167.1-4;Parent=rna-Etr00167.1;
Superscaffold1	.	gene	775296	780084	.	-	.	ID=gene-Etr00168;
Superscaffold1	.	mRNA	775296	780084	.	-	.	ID=rna-Etr00168.1;Parent=gene-Etr00168;
Superscaffold1	.	exon	775296	777665	.	-	.	ID=exon-Etr00168.1-1;Parent=rna-Etr00168.1;
Superscaffold1	.	three_prime_UTR	775296	776827	.	-	.	ID=utr-Etr00168.1-1;Parent=rna-Etr00168.1;
Superscaffold1	.	CDS	776828	777665	.	-	1	ID=cds-Etr00168.1-1;Parent=rna-Etr00168.1;
Superscaffold1	.	exon	777723	780084	.	-	.	ID=exon-Etr00168.1-2;Parent=rna-Etr00168.1;
Superscaffold1	.	CDS	777723	778342	.	-	0	ID=cds-Etr00168.1-2;Parent=rna-Etr00168.1;
Superscaffold1	.	five_prime_UTR	778343	780084	.	-	.	ID=utr-Etr00168.1-2;Parent=rna-Etr00168.1;
Superscaffold1	.	gene	782176	785110	.	+	.	ID=gene-Etr00169;
Superscaffold1	.	mRNA	782176	785110	.	+	.	ID=rna-Etr00169.1;Parent=gene-Etr00169;
Superscaffold1	.	five_prime_UTR	782176	782510	.	+	.	ID=utr-Etr00169.1-1;Parent=rna-Etr00169.1;
Superscaffold1	.	exon	782176	782510	.	+	.	ID=exon-Etr00169.1-1;Parent=rna-Etr00169.1;
Superscaffold1	.	five_prime_UTR	782592	782888	.	+	.	ID=utr-Etr00169.1-2;Parent=rna-Etr00169.1;
Superscaffold1	.	exon	782592	785110	.	+	.	ID=exon-Etr00169.1-2;Parent=rna-Etr00169.1;
Superscaffold1	.	CDS	782889	784724	.	+	0	ID=cds-Etr00169.1-1;Parent=rna-Etr00169.1;
Superscaffold1	.	three_prime_UTR	784725	785110	.	+	.	ID=utr-Etr00169.1-3;Parent=rna-Etr00169.1;
Superscaffold1	.	gene	786711	790076	.	-	.	ID=gene-Etr00170;
Superscaffold1	.	mRNA	786711	790076	.	-	.	ID=rna-Etr00170.1;Parent=gene-Etr00170;
Superscaffold1	.	exon	786711	787449	.	-	.	ID=exon-Etr00170.1-1;Parent=rna-Etr00170.1;
Superscaffold1	.	three_prime_UTR	786711	787449	.	-	.	ID=utr-Etr00170.1-1;Parent=rna-Etr00170.1;
Superscaffold1	.	exon	787495	787708	.	-	.	ID=exon-Etr00170.1-2;Parent=rna-Etr00170.1;
Superscaffold1	.	three_prime_UTR	787495	787708	.	-	.	ID=utr-Etr00170.1-2;Parent=rna-Etr00170.1;
Superscaffold1	.	exon	787758	787885	.	-	.	ID=exon-Etr00170.1-3;Parent=rna-Etr00170.1;
Superscaffold1	.	three_prime_UTR	787758	787885	.	-	.	ID=utr-Etr00170.1-3;Parent=rna-Etr00170.1;
Superscaffold1	.	exon	787938	788040	.	-	.	ID=exon-Etr00170.1-4;Parent=rna-Etr00170.1;
Superscaffold1	.	three_prime_UTR	787938	788040	.	-	.	ID=utr-Etr00170.1-4;Parent=rna-Etr00170.1;
Superscaffold1	.	exon	788087	789061	.	-	.	ID=exon-Etr00170.1-5;Parent=rna-Etr00170.1;
Superscaffold1	.	three_prime_UTR	788087	788524	.	-	.	ID=utr-Etr00170.1-5;Parent=rna-Etr00170.1;
Superscaffold1	.	CDS	788525	789061	.	-	0	ID=cds-Etr00170.1-1;Parent=rna-Etr00170.1;
Superscaffold1	.	exon	789112	789206	.	-	.	ID=exon-Etr00170.1-6;Parent=rna-Etr00170.1;
Superscaffold1	.	CDS	789112	789206	.	-	2	ID=cds-Etr00170.1-2;Parent=rna-Etr00170.1;
Superscaffold1	.	exon	789258	790076	.	-	.	ID=exon-Etr00170.1-7;Parent=rna-Etr00170.1;
Superscaffold1	.	CDS	789258	789837	.	-	0	ID=cds-Etr00170.1-3;Parent=rna-Etr00170.1;
Superscaffold1	.	five_prime_UTR	789838	790076	.	-	.	ID=utr-Etr00170.1-6;Parent=rna-Etr00170.1;
Superscaffold1	.	gene	791029	793754	.	-	.	ID=gene-Etr00171;
Superscaffold1	.	mRNA	791029	793754	.	-	.	ID=rna-Etr00171.1;Parent=gene-Etr00171;
Superscaffold1	.	exon	791029	792226	.	-	.	ID=exon-Etr00171.1-1;Parent=rna-Etr00171.1;
Superscaffold1	.	three_prime_UTR	791029	792195	.	-	.	ID=utr-Etr00171.1-1;Parent=rna-Etr00171.1;
Superscaffold1	.	CDS	792196	792226	.	-	1	ID=cds-Etr00171.1-1;Parent=rna-Etr00171.1;
Superscaffold1	.	exon	792290	792709	.	-	.	ID=exon-Etr00171.1-2;Parent=rna-Etr00171.1;
Superscaffold1	.	CDS	792290	792709	.	-	1	ID=cds-Etr00171.1-2;Parent=rna-Etr00171.1;
Superscaffold1	.	exon	792781	792918	.	-	.	ID=exon-Etr00171.1-3;Parent=rna-Etr00171.1;
Superscaffold1	.	CDS	792781	792918	.	-	1	ID=cds-Etr00171.1-3;Parent=rna-Etr00171.1;
Superscaffold1	.	exon	792974	793011	.	-	.	ID=exon-Etr00171.1-4;Parent=rna-Etr00171.1;
Superscaffold1	.	CDS	792974	793011	.	-	0	ID=cds-Etr00171.1-4;Parent=rna-Etr00171.1;
Superscaffold1	.	exon	793085	793249	.	-	.	ID=exon-Etr00171.1-5;Parent=rna-Etr00171.1;
Superscaffold1	.	CDS	793085	793249	.	-	0	ID=cds-Etr00171.1-5;Parent=rna-Etr00171.1;
Superscaffold1	.	exon	793307	793329	.	-	.	ID=exon-Etr00171.1-6;Parent=rna-Etr00171.1;
Superscaffold1	.	CDS	793307	793329	.	-	2	ID=cds-Etr00171.1-6;Parent=rna-Etr00171.1;
Superscaffold1	.	exon	793386	793468	.	-	.	ID=exon-Etr00171.1-7;Parent=rna-Etr00171.1;
Superscaffold1	.	CDS	793386	793468	.	-	1	ID=cds-Etr00171.1-7;Parent=rna-Etr00171.1;
Superscaffold1	.	exon	793525	793568	.	-	.	ID=exon-Etr00171.1-8;Parent=rna-Etr00171.1;
Superscaffold1	.	CDS	793525	793568	.	-	0	ID=cds-Etr00171.1-8;Parent=rna-Etr00171.1;
Superscaffold1	.	exon	793638	793754	.	-	.	ID=exon-Etr00171.1-9;Parent=rna-Etr00171.1;
Superscaffold1	.	CDS	793638	793700	.	-	0	ID=cds-Etr00171.1-9;Parent=rna-Etr00171.1;
Superscaffold1	.	five_prime_UTR	793701	793754	.	-	.	ID=utr-Etr00171.1-2;Parent=rna-Etr00171.1;
Superscaffold1	.	gene	794131	797311	.	+	.	ID=gene-Etr00172;
Superscaffold1	.	mRNA	794131	797311	.	+	.	ID=rna-Etr00172.1;Parent=gene-Etr00172;
Superscaffold1	.	five_prime_UTR	794131	794524	.	+	.	ID=utr-Etr00172.1-1;Parent=rna-Etr00172.1;
Superscaffold1	.	exon	794131	794741	.	+	.	ID=exon-Etr00172.1-1;Parent=rna-Etr00172.1;
Superscaffold1	.	CDS	794525	794741	.	+	0	ID=cds-Etr00172.1-1;Parent=rna-Etr00172.1;
Superscaffold1	.	exon	794906	795791	.	+	.	ID=exon-Etr00172.1-2;Parent=rna-Etr00172.1;
Superscaffold1	.	CDS	794906	795791	.	+	2	ID=cds-Etr00172.1-2;Parent=rna-Etr00172.1;
Superscaffold1	.	exon	795860	796298	.	+	.	ID=exon-Etr00172.1-3;Parent=rna-Etr00172.1;
Superscaffold1	.	CDS	795860	796286	.	+	1	ID=cds-Etr00172.1-3;Parent=rna-Etr00172.1;
Superscaffold1	.	three_prime_UTR	796287	796298	.	+	.	ID=utr-Etr00172.1-2;Parent=rna-Etr00172.1;
Superscaffold1	.	exon	796385	797311	.	+	.	ID=exon-Etr00172.1-4;Parent=rna-Etr00172.1;
Superscaffold1	.	three_prime_UTR	796385	797311	.	+	.	ID=utr-Etr00172.1-3;Parent=rna-Etr00172.1;
Superscaffold1	.	mRNA	794131	797311	.	+	.	ID=rna-Etr00172.2;Parent=gene-Etr00172;
Superscaffold1	.	five_prime_UTR	794131	794883	.	+	.	ID=utr-Etr00172.2-1;Parent=rna-Etr00172.2;
Superscaffold1	.	exon	794131	795791	.	+	.	ID=exon-Etr00172.2-1;Parent=rna-Etr00172.2;
Superscaffold1	.	CDS	794884	795791	.	+	0	ID=cds-Etr00172.2-1;Parent=rna-Etr00172.2;
Superscaffold1	.	exon	795860	796298	.	+	.	ID=exon-Etr00172.2-2;Parent=rna-Etr00172.2;
Superscaffold1	.	CDS	795860	796286	.	+	1	ID=cds-Etr00172.2-2;Parent=rna-Etr00172.2;
Superscaffold1	.	three_prime_UTR	796287	796298	.	+	.	ID=utr-Etr00172.2-2;Parent=rna-Etr00172.2;
Superscaffold1	.	exon	796385	797311	.	+	.	ID=exon-Etr00172.2-3;Parent=rna-Etr00172.2;
Superscaffold1	.	three_prime_UTR	796385	797311	.	+	.	ID=utr-Etr00172.2-3;Parent=rna-Etr00172.2;
Superscaffold1	.	mRNA	794131	797311	.	+	.	ID=rna-Etr00172.3;Parent=gene-Etr00172;
Superscaffold1	.	five_prime_UTR	794131	794524	.	+	.	ID=utr-Etr00172.3-1;Parent=rna-Etr00172.3;
Superscaffold1	.	exon	794131	794741	.	+	.	ID=exon-Etr00172.3-1;Parent=rna-Etr00172.3;
Superscaffold1	.	CDS	794525	794741	.	+	0	ID=cds-Etr00172.3-1;Parent=rna-Etr00172.3;
Superscaffold1	.	exon	794906	795791	.	+	.	ID=exon-Etr00172.3-2;Parent=rna-Etr00172.3;
Superscaffold1	.	CDS	794906	795791	.	+	2	ID=cds-Etr00172.3-2;Parent=rna-Etr00172.3;
Superscaffold1	.	exon	795860	797311	.	+	.	ID=exon-Etr00172.3-3;Parent=rna-Etr00172.3;
Superscaffold1	.	CDS	795860	796286	.	+	1	ID=cds-Etr00172.3-3;Parent=rna-Etr00172.3;
Superscaffold1	.	three_prime_UTR	796287	797311	.	+	.	ID=utr-Etr00172.3-2;Parent=rna-Etr00172.3;
Superscaffold1	.	mRNA	794131	797311	.	+	.	ID=rna-Etr00172.4;Parent=gene-Etr00172;
Superscaffold1	.	five_prime_UTR	794131	794883	.	+	.	ID=utr-Etr00172.4-1;Parent=rna-Etr00172.4;
Superscaffold1	.	exon	794131	795791	.	+	.	ID=exon-Etr00172.4-1;Parent=rna-Etr00172.4;
Superscaffold1	.	CDS	794884	795791	.	+	0	ID=cds-Etr00172.4-1;Parent=rna-Etr00172.4;
Superscaffold1	.	exon	795860	797311	.	+	.	ID=exon-Etr00172.4-2;Parent=rna-Etr00172.4;
Superscaffold1	.	CDS	795860	796286	.	+	1	ID=cds-Etr00172.4-2;Parent=rna-Etr00172.4;
Superscaffold1	.	three_prime_UTR	796287	797311	.	+	.	ID=utr-Etr00172.4-2;Parent=rna-Etr00172.4;
Superscaffold1	.	mRNA	794131	797311	.	+	.	ID=rna-Etr00172.5;Parent=gene-Etr00172;
Superscaffold1	.	five_prime_UTR	794131	794524	.	+	.	ID=utr-Etr00172.5-1;Parent=rna-Etr00172.5;
Superscaffold1	.	exon	794131	794741	.	+	.	ID=exon-Etr00172.5-1;Parent=rna-Etr00172.5;
Superscaffold1	.	CDS	794525	794741	.	+	0	ID=cds-Etr00172.5-1;Parent=rna-Etr00172.5;
Superscaffold1	.	exon	794906	797311	.	+	.	ID=exon-Etr00172.5-2;Parent=rna-Etr00172.5;
Superscaffold1	.	CDS	794906	796068	.	+	2	ID=cds-Etr00172.5-2;Parent=rna-Etr00172.5;
Superscaffold1	.	three_prime_UTR	796069	797311	.	+	.	ID=utr-Etr00172.5-2;Parent=rna-Etr00172.5;
Superscaffold1	.	gene	798177	799962	.	-	.	ID=gene-Etr00173;
Superscaffold1	.	mRNA	798177	799962	.	-	.	ID=rna-Etr00173.1;Parent=gene-Etr00173;
Superscaffold1	.	exon	798177	799365	.	-	.	ID=exon-Etr00173.1-1;Parent=rna-Etr00173.1;
Superscaffold1	.	three_prime_UTR	798177	798710	.	-	.	ID=utr-Etr00173.1-1;Parent=rna-Etr00173.1;
Superscaffold1	.	CDS	798711	799346	.	-	0	ID=cds-Etr00173.1-1;Parent=rna-Etr00173.1;
Superscaffold1	.	five_prime_UTR	799347	799365	.	-	.	ID=utr-Etr00173.1-2;Parent=rna-Etr00173.1;
Superscaffold1	.	five_prime_UTR	799411	799724	.	-	.	ID=utr-Etr00173.1-3;Parent=rna-Etr00173.1;
Superscaffold1	.	exon	799411	799724	.	-	.	ID=exon-Etr00173.1-2;Parent=rna-Etr00173.1;
Superscaffold1	.	five_prime_UTR	799917	799962	.	-	.	ID=utr-Etr00173.1-4;Parent=rna-Etr00173.1;
Superscaffold1	.	exon	799917	799962	.	-	.	ID=exon-Etr00173.1-3;Parent=rna-Etr00173.1;
Superscaffold1	maker	gene	801011	801679	.	+	.	ID=gene-Etr00174;
Superscaffold1	maker	mRNA	801011	801679	.	+	.	ID=rna-Etr00174.1;Parent=gene-Etr00174;
Superscaffold1	maker	exon	801011	801679	.	+	.	ID=exon-Etr00174.1-1;Parent=rna-Etr00174.1;
Superscaffold1	maker	CDS	801011	801679	.	+	0	ID=cds-Etr00174.1-1;Parent=rna-Etr00174.1;
Superscaffold1	maker	gene	802134	804626	.	-	.	ID=gene-Etr00175;
Superscaffold1	maker	mRNA	802134	804626	.	-	.	ID=rna-Etr00175.1;Parent=gene-Etr00175;
Superscaffold1	maker	exon	802134	804626	.	-	.	ID=exon-Etr00175.1-1;Parent=rna-Etr00175.1;
Superscaffold1	maker	CDS	802134	804626	.	-	0	ID=cds-Etr00175.1-1;Parent=rna-Etr00175.1;
Superscaffold1	maker	gene	805552	806766	.	-	.	ID=gene-Etr00176;
Superscaffold1	maker	mRNA	805552	806766	.	-	.	ID=rna-Etr00176.1;Parent=gene-Etr00176;
Superscaffold1	maker	exon	805552	806766	.	-	.	ID=exon-Etr00176.1-1;Parent=rna-Etr00176.1;
Superscaffold1	maker	CDS	805552	806766	.	-	0	ID=cds-Etr00176.1-1;Parent=rna-Etr00176.1;
Superscaffold1	.	gene	806578	813924	.	+	.	ID=gene-Etr00177;
Superscaffold1	.	mRNA	806578	813924	.	+	.	ID=rna-Etr00177.1;Parent=gene-Etr00177;
Superscaffold1	.	five_prime_UTR	806578	807689	.	+	.	ID=utr-Etr00177.1-1;Parent=rna-Etr00177.1;
Superscaffold1	.	exon	806578	807869	.	+	.	ID=exon-Etr00177.1-1;Parent=rna-Etr00177.1;
Superscaffold1	.	CDS	807690	807869	.	+	0	ID=cds-Etr00177.1-1;Parent=rna-Etr00177.1;
Superscaffold1	.	exon	807924	813924	.	+	.	ID=exon-Etr00177.1-2;Parent=rna-Etr00177.1;
Superscaffold1	.	CDS	807924	808958	.	+	0	ID=cds-Etr00177.1-2;Parent=rna-Etr00177.1;
Superscaffold1	.	three_prime_UTR	808959	813924	.	+	.	ID=utr-Etr00177.1-2;Parent=rna-Etr00177.1;
Superscaffold1	maker	gene	810150	813430	.	-	.	ID=gene-Etr00178;
Superscaffold1	maker	mRNA	810150	813430	.	-	.	ID=rna-Etr00178.1;Parent=gene-Etr00178;
Superscaffold1	maker	exon	810150	812913	.	-	.	ID=exon-Etr00178.1-1;Parent=rna-Etr00178.1;
Superscaffold1	maker	CDS	810150	812913	.	-	1	ID=cds-Etr00178.1-1;Parent=rna-Etr00178.1;
Superscaffold1	maker	exon	813267	813430	.	-	.	ID=exon-Etr00178.1-2;Parent=rna-Etr00178.1;
Superscaffold1	maker	CDS	813267	813430	.	-	0	ID=cds-Etr00178.1-2;Parent=rna-Etr00178.1;
Superscaffold1	.	gene	815981	818488	.	+	.	ID=gene-Etr00179;
Superscaffold1	.	mRNA	815981	818488	.	+	.	ID=rna-Etr00179.1;Parent=gene-Etr00179;
Superscaffold1	.	exon	815981	818488	.	+	.	ID=exon-Etr00179.1-1;Parent=rna-Etr00179.1;
Superscaffold1	.	CDS	815981	817762	.	+	0	ID=cds-Etr00179.1-1;Parent=rna-Etr00179.1;
Superscaffold1	.	three_prime_UTR	817763	818488	.	+	.	ID=utr-Etr00179.1-1;Parent=rna-Etr00179.1;
Superscaffold1	maker	gene	819359	819973	.	-	.	ID=gene-Etr00180;
Superscaffold1	maker	mRNA	819359	819973	.	-	.	ID=rna-Etr00180.1;Parent=gene-Etr00180;
Superscaffold1	maker	exon	819359	819973	.	-	.	ID=exon-Etr00180.1-1;Parent=rna-Etr00180.1;
Superscaffold1	maker	CDS	819359	819973	.	-	0	ID=cds-Etr00180.1-1;Parent=rna-Etr00180.1;
Superscaffold1	maker	gene	824082	824807	.	+	.	ID=gene-Etr00181;
Superscaffold1	maker	mRNA	824082	824807	.	+	.	ID=rna-Etr00181.1;Parent=gene-Etr00181;
Superscaffold1	maker	exon	824082	824807	.	+	.	ID=exon-Etr00181.1-1;Parent=rna-Etr00181.1;
Superscaffold1	maker	CDS	824082	824807	.	+	0	ID=cds-Etr00181.1-1;Parent=rna-Etr00181.1;
Superscaffold1	.	gene	831090	832757	.	+	.	ID=gene-Etr00182;
Superscaffold1	.	mRNA	831090	832757	.	+	.	ID=rna-Etr00182.1;Parent=gene-Etr00182;
Superscaffold1	.	exon	831090	831512	.	+	.	ID=exon-Etr00182.1-1;Parent=rna-Etr00182.1;
Superscaffold1	.	CDS	831090	831512	.	+	0	ID=cds-Etr00182.1-1;Parent=rna-Etr00182.1;
Superscaffold1	.	exon	831560	832294	.	+	.	ID=exon-Etr00182.1-2;Parent=rna-Etr00182.1;
Superscaffold1	.	CDS	831560	832294	.	+	0	ID=cds-Etr00182.1-2;Parent=rna-Etr00182.1;
Superscaffold1	.	exon	832340	832757	.	+	.	ID=exon-Etr00182.1-3;Parent=rna-Etr00182.1;
Superscaffold1	.	CDS	832340	832621	.	+	0	ID=cds-Etr00182.1-3;Parent=rna-Etr00182.1;
Superscaffold1	.	three_prime_UTR	832622	832757	.	+	.	ID=utr-Etr00182.1-1;Parent=rna-Etr00182.1;
Superscaffold1	transdecoder	gene	841504	843109	.	-	.	ID=gene-Etr00183;
Superscaffold1	transdecoder	mRNA	841504	843109	.	-	.	ID=rna-Etr00183.1;Parent=gene-Etr00183;
Superscaffold1	transdecoder	exon	841504	843109	.	-	.	ID=exon-Etr00183.1-1;Parent=rna-Etr00183.1;
Superscaffold1	transdecoder	three_prime_UTR	841504	841834	.	-	.	ID=utr-Etr00183.1-1;Parent=rna-Etr00183.1;
Superscaffold1	transdecoder	CDS	841835	842182	.	-	0	ID=cds-Etr00183.1-1;Parent=rna-Etr00183.1;
Superscaffold1	transdecoder	five_prime_UTR	842183	843109	.	-	.	ID=utr-Etr00183.1-2;Parent=rna-Etr00183.1;
Superscaffold1	.	gene	844149	851674	.	-	.	ID=gene-Etr00184;
Superscaffold1	.	mRNA	844149	851674	.	-	.	ID=rna-Etr00184.1;Parent=gene-Etr00184;
Superscaffold1	.	exon	844149	844264	.	-	.	ID=exon-Etr00184.1-1;Parent=rna-Etr00184.1;
Superscaffold1	.	three_prime_UTR	844149	844264	.	-	.	ID=utr-Etr00184.1-1;Parent=rna-Etr00184.1;
Superscaffold1	.	exon	844321	845743	.	-	.	ID=exon-Etr00184.1-2;Parent=rna-Etr00184.1;
Superscaffold1	.	three_prime_UTR	844321	845743	.	-	.	ID=utr-Etr00184.1-2;Parent=rna-Etr00184.1;
Superscaffold1	.	exon	845846	851674	.	-	.	ID=exon-Etr00184.1-3;Parent=rna-Etr00184.1;
Superscaffold1	.	three_prime_UTR	845846	846740	.	-	.	ID=utr-Etr00184.1-3;Parent=rna-Etr00184.1;
Superscaffold1	.	CDS	846741	848342	.	-	0	ID=cds-Etr00184.1-1;Parent=rna-Etr00184.1;
Superscaffold1	.	five_prime_UTR	848343	851674	.	-	.	ID=utr-Etr00184.1-4;Parent=rna-Etr00184.1;
Superscaffold1	.	mRNA	844149	851674	.	-	.	ID=rna-Etr00184.2;Parent=gene-Etr00184;
Superscaffold1	.	exon	844149	844264	.	-	.	ID=exon-Etr00184.2-1;Parent=rna-Etr00184.2;
Superscaffold1	.	three_prime_UTR	844149	844264	.	-	.	ID=utr-Etr00184.2-1;Parent=rna-Etr00184.2;
Superscaffold1	.	exon	844321	851674	.	-	.	ID=exon-Etr00184.2-2;Parent=rna-Etr00184.2;
Superscaffold1	.	three_prime_UTR	844321	846740	.	-	.	ID=utr-Etr00184.2-2;Parent=rna-Etr00184.2;
Superscaffold1	.	CDS	846741	848342	.	-	0	ID=cds-Etr00184.2-1;Parent=rna-Etr00184.2;
Superscaffold1	.	five_prime_UTR	848343	851674	.	-	.	ID=utr-Etr00184.2-3;Parent=rna-Etr00184.2;
Superscaffold1	.	gene	852069	855292	.	+	.	ID=gene-Etr00185;
Superscaffold1	.	mRNA	852069	855292	.	+	.	ID=rna-Etr00185.1;Parent=gene-Etr00185;
Superscaffold1	.	five_prime_UTR	852069	852569	.	+	.	ID=utr-Etr00185.1-1;Parent=rna-Etr00185.1;
Superscaffold1	.	exon	852069	852594	.	+	.	ID=exon-Etr00185.1-1;Parent=rna-Etr00185.1;
Superscaffold1	.	CDS	852570	852594	.	+	0	ID=cds-Etr00185.1-1;Parent=rna-Etr00185.1;
Superscaffold1	.	exon	852699	852919	.	+	.	ID=exon-Etr00185.1-2;Parent=rna-Etr00185.1;
Superscaffold1	.	CDS	852699	852919	.	+	2	ID=cds-Etr00185.1-2;Parent=rna-Etr00185.1;
Superscaffold1	.	exon	852971	853391	.	+	.	ID=exon-Etr00185.1-3;Parent=rna-Etr00185.1;
Superscaffold1	.	CDS	852971	853391	.	+	0	ID=cds-Etr00185.1-3;Parent=rna-Etr00185.1;
Superscaffold1	.	exon	853448	855292	.	+	.	ID=exon-Etr00185.1-4;Parent=rna-Etr00185.1;
Superscaffold1	.	CDS	853448	854262	.	+	2	ID=cds-Etr00185.1-4;Parent=rna-Etr00185.1;
Superscaffold1	.	three_prime_UTR	854263	855292	.	+	.	ID=utr-Etr00185.1-2;Parent=rna-Etr00185.1;
Superscaffold1	.	mRNA	852069	855292	.	+	.	ID=rna-Etr00185.2;Parent=gene-Etr00185;
Superscaffold1	.	five_prime_UTR	852069	852594	.	+	.	ID=utr-Etr00185.2-1;Parent=rna-Etr00185.2;
Superscaffold1	.	exon	852069	852594	.	+	.	ID=exon-Etr00185.2-1;Parent=rna-Etr00185.2;
Superscaffold1	.	five_prime_UTR	852699	853024	.	+	.	ID=utr-Etr00185.2-2;Parent=rna-Etr00185.2;
Superscaffold1	.	exon	852699	853391	.	+	.	ID=exon-Etr00185.2-2;Parent=rna-Etr00185.2;
Superscaffold1	.	CDS	853025	853391	.	+	0	ID=cds-Etr00185.2-1;Parent=rna-Etr00185.2;
Superscaffold1	.	exon	853448	855292	.	+	.	ID=exon-Etr00185.2-3;Parent=rna-Etr00185.2;
Superscaffold1	.	CDS	853448	854262	.	+	2	ID=cds-Etr00185.2-2;Parent=rna-Etr00185.2;
Superscaffold1	.	three_prime_UTR	854263	855292	.	+	.	ID=utr-Etr00185.2-3;Parent=rna-Etr00185.2;
Superscaffold1	.	mRNA	852069	855292	.	+	.	ID=rna-Etr00185.3;Parent=gene-Etr00185;
Superscaffold1	.	five_prime_UTR	852069	852919	.	+	.	ID=utr-Etr00185.3-1;Parent=rna-Etr00185.3;
Superscaffold1	.	exon	852069	852919	.	+	.	ID=exon-Etr00185.3-1;Parent=rna-Etr00185.3;
Superscaffold1	.	five_prime_UTR	852971	853024	.	+	.	ID=utr-Etr00185.3-2;Parent=rna-Etr00185.3;
Superscaffold1	.	exon	852971	853391	.	+	.	ID=exon-Etr00185.3-2;Parent=rna-Etr00185.3;
Superscaffold1	.	CDS	853025	853391	.	+	0	ID=cds-Etr00185.3-1;Parent=rna-Etr00185.3;
Superscaffold1	.	exon	853448	855292	.	+	.	ID=exon-Etr00185.3-3;Parent=rna-Etr00185.3;
Superscaffold1	.	CDS	853448	854262	.	+	2	ID=cds-Etr00185.3-2;Parent=rna-Etr00185.3;
Superscaffold1	.	three_prime_UTR	854263	855292	.	+	.	ID=utr-Etr00185.3-3;Parent=rna-Etr00185.3;
Superscaffold1	.	gene	855581	860421	.	-	.	ID=gene-Etr00186;
Superscaffold1	.	mRNA	855581	860421	.	-	.	ID=rna-Etr00186.1;Parent=gene-Etr00186;
Superscaffold1	.	exon	855581	859364	.	-	.	ID=exon-Etr00186.1-1;Parent=rna-Etr00186.1;
Superscaffold1	.	three_prime_UTR	855581	856526	.	-	.	ID=utr-Etr00186.1-1;Parent=rna-Etr00186.1;
Superscaffold1	.	CDS	856527	859364	.	-	0	ID=cds-Etr00186.1-1;Parent=rna-Etr00186.1;
Superscaffold1	.	exon	859427	860314	.	-	.	ID=exon-Etr00186.1-2;Parent=rna-Etr00186.1;
Superscaffold1	.	CDS	859427	860314	.	-	0	ID=cds-Etr00186.1-2;Parent=rna-Etr00186.1;
Superscaffold1	.	exon	860365	860421	.	-	.	ID=exon-Etr00186.1-3;Parent=rna-Etr00186.1;
Superscaffold1	.	CDS	860365	860421	.	-	0	ID=cds-Etr00186.1-3;Parent=rna-Etr00186.1;
Superscaffold1	.	gene	860952	864190	.	-	.	ID=gene-Etr00187;
Superscaffold1	.	mRNA	860952	864190	.	-	.	ID=rna-Etr00187.1;Parent=gene-Etr00187;
Superscaffold1	.	exon	860952	861239	.	-	.	ID=exon-Etr00187.1-1;Parent=rna-Etr00187.1;
Superscaffold1	.	three_prime_UTR	860952	861239	.	-	.	ID=utr-Etr00187.1-1;Parent=rna-Etr00187.1;
Superscaffold1	.	exon	861285	864190	.	-	.	ID=exon-Etr00187.1-2;Parent=rna-Etr00187.1;
Superscaffold1	.	three_prime_UTR	861285	862276	.	-	.	ID=utr-Etr00187.1-2;Parent=rna-Etr00187.1;
Superscaffold1	.	CDS	862277	863800	.	-	0	ID=cds-Etr00187.1-1;Parent=rna-Etr00187.1;
Superscaffold1	.	five_prime_UTR	863801	864190	.	-	.	ID=utr-Etr00187.1-3;Parent=rna-Etr00187.1;
Superscaffold1	.	gene	867390	871384	.	+	.	ID=gene-Etr00188;
Superscaffold1	.	mRNA	867390	871384	.	+	.	ID=rna-Etr00188.1;Parent=gene-Etr00188;
Superscaffold1	.	five_prime_UTR	867390	867506	.	+	.	ID=utr-Etr00188.1-1;Parent=rna-Etr00188.1;
Superscaffold1	.	exon	867390	867615	.	+	.	ID=exon-Etr00188.1-1;Parent=rna-Etr00188.1;
Superscaffold1	.	CDS	867507	867615	.	+	0	ID=cds-Etr00188.1-1;Parent=rna-Etr00188.1;
Superscaffold1	.	exon	867784	871384	.	+	.	ID=exon-Etr00188.1-2;Parent=rna-Etr00188.1;
Superscaffold1	.	CDS	867784	868934	.	+	2	ID=cds-Etr00188.1-2;Parent=rna-Etr00188.1;
Superscaffold1	.	three_prime_UTR	868935	871384	.	+	.	ID=utr-Etr00188.1-2;Parent=rna-Etr00188.1;
Superscaffold1	.	gene	875547	878738	.	+	.	ID=gene-Etr00189;
Superscaffold1	.	mRNA	875547	878738	.	+	.	ID=rna-Etr00189.1;Parent=gene-Etr00189;
Superscaffold1	.	five_prime_UTR	875547	875711	.	+	.	ID=utr-Etr00189.1-1;Parent=rna-Etr00189.1;
Superscaffold1	.	exon	875547	877361	.	+	.	ID=exon-Etr00189.1-1;Parent=rna-Etr00189.1;
Superscaffold1	.	CDS	875712	877361	.	+	0	ID=cds-Etr00189.1-1;Parent=rna-Etr00189.1;
Superscaffold1	.	exon	877419	878738	.	+	.	ID=exon-Etr00189.1-2;Parent=rna-Etr00189.1;
Superscaffold1	.	CDS	877419	877658	.	+	0	ID=cds-Etr00189.1-2;Parent=rna-Etr00189.1;
Superscaffold1	.	three_prime_UTR	877659	878738	.	+	.	ID=utr-Etr00189.1-2;Parent=rna-Etr00189.1;
Superscaffold1	.	gene	880308	881155	.	-	.	ID=gene-Etr00190;
Superscaffold1	.	mRNA	880308	881155	.	-	.	ID=rna-Etr00190.1;Parent=gene-Etr00190;
Superscaffold1	.	exon	880308	881155	.	-	.	ID=exon-Etr00190.1-1;Parent=rna-Etr00190.1;
Superscaffold1	.	three_prime_UTR	880308	880422	.	-	.	ID=utr-Etr00190.1-1;Parent=rna-Etr00190.1;
Superscaffold1	.	CDS	880423	880722	.	-	0	ID=cds-Etr00190.1-1;Parent=rna-Etr00190.1;
Superscaffold1	.	five_prime_UTR	880723	881155	.	-	.	ID=utr-Etr00190.1-2;Parent=rna-Etr00190.1;
Superscaffold1	.	gene	881252	891126	.	-	.	ID=gene-Etr00191;
Superscaffold1	.	mRNA	881252	891126	.	-	.	ID=rna-Etr00191.1;Parent=gene-Etr00191;
Superscaffold1	.	exon	881252	886136	.	-	.	ID=exon-Etr00191.1-1;Parent=rna-Etr00191.1;
Superscaffold1	.	three_prime_UTR	881252	882044	.	-	.	ID=utr-Etr00191.1-1;Parent=rna-Etr00191.1;
Superscaffold1	.	CDS	882045	886136	.	-	0	ID=cds-Etr00191.1-1;Parent=rna-Etr00191.1;
Superscaffold1	.	exon	886360	891126	.	-	.	ID=exon-Etr00191.1-2;Parent=rna-Etr00191.1;
Superscaffold1	.	CDS	886360	890505	.	-	0	ID=cds-Etr00191.1-2;Parent=rna-Etr00191.1;
Superscaffold1	.	five_prime_UTR	890506	891126	.	-	.	ID=utr-Etr00191.1-2;Parent=rna-Etr00191.1;
Superscaffold1	.	gene	891253	893904	.	+	.	ID=gene-Etr00192;
Superscaffold1	.	mRNA	891253	893904	.	+	.	ID=rna-Etr00192.1;Parent=gene-Etr00192;
Superscaffold1	.	five_prime_UTR	891253	891640	.	+	.	ID=utr-Etr00192.1-1;Parent=rna-Etr00192.1;
Superscaffold1	.	exon	891253	892627	.	+	.	ID=exon-Etr00192.1-1;Parent=rna-Etr00192.1;
Superscaffold1	.	CDS	891641	892627	.	+	0	ID=cds-Etr00192.1-1;Parent=rna-Etr00192.1;
Superscaffold1	.	exon	892681	893904	.	+	.	ID=exon-Etr00192.1-2;Parent=rna-Etr00192.1;
Superscaffold1	.	CDS	892681	892716	.	+	0	ID=cds-Etr00192.1-2;Parent=rna-Etr00192.1;
Superscaffold1	.	three_prime_UTR	892717	893904	.	+	.	ID=utr-Etr00192.1-2;Parent=rna-Etr00192.1;
Superscaffold1	.	gene	894054	897524	.	+	.	ID=gene-Etr00193;
Superscaffold1	.	mRNA	894054	897524	.	+	.	ID=rna-Etr00193.1;Parent=gene-Etr00193;
Superscaffold1	.	five_prime_UTR	894054	894260	.	+	.	ID=utr-Etr00193.1-1;Parent=rna-Etr00193.1;
Superscaffold1	.	exon	894054	894260	.	+	.	ID=exon-Etr00193.1-1;Parent=rna-Etr00193.1;
Superscaffold1	.	five_prime_UTR	894359	894537	.	+	.	ID=utr-Etr00193.1-2;Parent=rna-Etr00193.1;
Superscaffold1	.	exon	894359	895647	.	+	.	ID=exon-Etr00193.1-2;Parent=rna-Etr00193.1;
Superscaffold1	.	CDS	894538	895647	.	+	0	ID=cds-Etr00193.1-1;Parent=rna-Etr00193.1;
Superscaffold1	.	exon	895697	897524	.	+	.	ID=exon-Etr00193.1-3;Parent=rna-Etr00193.1;
Superscaffold1	.	CDS	895697	896806	.	+	0	ID=cds-Etr00193.1-2;Parent=rna-Etr00193.1;
Superscaffold1	.	three_prime_UTR	896807	897524	.	+	.	ID=utr-Etr00193.1-3;Parent=rna-Etr00193.1;
Superscaffold1	.	mRNA	894054	897524	.	+	.	ID=rna-Etr00193.2;Parent=gene-Etr00193;
Superscaffold1	.	five_prime_UTR	894054	894537	.	+	.	ID=utr-Etr00193.2-1;Parent=rna-Etr00193.2;
Superscaffold1	.	exon	894054	895647	.	+	.	ID=exon-Etr00193.2-1;Parent=rna-Etr00193.2;
Superscaffold1	.	CDS	894538	895647	.	+	0	ID=cds-Etr00193.2-1;Parent=rna-Etr00193.2;
Superscaffold1	.	exon	895697	897524	.	+	.	ID=exon-Etr00193.2-2;Parent=rna-Etr00193.2;
Superscaffold1	.	CDS	895697	896806	.	+	0	ID=cds-Etr00193.2-2;Parent=rna-Etr00193.2;
Superscaffold1	.	three_prime_UTR	896807	897524	.	+	.	ID=utr-Etr00193.2-2;Parent=rna-Etr00193.2;
Superscaffold1	.	gene	897646	900828	.	+	.	ID=gene-Etr00194;
Superscaffold1	.	mRNA	897646	900828	.	+	.	ID=rna-Etr00194.1;Parent=gene-Etr00194;
Superscaffold1	.	five_prime_UTR	897646	898192	.	+	.	ID=utr-Etr00194.1-1;Parent=rna-Etr00194.1;
Superscaffold1	.	exon	897646	898391	.	+	.	ID=exon-Etr00194.1-1;Parent=rna-Etr00194.1;
Superscaffold1	.	CDS	898193	898391	.	+	0	ID=cds-Etr00194.1-1;Parent=rna-Etr00194.1;
Superscaffold1	.	exon	898454	900828	.	+	.	ID=exon-Etr00194.1-2;Parent=rna-Etr00194.1;
Superscaffold1	.	CDS	898454	900036	.	+	2	ID=cds-Etr00194.1-2;Parent=rna-Etr00194.1;
Superscaffold1	.	three_prime_UTR	900037	900828	.	+	.	ID=utr-Etr00194.1-2;Parent=rna-Etr00194.1;
Superscaffold1	.	gene	900873	901662	.	+	.	ID=gene-Etr00195;
Superscaffold1	.	mRNA	900873	901662	.	+	.	ID=rna-Etr00195.1;Parent=gene-Etr00195;
Superscaffold1	.	five_prime_UTR	900873	900980	.	+	.	ID=utr-Etr00195.1-1;Parent=rna-Etr00195.1;
Superscaffold1	.	exon	900873	901558	.	+	.	ID=exon-Etr00195.1-1;Parent=rna-Etr00195.1;
Superscaffold1	.	CDS	900981	901558	.	+	0	ID=cds-Etr00195.1-1;Parent=rna-Etr00195.1;
Superscaffold1	.	exon	901626	901662	.	+	.	ID=exon-Etr00195.1-2;Parent=rna-Etr00195.1;
Superscaffold1	.	CDS	901626	901662	.	+	1	ID=cds-Etr00195.1-2;Parent=rna-Etr00195.1;
Superscaffold1	maker	gene	902581	903182	.	-	.	ID=gene-Etr00196;
Superscaffold1	maker	mRNA	902581	903182	.	-	.	ID=rna-Etr00196.1;Parent=gene-Etr00196;
Superscaffold1	maker	exon	902581	903083	.	-	.	ID=exon-Etr00196.1-1;Parent=rna-Etr00196.1;
Superscaffold1	maker	CDS	902581	903083	.	-	2	ID=cds-Etr00196.1-1;Parent=rna-Etr00196.1;
Superscaffold1	maker	exon	903143	903182	.	-	.	ID=exon-Etr00196.1-2;Parent=rna-Etr00196.1;
Superscaffold1	maker	CDS	903143	903182	.	-	0	ID=cds-Etr00196.1-2;Parent=rna-Etr00196.1;
Superscaffold1	.	gene	905864	907294	.	-	.	ID=gene-Etr00197;
Superscaffold1	.	mRNA	905864	907294	.	-	.	ID=rna-Etr00197.1;Parent=gene-Etr00197;
Superscaffold1	.	exon	905864	906992	.	-	.	ID=exon-Etr00197.1-1;Parent=rna-Etr00197.1;
Superscaffold1	.	CDS	905864	906992	.	-	1	ID=cds-Etr00197.1-1;Parent=rna-Etr00197.1;
Superscaffold1	.	exon	907098	907294	.	-	.	ID=exon-Etr00197.1-2;Parent=rna-Etr00197.1;
Superscaffold1	.	CDS	907098	907294	.	-	0	ID=cds-Etr00197.1-2;Parent=rna-Etr00197.1;
Superscaffold1	maker	gene	910530	911879	.	-	.	ID=gene-Etr00198;
Superscaffold1	maker	mRNA	910530	911879	.	-	.	ID=rna-Etr00198.1;Parent=gene-Etr00198;
Superscaffold1	maker	exon	910530	910750	.	-	.	ID=exon-Etr00198.1-1;Parent=rna-Etr00198.1;
Superscaffold1	maker	CDS	910530	910750	.	-	2	ID=cds-Etr00198.1-1;Parent=rna-Etr00198.1;
Superscaffold1	maker	exon	910868	910976	.	-	.	ID=exon-Etr00198.1-2;Parent=rna-Etr00198.1;
Superscaffold1	maker	CDS	910868	910976	.	-	0	ID=cds-Etr00198.1-2;Parent=rna-Etr00198.1;
Superscaffold1	maker	exon	911032	911166	.	-	.	ID=exon-Etr00198.1-3;Parent=rna-Etr00198.1;
Superscaffold1	maker	CDS	911032	911166	.	-	0	ID=cds-Etr00198.1-3;Parent=rna-Etr00198.1;
Superscaffold1	maker	exon	911224	911440	.	-	.	ID=exon-Etr00198.1-4;Parent=rna-Etr00198.1;
Superscaffold1	maker	CDS	911224	911440	.	-	1	ID=cds-Etr00198.1-4;Parent=rna-Etr00198.1;
Superscaffold1	maker	exon	911563	911879	.	-	.	ID=exon-Etr00198.1-5;Parent=rna-Etr00198.1;
Superscaffold1	maker	CDS	911563	911879	.	-	0	ID=cds-Etr00198.1-5;Parent=rna-Etr00198.1;
Superscaffold1	.	gene	914601	916143	.	+	.	ID=gene-Etr00199;
Superscaffold1	.	mRNA	914601	916143	.	+	.	ID=rna-Etr00199.1;Parent=gene-Etr00199;
Superscaffold1	.	exon	914601	916143	.	+	.	ID=exon-Etr00199.1-1;Parent=rna-Etr00199.1;
Superscaffold1	.	CDS	914601	916070	.	+	0	ID=cds-Etr00199.1-1;Parent=rna-Etr00199.1;
Superscaffold1	.	three_prime_UTR	916071	916143	.	+	.	ID=utr-Etr00199.1-1;Parent=rna-Etr00199.1;
Superscaffold1	.	gene	917082	921351	.	+	.	ID=gene-Etr00200;
Superscaffold1	.	mRNA	917082	921351	.	+	.	ID=rna-Etr00200.1;Parent=gene-Etr00200;
Superscaffold1	.	five_prime_UTR	917082	917334	.	+	.	ID=utr-Etr00200.1-1;Parent=rna-Etr00200.1;
Superscaffold1	.	exon	917082	917570	.	+	.	ID=exon-Etr00200.1-1;Parent=rna-Etr00200.1;
Superscaffold1	.	CDS	917335	917570	.	+	0	ID=cds-Etr00200.1-1;Parent=rna-Etr00200.1;
Superscaffold1	.	exon	917627	921351	.	+	.	ID=exon-Etr00200.1-2;Parent=rna-Etr00200.1;
Superscaffold1	.	CDS	917627	921020	.	+	1	ID=cds-Etr00200.1-2;Parent=rna-Etr00200.1;
Superscaffold1	.	three_prime_UTR	921021	921351	.	+	.	ID=utr-Etr00200.1-2;Parent=rna-Etr00200.1;
Superscaffold1	.	gene	924504	926202	.	-	.	ID=gene-Etr00201;
Superscaffold1	.	mRNA	924504	926202	.	-	.	ID=rna-Etr00201.1;Parent=gene-Etr00201;
Superscaffold1	.	exon	924504	926202	.	-	.	ID=exon-Etr00201.1-1;Parent=rna-Etr00201.1;
Superscaffold1	.	three_prime_UTR	924504	924646	.	-	.	ID=utr-Etr00201.1-1;Parent=rna-Etr00201.1;
Superscaffold1	.	CDS	924647	925876	.	-	0	ID=cds-Etr00201.1-1;Parent=rna-Etr00201.1;
Superscaffold1	.	five_prime_UTR	925877	926202	.	-	.	ID=utr-Etr00201.1-2;Parent=rna-Etr00201.1;
Superscaffold1	maker	gene	926872	927921	.	+	.	ID=gene-Etr00202;
Superscaffold1	maker	mRNA	926872	927921	.	+	.	ID=rna-Etr00202.1;Parent=gene-Etr00202;
Superscaffold1	maker	five_prime_UTR	926872	927034	.	+	.	ID=utr-Etr00202.1-1;Parent=rna-Etr00202.1;
Superscaffold1	maker	exon	926872	927145	.	+	.	ID=exon-Etr00202.1-1;Parent=rna-Etr00202.1;
Superscaffold1	maker	CDS	927035	927145	.	+	0	ID=cds-Etr00202.1-1;Parent=rna-Etr00202.1;
Superscaffold1	maker	exon	927193	927921	.	+	.	ID=exon-Etr00202.1-2;Parent=rna-Etr00202.1;
Superscaffold1	maker	CDS	927193	927921	.	+	0	ID=cds-Etr00202.1-2;Parent=rna-Etr00202.1;
Superscaffold1	.	gene	928678	931041	.	+	.	ID=gene-Etr00203;
Superscaffold1	.	mRNA	928678	931041	.	+	.	ID=rna-Etr00203.1;Parent=gene-Etr00203;
Superscaffold1	.	exon	928678	931041	.	+	.	ID=exon-Etr00203.1-1;Parent=rna-Etr00203.1;
Superscaffold1	.	CDS	928678	930648	.	+	0	ID=cds-Etr00203.1-1;Parent=rna-Etr00203.1;
Superscaffold1	.	three_prime_UTR	930649	931041	.	+	.	ID=utr-Etr00203.1-1;Parent=rna-Etr00203.1;
Superscaffold1	maker	gene	931426	935162	.	+	.	ID=gene-Etr00204;
Superscaffold1	maker	mRNA	931426	935162	.	+	.	ID=rna-Etr00204.1;Parent=gene-Etr00204;
Superscaffold1	maker	exon	931426	933105	.	+	.	ID=exon-Etr00204.1-1;Parent=rna-Etr00204.1;
Superscaffold1	maker	CDS	931426	933105	.	+	0	ID=cds-Etr00204.1-1;Parent=rna-Etr00204.1;
Superscaffold1	maker	exon	933149	933458	.	+	.	ID=exon-Etr00204.1-2;Parent=rna-Etr00204.1;
Superscaffold1	maker	CDS	933149	933458	.	+	0	ID=cds-Etr00204.1-2;Parent=rna-Etr00204.1;
Superscaffold1	maker	exon	933522	933564	.	+	.	ID=exon-Etr00204.1-3;Parent=rna-Etr00204.1;
Superscaffold1	maker	CDS	933522	933564	.	+	2	ID=cds-Etr00204.1-3;Parent=rna-Etr00204.1;
Superscaffold1	maker	exon	933616	933840	.	+	.	ID=exon-Etr00204.1-4;Parent=rna-Etr00204.1;
Superscaffold1	maker	CDS	933616	933840	.	+	1	ID=cds-Etr00204.1-4;Parent=rna-Etr00204.1;
Superscaffold1	maker	exon	933890	935162	.	+	.	ID=exon-Etr00204.1-5;Parent=rna-Etr00204.1;
Superscaffold1	maker	CDS	933890	935162	.	+	1	ID=cds-Etr00204.1-5;Parent=rna-Etr00204.1;
Superscaffold1	transdecoder	gene	936259	939161	.	+	.	ID=gene-Etr00205;
Superscaffold1	transdecoder	mRNA	936259	939161	.	+	.	ID=rna-Etr00205.1;Parent=gene-Etr00205;
Superscaffold1	transdecoder	five_prime_UTR	936259	936277	.	+	.	ID=utr-Etr00205.1-1;Parent=rna-Etr00205.1;
Superscaffold1	transdecoder	exon	936259	936277	.	+	.	ID=exon-Etr00205.1-1;Parent=rna-Etr00205.1;
Superscaffold1	transdecoder	five_prime_UTR	936345	937750	.	+	.	ID=utr-Etr00205.1-2;Parent=rna-Etr00205.1;
Superscaffold1	transdecoder	exon	936345	939161	.	+	.	ID=exon-Etr00205.1-2;Parent=rna-Etr00205.1;
Superscaffold1	transdecoder	CDS	937751	938866	.	+	0	ID=cds-Etr00205.1-1;Parent=rna-Etr00205.1;
Superscaffold1	transdecoder	three_prime_UTR	938867	939161	.	+	.	ID=utr-Etr00205.1-3;Parent=rna-Etr00205.1;
Superscaffold1	.	gene	940091	945813	.	+	.	ID=gene-Etr00206;
Superscaffold1	.	mRNA	940091	945813	.	+	.	ID=rna-Etr00206.1;Parent=gene-Etr00206;
Superscaffold1	.	exon	940091	941479	.	+	.	ID=exon-Etr00206.1-1;Parent=rna-Etr00206.1;
Superscaffold1	.	CDS	940091	941479	.	+	0	ID=cds-Etr00206.1-1;Parent=rna-Etr00206.1;
Superscaffold1	.	exon	941530	941912	.	+	.	ID=exon-Etr00206.1-2;Parent=rna-Etr00206.1;
Superscaffold1	.	CDS	941530	941912	.	+	0	ID=cds-Etr00206.1-2;Parent=rna-Etr00206.1;
Superscaffold1	.	exon	941984	942214	.	+	.	ID=exon-Etr00206.1-3;Parent=rna-Etr00206.1;
Superscaffold1	.	CDS	941984	942214	.	+	1	ID=cds-Etr00206.1-3;Parent=rna-Etr00206.1;
Superscaffold1	.	exon	942269	945813	.	+	.	ID=exon-Etr00206.1-4;Parent=rna-Etr00206.1;
Superscaffold1	.	CDS	942269	945512	.	+	1	ID=cds-Etr00206.1-4;Parent=rna-Etr00206.1;
Superscaffold1	.	three_prime_UTR	945513	945813	.	+	.	ID=utr-Etr00206.1-1;Parent=rna-Etr00206.1;
Superscaffold1	.	gene	945918	948014	.	-	.	ID=gene-Etr00207;
Superscaffold1	.	mRNA	945918	948014	.	-	.	ID=rna-Etr00207.1;Parent=gene-Etr00207;
Superscaffold1	.	exon	945918	947141	.	-	.	ID=exon-Etr00207.1-1;Parent=rna-Etr00207.1;
Superscaffold1	.	three_prime_UTR	945918	946515	.	-	.	ID=utr-Etr00207.1-1;Parent=rna-Etr00207.1;
Superscaffold1	.	CDS	946516	947141	.	-	2	ID=cds-Etr00207.1-1;Parent=rna-Etr00207.1;
Superscaffold1	.	exon	947249	947312	.	-	.	ID=exon-Etr00207.1-2;Parent=rna-Etr00207.1;
Superscaffold1	.	CDS	947249	947312	.	-	0	ID=cds-Etr00207.1-2;Parent=rna-Etr00207.1;
Superscaffold1	.	exon	947519	948014	.	-	.	ID=exon-Etr00207.1-3;Parent=rna-Etr00207.1;
Superscaffold1	.	CDS	947519	947596	.	-	0	ID=cds-Etr00207.1-3;Parent=rna-Etr00207.1;
Superscaffold1	.	five_prime_UTR	947597	948014	.	-	.	ID=utr-Etr00207.1-2;Parent=rna-Etr00207.1;
Superscaffold1	.	gene	956766	957872	.	+	.	ID=gene-Etr00208;
Superscaffold1	.	mRNA	956766	957872	.	+	.	ID=rna-Etr00208.1;Parent=gene-Etr00208;
Superscaffold1	.	five_prime_UTR	956766	956908	.	+	.	ID=utr-Etr00208.1-1;Parent=rna-Etr00208.1;
Superscaffold1	.	exon	956766	957021	.	+	.	ID=exon-Etr00208.1-1;Parent=rna-Etr00208.1;
Superscaffold1	.	CDS	956909	957021	.	+	0	ID=cds-Etr00208.1-1;Parent=rna-Etr00208.1;
Superscaffold1	.	exon	957206	957377	.	+	.	ID=exon-Etr00208.1-2;Parent=rna-Etr00208.1;
Superscaffold1	.	CDS	957206	957377	.	+	1	ID=cds-Etr00208.1-2;Parent=rna-Etr00208.1;
Superscaffold1	.	exon	957524	957872	.	+	.	ID=exon-Etr00208.1-3;Parent=rna-Etr00208.1;
Superscaffold1	.	CDS	957524	957586	.	+	0	ID=cds-Etr00208.1-3;Parent=rna-Etr00208.1;
Superscaffold1	.	three_prime_UTR	957587	957872	.	+	.	ID=utr-Etr00208.1-2;Parent=rna-Etr00208.1;
Superscaffold1	.	gene	957852	960735	.	-	.	ID=gene-Etr00209;
Superscaffold1	.	mRNA	957852	960735	.	-	.	ID=rna-Etr00209.1;Parent=gene-Etr00209;
Superscaffold1	.	exon	957852	959042	.	-	.	ID=exon-Etr00209.1-1;Parent=rna-Etr00209.1;
Superscaffold1	.	three_prime_UTR	957852	958323	.	-	.	ID=utr-Etr00209.1-1;Parent=rna-Etr00209.1;
Superscaffold1	.	CDS	958324	959042	.	-	2	ID=cds-Etr00209.1-1;Parent=rna-Etr00209.1;
Superscaffold1	.	exon	959097	960046	.	-	.	ID=exon-Etr00209.1-2;Parent=rna-Etr00209.1;
Superscaffold1	.	CDS	959097	960046	.	-	1	ID=cds-Etr00209.1-2;Parent=rna-Etr00209.1;
Superscaffold1	.	exon	960146	960735	.	-	.	ID=exon-Etr00209.1-3;Parent=rna-Etr00209.1;
Superscaffold1	.	CDS	960146	960735	.	-	0	ID=cds-Etr00209.1-3;Parent=rna-Etr00209.1;
Superscaffold1	.	gene	961361	964762	.	+	.	ID=gene-Etr00210;
Superscaffold1	.	mRNA	961361	964762	.	+	.	ID=rna-Etr00210.1;Parent=gene-Etr00210;
Superscaffold1	.	five_prime_UTR	961361	961625	.	+	.	ID=utr-Etr00210.1-1;Parent=rna-Etr00210.1;
Superscaffold1	.	exon	961361	963893	.	+	.	ID=exon-Etr00210.1-1;Parent=rna-Etr00210.1;
Superscaffold1	.	CDS	961626	963893	.	+	0	ID=cds-Etr00210.1-1;Parent=rna-Etr00210.1;
Superscaffold1	.	exon	963976	964762	.	+	.	ID=exon-Etr00210.1-2;Parent=rna-Etr00210.1;
Superscaffold1	.	CDS	963976	964122	.	+	0	ID=cds-Etr00210.1-2;Parent=rna-Etr00210.1;
Superscaffold1	.	three_prime_UTR	964123	964762	.	+	.	ID=utr-Etr00210.1-2;Parent=rna-Etr00210.1;
Superscaffold1	maker	gene	965363	967639	.	+	.	ID=gene-Etr00211;
Superscaffold1	maker	mRNA	965363	967639	.	+	.	ID=rna-Etr00211.1;Parent=gene-Etr00211;
Superscaffold1	maker	exon	965363	965798	.	+	.	ID=exon-Etr00211.1-1;Parent=rna-Etr00211.1;
Superscaffold1	maker	CDS	965363	965798	.	+	0	ID=cds-Etr00211.1-1;Parent=rna-Etr00211.1;
Superscaffold1	maker	exon	965844	966039	.	+	.	ID=exon-Etr00211.1-2;Parent=rna-Etr00211.1;
Superscaffold1	maker	CDS	965844	966039	.	+	2	ID=cds-Etr00211.1-2;Parent=rna-Etr00211.1;
Superscaffold1	maker	exon	966085	967639	.	+	.	ID=exon-Etr00211.1-3;Parent=rna-Etr00211.1;
Superscaffold1	maker	CDS	966085	967639	.	+	1	ID=cds-Etr00211.1-3;Parent=rna-Etr00211.1;
Superscaffold1	maker	gene	968054	970543	.	+	.	ID=gene-Etr00212;
Superscaffold1	maker	mRNA	968054	970543	.	+	.	ID=rna-Etr00212.1;Parent=gene-Etr00212;
Superscaffold1	maker	exon	968054	968218	.	+	.	ID=exon-Etr00212.1-1;Parent=rna-Etr00212.1;
Superscaffold1	maker	CDS	968054	968218	.	+	0	ID=cds-Etr00212.1-1;Parent=rna-Etr00212.1;
Superscaffold1	maker	exon	968277	969445	.	+	.	ID=exon-Etr00212.1-2;Parent=rna-Etr00212.1;
Superscaffold1	maker	CDS	968277	969445	.	+	0	ID=cds-Etr00212.1-2;Parent=rna-Etr00212.1;
Superscaffold1	maker	exon	969501	969646	.	+	.	ID=exon-Etr00212.1-3;Parent=rna-Etr00212.1;
Superscaffold1	maker	CDS	969501	969646	.	+	1	ID=cds-Etr00212.1-3;Parent=rna-Etr00212.1;
Superscaffold1	maker	exon	969707	970256	.	+	.	ID=exon-Etr00212.1-4;Parent=rna-Etr00212.1;
Superscaffold1	maker	CDS	969707	970256	.	+	2	ID=cds-Etr00212.1-4;Parent=rna-Etr00212.1;
Superscaffold1	maker	exon	970323	970543	.	+	.	ID=exon-Etr00212.1-5;Parent=rna-Etr00212.1;
Superscaffold1	maker	CDS	970323	970365	.	+	1	ID=cds-Etr00212.1-5;Parent=rna-Etr00212.1;
Superscaffold1	maker	three_prime_UTR	970366	970543	.	+	.	ID=utr-Etr00212.1-1;Parent=rna-Etr00212.1;
Superscaffold1	.	gene	971267	973000	.	+	.	ID=gene-Etr00213;
Superscaffold1	.	mRNA	971267	973000	.	+	.	ID=rna-Etr00213.1;Parent=gene-Etr00213;
Superscaffold1	.	five_prime_UTR	971267	971364	.	+	.	ID=utr-Etr00213.1-1;Parent=rna-Etr00213.1;
Superscaffold1	.	exon	971267	971802	.	+	.	ID=exon-Etr00213.1-1;Parent=rna-Etr00213.1;
Superscaffold1	.	CDS	971365	971802	.	+	0	ID=cds-Etr00213.1-1;Parent=rna-Etr00213.1;
Superscaffold1	.	exon	971851	971976	.	+	.	ID=exon-Etr00213.1-2;Parent=rna-Etr00213.1;
Superscaffold1	.	CDS	971851	971976	.	+	0	ID=cds-Etr00213.1-2;Parent=rna-Etr00213.1;
Superscaffold1	.	exon	972031	972180	.	+	.	ID=exon-Etr00213.1-3;Parent=rna-Etr00213.1;
Superscaffold1	.	CDS	972031	972180	.	+	0	ID=cds-Etr00213.1-3;Parent=rna-Etr00213.1;
Superscaffold1	.	exon	972238	973000	.	+	.	ID=exon-Etr00213.1-4;Parent=rna-Etr00213.1;
Superscaffold1	.	CDS	972238	972603	.	+	0	ID=cds-Etr00213.1-4;Parent=rna-Etr00213.1;
Superscaffold1	.	three_prime_UTR	972604	973000	.	+	.	ID=utr-Etr00213.1-2;Parent=rna-Etr00213.1;
Superscaffold1	.	gene	974367	977898	.	+	.	ID=gene-Etr00214;
Superscaffold1	.	mRNA	974367	977898	.	+	.	ID=rna-Etr00214.1;Parent=gene-Etr00214;
Superscaffold1	.	exon	974367	975159	.	+	.	ID=exon-Etr00214.1-1;Parent=rna-Etr00214.1;
Superscaffold1	.	CDS	974367	975159	.	+	0	ID=cds-Etr00214.1-1;Parent=rna-Etr00214.1;
Superscaffold1	.	exon	975217	975629	.	+	.	ID=exon-Etr00214.1-2;Parent=rna-Etr00214.1;
Superscaffold1	.	CDS	975217	975629	.	+	2	ID=cds-Etr00214.1-2;Parent=rna-Etr00214.1;
Superscaffold1	.	exon	975681	976281	.	+	.	ID=exon-Etr00214.1-3;Parent=rna-Etr00214.1;
Superscaffold1	.	CDS	975681	976281	.	+	0	ID=cds-Etr00214.1-3;Parent=rna-Etr00214.1;
Superscaffold1	.	exon	976335	977898	.	+	.	ID=exon-Etr00214.1-4;Parent=rna-Etr00214.1;
Superscaffold1	.	CDS	976335	977794	.	+	2	ID=cds-Etr00214.1-4;Parent=rna-Etr00214.1;
Superscaffold1	.	three_prime_UTR	977795	977898	.	+	.	ID=utr-Etr00214.1-1;Parent=rna-Etr00214.1;
Superscaffold1	.	gene	982242	983408	.	+	.	ID=gene-Etr00215;
Superscaffold1	.	mRNA	982242	983408	.	+	.	ID=rna-Etr00215.1;Parent=gene-Etr00215;
Superscaffold1	.	five_prime_UTR	982242	982323	.	+	.	ID=utr-Etr00215.1-1;Parent=rna-Etr00215.1;
Superscaffold1	.	exon	982242	982728	.	+	.	ID=exon-Etr00215.1-1;Parent=rna-Etr00215.1;
Superscaffold1	.	CDS	982324	982728	.	+	0	ID=cds-Etr00215.1-1;Parent=rna-Etr00215.1;
Superscaffold1	.	exon	982798	983408	.	+	.	ID=exon-Etr00215.1-2;Parent=rna-Etr00215.1;
Superscaffold1	.	CDS	982798	983085	.	+	0	ID=cds-Etr00215.1-2;Parent=rna-Etr00215.1;
Superscaffold1	.	three_prime_UTR	983086	983408	.	+	.	ID=utr-Etr00215.1-2;Parent=rna-Etr00215.1;
Superscaffold1	.	gene	984000	986143	.	-	.	ID=gene-Etr00216;
[truncated: 125,132 more rows]
