# Supplementary material for: The Three-Dimensional Structure of the Genome of the Dark Septate Endophyte Exophiala tremulae and Its Symbiosis Effect on Alpine Meadow Plant Growth
Source: J Fungi (Basel). 2025 Mar 24;11(4):246. doi: 10.3390/jof11040246 (PMC12028334; doi:10.3390/jof11040246)
Supplement: Supplementary file 1 [file jof-11-00246-s001.zip › Table S1. Results after Hi-C-assisted assembly.xlsx]

## Sheet: Alignment
Category	YGZJ2
Total reads	199714220
Short cis reads (<20kb)	35639735
Cis reads (>20kb)	61912015
Trans reads	102162470
Cis/Trans ratio	37.734
% Long-range intrachromosomal reads	31

## Sheet: Hi-C assisted assembly
Hi-C-assisted assembly sequence
	Total(bp)	Contig Num	Contigs N50(bp)	Scaffold Num	Scaffold N50(bp)
Preliminary assembly sequence	52554547	38	6020537	-	-
Sketch sequence before Hi-C-assisted assembly	51903848	29	4428737	-	-
Chromosome-archored sequence after Hi-C-assisted assembly	51556621	16	4428737	8	6147772
Final assembly result	51903848	29	4428737	21	6147772
