# Supplementary material for: The Three-Dimensional Structure of the Genome of the Dark Septate Endophyte Exophiala tremulae and Its Symbiosis Effect on Alpine Meadow Plant Growth
Source: J Fungi (Basel). 2025 Mar 24;11(4):246. doi: 10.3390/jof11040246 (PMC12028334; doi:10.3390/jof11040246)
Supplement: Supplementary file 1 [file jof-11-00246-s001.zip › Table S10. BUSCO evaluation on functional annotation.xls]

	Assembly No.	Assembly ratio(%)	Annotation No.	Annotation ratio(%)
Complete BUSCOs	751	99.1	733	96.7
Complete and single-copy BUSCOs	748	98.7	731	96.4
Complete and duplicated BUSCOs	3	0.4	2	0.3
Fragmented BUSCOs	0	0	2	0.3
Missing BUSCOs	7	0.9	23	3
Total BUSCO groups searched	758	100	758	100
