# Supplementary material for: The Three-Dimensional Structure of the Genome of the Dark Septate Endophyte Exophiala tremulae and Its Symbiosis Effect on Alpine Meadow Plant Growth
Source: J Fungi (Basel). 2025 Mar 24;11(4):246. doi: 10.3390/jof11040246 (PMC12028334; doi:10.3390/jof11040246)
Supplement: Supplementary file 1 [file jof-11-00246-s001.zip › Table S11. The numbers of CAZmyes in different fungi.xlsx]

## Sheet: Exophiala tremulae CICC2537
geneID	EC	CAZy_family	substrate
gene-Etr00001	3.2.1.4|3.2.1.37	GH5_22	beta-glucan
gene-Etr00059	-	GH177	-
gene-Etr00162	3.2.1.113	GH47	host glycan
gene-Etr00189	-	AA1	-
gene-Etr00217	3.2.1.22	GH27	alpha-galactan
gene-Etr00237	-	CE4	-
gene-Etr00243	3.2.1.55	GH51_1	arabinan
gene-Etr00301	1.1.3.-	AA7	chitooligosaccharide
gene-Etr00302	-	AA4	-
gene-Etr00319	-	GT90	-
gene-Etr00325	3.2.1.21|3.2.1.-	GH3	beta-glucan, beta-glucan
gene-Etr00393	-	GH5_49	-
gene-Etr00400	3.2.1.21	GH1	beta-glucan
gene-Etr00408	-	AA5_1	-
gene-Etr00446	1.10.3.2|1.10.3.-	AA1_3	lignin, lignin
gene-Etr00487	-	GH17	-
gene-Etr00519	2.4.1.15	GT20	-
gene-Etr00526	2.4.1.-	GH16_18	beta-glucan
gene-Etr00566	3.2.1.22	GH27	alpha-galactan
gene-Etr00571	-	GH16_3	-
gene-Etr00647	-	GT76	-
gene-Etr00672	3.2.1.39	GH81	beta-glucan
gene-Etr00702	-	GT109	-
gene-Etr00703	-	GT90	-
gene-Etr00748	-	GH3	-
gene-Etr00751	-	AA3_2	-
gene-Etr00780	3.2.1.26	GH32	fructan
gene-Etr00782	3.2.1.-	GH18	chitin
gene-Etr00834	-	GT34	-
gene-Etr00866	2.4.1.1	GT35	-
gene-Etr00874	3.2.1.177	GH31_4	xyloglucan
gene-Etr00887	2.4.1.-|2.4.1.257	GT62	-
gene-Etr00917	-	GH177	-
gene-Etr01013	3.2.1.101	GH76	alpha-mannan
gene-Etr01078	2.4.1.16	GT2	-
gene-Etr01149	2.4.1.267	GT57	-
gene-Etr01161	2.4.1.11	GT3	-
gene-Etr01214	2.4.1.173|2.4.1.-	GT1	-
gene-Etr01219	-	GH16_18	-
gene-Etr01236	3.2.1.73|3.2.1.6	GH16_1	beta-glucan, beta-glucan
gene-Etr01247	-	GT90	-
gene-Etr01282	2.4.1.173|2.4.1.-	GT1	-
gene-Etr01328	-	GH43_30	-
gene-Etr01365	-	GH43_26	-
gene-Etr01384	-	GH36	-
gene-Etr01385	3.2.1.37	GH3	xylan
gene-Etr01386	3.2.1.-|3.2.1.63	GH95	pectin, xylan, xyloglucan, host glycan
gene-Etr01395	-	AA4	-
gene-Etr01446	1.1.3.-	AA7	chitooligosaccharide
gene-Etr01467	3.2.1.73|3.2.1.6	GH16_1	beta-glucan, beta-glucan
gene-Etr01535	2.4.1.18	GH13_8	-
gene-Etr01623	-	AA3_2	-
gene-Etr01674	3.2.1.1|3.2.1.116|2.4.1.-	GH13_5	sucrose, starch, starch
gene-Etr01709	-	CE1	-
gene-Etr01729	3.2.1.20|3.2.1.84	GH31_1	starch, starch
gene-Etr01760	2.4.1.131|2.4.1.-	GT15	-
gene-Etr01786	3.2.1.-	GH17	beta-glucan
gene-Etr01789	2.4.1.80	GT21	-
gene-Etr01791	2.4.1.83	GT2	-
gene-Etr01830	-	AA3_2	-
gene-Etr01837	3.2.1.21|3.2.1.38|3.2.1.-	GH3	beta-glucan, beta-glucan
gene-Etr01892	3.2.1.1|3.2.1.116|2.4.1.-	GH13_5	sucrose, starch, starch
gene-Etr01930	1.10.3.2|1.10.3.-	AA1_3	lignin, lignin
gene-Etr01932	-	GH130_3	-
gene-Etr01935	-	AA3_2	-
gene-Etr01945	2.4.1.231	GT4	-
gene-Etr01950	2.4.1.231	GT4	-
gene-Etr02045	3.2.1.39|3.2.1.-	GH128	beta-glucan, beta-glucan
gene-Etr02104	3.2.1.28	GH37	trehalose
gene-Etr02107	2.4.1.231	GT4	-
gene-Etr02154	3.2.1.28	GH37	trehalose
gene-Etr02263	-	AA3_2	-
gene-Etr02271	-	AA3_2	-
gene-Etr02318	-	GH13	sucrose
gene-Etr02330	1.1.3.-	AA7	chitooligosaccharide
gene-Etr02376	3.2.1.37|-	GH43_14	-
gene-Etr02377	3.2.1.40|3.1.1.73	CBM67	-
gene-Etr02380	2.4.1.15	GT20	-
gene-Etr02381	3.2.1.4|3.2.1.37	GH5_22	beta-glucan
gene-Etr02537	2.4.1.-	GT50	-
gene-Etr02646	2.4.1.173|2.4.1.-	GT1	-
gene-Etr02653	2.4.1.16	GT2	-
gene-Etr02666	1.1.3.38	AA4	lignin
gene-Etr02706	3.2.1.25	GH2	beta-mannan
gene-Etr02726	-	GT2	-
gene-Etr02735	1.1.3.13	AA3_3	lignin
gene-Etr02750	1.1.3.-	AA7	chitooligosaccharide
gene-Etr02795	-	GH3	-
gene-Etr02827	2.4.1.-	GT24	-
gene-Etr02848	3.1.3.12	GT20	-
gene-Etr02854	-	GH154	-
gene-Etr02872	2.4.1.34	GT48	-
gene-Etr02873	2.4.1.-	GH72	-
gene-Etr02962	-	AA3_2	-
gene-Etr02996	2.4.1.173	GT1	-
gene-Etr03000	3.2.1.21|3.2.1.45|3.2.1.104	GH5_12	polyphenol, glycolipid, glycolipid
gene-Etr03052	-	GT69	-
gene-Etr03070	-	GH154	-
gene-Etr03081	1.1.3.-	AA7	chitooligosaccharide
gene-Etr03096	2.4.1.16	GT2	-
gene-Etr03104	-	GH79	-
gene-Etr03106	-	GH16_18	-
gene-Etr03162	3.2.1.113	GH47	host glycan
gene-Etr03221	3.2.1.101	GH76	alpha-mannan
gene-Etr03294	3.2.1.22	GH27	alpha-galactan
gene-Etr03310	3.2.1.39	GH16_4	beta-glucan
gene-Etr03311	-	GT2	-
gene-Etr03331	2.4.1.374	GT91	-
gene-Etr03347	-	GH125	-
gene-Etr03382	-	AA12	polyphenol
gene-Etr03455	-	AA2	-
gene-Etr03458	3.2.1.73|3.2.1.6	GH16_1	beta-glucan, beta-glucan
gene-Etr03472	-	AA3_2	-
gene-Etr03523	-	GT22	-
gene-Etr03566	3.2.1.28	GH37	trehalose
gene-Etr03586	-	GT8	-
gene-Etr03609	3.2.1.14	GH18	chitin
gene-Etr03633	2.4.1.15	GT20	-
gene-Etr03661	-	GT2	-
gene-Etr03663	2.4.1.25|3.2.1.33	GH13_25	-
gene-Etr03677	3.2.1.4|3.2.1.37	GH5_22	beta-glucan
gene-Etr03680	1.1.3.38	AA4	lignin
gene-Etr03733	2.4.1.15	GT20	-
gene-Etr03755	-	GT25	-
gene-Etr03756	-	GT32	-
gene-Etr03828	3.2.1.7	GH32	fructan
gene-Etr03829	3.2.1.80|3.2.1.65|3.2.1.26|3.2.1.153|3.2.1.64|2.4.1.99	GH32	fructan, fructan, fructan, fructan, fructan, fructan
gene-Etr03831	-	GH32	-
gene-Etr03869	1.10.3.2|1.10.3.-	AA1_3	lignin, lignin
gene-Etr03884	-	GH3	-
gene-Etr03887	-	GH43_34	-
gene-Etr04037	3.2.1.28	GH37	trehalose
gene-Etr04095	2.4.1.231	GT4	-
gene-Etr04108	-	AA3_2	-
gene-Etr04118	-	AA7	-
gene-Etr04146	-	AA4	-
gene-Etr04147	1.1.3.-	AA7	chitooligosaccharide
gene-Etr04150	1.1.3.38	AA4	lignin
gene-Etr04153	1.1.3.-	AA7	chitooligosaccharide
gene-Etr04191	1.10.3.2	AA1_2	lignin
gene-Etr04199	-	GT69	-
gene-Etr04231	3.2.1.26	GH32	fructan
gene-Etr04241	-	GH13	sucrose
gene-Etr04249	-	GH177	-
gene-Etr04256	-	AA1	-
gene-Etr04268	3.2.1.177	GH31_3	xyloglucan
gene-Etr04293	3.2.1.58	GH55_2	beta-glucan
gene-Etr04348	2.4.1.16	GT2	-
gene-Etr04378	2.4.1.16	GT2	-
gene-Etr04379	2.4.1.16	GT2	-
gene-Etr04489	2.4.1.-	GH72	beta-glucan
gene-Etr04535	1.1.3.38	AA4	lignin
gene-Etr04537	-	GH43_21	-
gene-Etr04551	-	AA1	-
gene-Etr04681	3.2.1.21|3.2.1.38|3.2.1.-	GH3	beta-glucan, beta-glucan
gene-Etr04730	3.2.1.23	GH2	beta-galactan
gene-Etr04731	3.2.1.-	GH132	beta-glucan
gene-Etr04737	-	GT8	-
gene-Etr04744	3.2.1.26|3.2.1.7|3.2.1.153|3.2.1.80	GH32	fructan, fructan, fructan, fructan
gene-Etr04757	3.2.1.109	GH114	alpha-mannan
gene-Etr04809	2.4.1.-	GT2	-
gene-Etr04821	-	AA3_2	-
gene-Etr04829	-	GH93	-
gene-Etr04919	2.4.1.109	GT39	-
gene-Etr04979	3.2.1.58	GH5_9	beta-glucan
gene-Etr05031	1.1.3.-	AA7	chitooligosaccharide
gene-Etr05033	-	CBM21	starch
gene-Etr05086	3.2.1.75	GH5_15	beta-glucan
gene-Etr05164	3.2.1.14	GH18	chitin
gene-Etr05184	3.2.1.96	GH18	host glycan
gene-Etr05203	-	GH125	-
gene-Etr05214	-	GT34	-
gene-Etr05235	1.1.3.-	AA7	chitooligosaccharide
gene-Etr05279	1.1.3.13	AA3_3	lignin
gene-Etr05303	3.2.1.39|3.2.1.-	GH128	beta-glucan, beta-glucan
gene-Etr05311	-	GH43_14	-
gene-Etr05350	3.2.1.113	GH47	host glycan
gene-Etr05403	3.2.1.55	GH51_2	arabinan
gene-Etr05414	-	AA14	xylan
gene-Etr05427	1.14.99.56	AA9	cellulose, cellulose
gene-Etr05446	-	GH128	-
gene-Etr05490	5.4.99.11|3.2.1.20|3.2.1.10|3.2.1.-|3.2.1.70	GH13_40	sucrose, sucrose, starch, starch, starch, starch
gene-Etr05502	1.10.3.2|1.10.3.-	AA1_3	lignin, lignin
gene-Etr05523	2.4.1.265|2.4.1.-	GT57	-
gene-Etr05527	-	GT90	-
gene-Etr05559	2.4.1.16	GT2	-
gene-Etr05567	-	GT32	-
gene-Etr05571	-	GT25	-
gene-Etr05590	1.10.3.2|1.10.3.-	AA1	lignin, lignin
gene-Etr05603	-	GH5_22	-
gene-Etr05668	2.4.1.15	GT20	-
gene-Etr05675	-	GH3	-
gene-Etr05721	3.2.1.39|3.2.1.-	GH128	beta-glucan, beta-glucan
gene-Etr05744	-	GT71	-
gene-Etr05766	-	GT25	-
gene-Etr05772	2.4.1.231	GT4	-
gene-Etr05801	-	AA3_2	-
gene-Etr05877	-	AA4	-
gene-Etr05954	-	AA4	-
gene-Etr06013	2.4.1.15	GT20	-
gene-Etr06031	3.2.1.22	GH27	alpha-galactan
gene-Etr06068	-	CE4	-
gene-Etr06138	-	CE5	-
gene-Etr06206	-	CE16	-
gene-Etr06303	-	GH43_30	-
gene-Etr06327	-	AA3_2	-
gene-Etr06365	2.4.1.-	GT32	-
gene-Etr06481	2.4.1.-	GT2	-
gene-Etr06486	2.4.1.257	GT32	-
gene-Etr06530	3.2.1.101	GH76	alpha-mannan
gene-Etr06538	3.2.1.21	GH3	beta-glucan
gene-Etr06596	-	GH3	-
gene-Etr06644	2.4.1.231	GT4	-
gene-Etr06660	3.2.1.3	GH15	-
gene-Etr06709	3.2.1.21	GH3	beta-glucan
gene-Etr06822	-	AA7	-
gene-Etr06830	-	CBM21	starch
gene-Etr06855	3.2.1.52	GH20	host glycan
gene-Etr06858	-	GT34	-
gene-Etr06896	2.4.1.257	GT32	-
gene-Etr06925	-	GH17	-
gene-Etr06970	-	GH89	-
gene-Etr06986	-	CE16	-
gene-Etr06994	-	CE1	-
gene-Etr07157	3.2.1.22	GH36	alpha-galactan
gene-Etr07174	-	GT69	-
gene-Etr07179	3.2.1.14	GH18	chitin
gene-Etr07192	3.2.1.58|3.2.1.21|3.2.1.75	GH5_9	beta-glucan, polyphenol, beta-glucan
gene-Etr07196	1.10.3.2	AA1_2	lignin
gene-Etr07217	3.2.1.20	GH31_1	starch
gene-Etr07264	-	GT62	-
gene-Etr07272	3.2.1.26	GH32	fructan
gene-Etr07292	5.4.99.11|3.2.1.20|3.2.1.10|3.2.1.-|3.2.1.70	GH13_40	sucrose, sucrose, starch, starch, starch, starch
gene-Etr07384	-	GT2	-
gene-Etr07386	3.2.1.37	GH3	xylan
gene-Etr07387	-	GH130_3	-
gene-Etr07391	-	GH105	-
gene-Etr07400	3.1.1.72|3.2.1.8	CE1	xylan
gene-Etr07431	-	GH64	-
gene-Etr07482	-	AA1	-
gene-Etr07500	3.2.1.58	GH55_2	-
gene-Etr07514	-	GH76	-
gene-Etr07527	1.1.3.-	AA7	chitooligosaccharide
gene-Etr07531	-	GH177	-
gene-Etr07541	1.1.99.18	AA8	lignin
gene-Etr07553	3.2.1.23	GH2	beta-galactan
gene-Etr07566	-	AA1_3	-
gene-Etr07572	-	AA7	-
gene-Etr07585	-	GH16_19	-
gene-Etr07598	2.4.1.231	GT4	-
gene-Etr07661	3.2.1.131|3.2.1.139	GH67	xylan, xylan
gene-Etr07723	2.4.1.198	GT4	-
gene-Etr07769	-	GT62	-
gene-Etr07800	2.4.1.-	GT2	-
gene-Etr07844	-	CE5	-
gene-Etr07911	-	AA3	-
gene-Etr07956	2.4.1.131|2.4.1.-	GT15	-
gene-Etr07978	-	AA2	-
gene-Etr08027	3.2.1.101	GH76	alpha-mannan
gene-Etr08075	1.1.3.38	AA4	lignin
gene-Etr08099	-	GH152	-
gene-Etr08187	-	GH31_2	-
gene-Etr08221	1.6.5.6	AA6	lignin
gene-Etr08255	1.10.3.2|1.10.3.-	AA1_3	lignin, lignin
gene-Etr08313	3.5.1.-	CBM87	-
gene-Etr08314	3.2.1.109	GH114	alpha-mannan
gene-Etr08341	3.2.1.-|3.2.1.21	GH3	beta-glucan, beta-glucan
gene-Etr08353	3.2.1.21|3.2.1.38|3.2.1.-	GH3	beta-glucan, beta-glucan
gene-Etr08357	5.4.99.11|3.2.1.20|3.2.1.10|3.2.1.-|3.2.1.70	GH13_40	sucrose, sucrose, starch, starch, starch, starch
gene-Etr08365	-	GH3	-
gene-Etr08410	1.1.3.-	AA7	chitooligosaccharide
gene-Etr08426	-	AA12	polyphenol
gene-Etr08428	-	AA3_2	-
gene-Etr08440	-	CE19	-
gene-Etr08452	-	GH125	-
gene-Etr08471	-	GT90	-
gene-Etr08533	3.2.1.40	GH78	alpha-rhamnoside
gene-Etr08567	2.4.1.131|2.4.1.-	GT15	-
gene-Etr08599	-	AA3	-
gene-Etr08614	3.2.1.22	GH27	alpha-galactan
gene-Etr08658	-	GH154	-
gene-Etr08739	3.2.1.73|3.2.1.6	GH16_1	beta-glucan, beta-glucan
gene-Etr08763	3.2.1.31	GH79	arabinogalactan protein
gene-Etr08824	-	GH177	-
gene-Etr08844	-	GT71	-
gene-Etr08913	3.2.1.113	GH47	host glycan
gene-Etr08955	-	GT15	-
gene-Etr09032	-	GH64	-
gene-Etr09071	-	AA11	chitin
gene-Etr09170	-	AA4	-
gene-Etr09208	-	AA7	-
gene-Etr09257	2.4.1.258	GT58	-
gene-Etr09264	-	AA3_2	-
gene-Etr09293	1.1.3.-	AA7	chitooligosaccharide
gene-Etr09389	-	GH16_1	-
gene-Etr09390	2.4.1.257|2.4.1.132	GT4	-
gene-Etr09391	2.4.1.-	GH72	beta-glucan
gene-Etr09444	-	GT71	-
gene-Etr09462	-	GT62	-
gene-Etr09474	2.4.1.-	GT69	-
gene-Etr09562	1.14.99.54|1.14.99.56	AA9	cellulose, cellulose, cellulose
gene-Etr09570	-	GT2	-
gene-Etr09651	-	GH27	-
gene-Etr09661	-	AA8	lignin
gene-Etr09688	3.2.1.28	GH37	trehalose
gene-Etr09696	-	GT62	-
gene-Etr09786	-	AA2	-
gene-Etr09797	2.4.1.131	GT4	-
gene-Etr09846	-	AA8	lignin
gene-Etr09865	-	GH12	-
gene-Etr09879	-	GH31_15	-
gene-Etr10065	-	CE1	-
gene-Etr10084	3.2.1.113	GH47	host glycan
gene-Etr10173	-	GH5_5	-
gene-Etr10195	3.2.1.21	GH3	beta-glucan
gene-Etr10234	5.4.99.11|3.2.1.20|3.2.1.10|3.2.1.-|3.2.1.70	GH13_40	sucrose, sucrose, starch, starch, starch, starch
gene-Etr10293	2.4.99.18	GT66	-
gene-Etr10331	-	AA8	lignin
gene-Etr10409	-	AA3_2	-
gene-Etr10435	-	CE9	-
gene-Etr10447	3.2.1.24	GH38	host glycan
gene-Etr10524	2.4.1.4	GH13_4	sucrose, sucrose
gene-Etr10572	3.2.1.31|3.2.1.-	GH79	arabinogalactan protein, arabinogalactan protein
gene-Etr10575	3.2.1.185	GH127	arabinogalactan protein
gene-Etr10576	-	AA3_2	-
gene-Etr10641	2.4.1.16	GT2	-
gene-Etr10685	3.2.1.21	GH3	beta-glucan
gene-Etr10753	3.2.1.20|3.2.1.84	GH31_1	starch, starch
gene-Etr10755	2.4.1.173|2.4.1.-	GT1	-
gene-Etr10756	-	CE4	-
gene-Etr10769	-	GT59	-
gene-Etr10784	3.2.1.21	GH3	beta-glucan
gene-Etr10834	1.10.3.2|1.10.3.-	AA1	lignin, lignin
gene-Etr10857	1.1.3.13	AA3_3	lignin
gene-Etr10909	3.2.1.25	GH2	beta-mannan
gene-Etr10931	-	AA3_2	-
gene-Etr10962	-	GT71	-
gene-Etr10965	-	GT17	-
gene-Etr10968	-	GH12	-
gene-Etr11000	-	CE1	-
gene-Etr11041	-	GH47	-
gene-Etr11149	3.2.1.4|3.2.1.37	GH5_22	beta-glucan
gene-Etr11192	3.2.1.25	GH2	beta-mannan
gene-Etr11210	-	GH177	-
gene-Etr11211	-	GT8	-
gene-Etr11214	2.4.1.173|2.4.1.-	GT1	-
gene-Etr11260	3.2.1.4	GH5_5	beta-glucan
gene-Etr11395	-	GH31_15	-
gene-Etr11396	-	GT31	-
gene-Etr11406	-	GT32	-
gene-Etr11417	1.10.3.2|1.10.3.-	AA1_3	lignin, lignin
gene-Etr11418	-	GT90	-
gene-Etr11447	3.2.1.25	GH2	beta-mannan
gene-Etr11454	-	GH177	-
gene-Etr11535	2.4.1.259|2.4.1.261	GT22	-
gene-Etr11578	1.1.3.-	AA7	chitooligosaccharide
gene-Etr11594	3.2.1.37|3.2.1.55	GH43_1	xylan, xylan
gene-Etr11632	-	AA1	-
gene-Etr11672	5.4.99.11|3.2.1.20|3.2.1.10|3.2.1.-|3.2.1.70	GH13_40	sucrose, sucrose, starch, starch, starch, starch
gene-Etr11674	3.2.1.8	GH10	xylan
gene-Etr11685	2.4.1.142|2.4.1.-	GT33	-
gene-Etr11720	-	GH43_26	-
gene-Etr11740	-	GH132	-
gene-Etr11789	3.2.1.-|3.2.1.63	GH95	pectin, xylan, xyloglucan, host glycan
gene-Etr11823	2.4.1.186	GT8	-
gene-Etr11891	-	CE4	-
gene-Etr11905	-	GH179	-
gene-Etr11976	-	GH72	-
gene-Etr12043	-	GT2	-
gene-Etr12096	-	AA3_2	-
gene-Etr12115	3.2.1.40|3.1.1.73	CBM67	-
gene-Etr12116	-	GT2	-
gene-Etr12140	4.2.2.23	PL4_1	pectin
gene-Etr12182	2.4.1.374	GT91	-
gene-Etr12231	-	CE4	-
gene-Etr12255	3.2.1.4|3.2.1.37	GH5_22	beta-glucan
gene-Etr05418	-	N	-
gene-Etr10363	-	N	chitin, peptidoglycan
gene-Etr06482	3.2.1.4	N	cellulose
gene-Etr08911	-	N	-
gene-Etr03385	-	N	-
gene-Etr04319	-	N	-
gene-Etr06378	-	N	-
gene-Etr01768	-	N	-
gene-Etr05413	-	N	-
gene-Etr06484	-	N	fructan
gene-Etr08616	-	N	-
gene-Etr11814	-	N	cellulose
gene-Etr02839	-	N	glycogen
gene-Etr06859	-	N	-
gene-Etr10616	1.1.3.-	N	chitooligosaccharide
gene-Etr04219	-	N	-
gene-Etr09187	1.1.3.-	N	chitooligosaccharide
gene-Etr07609	-	N	-
gene-Etr03212	-	N	-
gene-Etr03413	-	N	-
gene-Etr08311	-	N	-
gene-Etr05765	-	N	-
gene-Etr05871	-	N	-
gene-Etr06606	-	N	-
gene-Etr10458	-	N	-
gene-Etr11520	-	N	-
gene-Etr00029	-	N	-
gene-Etr00030	-	N	-
gene-Etr00039	-	N	-
gene-Etr00061	-	N	-
gene-Etr00133	-	N	-
gene-Etr00186	-	N	-
gene-Etr00222	-	N	-
gene-Etr00240	-	N	-
gene-Etr00270	-	N	-
gene-Etr00274	-	N	-
gene-Etr00300	-	N	-
gene-Etr00310	-	N	-
gene-Etr00321	-	N	-
gene-Etr00343	-	N	-
gene-Etr00401	-	N	-
gene-Etr00402	-	N	-
gene-Etr00405	-	N	-
gene-Etr00436	-	N	-
gene-Etr00453	-	N	-
gene-Etr00465	-	N	-
gene-Etr00770	-	N	-
gene-Etr00813	-	N	-
gene-Etr00835	-	N	-
gene-Etr00857	-	N	-
gene-Etr00875	-	N	-
gene-Etr00876	-	N	-
gene-Etr00907	-	N	-
gene-Etr00908	-	N	-
gene-Etr01014	-	N	-
gene-Etr01020	-	N	-
gene-Etr01027	-	N	-
gene-Etr01073	-	N	-
gene-Etr01086	-	N	-
gene-Etr01113	-	N	-
gene-Etr01124	-	N	-
gene-Etr01154	-	N	-
gene-Etr01194	-	N	-
gene-Etr01248	-	N	-
gene-Etr01295	-	N	-
gene-Etr01309	-	N	-
gene-Etr01331	-	N	-
gene-Etr01336	-	N	-
gene-Etr01337	-	N	-
gene-Etr01343	-	N	-
gene-Etr01383	-	N	-
gene-Etr01410	-	N	-
gene-Etr01421	-	N	-
gene-Etr01422	-	N	-
gene-Etr01424	-	N	-
gene-Etr01498	-	N	-
gene-Etr01514	-	N	-
gene-Etr01527	-	N	-
gene-Etr01574	-	N	-
gene-Etr01579	-	N	-
gene-Etr01580	-	N	-
gene-Etr01582	-	N	-
gene-Etr01616	-	N	-
gene-Etr01625	-	N	-
gene-Etr01672	-	N	-
gene-Etr01697	-	N	-
gene-Etr01703	-	N	-
gene-Etr01711	-	N	-
gene-Etr01722	-	N	-
gene-Etr01736	-	N	-
gene-Etr01785	-	N	-
gene-Etr01795	-	N	-
gene-Etr01870	-	N	-
gene-Etr01906	-	N	-
gene-Etr01907	-	N	-
gene-Etr01936	-	N	-
gene-Etr01938	-	N	-
gene-Etr01940	-	N	-
gene-Etr01997	-	N	-
gene-Etr02005	-	N	-
gene-Etr02007	-	N	-
gene-Etr02022	-	N	-
gene-Etr02053	-	N	-
gene-Etr02095	-	N	-
gene-Etr02116	-	N	-
gene-Etr02127	-	N	-
gene-Etr02141	-	N	-
gene-Etr02186	-	N	-
gene-Etr02235	-	N	-
gene-Etr02240	-	N	-
gene-Etr02242	-	N	-
gene-Etr02283	-	N	-
gene-Etr02425	-	N	-
gene-Etr02458	-	N	-
gene-Etr02471	-	N	-
gene-Etr02480	-	N	-
gene-Etr02548	-	N	-
gene-Etr02627	-	N	-
gene-Etr02641	-	N	-
gene-Etr02642	-	N	-
gene-Etr02659	-	N	-
gene-Etr02682	-	N	-
gene-Etr02687	-	N	-
gene-Etr02736	-	N	-
gene-Etr02753	-	N	-
gene-Etr02776	-	N	-
gene-Etr02777	-	N	-
gene-Etr02813	-	N	-
gene-Etr02824	-	N	-
gene-Etr02841	-	N	-
gene-Etr02869	-	N	-
gene-Etr02871	-	N	-
gene-Etr02921	-	N	-
gene-Etr02931	-	N	-
gene-Etr02938	-	N	-
gene-Etr02939	-	N	-
gene-Etr02995	-	N	-
gene-Etr03010	-	N	-
gene-Etr03011	-	N	-
gene-Etr03035	-	N	-
gene-Etr03140	-	N	-
gene-Etr03144	-	N	-
gene-Etr03236	-	N	-
gene-Etr03265	-	N	-
gene-Etr03295	-	N	-
gene-Etr03327	-	N	-
gene-Etr03365	-	N	-
gene-Etr03373	-	N	-
gene-Etr03402	-	N	-
gene-Etr03442	-	N	-
gene-Etr03447	-	N	-
gene-Etr03548	-	N	-
gene-Etr03549	-	N	-
gene-Etr03551	-	N	-
gene-Etr03564	-	N	-
gene-Etr03585	-	N	-
gene-Etr03598	-	N	-
gene-Etr03629	-	N	-
gene-Etr03652	-	N	-
gene-Etr03692	-	N	-
gene-Etr03701	-	N	-
gene-Etr03709	-	N	-
gene-Etr03904	-	N	-
gene-Etr03972	-	N	-
gene-Etr03986	-	N	-
gene-Etr04057	-	N	-
gene-Etr04096	-	N	-
gene-Etr04113	-	N	-
gene-Etr04120	-	N	-
gene-Etr04151	-	N	-
gene-Etr04155	-	N	-
gene-Etr04193	-	N	-
gene-Etr04195	-	N	-
gene-Etr04205	-	N	-
gene-Etr04232	-	N	-
gene-Etr04280	-	N	-
gene-Etr04296	-	N	-
gene-Etr04347	-	N	-
gene-Etr04375	-	N	-
gene-Etr04400	-	N	-
gene-Etr04536	-	N	-
gene-Etr04545	-	N	-
gene-Etr04558	-	N	-
gene-Etr04622	-	N	-
gene-Etr04641	-	N	-
gene-Etr04717	-	N	-
gene-Etr04747	-	N	-
gene-Etr04765	-	N	-
gene-Etr04781	-	N	-
gene-Etr04815	-	N	-
gene-Etr04826	-	N	-
gene-Etr04943	-	N	-
gene-Etr04946	-	N	-
gene-Etr05012	-	N	-
gene-Etr05062	-	N	-
gene-Etr05079	-	N	-
gene-Etr05109	-	N	-
gene-Etr05193	-	N	-
gene-Etr05245	-	N	-
gene-Etr05334	-	N	-
gene-Etr05363	-	N	-
gene-Etr05450	-	N	-
gene-Etr05525	-	N	-
gene-Etr05544	-	N	-
gene-Etr05551	-	N	-
gene-Etr05565	-	N	-
gene-Etr05604	-	N	-
gene-Etr05624	-	N	-
gene-Etr05643	-	N	-
gene-Etr05677	-	N	-
gene-Etr05696	-	N	-
gene-Etr05740	-	N	-
gene-Etr05742	-	N	-
gene-Etr05774	-	N	-
gene-Etr05785	-	N	-
gene-Etr05834	-	N	-
gene-Etr05881	-	N	-
gene-Etr05933	-	N	-
gene-Etr05936	-	N	-
gene-Etr05938	-	N	-
gene-Etr05944	-	N	-
gene-Etr05949	-	N	-
gene-Etr05953	-	N	-
gene-Etr05958	-	N	-
gene-Etr06030	-	N	-
gene-Etr06049	-	N	-
gene-Etr06081	-	N	-
gene-Etr06085	-	N	-
gene-Etr06086	-	N	-
gene-Etr06102	-	N	-
gene-Etr06133	-	N	-
gene-Etr06157	-	N	-
gene-Etr06214	-	N	-
gene-Etr06227	-	N	-
gene-Etr06424	-	N	-
gene-Etr06490	-	N	-
gene-Etr06558	-	N	-
gene-Etr06604	-	N	-
gene-Etr06622	-	N	-
gene-Etr06698	-	N	-
gene-Etr06704	-	N	-
gene-Etr06938	-	N	-
gene-Etr06972	-	N	-
gene-Etr06977	-	N	-
gene-Etr06989	-	N	-
gene-Etr07022	-	N	-
gene-Etr07070	-	N	-
gene-Etr07071	-	N	-
gene-Etr07102	-	N	-
gene-Etr07201	-	N	-
gene-Etr07203	-	N	-
gene-Etr07229	-	N	-
gene-Etr07355	-	N	-
gene-Etr07377	-	N	-
gene-Etr07392	-	N	-
gene-Etr07397	-	N	-
gene-Etr07471	-	N	-
gene-Etr07479	-	N	-
gene-Etr07501	-	N	-
gene-Etr07511	-	N	-
gene-Etr07520	-	N	-
gene-Etr07535	-	N	-
gene-Etr07563	-	N	-
gene-Etr07575	-	N	-
gene-Etr07593	-	N	-
gene-Etr07605	-	N	-
gene-Etr07654	-	N	-
gene-Etr07657	-	N	-
gene-Etr07673	-	N	-
gene-Etr07675	-	N	-
gene-Etr07715	-	N	-
gene-Etr07718	-	N	-
gene-Etr07740	-	N	-
gene-Etr07743	-	N	-
gene-Etr07824	-	N	-
gene-Etr07841	-	N	-
gene-Etr07881	-	N	-
gene-Etr07946	-	N	-
gene-Etr07955	-	N	-
gene-Etr07957	-	N	-
gene-Etr07960	-	N	-
gene-Etr08050	-	N	-
gene-Etr08102	-	N	-
gene-Etr08132	-	N	-
gene-Etr08178	-	N	-
gene-Etr08208	-	N	-
gene-Etr08235	-	N	-
gene-Etr08275	-	N	-
gene-Etr08289	-	N	-
gene-Etr08306	-	N	-
gene-Etr08333	-	N	-
gene-Etr08356	-	N	-
gene-Etr08446	-	N	-
gene-Etr08448	-	N	-
gene-Etr08529	-	N	-
gene-Etr08607	-	N	-
gene-Etr08613	-	N	-
gene-Etr08665	-	N	-
gene-Etr08683	-	N	-
gene-Etr08698	-	N	-
gene-Etr08762	-	N	-
gene-Etr08765	-	N	-
gene-Etr08786	-	N	-
gene-Etr08792	-	N	-
gene-Etr08793	-	N	-
gene-Etr08882	-	N	-
gene-Etr08935	-	N	-
gene-Etr08942	-	N	-
gene-Etr09020	-	N	-
gene-Etr09216	-	N	-
gene-Etr09268	-	N	-
gene-Etr09299	-	N	-
gene-Etr09409	-	N	-
gene-Etr09495	-	N	-
gene-Etr09515	-	N	-
gene-Etr09561	-	N	-
gene-Etr09657	-	N	-
gene-Etr09664	-	N	-
gene-Etr09698	-	N	-
gene-Etr09762	-	N	-
gene-Etr09775	-	N	-
gene-Etr09826	-	N	-
gene-Etr09851	-	N	-
gene-Etr09884	-	N	-
gene-Etr09911	-	N	-
gene-Etr09913	-	N	-
gene-Etr09985	-	N	-
gene-Etr10021	-	N	-
gene-Etr10053	-	N	-
gene-Etr10055	-	N	-
gene-Etr10063	-	N	-
gene-Etr10092	-	N	-
gene-Etr10114	-	N	-
gene-Etr10131	-	N	-
gene-Etr10158	-	N	-
gene-Etr10170	-	N	-
gene-Etr10172	-	N	-
gene-Etr10198	-	N	-
gene-Etr10241	-	N	-
gene-Etr10272	-	N	-
gene-Etr10285	-	N	-
gene-Etr10304	-	N	-
gene-Etr10390	-	N	-
gene-Etr10419	-	N	-
gene-Etr10443	-	N	-
gene-Etr10452	-	N	-
gene-Etr10488	-	N	-
gene-Etr10502	-	N	-
gene-Etr10535	-	N	-
gene-Etr10549	-	N	-
gene-Etr10574	-	N	-
gene-Etr10661	-	N	-
gene-Etr10675	-	N	-
gene-Etr10706	-	N	-
gene-Etr10799	-	N	-
gene-Etr10812	-	N	-
gene-Etr10850	-	N	-
gene-Etr10869	-	N	-
gene-Etr10876	-	N	-
gene-Etr10882	-	N	-
gene-Etr10966	-	N	-
gene-Etr10970	-	N	-
gene-Etr11031	-	N	-
gene-Etr11032	-	N	-
gene-Etr11050	-	N	-
gene-Etr11057	-	N	-
gene-Etr11059	-	N	-
gene-Etr11060	-	N	-
gene-Etr11082	-	N	-
gene-Etr11113	-	N	-
gene-Etr11118	-	N	-
gene-Etr11141	-	N	-
gene-Etr11180	-	N	-
gene-Etr11215	-	N	-
gene-Etr11231	-	N	-
gene-Etr11250	-	N	-
gene-Etr11259	-	N	-
gene-Etr11347	-	N	-
gene-Etr11365	-	N	-
gene-Etr11381	-	N	-
gene-Etr11394	-	N	-
gene-Etr11397	-	N	-
gene-Etr11401	-	N	-
gene-Etr11427	-	N	-
gene-Etr11456	-	N	-
gene-Etr11469	-	N	-
gene-Etr11498	-	N	-
gene-Etr11628	-	N	-
gene-Etr11635	-	N	-
gene-Etr11662	-	N	-
gene-Etr11694	-	N	-
gene-Etr11735	-	N	-
gene-Etr11749	-	N	-
gene-Etr11757	-	N	-
gene-Etr11773	-	N	-
gene-Etr11841	-	N	-
gene-Etr11847	-	N	-
gene-Etr11849	-	N	-
gene-Etr11855	-	N	-
gene-Etr11859	-	N	-
gene-Etr11885	-	N	-
gene-Etr11894	-	N	-
gene-Etr11898	-	N	-
gene-Etr11900	-	N	-
gene-Etr11977	-	N	-
gene-Etr11997	-	N	-
gene-Etr12016	-	N	-
gene-Etr12052	-	N	-
gene-Etr12099	-	N	-
gene-Etr12130	-	N	-
gene-Etr12149	-	N	-
gene-Etr12152	-	N	-
gene-Etr12178	-	N	-
gene-Etr12210	-	N	-
gene-Etr12223	-	N	-
gene-Etr12230	-	N	-
gene-Etr12241	-	N	-
gene-Etr12248	-	N	-
gene-Etr12258	-	N	-
gene-Etr12259	-	N	-

## Sheet: Serendipita indica DSM 11827
Protein Name	Family	Reference Accession
PIIN_07708	AA1	CCA73753.1
PIIN_04487	AA1	CCA70550.1
PIIN_03653	AA1	CCA69712.1
PIIN_04031	AA12	CCA70091.1
PIIN_09241	AA16	CCA75257.1
PIIN_03934	AA3	CCA69994.1
PIIN_07977	AA3	CCA74023.1
PIIN_00883	AA3	CCA67046.1
PIIN_08288	AA3	CCA74335.1
PIIN_01805	AA3	CCA67936.1
PIIN_09664	AA3	CCA75674.1
PIIN_09665	AA3	CCA75675.1
PIIN_02687 (fragment)	AA3	CCA68826.1
PIIN_09783	AA3	CCA75795.1
PIIN_11491 (fragment)	AA3	CCA77514.1
PIIN_07658 (fragment)	AA3	CCA73704.1
PIIN_02716	AA5	CCA68855.1
PIIN_04911	AA5	CCA70978.1
PIIN_09023	AA5	CCA75038.1
PIIN_06517	AA5	CCA72580.1
PIIN_08474	AA5	CCA74522.1
PIIN_00273	AA5	CCA66590.1
PIIN_00800	AA5	CCA66963.1
PIIN_01820	AA6	CCA67952.1
PIIN_01821	AA6	CCA67953.1
PIIN_04272	AA6	CCA70333.1
PIIN_03394	AA6	CCA69494.1
PIIN_04365	AA7	CCA70426.1
PIIN_06090	AA7	CCA72155.1
PIIN_03738	AA8,AA3	CCA69797.1
PIIN_03735	AA8,AA3	CCA69794.1
PIIN_02110	AA9	CCA68244.1
PIIN_03975	AA9	CCA70035.1
PIIN_04357	AA9	CCA70418.1
PIIN_07098	AA9	CCA73144.1
PIIN_07105	AA9	CCA73151.1
PIIN_08199	AA9	CCA74246.1
PIIN_08783	AA9	CCA74814.1
PIIN_09022	AA9	CCA75037.1
PIIN_00566 (fragment)	AA9	CCA66803.1
PIIN_01485 (fragment)	AA9	CCA67657.1
PIIN_04356	AA9	CCA70417.1
PIIN_05699 (fragment)	AA9	CCA71764.1
PIIN_10315 (fragment)	AA9	CCA76320.1
PIIN_10660 (fragment)	AA9	CCA76671.1
PIIN_00523 (fragment)	AA9	CCA77877.1
PIIN_01487	AA9,CBM1	CCA67659.1
PIIN_04637	AA9,CBM1	CCA70703.1
PIIN_06117	AA9,CBM1	CCA72182.1
PIIN_06118	AA9,CBM1	CCA72183.1
PIIN_06127	AA9,CBM1	CCA72192.1
PIIN_06155	AA9,CBM1	CCA72220.1
PIIN_01484	AA9,CBM1	CCA67656.1
PIIN_01486 (fragment)	AA9,CBM1	CCA67658.1
PIIN_06156	AA9,CBM1	CCA72221.1
PIIN_08402	AA9,CBM1	CCA74449.1
PIIN_01474	CBM1	CCA67645.1
PIIN_01883	CBM1	CCA68016.1
PIIN_11132	CBM1	CCA77149.1
PIIN_07887	CBM1	CCA73934.1
PIIN_10610	CBM1	CCA76619.1
PIIN_11381	CBM1	CCA77404.1
PIIN_07886 (fragment)	CBM1	CCA73933.1
PIIN_07884	CBM1,CBM1	CCA73931.1
PIIN_03737 (fragment)	CBM1,CBM1	CCA69796.1
PIIN_02109	CBM1,CE1	CCA68243.1
glucuronoyl esterase (PIIN_08862)	CBM1,CE15	CCA74892.1
PIIN_07320	CBM1,CE16	CCA73365.1
PIIN_03995	CBM1,GH10	CCA70055.1
PIIN_03996	CBM1,GH10	CCA70056.1
PIIN_06353	CBM1,GH10	CCA72418.1
PIIN_06360	CBM1,GH10	CCA72424.1
PIIN_03991	CBM1,GH10	CCA70051.1
PIIN_03992	CBM1,GH10	CCA70052.1
PIIN_05056 (fragment)	CBM1,GH10	CCA71121.1
PIIN_06350	CBM1,GH10	CCA72415.1
PIIN_11387 (fragment)	CBM1,GH10	CCA77410.1
PIIN_05057	CBM1,GH10,GH10,GH10	CCA71122.1
PIIN_08399	CBM1,GH27	CCA74446.1
PIIN_08905	CBM1,GH27	CCA74935.1
PIIN_03039	CBM1,GH3	CCA69140.1
PIIN_07208	CBM1,GH5	CCA73253.1
PIIN_01190	CBM1,GH5	CCA67360.1
PIIN_01192	CBM1,GH5	CCA67361.1
PIIN_07207 (fragment)	CBM1,GH5	CCA73252.1
PIIN_08751 (fragment)	CBM1,GH5	CCA74782.1
PIIN_10600 (fragment)	CBM1,GH5	CCA76609.1
PIIN_10181	CBM1,GH53	CCA76188.1
PIIN_02752	CBM1,GH6	CCA68892.1
PIIN_04706	CBM1,GH62	CCA70771.1
PIIN_04708	CBM1,GH62	CCA70773.1
PIIN_05125	CBM1,GH74	CCA71189.1
PIIN_00890	CBM1,PL1	CCA67053.1
PIIN_04664	CBM1,PL3	CCA70730.1
PIIN_01243	CBM13	CCA67412.1
PIIN_04393	CBM13	CCA70455.1
PIIN_08292	CBM13	CCA74339.1
PIIN_01237	CBM13	CCA67406.1
PIIN_09434	CBM13	CCA75451.1
PIIN_00239	CBM18,GH16	CCA66555.1
PIIN_01603	CBM21	CCA67779.1
PIIN_04151	CBM21	CCA70212.1
PIIN_07359	CBM35,GH26,CBM1	CCA73405.1
PIIN_01866	CBM48	CCA67999.1
PIIN_03396	CBM48,GH13	CCA69496.1
PIIN_04484	CBM50	CCA70547.1
PIIN_06786	CBM50	CCA72850.1
PIIN_02781	CBM50	CCA68921.1
PIIN_05278	CBM50,CBM50	CCA71339.1
PIIN_05722	CBM50,CBM50	CCA71787.1
PIIN_11109	CBM50,CBM50	CCA77126.1
PIIN_08723	CBM50,CBM50,CBM50	CCA74765.1
PIIN_08724	CBM50,CBM50,CBM50,CBM50	CCA74766.1
PIIN_02170	CBM50,CBM50,CBM50,CBM50	CCA68306.1
PIIN_08725	CBM50,CBM50,CBM50,CBM50,CBM50	CCA74767.1
PIIN_08721	CBM50,CBM50,CBM50,CBM50,CBM50	CCA74763.1
PIIN_08720	CBM50,CBM50,CBM50,CBM50,CBM50,CBM50,CBM50	CCA74762.1
PIIN_03736	CE1	CCA69795.1
PIIN_11143	CE1	CCA77161.1
PIIN_06133 (fragment)	CE1	CCA72198.1
PIIN_06064	CE1,CBM1	CCA72128.1
PIIN_07522	CE1,CBM1	CCA73570.1
PIIN_08313	CE1,CBM1	CCA74360.1
PIIN_06862	CE12	CCA72926.1
PIIN_04755	CE16	CCA70820.1
PIIN_06405	CE16	CCA72470.1
PIIN_07331 (fragment)	CE16	CCA73377.1
PIIN_00667 (fragment)	CE16	CCA77953.1
PIIN_00723	CE3	CCA66883.1
PIIN_01913	CE4	CCA68046.1
PIIN_01972	CE4	CCA68104.1
PIIN_02364	CE4	CCA68500.1
PIIN_05728	CE4	CCA71793.1
PIIN_09053	CE4	CCA75068.1
PIIN_09612	CE4	CCA75621.1
PIIN_10164	CE4	CCA76166.1
PIIN_07142	CE4	CCA73188.1
PIIN_07753 (fragment)	CE4	CCA73799.1
PIIN_08301	CE4	CCA74348.1
PIIN_10163	CE4	CCA76165.1
PIIN_11581 (fragment)	CE4	CCA77604.1
PIIN_02172	CE4,CBM50,CBM50,CBM50	CCA68308.1
PIIN_02169	CE4,CBM50,CBM50,CBM50,CBM50	CCA68305.1
PIIN_03655	CE4,CBM50,CBM50,CBM50,CBM50,CBM50,CBM50,CBM50	CCA69714.1
PIIN_05900	CE5	CCA71965.1
PIIN_10180	CE5	CCA76187.1
PIIN_04747	CE5,CBM1	CCA70812.1
PIIN_06717	CE8	CCA72779.1
PIIN_10025	CE8	CCA76025.1
PIIN_04734	CE8	CCA70799.1
PIIN_10920 (fragment)	CE8	CCA76937.1
PIIN_11586 (short fragment)	CE8	CCA77609.1
PIIN_07245	CEnc	CCA73290.1
PIIN_05519	CEnc	CCA71582.1
PIIN_06120 (fragment)	CEnc	CCA72185.1
PIIN_11270 (fragment)	CEnc	CCA77292.1
PIIN_06260	CEnc,CBM1	CCA72326.1
PIIN_03577	GH1	CCA69638.1
PIIN_04364	GH10	CCA70425.1
PIIN_07822	GH10	CCA73869.1
PIIN_03993 (fragment)	GH10	CCA70053.1
PIIN_03994 (fragment)	GH10	CCA70054.1
PIIN_03997 (fragment)	GH10	CCA70057.1
PIIN_09982 (fragment)	GH10	CCA75982.1
PIIN_10657 (fragment)	GH10	CCA76668.1
PIIN_03998 (fragment)	GH10,CBM1	CCA70058.1
PIIN_06889	GH11	CCA78037.1
PIIN_06890	GH11	CCA78038.1
PIIN_05859	GH11	CCA71924.1
PIIN_05861	GH11	CCA71926.1
PIIN_05862	GH11	CCA71927.1
PIIN_05863	GH11	CCA71928.1
PIIN_05887 (fragment)	GH11	CCA71952.1
PIIN_06854	GH11	CCA72918.1
PIIN_09690 (fragment)	GH11	CCA75700.1
PIIN_10892	GH11	CCA76907.1
PIIN_08869 (fragment)	GH11	CCA74899.1
PIIN_05886	GH11,CBM1	CCA71951.1
PIIN_05889	GH11,CBM1	CCA71954.1
PIIN_10116	GH11,CBM1	CCA76116.1
PIIN_10522	GH11,CBM1	CCA76529.1
PIIN_10672 (fragment)	GH11,CBM1	CCA76684.1
PIIN_04084	GH115	CCA70145.1
PIIN_06838 (fragment)	GH12	CCA72902.1
PIIN_09685	GH12,CBM1	CCA75695.1
PIIN_01067	GH128	CCA67234.1
PIIN_01066	GH128	CCA67233.1
PIIN_04197 (fragment)	GH128	CCA70258.1
PIIN_00328	GH13	CCA66645.1
PIIN_02181	GH13	CCA68317.1
PIIN_02945 (fragment)	GH13	CCA69087.1
PIIN_06956	GH13	CCA73001.1
PIIN_11844 (fragment)	GH13	CCA68864.1
PIIN_02939	GH13,CBM20	CCA69081.1
PIIN_00538	GH13,GH133	CCA77894.1
PIIN_02347 (fragment)	GH13,GT5	CCA68483.1
PIIN_01141	GH131	CCA67309.1
PIIN_06174	GH131	CCA72240.1
PIIN_01478	GH131,CBM1	CCA67649.1
PIIN_10656 (fragment)	GH15	CCA76666.1
PIIN_10677 (fragment)	GH15	CCA76689.1
PIIN_11813 (fragment)	GH15	CCA76897.1
PIIN_11224 (fragment)	GH15	CCA77241.1
PIIN_06679	GH15,CBM20	CCA72741.1
PIIN_09116	GH15,CBM20	CCA75132.1
PIIN_01536	GH16	CCA67709.1
PIIN_01609	GH16	CCA67785.1
PIIN_01641	GH16	CCA67817.1
PIIN_02391	GH16	CCA68527.1
PIIN_02555	GH16	CCA68690.1
PIIN_03013	GH16	CCA69113.1
PIIN_03928	GH16	CCA69988.1
PIIN_05222	GH16	CCA71283.1
PIIN_06486	GH16	CCA72549.1
PIIN_06561	GH16	CCA72624.1
PIIN_07048	GH16	CCA73094.1
PIIN_08427	GH16	CCA74474.1
PIIN_09219	GH16	CCA75235.1
PIIN_09220	GH16	CCA75236.1
PIIN_09285	GH16	CCA75300.1
PIIN_09759	GH16	CCA75769.1
PIIN_01198	GH16	CCA67367.1
PIIN_07096 (fragment)	GH16	CCA73142.1
PIIN_07289 (fragment)	GH16	CCA73334.1
PIIN_08021 (fragment)	GH16	CCA74067.1
PIIN_09232	GH16	CCA75248.1
PIIN_09678 (fragment)	GH16	CCA75688.1
PIIN_10875 (fragment)	GH16	CCA76889.1
PIIN_11211 (fragment)	GH16	CCA77228.1
PIIN_11608 (fragment)	GH16	CCA77630.1
PIIN_04400 (fragment)	GH16	CCA70462.1
PIIN_00907	GH17	CCA67070.1
PIIN_01469	GH17	CCA67640.1
PIIN_01471	GH17	CCA67642.1
PIIN_01472	GH17	CCA67643.1
PIIN_08757	GH17	CCA74788.1
PIIN_09211	GH17	CCA75227.1
PIIN_08848	GH17	CCA74878.1
PIIN_03542	GH18	CCA69603.1
PIIN_11727 (fragment)	GH18	CCA67248.1
PIIN_07603 (fragment)	GH18	CCA73650.1
PIIN_03543	GH18,CBM5	CCA69604.1
PIIN_00917	GH2	CCA67082.1
PIIN_01338	GH2	CCA67509.1
PIIN_04767	GH20	CCA70832.1
PIIN_01189	GH23	CCA67359.1
PIIN_03949	GH23	CCA70009.1
PIIN_07512	GH23	CCA73559.1
PIIN_08333	GH23	CCA74381.1
PIIN_05502	GH27	CCA71565.1
PIIN_00621	GH28	CCA66860.1
PIIN_04202	GH28	CCA70263.1
PIIN_05707	GH28	CCA71772.1
PIIN_09677	GH28	CCA75687.1
PIIN_10741 (fragment)	GH28	CCA76753.1
PIIN_10742 (fragment)	GH28	CCA76754.1
PIIN_08231	GH29	CCA74278.1
PIIN_00201	GH3	CCA66516.1
PIIN_00392	GH3	CCA66712.1
PIIN_01553	GH3	CCA67726.1
PIIN_02711	GH3	CCA68850.1
PIIN_04111	GH3	CCA70172.1
PIIN_06333	GH3	CCA72399.1
PIIN_07416	GH3	CCA73462.1
PIIN_00485	GH30	CCA77838.1
PIIN_01848	GH31	CCA67981.1
PIIN_02586	GH31	CCA68722.1
PIIN_05721	GH31	CCA71786.1
PIIN_07640	GH31	CCA73687.1
PIIN_10078 (fragment)	GH31	CCA76078.1
PIIN_10097 (fragment)	GH31	CCA76097.1
PIIN_10098 (fragment)	GH31	CCA76098.1
PIIN_10099 (fragment)	GH31	CCA76099.1
PIIN_08245	GH32	CCA74292.1
PIIN_01083	GH35	CCA67250.1
PIIN_01084	GH35	CCA67251.1
PIIN_04392	GH35	CCA70454.1
PIIN_00361	GH37	CCA66682.1
PIIN_10060	GH37	CCA76060.1
PIIN_08957	GH38	CCA74977.1
PIIN_07545	GH43	CCA73593.1
PIIN_07549 (fragment)	GH43	CCA73597.1
PIIN_08849 (fragment)	GH43	CCA74879.1
PIIN_06681 (fragment)	GH43,CBM35	CCA72743.1
PIIN_03660	GH43,CBM91	CCA69719.1
PIIN_05547	GH43,CBM91,CBM1	CCA71611.1
PIIN_09132	GH44	CCA75148.1
PIIN_09133	GH44	CCA75149.1
PIIN_02532 (fragment)	GH45	CCA68667.1
PIIN_06296	GH45,CBM1	CCA72362.1
PIIN_01806	GH47	CCA67937.1
PIIN_02672	GH47	CCA68810.1
PIIN_02795	GH47	CCA68935.1
PIIN_05614	GH47	CCA71679.1
PIIN_08971	GH47	CCA77723.1
PIIN_01733	GH5	CCA78057.1
PIIN_00146	GH5	CCA66460.1
PIIN_00963	GH5	CCA67129.1
PIIN_01558	GH5	CCA67731.1
PIIN_03381	GH5	CCA69481.1
PIIN_05371	GH5	CCA71432.1
PIIN_05555	GH5	CCA71619.1
PIIN_05969	GH5	CCA72034.1
PIIN_06639	GH5	CCA72702.1
PIIN_07514	GH5	CCA73562.1
PIIN_08376	GH5	CCA74424.1
PIIN_09732	GH5	CCA75742.1
PIIN_09834	GH5	CCA75846.1
PIIN_04497	GH5	CCA70560.1
PIIN_07895	GH5	CCA73942.1
PIIN_10526 (fragment)	GH5	CCA76533.1
PIIN_10779 (fragment)	GH5	CCA76793.1
PIIN_01508	GH55	CCA67681.1
PIIN_00353	GH6	CCA66672.1
PIIN_04707	GH62	CCA70772.1
PIIN_07955	GH63	CCA74001.1
PIIN_06594	GH7,CBM1	CCA72657.1
PIIN_04274	GH71	CCA70335.1
PIIN_05500	GH71	CCA71563.1
PIIN_04273	GH71	CCA70334.1
PIIN_04585	GH72,CBM43	CCA70649.1
PIIN_05846	GH81	CCA71911.1
PIIN_06825	GH88	CCA72888.1
PIIN_06822 (fragment)	GH88	CCA72885.1
PIIN_08933	GH9	CCA74953.1
PIIN_08613	GH95	CCA74662.1
PIIN_01340	GHnc	CCA67511.1
PIIN_01829	GHnc	CCA67962.1
PIIN_01870	GHnc	CCA68003.1
PIIN_09822	GHnc	CCA75834.1
PIIN_01867	GHnc	CCA68000.1
PIIN_01869	GHnc	CCA68002.1
PIIN_03654	GHnc,CBM50,CBM50,CBM50,CBM50,CBM50	CCA69713.1
PIIN_01629	GT1	CCA67805.1
PIIN_06988	GT1	CCA73033.1
PIIN_00390 (fragment)	GT1	CCA66710.1
PIIN_00771 (fragment)	GT1	CCA66933.1
PIIN_06747 (fragment)	GT1	CCA72811.1
PIIN_03428	GT15	CCA77793.1
PIIN_07893	GT15	CCA73940.1
PIIN_08998 (fragment)	GT15	CCA75013.1
PIIN_03427 (fragment)	GT15	CCA77792.1
PIIN_00009	GT2	CCA66323.1
PIIN_00469	GT2	CCA66790.1
PIIN_00993	GT2	CCA67161.1
PIIN_01394	GT2	CCA67565.1
PIIN_02470	GT2	CCA68606.1
PIIN_02844	GT2	CCA68984.1
PIIN_03240	GT2	CCA69341.1
PIIN_04658	GT2	CCA70724.1
PIIN_06905	GT2	CCA72950.1
PIIN_09460	GT2	CCA75477.1
PIIN_05494 (fragment)	GT2	CCA71557.1
PIIN_10036 (fragment)	GT2	CCA76036.1
PIIN_05847	GT20	CCA71912.1
PIIN_09072	GT20	CCA75087.1
PIIN_00182	GT20	CCA66498.1
PIIN_03783	GT21	CCA69843.1
PIIN_01573	GT22	CCA67749.1
PIIN_02719	GT22	CCA68858.1
PIIN_02642	GT22	CCA68780.1
PIIN_08233	GT24	CCA74280.1
PIIN_03816	GT3	CCA69877.1
PIIN_07491	GT31	CCA73538.1
PIIN_08183	GT31	CCA74230.1
PIIN_03242	GT32	CCA69343.1
PIIN_03893	GT32	CCA69953.1
PIIN_07757	GT32	CCA73803.1
PIIN_03241	GT32	CCA69342.1
PIIN_08841 (fragment)	GT32	CCA74871.1
PIIN_07232	GT33	CCA73277.1
PIIN_00180	GT35	CCA66496.1
PIIN_00387	GT39	CCA66707.1
PIIN_04852	GT39	CCA70916.1
PIIN_07376	GT39	CCA73422.1
PIIN_01348	GT4	CCA67519.1
PIIN_05110	GT4	CCA71174.1
PIIN_05559	GT4	CCA71623.1
PIIN_09118	GT4	CCA75134.1
PIIN_09117 (short fragment)	GT4	CCA75133.1
PIIN_03065 (fragment)	GT41	CCA69165.1
PIIN_04586	GT48	CCA70650.1
PIIN_04436	GT49	CCA70499.1
PIIN_00857	GT50	CCA67020.1
PIIN_04551	GT57	CCA70614.1
PIIN_07472	GT57	CCA73519.1
PIIN_03303	GT58	CCA69403.1
PIIN_06071	GT59	CCA72135.1
PIIN_04688	GT66	CCA70753.1
PIIN_06906	GT69	CCA72951.1
PIIN_06683	GT76	CCA72745.1
PIIN_01512	GT8	CCA67685.1
PIIN_06984	GT8	CCA73029.1
PIIN_02634	GT8	CCA68772.1
PIIN_01031	GT90	CCA67199.1
PIIN_01551	GT90	CCA67724.1
PIIN_07837	GT90	CCA73884.1
PIIN_01296	GT90	CCA67467.1
PIIN_02390	GTnc	CCA68526.1
PIIN_04324	GTnc	CCA70385.1
PIIN_07093	GTnc	CCA73139.1
PIIN_07095	GTnc	CCA73141.1
PIIN_09870	GTnc	CCA75874.1
PIIN_00600 (fragment)	GTnc	CCA66838.1
PIIN_00537	GTnc	CCA77893.1
PIIN_04321	PL1	CCA70382.1
PIIN_04302 (fragment)	PL1	CCA70363.1
PIIN_08286	PL14	CCA74333.1
PIIN_04007	PL14	CCA70067.1
PIIN_06977	PL3	CCA73022.1
PIIN_06978	PL3	CCA73023.1
PIIN_09750	PL3	CCA75760.1
PIIN_02164	PL3	CCA68300.1
PIIN_08713 (fragment)	PL3	CCA74755.1
PIIN_01528	PL35	CCA67701.1
PIIN_03024	PL35	CCA69124.1
PIIN_01980	PL4	CCA68112.1
PIIN_08850	PL4,CBM1	CCA74880.1
PIIN_10165	PL9

## Sheet: Exophiala dermatitidis UT8656
JGI Accession	Family
2814	AA1
4683	AA1
1625	AA1
4657	AA1
8373	AA1
2815	AA1
6070	AA1
2890	AA1
4726	AA1
8840	AA1
177	AA1
3803	AA1
203	AA1
5845	AA1
3240	AA11
7502	AA11
460	AA12
629	AA2
4222	AA2
5666	AA3
565	AA3
7205	AA3
8262	AA3
2000	AA3
3840	AA3
9375	AA3
1389	AA3
5746	AA3
5782	AA4
5423	AA4
6629	AA4
662	AA5
663	AA5
2867	AA6
7569	AA9
1326	AAnc
6523	CBM1,GH45
5096	CBM18,GH16
9285	CBM21
6719	CBM48
2750	CBM48
6193	CBM48
3096	CBM48,GH13
3216	CBM50,CBM50,CBM50,GHnc
4146	CE16
8280	CE4
1956	CE4
1895	CE5
7450	CE9
2849	GH1
757	GH1
1987	GH10
4720	GH105
5973	GH114
9484	GH115
4851	GH12
2525	GH12
1403	GH125
7846	GH125
8472	GH127
5575	GH128
5315	GH128
8124	GH128
7303	GH13
3928	GH13
3547	GH13
1974	GH13
8890	GH13
8583	GH13
1522	GH13
72	GH13,GH133
4731	GH130
1686	GH132
7129	GH132
6173	GH15
5972	GH152
8594	GH16
1872	GH16
1650	GH16
2810	GH16
8180	GH16
1211	GH16
2278	GH16
8012	GH16
641	GH16
2429	GH16
3383	GH16
6898	GH16
794	GH16
494	GH16
9343	GH16
2764	GH16,CBM50,CBM50
6816	GH17
560	GH17
5390	GH17
3136	GH17
4264	GH17
8720	GH17
6894	GH18
4704	GH18
3811	GH18
2388	GH18
3483	GH18
7477	GH18
9437	GH2
1685	GH2
6502	GH20
6246	GH20
538	GH27
1250	GH3
4708	GH3
4709	GH3
9372	GH3
2794	GH3
3317	GH3
5597	GH3
1513	GH3
7552	GH30
3530	GH31
6051	GH31
6445	GH31
5818	GH31
1747	GH31
4647	GH31
1562	GH32
7837	GH35
8004	GH35
9268	GH36
465	GH36
6653	GH37
7436	GH38
2009	GH43
1894	GH43
4911	GH43
3333	GH43
124	GH47
3783	GH47
2521	GH47
6397	GH47
6814	GH47
5006	GH5
6395	GH5
6761	GH5
432	GH5
4653	GH5
6263	GH51
1591	GH55
5411	GH55
8468	GH63
5399	GH64
8833	GH65,CBM32
2494	GH67
7520	GH72
1720	GH72
1803	GH72
3565	GH72,CBM43
3167	GH76
248	GH76
5718	GH76
7007	GH76
9044	GH78
7673	GH78
646	GH79
7330	GH79
9313	GH81
3603	GHnc
3955	GHnc
1285	GHnc
7727	GHnc
4578	GHnc
7558	GHnc
2939	GHnc
7018	GT1
3558	GT1
7275	GT1
4142	GT1
8189	GT1
3162	GT15
857	GT15
1455	GT15
7136	GT17
7042	GT2
7529	GT2
6698	GT2
3126	GT2
4705	GT2
8235	GT2
7967	GT2
9062	GT2
6184	GT2
4833	GT2
4852	GT2
9061	GT2
1831	GT2
5484	GT2
9408	GT2
5897	GT2
6921	GT20
3595	GT20
7093	GT20
3596	GT20
303	GT20
3128	GT21
2080	GT22
5252	GT22
1853	GT22
616	GT22
6731	GT24
173	GT25
2531	GT3
8841	GT31
170	GT32
8266	GT32
1470	GT32
5134	GT32
9128	GT32
4866	GT32
6516	GT32
1977	GT33
5922	GT34
9132	GT34
7945	GT34
6040	GT35
3345	GT39
7775	GT39
2799	GT39
4777	GT4
3943	GT4
3354	GT4
5425	GT4
7521	GT4
251	GT4
8757	GT41
3564	GT48
270	GT50
8076	GT57
8345	GT57
7561	GT58
1215	GT59
4031	GT62
6059	GT62
7541	GT62
7936	GT66
2575	GT69
4697	GT69
1429	GT71
1319	GT71
9405	GT71
2263	GT71
6300	GT76
1811	GT8
7366	GT8
5302	GT8
670	GT90
8021	GT90
1493	GT90
6513	GT91
2114	GT91
5190	GT91
7632	GTnc
495	GTnc
1212	GTnc
3615	GTnc
6515	GTnc
4760	PL26
1380	PL35

## Sheet: Exophiala spinifera CBS89968
JGI Accession	Family
3508	AA1
6958	AA1
6665	AA1
9055	AA1
4004	AA1
7184	AA1
10503	AA1
7322	AA1
3014	AA1
3707	AA1
7632	AA1
5721	AA1
6502	AA1
8434	AA11
1720	AA11
1303	AA12
8595	AA2
10054	AA2
5228	AA3
840	AA3
1152	AA3
2949	AA3
8885	AA3
6509	AA3
9720	AA3
2346	AA3
7523	AA3
3620	AA3
9075	AA3
4511	AA3
7827	AA3
10525	AA4
11464	AA4
2484	AA4
11451	AA4
3514	AA4
8132	AA4
6806	AA5
6805	AA5
5638	AA6
9417	AA6
1682	AA9
10598	CBM1,GH45
4241	CBM18,CE4
3768	CBM18,GH16
8042	CBM21
6063	CBM48
5996	CBM48
11232	CBM48
9358	CBM48,GH13
50	CBM50
2739	CBM50,CBM50,CBM50,GHnc
1999	CBM63
8340	CE16
8294	CE16
8641	CE16
1392	CE4
943	CE5
6373	CE5
6168	CE9
178	CE9
6491	GH1
8318	GH1
11729	GH10
4000	GH105
11724	GH114
312	GH12
5684	GH125
3160	GH125
2136	GH125
429	GH127
2382	GH128
7708	GH128
11526	GH128
6979	GH13
3040	GH13
7260	GH13
8968	GH13
11864	GH13
9214	GH13
4635	GH13
10512	GH13
2842	GH13
10042	GH13
5372	GH13,GH133
3704	GH13,GT5
4243	GH13,GT5
42	GH132
7120	GH132
6289	GH15
3528	GH152
1604	GH154
10329	GH16
5103	GH16
7197	GH16
442	GH16
7851	GH16
5113	GH16
1409	GH16
9276	GH16
7564	GH16
9782	GH16
9126	GH16
2708	GH16
7266	GH16
10177	GH16
9821	GH16
1862	GH16
8481	GH16
5969	GH16
5929	GH16,CBM50,CBM50
1190	GH17
8674	GH17
62	GH17
3422	GH17
10740	GH17
1607	GH17
1312	GH17
9690	GH18
4007	GH18
2968	GH18
8254	GH18
7750	GH18
9469	GH2
794	GH2
11163	GH2
2280	GH2
3226	GH2
8792	GH2
6539	GH20
6031	GH20
5598	GH27
1363	GH27
7830	GH3
7470	GH3
3088	GH3
7166	GH3
5523	GH3
3994	GH3
2174	GH3
387	GH3
4982	GH3
8324	GH3
555	GH3
5761	GH3
7681	GH30
3636	GH31
2853	GH31
6900	GH31
6431	GH31
7033	GH31
3892	GH31
4561	GH32
2214	GH32
8969	GH32
11289	GH32
4560	GH32
1033	GH35
7774	GH36
3087	GH36
1307	GH36
10615	GH37
205	GH38
7455	GH39
8776	GH43
11599	GH43
3507	GH43
2731	GH43
3149	GH43
2530	GH47
5225	GH47
3022	GH47
6418	GH47
616	GH47
10999	GH47
5034	GH5
3908	GH5
6675	GH5
8231	GH5
5842	GH51
9080	GH51
2360	GH55
6132	GH55
4010	GH55
1158	GH63
2287	GH64
4032	GH64
7641	GH64
4434	GH65,CBM32
10246	GH67
9886	GH72
2373	GH72
11987	GH72
10887	GH72,CBM43
9063	GH76
5264	GH76
6355	GH76
2020	GH76
10629	GH76
11555	GH76
7485	GH78
5116	GH79
11139	GH79
7293	GH81
7776	GH89
5069	GH93
10404	GH95
3091	GH95
1455	GHnc
10833	GHnc
5805	GHnc
3072	GHnc
9556	GHnc
3788	GHnc
3290	GT1
5272	GT1
11128	GT1
7860	GT1
7836	GT1
10977	GT1
9873	GT1
10907	GT1
337	GT1
2109	GT15
8565	GT15
9668	GT15
6300	GT15
3396	GT15
9440	GT2
817	GT2
7401	GT2
5000	GT2
11124	GT2
7400	GT2
313	GT2
4009	GT2
4490	GT2
6849	GT2
7483	GT2
7314	GT2
11221	GT2
9858	GT2
1887	GT2
3724	GT2
1160	GT20
11209	GT20
11448	GT20
5448	GT20
10840	GT20
9860	GT21
678	GT22
1036	GT22
5089	GT22
11915	GT22
10994	GT24
8168	GT25
8170	GT25
1918	GT25
9878	GT25
5163	GT25
8341	GT25
2784	GT3
6512	GT31
7781	GT31
1916	GT31
8202	GT32
4916	GT32
4543	GT32
5164	GT32
7099	GT32
6529	GT32
4180	GT32
4734	GT32
11679	GT33
1025	GT34
6389	GT34
3817	GT34
6930	GT35
981	GT39
6004	GT39
9042	GT39
3498	GT4
8452	GT4
10682	GT4
3322	GT4
9887	GT4
3984	GT4
4655	GT41
10888	GT48
3703	GT5
5299	GT50
7733	GT57
1428	GT57
1689	GT58
446	GT59
1716	GT62
8867	GT62
6655	GT62
536	GT66
8895	GT69
3696	GT69
11800	GT69
1157	GT71
9560	GT71
1824	GT71
6178	GT76
8198	GT8
4315	GT8
7125	GT8
1084	GT8
1972	GT8
9304	GT90
1846	GT90
6503	GT90
2148	GT90
1167	GT91
10234	GT91
6526	GT91
6528	GTnc
8482	GTnc
10452	GTnc
10805	GTnc
1410	GTnc
443	GTnc
9820	GTnc
10330	GTnc
2271	GTnc
9906	GTnc
8584	PL35

## Sheet: Exophiala mesophila CBS40295
JGI Accession	Family
112967	AA1
107350	AA1
113427	AA1
109372	AA1
111071	AA1
109369	AA1
105567	AA1
109370	AA1
113098	AA1
109368	AA1
106516	AA1
107348	AA1
109366	AA1
104644	AA1
111673	AA1
110664	AA1
112344	AA1
109371	AA1
107349	AA1
113099	AA1
113100	AA1
109367	AA1
111674	AA1
108631	AA11
110977	AA11
106171	AA12
113071	AA2
105657	AA2
104198	AA3
109138	AA3
112064	AA3
109332	AA3
112851	AA3
111617	AA3
111036	AA3
105400	AA3
112342	AA3
113544	AA3
109139	AA3
109842	AA3
104587	AA3
112341	AA3
111616	AA3
113686	AA5
113273	AA6
106965	AA7
112837	AA9
107555	AA9,CBM1
110156	CBM1,CBM1,CBM1,GH5
110395	CBM18,CBM18,CBM18,CE4
107487	CBM18,GH16
110771	CBM21
103548	CBM48
111734	CBM48
113370	CBM48
103549	CBM48
111733	CBM48
107934	CBM48,GH13
104658	CBM50
111391	CBM50
110965	CBM50,CBM50,GHnc
107451	CE16
110839	CE5
108869	CE5
105526	CE9
111549	CE9
113295	GH1
113608	GH1
113785	GH114
113814	GH12
109567	GH12
112250	GH12
108540	GH125
109550	GH128
107791	GH128
110797	GH128
108428	GH128
107609	GH13
106284	GH13
110954	GH13
107610	GH13
107971	GH13
111799	GH13
108191	GH13
111417	GH13
113750	GH13
112628	GH13
106006	GH13,GH133
110072	GH13,GT5
110071	GH13,GT5
104765	GH130
106511	GH132
105073	GH132
111738	GH15
112860	GH15,CBM20
108144	GH154
106889	GH16
108049	GH16
106438	GH16
113109	GH16
107123	GH16
105878	GH16
108654	GH16
105119	GH16
110677	GH16
104190	GH16
106813	GH16
104469	GH16
113212	GH16,CBM50,CBM50
110026	GH17
110025	GH17
104332	GH17
107905	GH17
112397	GH17
110570	GH17
103642	GH17
103641	GH17
106106	GH17
111234	GH18
103726	GH18
107274	GH18
110889	GH18
111034	GH18
104359	GH2
112294	GH20
107136	GH20
105716	GH27
108188	GH3
111322	GH3
105397	GH3
108563	GH3
110632	GH3
108987	GH3
107344	GH3
113458	GH3
109421	GH3
107293	GH31
112126	GH31
107294	GH31
108353	GH31
104637	GH31
110343	GH31
107292	GH31
111520	GH32
105181	GH32
106180	GH36
103820	GH37
111537	GH38
108276	GH43
106732	GH43
109535	GH43
104195	GH43,CBM91
107716	GH47
105993	GH47
112444	GH47
111717	GH47
103644	GH47
109618	GH47
107354	GH5
113602	GH5
103744	GH5
106598	GH5
113601	GH5
110714	GH5
113527	GH51
107530	GH55
110257	GH63
107255	GH63
107559	GH64
112073	GH65,CBM32
107741	GH72
105012	GH72
105014	GH72
104498	GH72
105013	GH72
104266	GH72,CBM43
103909	GH76
108027	GH76
109698	GH76
111694	GH79
106893	GH79
105349	GH81
112276	GHnc
110503	GHnc
112719	GHnc
107537	GHnc
107263	GHnc
113496	GT1
103901	GT1
110941	GT1
113499	GT1
113498	GT1
103950	GT1
113701	GT1
111178	GT1
103949	GT1
110728	GT1
113497	GT1
112780	GT1
107882	GT15
112606	GT15
107881	GT15
108491	GT15
108181	GT15
113816	GT17
106979	GT2
107432	GT2
104762	GT2
104524	GT2
112052	GT2
106980	GT2
107912	GT2
105129	GT2
107431	GT2
103668	GT2
104066	GT2
105130	GT2
109566	GT2
109728	GT2
106831	GT20
104151	GT20
103602	GT20
106832	GT20
104152	GT20
107911	GT21
110375	GT22
112146	GT22
106801	GT22
106408	GT22
103537	GT24
106240	GT25
112355	GT25
103523	GT25
107850	GT25
107207	GT25
112353	GT25
110654	GT3
110651	GT3
110650	GT3
110653	GT3
110652	GT3
104826	GT31
107228	GT31
109066	GT32
112351	GT32
106241	GT32
109067	GT32
112917	GT32
110401	GT32
109747	GT32
109488	GT32
112334	GT32
106295	GT33
105584	GT34
110752	GT34
105583	GT34
105543	GT35
107065	GT39
113548	GT39
107064	GT39
107862	GT39
104709	GT4
107466	GT4
107740	GT4
112731	GT4
107467	GT4
112135	GT41
104265	GT48
105916	GT50
107197	GT57
106949	GT57
108588	GT58
111169	GT59
108857	GT62
110427	GT62
112810	GT62
105612	GT62
111501	GT66
107398	GT69
107684	GT69
109453	GT71
109057	GT71
105534	GT76
112354	GT8
109955	GT8
109954	GT8
105078	GT8
110519	GT90
113615	GT90
106730	GT90
110520	GT90
108772	GT90
106377	GT91
112331	GT91
108568	GT91
112333	GTnc
106814	GTnc
112352	GTnc
104189	GTnc
107485	PL42

## Sheet: Exophiala xenobiotica CBS118157
JGI Accession	Family
140279	AA1
140283	AA1
143861	AA1
135243	AA1
140280	AA1
140276	AA1
134404	AA1
140277	AA1
140282	AA1
140285	AA1
141385	AA1
144573	AA1
144896	AA1
140560	AA1
143759	AA1
139909	AA1
139732	AA1
138968	AA1
140284	AA1
135013	AA1
139910	AA1
140278	AA1
139959	AA1
140281	AA1
135826	AA1
133587	AA1
141384	AA1
136252	AA1
139671	AA11
132880	AA11
142245	AA12
140397	AA2
133931	AA2
138628	AA3
134777	AA3
133854	AA3
137683	AA3
142397	AA3
138718	AA3
132259	AA3
136997	AA3
142581	AA3
136087	AA3
136998	AA3
141267	AA3
138966	AA3
142398	AA3
138259	AA3
137006	AA3
138260	AA3
137964	AA3
132830	AA3
134688	AA3
139342	AA3
134014	AA3
136086	AA3
141945	AA4
138583	AA4
133297	AA4
140299	AA4
136573	AA4
136223	AA4
141947	AA4
136572	AA4
143745	AA5
143746	AA5
144875	AA6
132801	AA9
142997	CBM1,CBM1,CBM1,CBM1,GH5
133273	CBM1,GH45
143491	CBM18,CBM18,CE4
140154	CBM18,GH16
135926	CBM21
135927	CBM21
140268	CBM32,CBM32,AA5
141247	CBM4,GH9
144308	CBM48
138917	CBM48
144916	CBM48
139145	CBM48,GH13
136888	CBM50
138595	CBM50,CBM50,CBM50,CBM50,GHnc
141955	CE15
140749	CE16
140780	CE16
139255	CE16
135230	CE4,GH16
140677	CE5
136610	CE9
139335	CE9
144462	CE9
143765	GH1
141621	GH10
139953	GH105
141613	GH114
141622	GH115
138963	GH12
137262	GH12
131996	GH125
142858	GH125
143496	GH125
140750	GH127
136776	GH127
143815	GH127
141411	GH127
143816	GH127
145033	GH127
135873	GH128
137846	GH128
135967	GH128
135968	GH128
138557	GH128
139477	GH128
136230	GH13
141649	GH13
141099	GH13
131916	GH13
135214	GH13
139683	GH13
134537	GH13
142470	GH13,GH133
143050	GH13,GT5
139946	GH130
143591	GH130
134930	GH132
136464	GH132
134219	GH142
144519	GH15
140599	GH15,CBM20
139717	GH152
132166	GH154
138993	GH16
142812	GH16
133885	GH16
136303	GH16
135825	GH16
142619	GH16
135220	GH16
136382	GH16
132942	GH16
141471	GH16
133915	GH16
136304	GH16
136659	GH16
144900	GH16
136119	GH16
134837	GH16
132949	GH16
132406	GH16
138690	GH16
134378	GH16
133366	GH16
144943	GH16,CBM50,CBM50
142092	GH17
142094	GH17
142404	GH17
143403	GH17
142093	GH17
136435	GH17
139108	GH17
140557	GH17
132594	GH17
139931	GH18
133557	GH18
136417	GH18
138683	GH18
136418	GH18
139662	GH18
140256	GH18
134441	GH2
141407	GH2
133758	GH2
132710	GH2
143982	GH2
140812	GH2
144344	GH20
144135	GH20
145026	GH27
136379	GH28
141581	GH28
133394	GH28
136706	GH3
139943	GH3
144609	GH3
139339	GH3
136082	GH3
139935	GH3
136705	GH3
138161	GH3
131935	GH3
139933	GH3
139340	GH3
136083	GH3
139934	GH3
139944	GH3
139942	GH3
131936	GH3
135940	GH30
140061	GH31
134363	GH31
143841	GH31
143388	GH31
134550	GH31
136837	GH31
139408	GH31
144077	GH31
134760	GH32
142875	GH35
135248	GH35
135359	GH36
142250	GH36
133336	GH37
133337	GH37
136586	GH38
135295	GH38
135294	GH38
141218	GH43
134696	GH43
139733	GH43
138413	GH43
132659	GH43
134312	GH43
141260	GH43
144870	GH43,CBM91
137540	GH47
144029	GH47
133830	GH47
142096	GH47
138960	GH47
134037	GH47
140976	GH47
142097	GH47
138134	GH49
143663	GH5
140076	GH5
142292	GH5
136347	GH5
142030	GH5
134691	GH51
144710	GH51
134793	GH55
140093	GH55
143190	GH63
140013	GH64
140195	GH64
135177	GH64
136794	GH65,CBM32
141857	GH67
141794	GH72
132840	GH72
134809	GH72
141795	GH72
138832	GH72,CBM43
136965	GH75
132215	GH76
134490	GH76
144200	GH76
138108	GH76
133949	GH76
133745	GH76
141580	GH78
135080	GH78
139392	GH78
133912	GH79
142446	GH79
136547	GH79
133782	GH79
135281	GH81
140409	GH89
145005	GH93
136479	GH94
143331	GHnc
132631	GHnc
144650	GHnc
141063	GHnc
133567	GHnc
142552	GHnc
133458	GHnc
139810	GHnc
140857	GHnc
138892	GT1
136839	GT1
133937	GT1
138893	GT1
140908	GT1
138824	GT1
132851	GT1
136109	GT1
132138	GT1
140472	GT15
132057	GT15
139077	GT15
132523	GT15
135345	GT2
137671	GT2
143971	GT2
137036	GT2
140116	GT2
140257	GT2
137263	GT2
139562	GT2
139939	GT2
135346	GT2
135229	GT2
137037	GT2
135083	GT2
133529	GT2
133479	GT2
139119	GT2
142323	GT2
132748	GT2
142127	GT2,GT32
134216	GT20
138880	GT20
136256	GT20
143187	GT20
133515	GT20
139115	GT21
137792	GT22
143271	GT22
141711	GT22
133866	GT22
138907	GT24
139797	GT25
139251	GT25
142382	GT25
139258	GT25
135000	GT25
134295	GT3
136007	GT31
131954	GT32
139260	GT32
142383	GT32
144147	GT32
137655	GT32
143504	GT32
135009	GT32
138325	GT32
141635	GT33
142886	GT34
143924	GT34
139839	GT34
143719	GT35
134318	GT39
142940	GT39
144782	GT39
139651	GT4
132839	GT4
139023	GT4
140870	GT4
139650	GT4
139973	GT4
140263	GT4
137318	GT41
138831	GT48
142744	GT50
136312	GT57
142590	GT57
132809	GT58
136663	GT59
143871	GT62
132775	GT62
140937	GT62
137117	GT66
133114	GT69
141742	GT69
141741	GT69
141529	GT69
139921	GT69
132998	GT71
132392	GT71
132627	GT71
143191	GT71
144450	GT76
143150	GT8
143149	GT8
132172	GT8
143148	GT8
133263	GT8
134925	GT8
143350	GT8
131969	GT90
143758	GT90
141194	GT90
142823	GT90
134898	GT90
141862	GT91
144144	GT91
143180	GT91
136660	GTnc
132950	GTnc
139058	GTnc
136305	GTnc
133599	GTnc
138992	GTnc
144146	GTnc
142620	GTnc
136383	GTnc
138173	GTnc
143333	PL35
143334	PL35

## Sheet: Exophiala oligosperma CBS72588
JGI Accession	Family
138853	AA1
135791	AA1
134461	AA1
143049	AA1
136472	AA1
139307	AA1
138420	AA1
142394	AA1
140128	AA1
144714	AA1
142381	AA1
142378	AA1
142136	AA1
142398	AA1
143038	AA1
142380	AA1
140295	AA1
137725	AA1
142396	AA1
139175	AA1
144328	AA1
137724	AA1
138163	AA1
143907	AA1
142395	AA1
138421	AA1
142487	AA1
142399	AA1
142379	AA1
142397	AA1
142391	AA1
142250	AA11
145505	AA11
141406	AA12
140876	AA2
136308	AA2
141653	AA2
136757	AA3
141389	AA3
133047	AA3
145170	AA3
133500	AA3
133045	AA3
142859	AA3
136782	AA3
132612	AA3
136756	AA3
133048	AA3
133046	AA3
133044	AA3
141927	AA3
140408	AA3
144807	AA3
142112	AA3
139526	AA4
142518	AA4
142324	AA4
137630	AA4
137852	AA4
137086	AA4
139038	AA5
139037	AA5
138018	AA6
138017	AA6
145547	AA9
133837	CBM18,CBM18
134520	CBM18,CBM18,CE4
144000	CBM18,GH16
142730	CBM21
142732	CBM21
142731	CBM21
138304	CBM48
139995	CBM48
138303	CBM48
139996	CBM48
138387	CBM48
140785	CBM48,GH13
133939	CBM50
136230	CBM50,CBM50,GHnc
144130	CBM63
137072	CE15
134674	CE16
138130	CE4
138132	CE4
141852	CE4
139497	CE5
134306	CE5
138714	CE5
133815	CE9
138206	CE9
138846	GH1
137371	GH114
133490	GH12
133491	GH12
144981	GH125
137165	GH125
142976	GH128
137594	GH128
141049	GH128
140964	GH128
143226	GH128
142977	GH128
136893	GH13
140720	GH13
137228	GH13
144263	GH13
141845	GH13
142512	GH13
144059	GH13
144466	GH13
136738	GH13
136863	GH13
134737	GH13
141639	GH13
135576	GH13
141095	GH13
141756	GH13,GH133
141755	GH13,GH133
134498	GH13,GT5
143895	GH130
144620	GH132
133930	GH132
138657	GH15
138658	GH15
140699	GH15,CBM20
140310	GH152
143492	GH154
145559	GH16
135288	GH16
142044	GH16
143050	GH16
134688	GH16
141519	GH16
135139	GH16
144694	GH16
142805	GH16
135289	GH16
142198	GH16
142051	GH16
133628	GH16
144269	GH16
138408	GH16
142434	GH16
140828	GH16
145227	GH16
138103	GH16,CBM50,CBM50
134130	GH17
139693	GH17
143465	GH17
139694	GH17
133953	GH17
141395	GH17
134646	GH17
136515	GH17
145134	GH18
143043	GH18
135413	GH18
143910	GH18
142938	GH18
136423	GH18
134845	GH2
137103	GH2
134846	GH2
140637	GH2
140071	GH2
134617	GH2
141985	GH2
138350	GH20
138885	GH20
137993	GH27
135160	GH27,CBM13
132898	GH3
138560	GH3
142855	GH3
136620	GH3
139326	GH3
142854	GH3
132998	GH3
133569	GH3
132482	GH3
143894	GH3
142853	GH3
133432	GH3
137850	GH3
142372	GH3
142998	GH30
143275	GH31
135284	GH31
138955	GH31
136375	GH31
135285	GH31
143793	GH31
135378	GH32
134787	GH32
135379	GH32
135543	GH32
144810	GH32
134204	GH35
141400	GH36
139827	GH37
141431	GH43
136222	GH43
137523	GH43
137175	GH43
140294	GH43
138767	GH47
136798	GH47
133368	GH47
135390	GH47
136481	GH47
141929	GH47
141726	GH5
139166	GH5
143802	GH5
135441	GH5
142105	GH51
139317	GH51
138482	GH51
144121	GH55
144792	GH55
138243	GH55
134095	GH63
134449	GH64
140970	GH64
143029	GH64
142342	GH64
144135	GH64
137703	GH64,GH64
132959	GH65,CBM32
135209	GH67
137034	GH72
144777	GH72
145335	GH72
137033	GH72
140212	GH72,CBM43
138694	GH76
135980	GH76
141874	GH76
142129	GH76
137571	GH76
139530	GH78
133396	GH79
142042	GH79
140091	GH79
142633	GH79
144286	GH81
140884	GH89
140153	GH92
142091	GH93
135324	GH93
136644	GHnc
141229	GHnc
144022	GHnc
136867	GHnc
138521	GHnc
140169	GHnc
139623	GHnc
140544	GHnc
140104	GT1
140218	GT1
142814	GT1
133518	GT1
134178	GT1
141862	GT1
135235	GT1
140219	GT1
136694	GT1
135925	GT15
136543	GT15
139401	GT15
144943	GT15
143546	GT15
135009	GT15
140204	GT2
139007	GT2
144424	GT2
143911	GT2
137294	GT2
132370	GT2
140673	GT2
144425	GT2
139641	GT2
143140	GT2
133087	GT2
141147	GT2
144423	GT2
133492	GT2
145310	GT2
143949	GT2
144498	GT2
140008	GT2
140026	GT20
142553	GT20
134097	GT20
142554	GT20
135724	GT20
136161	GT20
142281	GT20
140025	GT20
140024	GT20
136160	GT20
140177	GT20
142282	GT20
136159	GT20
136162	GT20
134006	GT20
145315	GT21
142064	GT22
136957	GT22
133235	GT22
134200	GT22
134201	GT22
135396	GT24
142005	GT25
145328	GT25
143713	GT25
136265	GT3
137435	GT31
142917	GT31
132409	GT32
144596	GT32
142004	GT32
143720	GT32
144597	GT32
132661	GT32
138873	GT32
135467	GT32
134548	GT32
137411	GT33
134218	GT34
135323	GT34
144046	GT34
138736	GT34
137880	GT34
134217	GT34
139270	GT35
134272	GT39
142148	GT39
138379	GT39
138378	GT39
136659	GT4
143884	GT4
145336	GT4
145337	GT4
142226	GT4
143658	GT4
132750	GT41
140213	GT48
141832	GT50
142952	GT57
141257	GT57
145538	GT58
133631	GT59
139182	GT62
134776	GT62
145514	GT62
133458	GT66
133457	GT66
140749	GT69
139399	GT69
137300	GT69
143920	GT69
145390	GT71
140539	GT71
138197	GT76
134413	GT8
141505	GT8
141503	GT8
143485	GT8
144651	GT8
139960	GT8
141504	GT8
141531	GT90
138854	GT90
135618	GT90
140728	GT90
135203	GT91
134102	GT91
135202	GT91
138870	GT91
138872	GTnc
133627	GTnc
142436	GTnc
141285	GTnc
145350	GTnc
145558	GTnc
142197	GTnc
142435	GTnc
142437	GTnc
135287	GTnc
140138	GTnc
133626	GTnc
143711	GTnc
142196	GTnc
136418	GTnc

## Sheet: Exophiala aquamarina CBS 119918
	JGI Accession	Family
	9286	AA1
	3275	AA1
	1033	AA1
	9993	AA1
	10504	AA1
	4657	AA1
	5558	AA1
	10615	AA1
	10001	AA1
	9757	AA1
	6056	AA1
	10863	AA1
	12000	AA1
	11936	AA1
	4390	AA1
	9669	AA1
	13056	AA1
	470	AA1
	6478	AA1
	4381	AA11
	1939	AA11
	3853	AA12
	671	AA14
	3948	AA2
	5886	AA3
	8735	AA3
	13008	AA3
	2414	AA3
	3889	AA3
	8502	AA3
	3284	AA3
	7847	AA3
	4468	AA3
	11287	AA3
	7066	AA3
	6968	AA3
	1819	AA3
	1492	AA3
	7465	AA3
	9634	AA3
	9530	AA3
	12471	AA3
	1207	AA4
	3582	AA4
	3191	AA4
	9279	AA4
	7423	AA4
	797	AA4
	9989	AA6
	506	AA7
	687	AA9
	5107	AA9
	1064	CBM1,GH45
	4577	CBM18,CBM18
	11013	CBM18,GH16
	2376	CBM21
	3826	CBM32
	5151	CBM32,CBM32,AA5
	10168	CBM48
	8771	CBM48
	3004	CBM48
	357	CBM48,GH13
	8550	CBM50
	5235	CBM50,GHnc
	11689	CE16
	6499	CE4
	6857	CE5
	225	CE5
	5315	CE5
	11301	CE5
	8474	CE9
	9513	CE9
	9839	GH1
	9858	GH1
	6226	GH10
	10776	GH105
	9465	GH114
	6922	GH12
	7756	GH12
	9051	GH12
	1470	GH125
	12637	GH127
	7920	GH127
	7558	GH128
	7207	GH128
	4721	GH128
	579	GH128
	9795	GH13
	2859	GH13
	4644	GH13
	5613	GH13
	1606	GH13
	13080	GH13
	12063	GH13
	8961	GH13
	6224	GH13
	5521	GH13
	12546	GH13
	166	GH13
	12636	GH13
	7987	GH13
	1185	GH13,GH133
	6630	GH13,GT5
	5560	GH130
	10770	GH130
	5912	GH132
	9452	GH132
	9094	GH15
	2225	GH15,CBM20
	1706	GH152
	12664	GH154
	2985	GH154
	1216	GH154
	1217	GH154
	4525	GH16
	2943	GH16
	12573	GH16
	5079	GH16
	10151	GH16
	4232	GH16
	13088	GH16
	6296	GH16
	4502	GH16
	3950	GH16
	9394	GH16
	9145	GH16
	3793	GH16
	3385	GH16
	772	GH16
	7572	GH16
	10104	GH16,CBM50
	10061	GH17
	12315	GH17
	6720	GH17
	11621	GH17
	3330	GH17
	49	GH17
	3895	GH17
	676	GH17
	5263	GH18
	11919	GH18
	1160	GH18
	5243	GH18
	10260	GH18
	6317	GH2
	9451	GH2
	7823	GH2
	10944	GH2
	1220	GH2
	5818	GH2
	6773	GH2
	11657	GH2
	5701	GH20
	4177	GH20
	10474	GH27
	10144	GH27
	3775	GH27
	10145	GH27
	7343	GH3
	8315	GH3
	3063	GH3
	1600	GH3
	4306	GH3
	8919	GH3
	2274	GH3
	8614	GH3
	6158	GH3
	1589	GH3
	9931	GH3
	9631	GH3
	10963	GH3
	10768	GH3
	8081	GH3
	5347	GH3
	13037	GH31
	11967	GH31
	9791	GH31
	9093	GH31
	8577	GH31
	8576	GH31
	6508	GH31
	1638	GH31
	111	GH31
	13092	GH32
	12033	GH32
	3422	GH32
	10412	GH35
	11897	GH36
	3857	GH36
	4307	GH36
	1047	GH37
	8071	GH38
	6948	GH43
	6112	GH43
	589	GH43
	4326	GH43
	6126	GH43
	7041	GH43
	631	GH47
	10530	GH47
	3332	GH47
	5093	GH47
	8900	GH47
	10730	GH47
	12314	GH47
	7613	GH47
	4549	GH47
	5384	GH47
	1181	GH5
	11932	GH5
	1197	GH5
	9863	GH5
	6678	GH5
	4951	GH5
	4361	GH5
	3511	GH5
	10441	GH51
	10882	GH55
	13000	GH55
	6527	GH63
	1738	GH63
	1896	GH64
	10816	GH64
	7901	GH65,CBM32
	11104	GH67
	769	GH72
	5842	GH72
	9358	GH72
	2964	GH72,CBM43
	2498	GH76
	7331	GH76
	1704	GH76
	4151	GH76
	3683	GH76
	12336	GH78
	10969	GH78
	12337	GH78
	2558	GH78
	12812	GH78
	3387	GH79
	7934	GH79
	6882	GH79
	5223	GH79
	9544	GH81
	2987	GH88
	1215	GH88
	4571	GH89
	10329	GH93
	4305	GH95
	11323	GH95
	4304	GH95
	10902	GHnc
	10672	GHnc
	11493	GHnc
	11673	GHnc
	4045	GHnc
	1811	GHnc
	2088	GHnc
	4817	GHnc
	10726	GHnc
	5894	GHnc
	2551	GHnc
	10792	GHnc
	7525	GHnc
	2394	GHnc
	11774	GT1
	9125	GT1
	10628	GT1
	4534	GT1
	3028	GT1
	4387	GT1
	3153	GT1
	4442	GT1
	8579	GT1
	3672	GT1
	3515	GT1
	11426	GT15
	69	GT15
	1380	GT15
	2003	GT15
	7752	GT17
	3411	GT2
	8723	GT2
	5116	GT2
	3165	GT2
	6921	GT2
	4573	GT2
	4080	GT2
	10417	GT2
	11245	GT2
	10318	GT2
	12945	GT2
	12907	GT2
	35	GT2
	12908	GT2
	10766	GT2
	7117	GT2
	6141	GT20
	10093	GT20
	6140	GT20
	1273	GT20
	2993	GT20
	1130	GT20
	6138	GT20
	37	GT21
	2449	GT22
	6435	GT22
	5758	GT22
	8853	GT22
	3016	GT24
	7488	GT25
	9692	GT25
	10719	GT25
	11046	GT25
	711	GT3
	670	GT31
	2567	GT31
	12971	GT31
	11508	GT31
	11588	GT32
	7489	GT32
	5705	GT32
	9696	GT32
	7097	GT32
	6490	GT32
	9688	GT32
	6918	GT32
	7424	GT32
	6236	GT33
	494	GT34
	9740	GT34
	9780	GT35
	4552	GT39
	5021	GT39
	10208	GT39
	2108	GT4
	770	GT4
	11028	GT4
	11155	GT4
	8059	GT41
	2965	GT48
	2902	GT50
	4681	GT57
	3994	GT57
	1827	GT58
	8601	GT59
	9802	GT62
	914	GT62
	12024	GT62
	11212	GT62
	8283	GT66
	960	GT69
	11912	GT69
	3402	GT69
	890	GT71
	7749	GT71
	6625	GT71
	12394	GT71
	9415	GT71
	9499	GT76
	6734	GT8
	5984	GT8
	7556	GT8
	9457	GT8
	1072	GT8
	1456	GT90
	9852	GT90
	4492	GT90
	3817	GT91
	2612	GT91
	7573	GTnc
	5704	GTnc
	6507	GTnc
	3794	GTnc
	3262	GTnc
	8595	GTnc
	2560	GTnc
	433	GTnc
	11008	PL42

## Sheet: Exophiala sideris CBS121828
JGI Accession	Family
117208	AA1
117869	AA1
115130	AA1
115404	AA1
121808	AA1
117322	AA1
119994	AA1
120445	AA1
117635	AA1
113411	AA1
121809	AA1
119921	AA1
114129	AA11
114205	AA11
121571	AA12
118196	AA2
121675	AA2
112522	AA3
120913	AA3
120910	AA3
117795	AA3
115994	AA3
119752	AA3
113314	AA3
119314	AA3
117463	AA3
120912	AA3
119278	AA3
122000	AA3
120911	AA3
122090	AA3
117464	AA3
117440	AA3
112933	AA3
112546	AA3
119315	AA3
121837	AA3
115560	AA4
111497	AA4
112057	AA4
115493	AA4
112056	AA4
111429	AA4
120603	AA5
119930	AA5
119829	AA6
120617	CBM1,CBM1
121484	CBM1,CBM1,CBM1,GH5
115577	CBM1,GH45
120639	CBM18,CE4
115077	CBM18,GH16
117260	CBM21
117261	CBM21
117259	CBM21
111719	CBM4,GH9
119867	CBM48
119516	CBM48
113601	CBM48,GH13
111353	CBM50
113710	CBM50,CBM50,GHnc
117236	CE15
118237	CE16
115652	CE16
119177	CE4
120336	CE4
111659	CE9
121549	GH1
119957	GH1
115408	GH105
116823	GH114
113104	GH12
111934	GH12
115929	GH125
114856	GH125
115320	GH127
120467	GH127
113417	GH127
117330	GH128
115503	GH128
112103	GH128
113234	GH13
111536	GH13
119153	GH13
119259	GH13
113813	GH13
118368	GH13
117348	GH13
114141	GH13
122129	GH13,GH133
114916	GH13,GT5
121532	GH13,GT5
114915	GH13,GT5
111261	GH132
117678	GH132
121797	GH142
120036	GH15
118169	GH15,CBM20
116643	GH152
114695	GH154
117842	GH16
117499	GH16
120993	GH16
113114	GH16
119846	GH16
115302	GH16
119142	GH16
121240	GH16
121688	GH16
113310	GH16
122169	GH16
117498	GH16
117843	GH16
117323	GH16
111753	GH16
120092	GH16,CBM50,CBM50
111251	GH17
122082	GH17
119015	GH17
120900	GH17
113567	GH17
115823	GH17
119096	GH17
115699	GH172
113109	GH18
115771	GH18
113281	GH18
111736	GH18
116001	GH18
114122	GH18
118629	GH2
118919	GH2
116940	GH2
118914	GH2
119528	GH20
120191	GH20
119527	GH20
117892	GH27
112751	GH28
115853	GH28
112658	GH3
115414	GH3
112247	GH3
111610	GH3
118316	GH3
117460	GH3
111801	GH3
115413	GH3
119221	GH3
114896	GH3
115233	GH30
117196	GH30
113333	GH31
119466	GH31
116052	GH31
116419	GH31
115698	GH32
111863	GH32
117256	GH35
120975	GH35
121565	GH36
116700	GH37
114785	GH38
111672	GH38
112140	GH43
113695	GH43
118725	GH43
119032	GH43
115129	GH43
113923	GH47
116676	GH47
118841	GH47
119885	GH47
121967	GH47
120397	GH5
117367	GH5
121758	GH5
116412	GH5
113693	GH51
118580	GH51
117808	GH55
115353	GH55
121040	GH63
115336	GH64
111713	GH65,CBM32
118044	GH72
117811	GH72
114171	GH72
118045	GH72
115649	GH72,CBM43
112444	GH76
122203	GH76
113253	GH76
114591	GH76
112217	GH78
119013	GH79
121692	GH79
117064	GH81
118191	GH89
119441	GH93
114273	GHnc
118963	GHnc
118533	GHnc
116286	GHnc
115365	GHnc
121186	GHnc
118534	GHnc
118110	GT1
115658	GT1
117244	GT1
111449	GT1
122193	GT1
116672	GT1
113541	GT15
117987	GT15
114495	GT15
114798	GT15
115400	GT2
111935	GT2
117729	GT2
116191	GT2
115916	GT2
116272	GT2
112960	GT2
117576	GT2
117532	GT2
112617	GT2
121245	GT2
119633	GT2
117533	GT2
113575	GT2
121042	GT20
115614	GT20
116134	GT20
121799	GT20
113572	GT21
115308	GT22
121844	GT22
119106	GT22
111895	GT22
120830	GT22
115527	GT24
116644	GT25
113035	GT3
117515	GT31
121584	GT31
117633	GT32
112265	GT32
111635	GT32
122062	GT32
111996	GT32
111636	GT32
119148	GT33
121087	GT34
120327	GT34
116884	GT34
113585	GT34
113166	GT34
120328	GT34
115422	GT34
120417	GT35
113145	GT39
121058	GT39
113146	GT39
119369	GT39
113504	GT4
118666	GT4
115966	GT4
114170	GT4
115318	GT4
112850	GT41
116662	GT43
115650	GT48
121751	GT50
121458	GT57
116528	GT57
120292	GT58
111756	GT59
113787	GT62
120436	GT62
118135	GT62
112878	GT66
115393	GT69
113619	GT69
115907	GT69
114632	GT71
113676	GT71
114276	GT71
114689	GT8
121157	GT8
121159	GT8
120857	GT8
117673	GT8
115586	GT8
121158	GT8
119922	GT90
121001	GT90
119234	GT90
121000	GT90
114871	GT90
111754	GTnc
116100	GTnc
112051	GTnc
115024	GTnc
113179	GTnc
121239	GTnc
115303	GTnc

## Sheet: Laccaria bicolor v2.0 (Lacbi2)
JGI Accession	Family
315309	AA1
399752	AA1
399743	AA1
304389	AA1
399751	AA1
674347	AA1
399747	AA1
399744	AA1
238280	AA1
399750	AA1
399748	AA1
399745	AA1
399749	AA1
399746	AA1
399755	AA1
610286	AA14
685941	AA14
703948	AA14
699167	AA14
191903	AA2
488195	AA2
668153	AA3
489921	AA3
256250	AA3
682561	AA3
684961	AA3
704080	AA3
627242	AA3
483980	AA3
688862	AA3
448758	AA3
487098	AA3
582962	AA3
709721	AA3
693498	AA3
311160	AA3
312895	AA5
460441	AA5
457469	AA5
638550	AA5
582922	AA5
700975	AA5
313935	AA5
151504	AA5
151571	AA5
247761	AA5
302157	AA5
190833	AA6
656726	AA6
396511	AA7
299278	AA9
312184	AA9
186824	AA9
298942	AA9
294705	AA9
307143	AA9
312106	AA9
447330	AA9
299682	AA9
595923	AA9
303072	AA9
319772	CBM1,GH5
295130	CBM12
448672	CBM12
336176	CBM13
701411	CBM13
292386	CBM13
309465	CBM13
602135	CBM13
384836	CBM13
701410	CBM13
386721	CBM13
235479	CBM13
332328	CBM13
657913	CBM13
385628	CBM13
242325	CBM13
687477	CBM13
253220	CBM13
674196	CBM13
294393	CBM18,GH16
304497	CBM21
315780	CBM21
464588	CBM48
619090	CBM48
292800	CBM48,GH13
301644	CBM50
313870	CBM50
163800	CBM50,CBM50
661527	CBM52
683905	CE16
152235	CE4
311791	CE4
253920	CE4
296683	CE4
296684	CE4
293318	CE4
229432	CE4
307596	CE4
307594	CE4
308312	CE4
253895	CE4
393939	CE5
245379	CE8
315313	CE8
676331	CE8
315258	CE8
304776	CEnc
477020	GH12
385634	GH12
320398	GH12
697724	GH128
379551	GH128
314085	GH128
175190	GH128
392537	GH128
246347	GH128
395881	GH13
247310	GH13
599024	GH13
395886	GH13
297021	GH13
252397	GH13
596966	GH13
302750	GH13,GH133
187838	GH13,GT5
704573	GH131
679192	GH133
304819	GH133
191312	GH15
309096	GH15,CBM20
192587	GH152
399641	GH152
480989	GH154
174636	GH16
250640	GH16
317054	GH16
144806	GH16
245697	GH16
690047	GH16
620005	GH16
309729	GH16
255995	GH16
692283	GH16
145569	GH16
675478	GH16
483631	GH16
230398	GH16
191541	GH16
187709	GH16
311083	GH16
389714	GH16
379212	GH16
393059	GH16
239682	GH16
291488	GH16
619909	GH16
186533	GH16
692234	GH16
247183	GH16
305507	GH16
191735	GH16
182606	GH16
382749	GH17
320159	GH17
307404	GH17
296997	GH17
185397	GH18
180319	GH18
317003	GH18
191848	GH18
236861	GH18
310136	GH18
585735	GH18
246840	GH18
231399	GH18
613358	GH18
301747	GH18,CBM5,CBM5
247150	GH2
188914	GH2
308854	GH20
182604	GH20
313808	GH23
239749	GH24
307590	GH24
238862	GH24
297786	GH27
613299	GH28
596890	GH28
388191	GH28
303091	GH28
620545	GH28
398729	GH28
612983	GH28
178737	GH3
189477	GH3
620360	GH30
319085	GH30
313497	GH30
313490	GH30
310686	GH30
317672	GH30
313498	GH30
307377	GH30
303080	GH30
450205	GH31
255261	GH31
324550	GH31
647377	GH31
611935	GH31
309612	GH35
297216	GH37
245054	GH37
184967	GH38
316574	GH47
228999	GH47
399415	GH47
394879	GH47
305436	GH47
256256	GH47
301474	GH47
255188	GH47
329700	GH47
698913	GH47
190685	GH47
301475	GH47
466907	GH5
243581	GH5
172826	GH5
331446	GH5
307733	GH5
304874	GH5
298855	GH5
313918	GH5
387953	GH5
159097	GH5
252641	GH5
294893	GH5
298970	GH5
190947	GH5
185358	GH5
292256	GH5
304867	GH5
182889	GH5
189357	GH5
460250	GH5
174798	GH5
152096	GH5
247734	GH55
313383	GH55
670965	GH63
315094	GH71
309139	GH71
318804	GH71
298308	GH71
310630	GH72
303104	GH72
332893	GH72,CBM43
187145	GH72,CBM43
475579	GH72,CBM43
477152	GH72,CBM43
386567	GH72,CBM43
333351	GH79
487310	GH79
311608	GH79
234055	GH79
189951	GH79
295325	GH79
295469	GH79
310824	GH79
302393	GH79
184692	GH79
293279	GH79
234059	GH79
309753	GH85
315875	GH88
695687	GH88
311963	GH9
141932	GH92
298989	GH92
315175	GH95
299692	GHnc
702418	GHnc
576901	GHnc
581242	GHnc
483894	GHnc
631130	GHnc
303607	GHnc
579513	GHnc
440659	GHnc
183625	GHnc
299676	GHnc
684583	GHnc
309199	GT1
695442	GT1
486092	GT1
700414	GT1
469283	GT1
247298	GT1
305994	GT15
187980	GT15
186002	GT15
296226	GT17
311176	GT2
698844	GT2
474800	GT2
689201	GT2
303296	GT2
380073	GT2
246643	GT2
239741	GT2
698943	GT2
187907	GT2
676353	GT2
297861	GT2
145387	GT2
187522	GT2
253791	GT2
189031	GT2
247128	GT2
188623	GT2
181144	GT2
186476	GT2
528925	GT2
318750	GT20
318760	GT20
306794	GT20
234950	GT20
187066	GT21
463229	GT22
301145	GT22
302539	GT22
306185	GT22
445822	GT24
189159	GT3
300631	GT31
231771	GT32
300879	GT33
307719	GT35
236346	GT39
439496	GT39
252233	GT39
656278	GT39
312803	GT39
292007	GT39
439508	GT39
294651	GT39
293441	GT4
191321	GT4
317860	GT4
247825	GT4
399402	GT4
317861	GT4
187667	GT48
317105	GT48
304818	GT5
314786	GT5
304820	GT5
314784	GT5
253515	GT50
399393	GT57
311682	GT57
247511	GT58
399396	GT59
305018	GT66
391900	GT69
313553	GT76
291682	GT8
334124	GT8
295056	GT8
307138	GT8
699825	GT8
444982	GT8
242566	GT8
701536	GT90
638545	GT90
480966	GT90
576686	GT90
654841	GT90
483832	GT90
679660	GT90
332511	GTnc
236702	GTnc
308285	GTnc
471443	GTnc
192205	GTnc
698695	GTnc
331690	GTnc
621954	GTnc
299738	GTnc
293304	PL14
297995	PL14
315684	PL14
313112	PL14
313655	PL14
297996	PL14
666024	PL35
574553	PL38
300689	PL8

[truncated: 6 more sheets: Trichoderma reesei QM6a, Trichoderma harzianum TR274, Rhizophagus irregularis A1 v1.0, Gigaspora rosea v1.0, Cenococcum geophilum 1.58, Lactarius deliciosus 48 v1.0 ]
