# Supplementary material for: The Three-Dimensional Structure of the Genome of the Dark Septate Endophyte Exophiala tremulae and Its Symbiosis Effect on Alpine Meadow Plant Growth
Source: J Fungi (Basel). 2025 Mar 24;11(4):246. doi: 10.3390/jof11040246 (PMC12028334; doi:10.3390/jof11040246)
Supplement: Supplementary file 1 [file jof-11-00246-s001.zip › Table S12. The predicted effector proteins.xlsx]

## Sheet: Predicted effector proteins
# Identifier	Cytoplasmic effector	Apoplastic effector	Non-effector	Prediction
rna-Etr00004.1	Y (0.515)	-	-	Cytoplasmic effector
rna-Etr00005.1	Y (0.859)	-	-	Cytoplasmic effector
rna-Etr00009.1	Y (0.515)	-	-	Cytoplasmic effector
rna-Etr00016.1	Y (0.704)	-	-	Cytoplasmic effector
rna-Etr00018.1	Y (0.771)	-	-	Cytoplasmic effector
rna-Etr00019.1	Y (0.631)	-	-	Cytoplasmic effector
rna-Etr00020.1	Y (0.964)	-	-	Cytoplasmic effector
rna-Etr00031.1	-	Y (0.628)	-	Apoplastic effector
rna-Etr00032.1	Y (0.622)	-	-	Cytoplasmic effector
rna-Etr00033.1	Y (0.705)	-	-	Cytoplasmic effector
rna-Etr00043.1	Y (0.766)	-	-	Cytoplasmic effector
rna-Etr00047.1	Y (0.598)	-	-	Cytoplasmic effector
rna-Etr00049.1	Y (0.556)	Y (0.565)	-	Apoplastic/cytoplasmic effector
rna-Etr00055.1	Y (0.868)	-	-	Cytoplasmic effector
rna-Etr00061.1	Y (0.72)	-	-	Cytoplasmic effector
rna-Etr00063.1	Y (0.61)	-	-	Cytoplasmic effector
rna-Etr00067.1	Y (0.804)	-	-	Cytoplasmic effector
rna-Etr00071.1	Y (0.948)	-	-	Cytoplasmic effector
rna-Etr00081.1	Y (0.51)	-	-	Cytoplasmic effector
rna-Etr00088.1	Y (0.684)	-	-	Cytoplasmic effector
rna-Etr00091.1	Y (0.524)	-	-	Cytoplasmic effector
rna-Etr00094.1	Y (0.728)	-	-	Cytoplasmic effector
rna-Etr00103.1	Y (0.586)	-	-	Cytoplasmic effector
rna-Etr00107.1	Y (0.778)	-	-	Cytoplasmic effector
rna-Etr00110.1	Y (0.775)	-	-	Cytoplasmic effector
rna-Etr00113.1	Y (0.646)	-	-	Cytoplasmic effector
rna-Etr00115.1	Y (0.76)	-	-	Cytoplasmic effector
rna-Etr00116.1	Y (0.632)	-	-	Cytoplasmic effector
rna-Etr00127.1	Y (0.561)	-	-	Cytoplasmic effector
rna-Etr00129.1	Y (0.681)	-	-	Cytoplasmic effector
rna-Etr00130.1	Y (0.867)	-	-	Cytoplasmic effector
rna-Etr00134.1	-	Y (0.572)	-	Apoplastic effector
rna-Etr00137.1	Y (0.598)	-	-	Cytoplasmic effector
rna-Etr00145.1	-	Y (0.571)	-	Apoplastic effector
rna-Etr00149.1	Y (0.826)	-	-	Cytoplasmic effector
rna-Etr00152.1	Y (0.991)	-	-	Cytoplasmic effector
rna-Etr00157.1	Y (0.668)	-	-	Cytoplasmic effector
rna-Etr00167.1	Y (0.612)	-	-	Cytoplasmic effector
rna-Etr00173.1	Y (0.698)	-	-	Cytoplasmic effector
rna-Etr00174.1	Y (0.508)	-	-	Cytoplasmic effector
rna-Etr00180.1	Y (0.784)	-	-	Cytoplasmic effector
rna-Etr00183.1	Y (0.709)	-	-	Cytoplasmic effector
rna-Etr00185.1	Y (0.679)	-	-	Cytoplasmic effector
rna-Etr00192.1	Y (0.695)	-	-	Cytoplasmic effector
rna-Etr00195.1	Y (0.553)	-	-	Cytoplasmic effector
rna-Etr00196.1	Y (0.518)	-	-	Cytoplasmic effector
rna-Etr00207.1	Y (0.722)	-	-	Cytoplasmic effector
rna-Etr00208.1	Y (0.708)	-	-	Cytoplasmic effector
rna-Etr00215.1	-	Y (0.626)	-	Apoplastic effector
rna-Etr00220.1	Y (0.877)	Y (0.537)	-	Cytoplasmic/apoplastic effector
rna-Etr00223.1	Y (0.629)	-	-	Cytoplasmic effector
rna-Etr00224.1	Y (0.625)	-	-	Cytoplasmic effector
rna-Etr00226.1	Y (0.713)	-	-	Cytoplasmic effector
rna-Etr00233.1	Y (0.621)	-	-	Cytoplasmic effector
rna-Etr00237.1	Y (0.664)	-	-	Cytoplasmic effector
rna-Etr00239.1	Y (0.825)	-	-	Cytoplasmic effector
rna-Etr00244.1	Y (0.549)	-	-	Cytoplasmic effector
rna-Etr00253.1	Y (0.621)	-	-	Cytoplasmic effector
rna-Etr00278.1	Y (0.517)	-	-	Cytoplasmic effector
rna-Etr00281.1	-	Y (0.553)	-	Apoplastic effector
rna-Etr00283.1	Y (0.516)	-	-	Cytoplasmic effector
rna-Etr00292.1	Y (0.796)	-	-	Cytoplasmic effector
rna-Etr00305.1	Y (0.906)	-	-	Cytoplasmic effector
rna-Etr00306.1	Y (0.881)	-	-	Cytoplasmic effector
rna-Etr00307.1	Y (0.642)	-	-	Cytoplasmic effector
rna-Etr00311.1	Y (0.855)	-	-	Cytoplasmic effector
rna-Etr00312.1	Y (0.732)	-	-	Cytoplasmic effector
rna-Etr00313.1	Y (0.853)	-	-	Cytoplasmic effector
rna-Etr00314.1	Y (0.669)	-	-	Cytoplasmic effector
rna-Etr00316.1	Y (0.668)	-	-	Cytoplasmic effector
rna-Etr00317.1	Y (0.711)	-	-	Cytoplasmic effector
rna-Etr00320.1	Y (0.778)	-	-	Cytoplasmic effector
rna-Etr00327.1	Y (0.681)	-	-	Cytoplasmic effector
rna-Etr00329.1	Y (0.834)	-	-	Cytoplasmic effector
rna-Etr00332.1	-	Y (0.622)	-	Apoplastic effector
rna-Etr00342.1	Y (0.671)	-	-	Cytoplasmic effector
rna-Etr00344.1	Y (0.725)	-	-	Cytoplasmic effector
rna-Etr00352.1	Y (0.842)	-	-	Cytoplasmic effector
rna-Etr00353.1	Y (0.694)	-	-	Cytoplasmic effector
rna-Etr00356.1	Y (0.528)	-	-	Cytoplasmic effector
rna-Etr00360.1	Y (0.727)	Y (0.588)	-	Cytoplasmic/apoplastic effector
rna-Etr00365.1	Y (0.955)	-	-	Cytoplasmic effector
rna-Etr00366.1	Y (0.501)	-	-	Cytoplasmic effector
rna-Etr00367.1	Y (0.71)	-	-	Cytoplasmic effector
rna-Etr00371.1	Y (0.839)	-	-	Cytoplasmic effector
rna-Etr00382.1	Y (0.704)	-	-	Cytoplasmic effector
rna-Etr00386.1	Y (0.576)	-	-	Cytoplasmic effector
rna-Etr00387.1	Y (0.787)	-	-	Cytoplasmic effector
rna-Etr00390.1	Y (0.832)	-	-	Cytoplasmic effector
rna-Etr00394.1	Y (0.855)	-	-	Cytoplasmic effector
rna-Etr00406.1	Y (0.633)	-	-	Cytoplasmic effector
rna-Etr00409.1	Y (0.59)	-	-	Cytoplasmic effector
rna-Etr00417.1	Y (0.747)	-	-	Cytoplasmic effector
rna-Etr00419.1	Y (0.523)	-	-	Cytoplasmic effector
rna-Etr00421.1	Y (0.739)	-	-	Cytoplasmic effector
rna-Etr00423.1	Y (0.569)	-	-	Cytoplasmic effector
rna-Etr00424.1	Y (0.717)	-	-	Cytoplasmic effector
rna-Etr00425.1	Y (0.806)	-	-	Cytoplasmic effector
rna-Etr00429.1	Y (0.847)	-	-	Cytoplasmic effector
rna-Etr00431.1	Y (0.539)	-	-	Cytoplasmic effector
rna-Etr00433.1	Y (0.732)	-	-	Cytoplasmic effector
rna-Etr00458.1	Y (0.758)	-	-	Cytoplasmic effector
rna-Etr00459.1	Y (0.631)	-	-	Cytoplasmic effector
rna-Etr00461.1	Y (0.794)	-	-	Cytoplasmic effector
rna-Etr00462.1	Y (0.522)	-	-	Cytoplasmic effector
rna-Etr00475.1	Y (0.55)	-	-	Cytoplasmic effector
rna-Etr00486.1	-	Y (0.814)	-	Apoplastic effector
rna-Etr00491.1	Y (0.523)	-	-	Cytoplasmic effector
rna-Etr00492.1	Y (0.716)	-	-	Cytoplasmic effector
rna-Etr00493.1	Y (0.928)	-	-	Cytoplasmic effector
rna-Etr00495.1	Y (0.638)	-	-	Cytoplasmic effector
rna-Etr00496.1	Y (0.59)	-	-	Cytoplasmic effector
rna-Etr00498.1	Y (0.823)	-	-	Cytoplasmic effector
rna-Etr00500.1	Y (0.893)	-	-	Cytoplasmic effector
rna-Etr00510.2	Y (0.547)	-	-	Cytoplasmic effector
rna-Etr00511.1	Y (0.662)	-	-	Cytoplasmic effector
rna-Etr00513.1	Y (0.712)	-	-	Cytoplasmic effector
rna-Etr00514.1	Y (0.87)	-	-	Cytoplasmic effector
rna-Etr00523.1	Y (0.556)	-	-	Cytoplasmic effector
rna-Etr00524.1	Y (0.764)	-	-	Cytoplasmic effector
rna-Etr00526.1	-	Y (0.528)	-	Apoplastic effector
rna-Etr00528.1	-	Y (0.644)	-	Apoplastic effector
rna-Etr00534.1	Y (0.673)	Y (0.686)	-	Apoplastic/cytoplasmic effector
rna-Etr00541.1	Y (0.686)	-	-	Cytoplasmic effector
rna-Etr00545.1	Y (0.794)	-	-	Cytoplasmic effector
rna-Etr00548.1	Y (0.628)	-	-	Cytoplasmic effector
rna-Etr00554.1	Y (0.752)	-	-	Cytoplasmic effector
rna-Etr00555.1	-	Y (0.694)	-	Apoplastic effector
rna-Etr00558.1	Y (0.732)	-	-	Cytoplasmic effector
rna-Etr00559.1	Y (0.672)	-	-	Cytoplasmic effector
rna-Etr00560.1	Y (0.697)	-	-	Cytoplasmic effector
rna-Etr00561.1	Y (0.541)	-	-	Cytoplasmic effector
rna-Etr00574.1	Y (0.89)	-	-	Cytoplasmic effector
rna-Etr00577.1	Y (0.752)	Y (0.507)	-	Cytoplasmic/apoplastic effector
rna-Etr00579.1	Y (0.764)	-	-	Cytoplasmic effector
rna-Etr00580.1	Y (0.569)	-	-	Cytoplasmic effector
rna-Etr00581.1	Y (0.574)	-	-	Cytoplasmic effector
rna-Etr00582.1	Y (0.572)	-	-	Cytoplasmic effector
rna-Etr00587.1	Y (0.579)	-	-	Cytoplasmic effector
rna-Etr00588.1	Y (0.838)	-	-	Cytoplasmic effector
rna-Etr00589.1	Y (0.854)	-	-	Cytoplasmic effector
rna-Etr00593.1	Y (0.75)	-	-	Cytoplasmic effector
rna-Etr00597.1	Y (0.707)	-	-	Cytoplasmic effector
rna-Etr00600.1	Y (0.803)	-	-	Cytoplasmic effector
rna-Etr00602.1	-	Y (0.57)	-	Apoplastic effector
rna-Etr00603.1	Y (0.883)	-	-	Cytoplasmic effector
rna-Etr00606.1	Y (0.69)	-	-	Cytoplasmic effector
rna-Etr00607.1	Y (0.605)	-	-	Cytoplasmic effector
rna-Etr00608.1	Y (0.643)	-	-	Cytoplasmic effector
rna-Etr00614.1	Y (0.571)	-	-	Cytoplasmic effector
rna-Etr00616.1	Y (0.737)	-	-	Cytoplasmic effector
rna-Etr00621.1	Y (0.737)	-	-	Cytoplasmic effector
rna-Etr00622.1	Y (0.628)	-	-	Cytoplasmic effector
rna-Etr00623.1	Y (0.514)	-	-	Cytoplasmic effector
rna-Etr00627.1	Y (0.503)	-	-	Cytoplasmic effector
rna-Etr00629.1	Y (0.64)	-	-	Cytoplasmic effector
rna-Etr00630.1	Y (0.872)	-	-	Cytoplasmic effector
rna-Etr00633.1	Y (0.744)	-	-	Cytoplasmic effector
rna-Etr00634.1	Y (0.869)	-	-	Cytoplasmic effector
rna-Etr00641.1	Y (0.505)	-	-	Cytoplasmic effector
rna-Etr00649.1	Y (0.531)	-	-	Cytoplasmic effector
rna-Etr00652.1	Y (0.635)	-	-	Cytoplasmic effector
rna-Etr00656.2	Y (0.574)	-	-	Cytoplasmic effector
rna-Etr00663.1	Y (0.53)	-	-	Cytoplasmic effector
rna-Etr00668.1	Y (0.606)	-	-	Cytoplasmic effector
rna-Etr00673.1	Y (0.738)	-	-	Cytoplasmic effector
rna-Etr00674.1	Y (0.809)	-	-	Cytoplasmic effector
rna-Etr00682.1	Y (0.632)	-	-	Cytoplasmic effector
rna-Etr00685.1	Y (0.686)	-	-	Cytoplasmic effector
rna-Etr00687.1	Y (0.696)	-	-	Cytoplasmic effector
rna-Etr00690.1	Y (0.752)	-	-	Cytoplasmic effector
rna-Etr00692.1	Y (0.757)	-	-	Cytoplasmic effector
rna-Etr00705.1	Y (0.914)	-	-	Cytoplasmic effector
rna-Etr00709.1	Y (0.621)	-	-	Cytoplasmic effector
rna-Etr00713.1	Y (0.848)	-	-	Cytoplasmic effector
rna-Etr00714.1	Y (0.62)	-	-	Cytoplasmic effector
rna-Etr00716.1	Y (0.557)	-	-	Cytoplasmic effector
rna-Etr00718.1	Y (0.576)	-	-	Cytoplasmic effector
rna-Etr00726.1	Y (0.766)	-	-	Cytoplasmic effector
rna-Etr00728.1	Y (0.889)	-	-	Cytoplasmic effector
rna-Etr00729.1	Y (0.608)	-	-	Cytoplasmic effector
rna-Etr00732.1	Y (0.811)	-	-	Cytoplasmic effector
rna-Etr00734.1	Y (0.842)	-	-	Cytoplasmic effector
rna-Etr00740.1	Y (0.73)	-	-	Cytoplasmic effector
rna-Etr00742.1	Y (0.527)	-	-	Cytoplasmic effector
rna-Etr00743.1	Y (0.866)	-	-	Cytoplasmic effector
rna-Etr00752.1	Y (0.663)	-	-	Cytoplasmic effector
rna-Etr00753.1	Y (0.598)	-	-	Cytoplasmic effector
rna-Etr00756.1	Y (0.832)	-	-	Cytoplasmic effector
rna-Etr00757.1	Y (0.605)	-	-	Cytoplasmic effector
rna-Etr00759.1	Y (0.677)	-	-	Cytoplasmic effector
rna-Etr00760.1	Y (0.731)	-	-	Cytoplasmic effector
rna-Etr00772.1	Y (0.821)	-	-	Cytoplasmic effector
rna-Etr00777.1	Y (0.687)	-	-	Cytoplasmic effector
rna-Etr00778.1	Y (0.831)	-	-	Cytoplasmic effector
rna-Etr00785.1	Y (0.666)	-	-	Cytoplasmic effector
rna-Etr00787.1	Y (0.606)	-	-	Cytoplasmic effector
rna-Etr00788.1	Y (0.734)	-	-	Cytoplasmic effector
rna-Etr00808.1	Y (0.669)	-	-	Cytoplasmic effector
rna-Etr00809.1	Y (0.777)	-	-	Cytoplasmic effector
rna-Etr00814.1	Y (0.768)	-	-	Cytoplasmic effector
rna-Etr00821.1	Y (0.618)	-	-	Cytoplasmic effector
rna-Etr00822.1	-	Y (0.616)	-	Apoplastic effector
rna-Etr00825.1	Y (0.532)	-	-	Cytoplasmic effector
rna-Etr00830.1	Y (0.767)	-	-	Cytoplasmic effector
rna-Etr00840.1	Y (0.644)	-	-	Cytoplasmic effector
rna-Etr00846.1	Y (0.794)	-	-	Cytoplasmic effector
rna-Etr00847.1	Y (0.94)	-	-	Cytoplasmic effector
rna-Etr00848.1	Y (0.926)	-	-	Cytoplasmic effector
rna-Etr00851.1	-	Y (0.525)	-	Apoplastic effector
rna-Etr00858.1	Y (0.896)	-	-	Cytoplasmic effector
rna-Etr00859.1	Y (0.707)	-	-	Cytoplasmic effector
rna-Etr00860.1	Y (0.79)	-	-	Cytoplasmic effector
rna-Etr00864.1	Y (0.647)	-	-	Cytoplasmic effector
rna-Etr00865.1	Y (0.773)	-	-	Cytoplasmic effector
rna-Etr00867.1	Y (0.771)	-	-	Cytoplasmic effector
rna-Etr00869.2	Y (0.789)	-	-	Cytoplasmic effector
rna-Etr00871.1	Y (0.502)	-	-	Cytoplasmic effector
rna-Etr00875.1	Y (0.678)	-	-	Cytoplasmic effector
rna-Etr00885.1	Y (0.559)	-	-	Cytoplasmic effector
rna-Etr00888.1	Y (0.856)	-	-	Cytoplasmic effector
rna-Etr00891.1	Y (0.641)	-	-	Cytoplasmic effector
rna-Etr00892.1	Y (0.684)	-	-	Cytoplasmic effector
rna-Etr00894.1	Y (0.656)	-	-	Cytoplasmic effector
rna-Etr00895.1	Y (0.804)	-	-	Cytoplasmic effector
rna-Etr00896.1	Y (0.762)	-	-	Cytoplasmic effector
rna-Etr00897.1	Y (0.766)	-	-	Cytoplasmic effector
rna-Etr00898.1	Y (0.841)	-	-	Cytoplasmic effector
rna-Etr00901.1	Y (0.731)	-	-	Cytoplasmic effector
rna-Etr00905.1	-	Y (0.582)	-	Apoplastic effector
rna-Etr00922.1	Y (0.601)	-	-	Cytoplasmic effector
rna-Etr00923.1	Y (0.566)	-	-	Cytoplasmic effector
rna-Etr00925.1	Y (0.668)	-	-	Cytoplasmic effector
rna-Etr00926.1	Y (0.758)	-	-	Cytoplasmic effector
rna-Etr00927.1	Y (0.835)	-	-	Cytoplasmic effector
rna-Etr00928.1	Y (0.821)	-	-	Cytoplasmic effector
rna-Etr00930.1	Y (0.693)	-	-	Cytoplasmic effector
rna-Etr00937.1	Y (0.716)	-	-	Cytoplasmic effector
rna-Etr00941.1	Y (0.703)	-	-	Cytoplasmic effector
rna-Etr00942.1	-	Y (0.682)	-	Apoplastic effector
rna-Etr00947.1	Y (0.661)	-	-	Cytoplasmic effector
rna-Etr00948.1	Y (0.938)	-	-	Cytoplasmic effector
rna-Etr00958.1	Y (0.684)	-	-	Cytoplasmic effector
rna-Etr00963.1	Y (0.707)	-	-	Cytoplasmic effector
rna-Etr00964.1	Y (0.71)	-	-	Cytoplasmic effector
rna-Etr00968.1	Y (0.582)	-	-	Cytoplasmic effector
rna-Etr00970.1	-	Y (0.514)	-	Apoplastic effector
rna-Etr00972.1	Y (0.685)	-	-	Cytoplasmic effector
rna-Etr00973.1	Y (0.772)	-	-	Cytoplasmic effector
rna-Etr00984.1	Y (0.509)	-	-	Cytoplasmic effector
rna-Etr00989.1	Y (0.553)	-	-	Cytoplasmic effector
rna-Etr00996.1	Y (0.724)	-	-	Cytoplasmic effector
rna-Etr00999.1	Y (0.592)	-	-	Cytoplasmic effector
rna-Etr01001.1	Y (0.631)	-	-	Cytoplasmic effector
rna-Etr01002.1	Y (0.67)	-	-	Cytoplasmic effector
rna-Etr01006.1	Y (0.69)	-	-	Cytoplasmic effector
rna-Etr01012.1	Y (0.815)	-	-	Cytoplasmic effector
rna-Etr01015.1	Y (0.603)	-	-	Cytoplasmic effector
rna-Etr01025.1	Y (0.783)	-	-	Cytoplasmic effector
rna-Etr01032.1	Y (0.543)	-	-	Cytoplasmic effector
rna-Etr01040.1	Y (0.526)	-	-	Cytoplasmic effector
rna-Etr01051.1	Y (0.796)	-	-	Cytoplasmic effector
rna-Etr01055.1	Y (0.631)	-	-	Cytoplasmic effector
rna-Etr01060.1	Y (0.728)	-	-	Cytoplasmic effector
rna-Etr01063.1	Y (0.739)	-	-	Cytoplasmic effector
rna-Etr01066.1	Y (0.704)	-	-	Cytoplasmic effector
rna-Etr01068.1	Y (0.616)	-	-	Cytoplasmic effector
rna-Etr01069.1	Y (0.733)	-	-	Cytoplasmic effector
rna-Etr01073.1	Y (0.57)	-	-	Cytoplasmic effector
rna-Etr01074.1	Y (0.683)	-	-	Cytoplasmic effector
rna-Etr01076.1	Y (0.916)	-	-	Cytoplasmic effector
rna-Etr01079.1	Y (0.872)	-	-	Cytoplasmic effector
rna-Etr01088.1	Y (0.916)	-	-	Cytoplasmic effector
rna-Etr01091.1	Y (0.604)	-	-	Cytoplasmic effector
rna-Etr01093.1	Y (0.771)	-	-	Cytoplasmic effector
rna-Etr01097.1	Y (0.71)	-	-	Cytoplasmic effector
rna-Etr01098.1	Y (0.563)	-	-	Cytoplasmic effector
rna-Etr01102.1	Y (0.682)	-	-	Cytoplasmic effector
rna-Etr01103.1	Y (0.858)	-	-	Cytoplasmic effector
rna-Etr01106.1	Y (0.58)	-	-	Cytoplasmic effector
rna-Etr01107.1	Y (0.682)	-	-	Cytoplasmic effector
rna-Etr01108.1	Y (0.573)	-	-	Cytoplasmic effector
rna-Etr01114.1	Y (0.895)	-	-	Cytoplasmic effector
rna-Etr01115.1	Y (0.731)	-	-	Cytoplasmic effector
rna-Etr01117.1	Y (0.727)	-	-	Cytoplasmic effector
rna-Etr01119.1	Y (0.872)	-	-	Cytoplasmic effector
rna-Etr01122.1	Y (0.501)	-	-	Cytoplasmic effector
rna-Etr01132.1	Y (0.628)	-	-	Cytoplasmic effector
rna-Etr01134.1	Y (0.78)	-	-	Cytoplasmic effector
rna-Etr01135.1	Y (0.674)	-	-	Cytoplasmic effector
rna-Etr01136.1	Y (0.893)	-	-	Cytoplasmic effector
rna-Etr01139.1	Y (0.695)	-	-	Cytoplasmic effector
rna-Etr01140.1	Y (0.957)	-	-	Cytoplasmic effector
rna-Etr01142.1	Y (0.713)	-	-	Cytoplasmic effector
rna-Etr01145.1	Y (0.712)	-	-	Cytoplasmic effector
rna-Etr01147.1	Y (0.515)	-	-	Cytoplasmic effector
rna-Etr01150.2	Y (0.772)	-	-	Cytoplasmic effector
rna-Etr01151.1	Y (0.829)	-	-	Cytoplasmic effector
rna-Etr01159.1	Y (0.626)	-	-	Cytoplasmic effector
rna-Etr01160.1	Y (0.917)	-	-	Cytoplasmic effector
rna-Etr01162.1	Y (0.614)	-	-	Cytoplasmic effector
rna-Etr01164.1	Y (0.638)	-	-	Cytoplasmic effector
rna-Etr01170.1	Y (0.698)	-	-	Cytoplasmic effector
rna-Etr01175.1	Y (0.533)	Y (0.63)	-	Apoplastic/cytoplasmic effector
rna-Etr01182.1	Y (0.774)	-	-	Cytoplasmic effector
rna-Etr01184.1	Y (0.713)	-	-	Cytoplasmic effector
rna-Etr01202.1	Y (0.657)	-	-	Cytoplasmic effector
rna-Etr01203.1	Y (0.708)	-	-	Cytoplasmic effector
rna-Etr01206.1	Y (0.606)	-	-	Cytoplasmic effector
rna-Etr01207.1	Y (0.716)	-	-	Cytoplasmic effector
rna-Etr01210.1	Y (0.83)	-	-	Cytoplasmic effector
rna-Etr01222.1	Y (0.732)	-	-	Cytoplasmic effector
rna-Etr01224.1	Y (0.837)	-	-	Cytoplasmic effector
rna-Etr01238.1	Y (0.519)	-	-	Cytoplasmic effector
rna-Etr01241.1	Y (0.572)	-	-	Cytoplasmic effector
rna-Etr01243.1	Y (0.678)	-	-	Cytoplasmic effector
rna-Etr01252.1	Y (0.811)	-	-	Cytoplasmic effector
rna-Etr01253.1	Y (0.741)	-	-	Cytoplasmic effector
rna-Etr01254.1	Y (0.607)	-	-	Cytoplasmic effector
rna-Etr01261.1	Y (0.958)	-	-	Cytoplasmic effector
rna-Etr01272.1	Y (0.816)	-	-	Cytoplasmic effector
rna-Etr01281.2	-	Y (0.541)	-	Apoplastic effector
rna-Etr01283.1	Y (0.881)	-	-	Cytoplasmic effector
rna-Etr01285.1	Y (0.648)	-	-	Cytoplasmic effector
rna-Etr01290.1	Y (0.707)	-	-	Cytoplasmic effector
rna-Etr01291.1	Y (0.821)	-	-	Cytoplasmic effector
rna-Etr01296.1	Y (0.872)	-	-	Cytoplasmic effector
rna-Etr01297.1	Y (0.639)	-	-	Cytoplasmic effector
rna-Etr01300.1	Y (0.684)	-	-	Cytoplasmic effector
rna-Etr01304.1	Y (0.638)	-	-	Cytoplasmic effector
rna-Etr01305.1	Y (0.685)	-	-	Cytoplasmic effector
rna-Etr01313.1	Y (0.588)	-	-	Cytoplasmic effector
rna-Etr01318.1	Y (0.61)	-	-	Cytoplasmic effector
rna-Etr01323.1	Y (0.615)	-	-	Cytoplasmic effector
rna-Etr01343.1	Y (0.774)	-	-	Cytoplasmic effector
rna-Etr01344.1	Y (0.776)	-	-	Cytoplasmic effector
rna-Etr01345.1	Y (0.787)	-	-	Cytoplasmic effector
rna-Etr01346.1	Y (0.635)	-	-	Cytoplasmic effector
rna-Etr01351.1	Y (0.5)	-	-	Cytoplasmic effector
rna-Etr01352.1	Y (0.767)	-	-	Cytoplasmic effector
rna-Etr01353.1	Y (0.684)	-	-	Cytoplasmic effector
rna-Etr01362.1	Y (0.562)	-	-	Cytoplasmic effector
rna-Etr01366.1	Y (0.647)	-	-	Cytoplasmic effector
rna-Etr01373.1	Y (0.724)	-	-	Cytoplasmic effector
rna-Etr01387.1	Y (0.605)	-	-	Cytoplasmic effector
rna-Etr01389.1	Y (0.627)	-	-	Cytoplasmic effector
rna-Etr01392.1	Y (0.867)	-	-	Cytoplasmic effector
rna-Etr01397.1	Y (0.73)	-	-	Cytoplasmic effector
rna-Etr01399.1	-	Y (0.776)	-	Apoplastic effector
rna-Etr01401.1	Y (0.732)	-	-	Cytoplasmic effector
rna-Etr01402.1	-	Y (0.51)	-	Apoplastic effector
rna-Etr01415.1	Y (0.891)	-	-	Cytoplasmic effector
rna-Etr01416.1	Y (0.798)	-	-	Cytoplasmic effector
rna-Etr01418.1	Y (0.528)	-	-	Cytoplasmic effector
rna-Etr01419.1	Y (0.757)	-	-	Cytoplasmic effector
rna-Etr01420.1	Y (0.522)	-	-	Cytoplasmic effector
rna-Etr01430.1	-	Y (0.507)	-	Apoplastic effector
rna-Etr01455.1	Y (0.824)	-	-	Cytoplasmic effector
rna-Etr01463.1	Y (0.596)	-	-	Cytoplasmic effector
rna-Etr01467.1	-	Y (0.512)	-	Apoplastic effector
rna-Etr01469.1	Y (0.711)	-	-	Cytoplasmic effector
rna-Etr01474.1	Y (0.71)	-	-	Cytoplasmic effector
rna-Etr01475.1	Y (0.641)	-	-	Cytoplasmic effector
rna-Etr01478.1	-	Y (0.552)	-	Apoplastic effector
rna-Etr01481.1	Y (0.813)	Y (0.634)	-	Cytoplasmic/apoplastic effector
rna-Etr01482.1	Y (0.813)	-	-	Cytoplasmic effector
rna-Etr01485.1	Y (0.746)	-	-	Cytoplasmic effector
rna-Etr01486.1	Y (0.631)	-	-	Cytoplasmic effector
rna-Etr01487.1	Y (0.518)	-	-	Cytoplasmic effector
rna-Etr01491.1	Y (0.924)	-	-	Cytoplasmic effector
rna-Etr01492.1	-	Y (0.571)	-	Apoplastic effector
rna-Etr01501.1	-	Y (0.56)	-	Apoplastic effector
rna-Etr01507.1	Y (0.588)	-	-	Cytoplasmic effector
rna-Etr01512.1	-	Y (0.768)	-	Apoplastic effector
rna-Etr01513.1	Y (0.735)	-	-	Cytoplasmic effector
rna-Etr01519.1	Y (0.75)	-	-	Cytoplasmic effector
rna-Etr01520.1	Y (0.688)	-	-	Cytoplasmic effector
rna-Etr01523.1	Y (0.799)	-	-	Cytoplasmic effector
rna-Etr01524.1	Y (0.772)	-	-	Cytoplasmic effector
rna-Etr01525.1	Y (0.861)	-	-	Cytoplasmic effector
rna-Etr01526.1	Y (0.661)	-	-	Cytoplasmic effector
rna-Etr01531.1	Y (0.502)	-	-	Cytoplasmic effector
rna-Etr01532.1	Y (0.62)	-	-	Cytoplasmic effector
rna-Etr01540.1	Y (0.742)	-	-	Cytoplasmic effector
rna-Etr01541.1	Y (0.539)	-	-	Cytoplasmic effector
rna-Etr01548.1	Y (0.734)	-	-	Cytoplasmic effector
rna-Etr01549.1	Y (0.783)	-	-	Cytoplasmic effector
rna-Etr01554.1	Y (0.788)	-	-	Cytoplasmic effector
rna-Etr01556.1	Y (0.697)	-	-	Cytoplasmic effector
rna-Etr01561.1	Y (0.771)	-	-	Cytoplasmic effector
rna-Etr01568.1	Y (0.653)	-	-	Cytoplasmic effector
rna-Etr01572.1	-	Y (0.626)	-	Apoplastic effector
rna-Etr01573.1	Y (0.862)	-	-	Cytoplasmic effector
rna-Etr01577.1	Y (0.665)	-	-	Cytoplasmic effector
rna-Etr01578.1	Y (0.615)	-	-	Cytoplasmic effector
rna-Etr01581.1	Y (0.646)	-	-	Cytoplasmic effector
rna-Etr01585.1	Y (0.797)	-	-	Cytoplasmic effector
rna-Etr01596.1	Y (0.732)	-	-	Cytoplasmic effector
rna-Etr01598.1	Y (0.761)	-	-	Cytoplasmic effector
rna-Etr01602.1	Y (0.699)	-	-	Cytoplasmic effector
rna-Etr01607.1	Y (0.816)	-	-	Cytoplasmic effector
rna-Etr01608.1	Y (0.717)	Y (0.801)	-	Apoplastic/cytoplasmic effector
rna-Etr01610.1	Y (0.891)	-	-	Cytoplasmic effector
rna-Etr01612.1	Y (0.772)	-	-	Cytoplasmic effector
rna-Etr01621.1	Y (0.752)	-	-	Cytoplasmic effector
rna-Etr01622.1	Y (0.619)	-	-	Cytoplasmic effector
rna-Etr01626.1	Y (0.801)	-	-	Cytoplasmic effector
rna-Etr01627.1	Y (0.878)	-	-	Cytoplasmic effector
rna-Etr01633.1	Y (0.738)	-	-	Cytoplasmic effector
rna-Etr01634.1	Y (0.685)	-	-	Cytoplasmic effector
rna-Etr01635.1	Y (0.583)	-	-	Cytoplasmic effector
rna-Etr01639.1	Y (0.567)	-	-	Cytoplasmic effector
rna-Etr01640.1	Y (0.845)	-	-	Cytoplasmic effector
rna-Etr01648.1	Y (0.51)	-	-	Cytoplasmic effector
rna-Etr01652.1	Y (0.639)	-	-	Cytoplasmic effector
rna-Etr01655.1	Y (0.807)	-	-	Cytoplasmic effector
rna-Etr01663.1	Y (0.541)	-	-	Cytoplasmic effector
rna-Etr01665.1	Y (0.597)	-	-	Cytoplasmic effector
rna-Etr01667.1	Y (0.807)	-	-	Cytoplasmic effector
rna-Etr01669.1	Y (0.528)	-	-	Cytoplasmic effector
rna-Etr01674.1	Y (0.511)	-	-	Cytoplasmic effector
rna-Etr01679.1	Y (0.503)	-	-	Cytoplasmic effector
rna-Etr01683.1	Y (0.517)	-	-	Cytoplasmic effector
rna-Etr01687.1	Y (0.728)	-	-	Cytoplasmic effector
rna-Etr01691.1	Y (0.617)	-	-	Cytoplasmic effector
rna-Etr01704.1	Y (0.73)	-	-	Cytoplasmic effector
rna-Etr01705.1	Y (0.651)	-	-	Cytoplasmic effector
rna-Etr01711.1	Y (0.676)	-	-	Cytoplasmic effector
rna-Etr01712.1	Y (0.581)	-	-	Cytoplasmic effector
rna-Etr01717.1	Y (0.838)	-	-	Cytoplasmic effector
rna-Etr01718.1	Y (0.602)	-	-	Cytoplasmic effector
rna-Etr01719.1	Y (0.55)	-	-	Cytoplasmic effector
rna-Etr01720.1	Y (0.797)	-	-	Cytoplasmic effector
rna-Etr01726.1	Y (0.775)	-	-	Cytoplasmic effector
rna-Etr01728.1	Y (0.595)	-	-	Cytoplasmic effector
rna-Etr01734.1	Y (0.578)	-	-	Cytoplasmic effector
rna-Etr01735.1	Y (0.836)	-	-	Cytoplasmic effector
rna-Etr01740.1	Y (0.652)	-	-	Cytoplasmic effector
rna-Etr01747.1	Y (0.727)	-	-	Cytoplasmic effector
rna-Etr01748.1	Y (0.64)	-	-	Cytoplasmic effector
rna-Etr01759.1	Y (0.825)	-	-	Cytoplasmic effector
rna-Etr01762.1	Y (0.648)	-	-	Cytoplasmic effector
rna-Etr01763.1	Y (0.803)	-	-	Cytoplasmic effector
rna-Etr01765.1	Y (0.843)	-	-	Cytoplasmic effector
rna-Etr01767.1	Y (0.803)	-	-	Cytoplasmic effector
rna-Etr01771.1	Y (0.874)	-	-	Cytoplasmic effector
rna-Etr01772.1	Y (0.804)	-	-	Cytoplasmic effector
rna-Etr01778.1	Y (0.549)	-	-	Cytoplasmic effector
rna-Etr01783.1	Y (0.556)	-	-	Cytoplasmic effector
rna-Etr01784.1	Y (0.646)	Y (0.51)	-	Cytoplasmic/apoplastic effector
rna-Etr01790.1	Y (0.645)	-	-	Cytoplasmic effector
rna-Etr01791.1	Y (0.776)	-	-	Cytoplasmic effector
rna-Etr01799.1	Y (0.556)	-	-	Cytoplasmic effector
rna-Etr01804.1	Y (0.766)	-	-	Cytoplasmic effector
rna-Etr01806.1	Y (0.913)	-	-	Cytoplasmic effector
rna-Etr01808.1	Y (0.594)	-	-	Cytoplasmic effector
rna-Etr01812.1	Y (0.903)	-	-	Cytoplasmic effector
rna-Etr01814.1	Y (0.569)	-	-	Cytoplasmic effector
rna-Etr01816.1	Y (0.679)	-	-	Cytoplasmic effector
rna-Etr01821.1	Y (0.532)	Y (0.633)	-	Apoplastic/cytoplasmic effector
rna-Etr01824.1	Y (0.621)	-	-	Cytoplasmic effector
rna-Etr01829.1	Y (0.667)	-	-	Cytoplasmic effector
rna-Etr01832.1	-	Y (0.634)	-	Apoplastic effector
rna-Etr01833.1	-	Y (0.801)	-	Apoplastic effector
rna-Etr01834.1	-	Y (0.801)	-	Apoplastic effector
rna-Etr01835.1	-	Y (0.87)	-	Apoplastic effector
rna-Etr01839.1	Y (0.771)	-	-	Cytoplasmic effector
rna-Etr01842.1	Y (0.906)	-	-	Cytoplasmic effector
rna-Etr01843.1	Y (0.657)	-	-	Cytoplasmic effector
rna-Etr01844.1	Y (0.72)	-	-	Cytoplasmic effector
rna-Etr01850.1	Y (0.993)	-	-	Cytoplasmic effector
rna-Etr01852.1	Y (0.636)	-	-	Cytoplasmic effector
rna-Etr01854.1	Y (0.702)	-	-	Cytoplasmic effector
rna-Etr01861.1	Y (0.819)	-	-	Cytoplasmic effector
rna-Etr01862.1	Y (0.563)	-	-	Cytoplasmic effector
rna-Etr01863.2	Y (0.704)	-	-	Cytoplasmic effector
rna-Etr01866.1	Y (0.683)	-	-	Cytoplasmic effector
rna-Etr01867.2	Y (0.503)	-	-	Cytoplasmic effector
rna-Etr01879.1	Y (0.669)	-	-	Cytoplasmic effector
rna-Etr01881.1	-	Y (0.639)	-	Apoplastic effector
rna-Etr01882.1	Y (0.583)	-	-	Cytoplasmic effector
rna-Etr01883.1	Y (0.83)	-	-	Cytoplasmic effector
rna-Etr01884.1	Y (0.937)	-	-	Cytoplasmic effector
rna-Etr01889.1	Y (0.69)	-	-	Cytoplasmic effector
rna-Etr01894.1	Y (0.61)	-	-	Cytoplasmic effector
rna-Etr01896.1	Y (0.785)	-	-	Cytoplasmic effector
rna-Etr01905.1	Y (0.793)	-	-	Cytoplasmic effector
rna-Etr01916.1	Y (0.657)	-	-	Cytoplasmic effector
rna-Etr01922.1	Y (0.71)	-	-	Cytoplasmic effector
rna-Etr01929.1	Y (0.513)	-	-	Cytoplasmic effector
rna-Etr01937.1	Y (0.522)	-	-	Cytoplasmic effector
rna-Etr01939.1	Y (0.824)	-	-	Cytoplasmic effector
rna-Etr01943.1	Y (0.904)	-	-	Cytoplasmic effector
rna-Etr01946.1	Y (0.745)	-	-	Cytoplasmic effector
rna-Etr01947.1	Y (0.838)	-	-	Cytoplasmic effector
rna-Etr01948.1	Y (0.909)	-	-	Cytoplasmic effector
rna-Etr01950.1	Y (0.735)	-	-	Cytoplasmic effector
rna-Etr01953.1	Y (0.819)	-	-	Cytoplasmic effector
rna-Etr01955.1	Y (0.612)	-	-	Cytoplasmic effector
rna-Etr01968.1	Y (0.826)	-	-	Cytoplasmic effector
rna-Etr01979.1	Y (0.859)	-	-	Cytoplasmic effector
rna-Etr01982.1	Y (0.547)	-	-	Cytoplasmic effector
rna-Etr01983.1	Y (0.797)	-	-	Cytoplasmic effector
rna-Etr01985.1	Y (0.672)	-	-	Cytoplasmic effector
rna-Etr01986.1	Y (0.666)	-	-	Cytoplasmic effector
rna-Etr01988.1	Y (0.843)	-	-	Cytoplasmic effector
rna-Etr01989.1	Y (0.874)	-	-	Cytoplasmic effector
rna-Etr01992.1	Y (0.81)	-	-	Cytoplasmic effector
rna-Etr01994.1	Y (0.599)	-	-	Cytoplasmic effector
rna-Etr02004.1	Y (0.679)	-	-	Cytoplasmic effector
rna-Etr02014.1	Y (0.679)	-	-	Cytoplasmic effector
rna-Etr02016.1	Y (0.72)	-	-	Cytoplasmic effector
rna-Etr02017.1	Y (0.705)	-	-	Cytoplasmic effector
rna-Etr02021.1	Y (0.739)	-	-	Cytoplasmic effector
rna-Etr02027.1	Y (0.63)	-	-	Cytoplasmic effector
rna-Etr02030.1	Y (0.787)	-	-	Cytoplasmic effector
rna-Etr02033.1	Y (0.618)	-	-	Cytoplasmic effector
rna-Etr02039.1	Y (0.567)	-	-	Cytoplasmic effector
rna-Etr02040.1	Y (0.751)	-	-	Cytoplasmic effector
rna-Etr02042.1	Y (0.763)	-	-	Cytoplasmic effector
rna-Etr02043.1	Y (0.615)	-	-	Cytoplasmic effector
rna-Etr02058.1	Y (0.634)	-	-	Cytoplasmic effector
rna-Etr02060.1	Y (0.687)	-	-	Cytoplasmic effector
rna-Etr02062.1	Y (0.672)	-	-	Cytoplasmic effector
rna-Etr02063.1	Y (0.666)	-	-	Cytoplasmic effector
rna-Etr02067.1	Y (0.791)	-	-	Cytoplasmic effector
rna-Etr02070.1	Y (0.874)	-	-	Cytoplasmic effector
rna-Etr02076.1	Y (0.731)	-	-	Cytoplasmic effector
rna-Etr02077.1	Y (0.933)	-	-	Cytoplasmic effector
rna-Etr02079.1	Y (0.647)	-	-	Cytoplasmic effector
rna-Etr02081.1	Y (0.695)	-	-	Cytoplasmic effector
rna-Etr02084.1	Y (0.563)	-	-	Cytoplasmic effector
rna-Etr02086.1	Y (0.847)	-	-	Cytoplasmic effector
rna-Etr02088.1	Y (0.71)	-	-	Cytoplasmic effector
rna-Etr02090.1	Y (0.541)	-	-	Cytoplasmic effector
rna-Etr02093.1	Y (0.52)	-	-	Cytoplasmic effector
rna-Etr02096.1	Y (0.834)	-	-	Cytoplasmic effector
rna-Etr02108.1	Y (0.714)	-	-	Cytoplasmic effector
rna-Etr02111.1	-	Y (0.588)	-	Apoplastic effector
rna-Etr02118.1	Y (0.755)	-	-	Cytoplasmic effector
rna-Etr02125.1	Y (0.89)	-	-	Cytoplasmic effector
rna-Etr02128.1	Y (0.537)	-	-	Cytoplasmic effector
rna-Etr02132.1	Y (0.752)	-	-	Cytoplasmic effector
rna-Etr02133.1	Y (0.902)	-	-	Cytoplasmic effector
rna-Etr02137.1	Y (0.75)	-	-	Cytoplasmic effector
rna-Etr02149.1	Y (0.825)	-	-	Cytoplasmic effector
rna-Etr02150.1	Y (0.582)	-	-	Cytoplasmic effector
rna-Etr02157.1	Y (0.546)	-	-	Cytoplasmic effector
rna-Etr02160.1	Y (0.704)	-	-	Cytoplasmic effector
rna-Etr02161.1	Y (0.739)	-	-	Cytoplasmic effector
rna-Etr02162.1	Y (0.643)	-	-	Cytoplasmic effector
rna-Etr02164.1	Y (0.55)	-	-	Cytoplasmic effector
rna-Etr02169.1	Y (0.779)	-	-	Cytoplasmic effector
rna-Etr02172.1	Y (0.787)	-	-	Cytoplasmic effector
rna-Etr02173.1	Y (0.789)	-	-	Cytoplasmic effector
rna-Etr02177.1	Y (0.568)	-	-	Cytoplasmic effector
rna-Etr02178.1	Y (0.873)	-	-	Cytoplasmic effector
rna-Etr02180.1	Y (0.778)	-	-	Cytoplasmic effector
rna-Etr02182.1	Y (0.92)	-	-	Cytoplasmic effector
rna-Etr02188.1	Y (0.766)	-	-	Cytoplasmic effector
rna-Etr02189.1	Y (0.524)	-	-	Cytoplasmic effector
rna-Etr12268.1	-	Y (0.801)	-	Apoplastic effector
rna-Etr12270.1	-	Y (0.801)	-	Apoplastic effector
rna-Etr02196.1	Y (0.839)	Y (0.813)	-	Cytoplasmic/apoplastic effector
rna-Etr02198.1	Y (0.732)	-	-	Cytoplasmic effector
rna-Etr02200.1	Y (0.76)	-	-	Cytoplasmic effector
rna-Etr02201.1	Y (0.732)	-	-	Cytoplasmic effector
rna-Etr02202.1	Y (0.85)	-	-	Cytoplasmic effector
rna-Etr02205.1	Y (0.784)	-	-	Cytoplasmic effector
rna-Etr02206.1	Y (0.86)	-	-	Cytoplasmic effector
rna-Etr02210.1	Y (0.791)	-	-	Cytoplasmic effector
rna-Etr02212.1	Y (0.824)	-	-	Cytoplasmic effector
rna-Etr02214.1	Y (0.602)	-	-	Cytoplasmic effector
rna-Etr02215.1	Y (0.759)	-	-	Cytoplasmic effector
rna-Etr02216.1	Y (0.719)	-	-	Cytoplasmic effector
rna-Etr02219.2	Y (0.537)	-	-	Cytoplasmic effector
rna-Etr02220.1	Y (0.596)	-	-	Cytoplasmic effector
rna-Etr02226.1	Y (0.739)	-	-	Cytoplasmic effector
rna-Etr02239.1	Y (0.925)	-	-	Cytoplasmic effector
rna-Etr02245.1	Y (0.595)	-	-	Cytoplasmic effector
rna-Etr02254.1	Y (0.734)	-	-	Cytoplasmic effector
rna-Etr02261.1	Y (0.749)	-	-	Cytoplasmic effector
rna-Etr02267.1	Y (0.938)	-	-	Cytoplasmic effector
rna-Etr02268.1	Y (0.545)	-	-	Cytoplasmic effector
rna-Etr02273.1	Y (0.664)	-	-	Cytoplasmic effector
rna-Etr02275.1	Y (0.617)	-	-	Cytoplasmic effector
rna-Etr02277.1	Y (0.8)	-	-	Cytoplasmic effector
rna-Etr02281.1	-	Y (0.649)	-	Apoplastic effector
rna-Etr02284.1	Y (0.512)	-	-	Cytoplasmic effector
rna-Etr02286.1	Y (0.784)	-	-	Cytoplasmic effector
rna-Etr02288.1	Y (0.581)	-	-	Cytoplasmic effector
rna-Etr02289.1	Y (0.821)	-	-	Cytoplasmic effector
rna-Etr02294.1	Y (0.553)	-	-	Cytoplasmic effector
rna-Etr02301.1	Y (0.787)	-	-	Cytoplasmic effector
rna-Etr02302.1	Y (0.614)	-	-	Cytoplasmic effector
rna-Etr02303.1	Y (0.721)	-	-	Cytoplasmic effector
rna-Etr02311.1	Y (0.507)	-	-	Cytoplasmic effector
rna-Etr02314.1	Y (0.806)	-	-	Cytoplasmic effector
rna-Etr02315.1	Y (0.603)	-	-	Cytoplasmic effector
rna-Etr02317.1	Y (0.806)	-	-	Cytoplasmic effector
rna-Etr02319.1	Y (0.607)	-	-	Cytoplasmic effector
rna-Etr02320.1	Y (0.608)	-	-	Cytoplasmic effector
rna-Etr02321.1	Y (0.749)	-	-	Cytoplasmic effector
rna-Etr02325.1	Y (0.515)	-	-	Cytoplasmic effector
rna-Etr02327.1	Y (0.88)	-	-	Cytoplasmic effector
rna-Etr02338.1	Y (0.641)	-	-	Cytoplasmic effector
rna-Etr02339.1	Y (0.735)	-	-	Cytoplasmic effector
rna-Etr02340.1	Y (0.784)	-	-	Cytoplasmic effector
rna-Etr02346.1	Y (0.788)	-	-	Cytoplasmic effector
rna-Etr02347.1	Y (0.592)	-	-	Cytoplasmic effector
rna-Etr02349.1	Y (0.583)	-	-	Cytoplasmic effector
rna-Etr02351.1	Y (0.782)	-	-	Cytoplasmic effector
rna-Etr02352.1	Y (0.585)	-	-	Cytoplasmic effector
rna-Etr02356.2	Y (0.559)	-	-	Cytoplasmic effector
rna-Etr02357.1	Y (0.791)	-	-	Cytoplasmic effector
rna-Etr02358.1	Y (0.713)	-	-	Cytoplasmic effector
rna-Etr02365.1	Y (0.568)	-	-	Cytoplasmic effector
rna-Etr02366.1	Y (0.7)	-	-	Cytoplasmic effector
rna-Etr02369.1	Y (0.684)	-	-	Cytoplasmic effector
rna-Etr02372.1	Y (0.736)	-	-	Cytoplasmic effector
rna-Etr02373.1	Y (0.693)	-	-	Cytoplasmic effector
rna-Etr02379.1	Y (0.712)	-	-	Cytoplasmic effector
rna-Etr02385.1	Y (0.921)	-	-	Cytoplasmic effector
rna-Etr02387.1	Y (0.691)	-	-	Cytoplasmic effector
rna-Etr02390.1	Y (0.511)	-	-	Cytoplasmic effector
rna-Etr02391.1	Y (0.632)	-	-	Cytoplasmic effector
rna-Etr02392.1	Y (0.669)	-	-	Cytoplasmic effector
rna-Etr02397.1	Y (0.899)	-	-	Cytoplasmic effector
rna-Etr02398.1	Y (0.708)	-	-	Cytoplasmic effector
rna-Etr02399.1	Y (0.798)	-	-	Cytoplasmic effector
rna-Etr02400.1	Y (0.542)	-	-	Cytoplasmic effector
rna-Etr02401.1	Y (0.733)	-	-	Cytoplasmic effector
rna-Etr02402.1	Y (0.833)	-	-	Cytoplasmic effector
rna-Etr02407.1	Y (0.684)	-	-	Cytoplasmic effector
rna-Etr02408.1	Y (0.922)	-	-	Cytoplasmic effector
rna-Etr02409.1	Y (0.972)	-	-	Cytoplasmic effector
rna-Etr02411.1	Y (0.856)	-	-	Cytoplasmic effector
rna-Etr02416.1	-	Y (0.592)	-	Apoplastic effector
rna-Etr02417.1	Y (0.714)	-	-	Cytoplasmic effector
rna-Etr02418.1	Y (0.849)	-	-	Cytoplasmic effector
rna-Etr02419.1	Y (0.52)	-	-	Cytoplasmic effector
rna-Etr02424.1	Y (0.635)	-	-	Cytoplasmic effector
rna-Etr02426.1	Y (0.763)	-	-	Cytoplasmic effector
rna-Etr02428.1	Y (0.598)	-	-	Cytoplasmic effector
rna-Etr02431.1	Y (0.731)	-	-	Cytoplasmic effector
rna-Etr02433.1	Y (0.883)	-	-	Cytoplasmic effector
rna-Etr02437.1	Y (0.851)	-	-	Cytoplasmic effector
rna-Etr02439.1	Y (0.896)	-	-	Cytoplasmic effector
rna-Etr02442.1	-	Y (0.703)	-	Apoplastic effector
rna-Etr02443.1	Y (0.505)	-	-	Cytoplasmic effector
rna-Etr02464.1	Y (0.89)	-	-	Cytoplasmic effector
rna-Etr02467.1	Y (0.822)	-	-	Cytoplasmic effector
rna-Etr02468.1	Y (0.64)	-	-	Cytoplasmic effector
rna-Etr02470.1	-	Y (0.885)	-	Apoplastic effector
rna-Etr02474.1	Y (0.798)	-	-	Cytoplasmic effector
rna-Etr02486.1	Y (0.617)	-	-	Cytoplasmic effector
rna-Etr02488.1	Y (0.668)	-	-	Cytoplasmic effector
rna-Etr02489.1	Y (0.772)	-	-	Cytoplasmic effector
rna-Etr02491.1	Y (0.557)	-	-	Cytoplasmic effector
rna-Etr02493.1	Y (0.585)	-	-	Cytoplasmic effector
rna-Etr02502.1	Y (0.939)	-	-	Cytoplasmic effector
rna-Etr02508.1	Y (0.578)	-	-	Cytoplasmic effector
rna-Etr02510.1	Y (0.602)	-	-	Cytoplasmic effector
rna-Etr02511.1	Y (0.529)	-	-	Cytoplasmic effector
rna-Etr02512.1	Y (0.604)	-	-	Cytoplasmic effector
rna-Etr02520.1	Y (0.687)	-	-	Cytoplasmic effector
rna-Etr02521.1	Y (0.64)	-	-	Cytoplasmic effector
rna-Etr02524.1	Y (0.803)	-	-	Cytoplasmic effector
rna-Etr02529.1	Y (0.809)	-	-	Cytoplasmic effector
rna-Etr02532.2	Y (0.561)	-	-	Cytoplasmic effector
rna-Etr02533.1	-	Y (0.567)	-	Apoplastic effector
rna-Etr02534.1	Y (0.639)	-	-	Cytoplasmic effector
rna-Etr02538.1	Y (0.739)	-	-	Cytoplasmic effector
rna-Etr02539.1	Y (0.559)	-	-	Cytoplasmic effector
rna-Etr02544.1	Y (0.608)	-	-	Cytoplasmic effector
rna-Etr02546.1	Y (0.77)	-	-	Cytoplasmic effector
rna-Etr02547.5	Y (0.629)	-	-	Cytoplasmic effector
rna-Etr02552.1	Y (0.715)	-	-	Cytoplasmic effector
rna-Etr02558.2	Y (0.78)	-	-	Cytoplasmic effector
rna-Etr02562.1	Y (0.802)	-	-	Cytoplasmic effector
rna-Etr02563.1	Y (0.712)	-	-	Cytoplasmic effector
rna-Etr02564.1	Y (0.7)	-	-	Cytoplasmic effector
rna-Etr02566.1	Y (0.79)	-	-	Cytoplasmic effector
rna-Etr02575.1	Y (0.724)	-	-	Cytoplasmic effector
rna-Etr02582.1	Y (0.697)	-	-	Cytoplasmic effector
rna-Etr02589.1	-	Y (0.579)	-	Apoplastic effector
rna-Etr02592.1	Y (0.74)	-	-	Cytoplasmic effector
rna-Etr02597.1	Y (0.548)	-	-	Cytoplasmic effector
rna-Etr02601.1	Y (0.501)	-	-	Cytoplasmic effector
rna-Etr02602.1	Y (0.966)	-	-	Cytoplasmic effector
rna-Etr02603.1	Y (0.758)	-	-	Cytoplasmic effector
rna-Etr02604.1	Y (0.817)	-	-	Cytoplasmic effector
rna-Etr02605.1	Y (0.984)	-	-	Cytoplasmic effector
rna-Etr02608.1	Y (0.713)	-	-	Cytoplasmic effector
rna-Etr02609.1	-	Y (0.591)	-	Apoplastic effector
rna-Etr02611.1	Y (0.711)	-	-	Cytoplasmic effector
rna-Etr02613.1	Y (0.812)	-	-	Cytoplasmic effector
rna-Etr02616.1	Y (0.738)	-	-	Cytoplasmic effector
rna-Etr02618.1	Y (0.799)	-	-	Cytoplasmic effector
rna-Etr02619.1	Y (0.843)	-	-	Cytoplasmic effector
rna-Etr02620.1	Y (0.755)	-	-	Cytoplasmic effector
rna-Etr02625.1	Y (0.58)	-	-	Cytoplasmic effector
rna-Etr02628.1	Y (0.516)	-	-	Cytoplasmic effector
rna-Etr02633.1	-	Y (0.727)	-	Apoplastic effector
rna-Etr02634.1	Y (0.803)	-	-	Cytoplasmic effector
rna-Etr02636.1	Y (0.775)	-	-	Cytoplasmic effector
rna-Etr02638.1	Y (0.554)	-	-	Cytoplasmic effector
rna-Etr02649.1	Y (0.958)	-	-	Cytoplasmic effector
rna-Etr02655.1	Y (0.589)	-	-	Cytoplasmic effector
rna-Etr02664.5	Y (0.803)	-	-	Cytoplasmic effector
rna-Etr02667.1	Y (0.652)	-	-	Cytoplasmic effector
rna-Etr02668.1	Y (0.642)	-	-	Cytoplasmic effector
rna-Etr02674.1	Y (0.544)	-	-	Cytoplasmic effector
rna-Etr02677.1	Y (0.763)	-	-	Cytoplasmic effector
rna-Etr02678.1	Y (0.796)	-	-	Cytoplasmic effector
rna-Etr02680.1	Y (0.623)	-	-	Cytoplasmic effector
rna-Etr02683.1	Y (0.801)	-	-	Cytoplasmic effector
rna-Etr02684.1	Y (0.55)	-	-	Cytoplasmic effector
rna-Etr02686.1	Y (0.732)	-	-	Cytoplasmic effector
rna-Etr02689.1	Y (0.591)	-	-	Cytoplasmic effector
rna-Etr02690.1	Y (0.556)	-	-	Cytoplasmic effector
rna-Etr02702.1	Y (0.703)	-	-	Cytoplasmic effector
rna-Etr02717.1	Y (0.72)	-	-	Cytoplasmic effector
rna-Etr02719.1	Y (0.629)	-	-	Cytoplasmic effector
rna-Etr02725.1	Y (0.951)	-	-	Cytoplasmic effector
rna-Etr02727.1	Y (0.63)	-	-	Cytoplasmic effector
rna-Etr02731.1	-	Y (0.54)	-	Apoplastic effector
rna-Etr02733.1	Y (0.828)	-	-	Cytoplasmic effector
rna-Etr02737.1	Y (0.716)	-	-	Cytoplasmic effector
rna-Etr02738.1	Y (0.82)	-	-	Cytoplasmic effector
rna-Etr02742.1	Y (0.608)	-	-	Cytoplasmic effector
rna-Etr02745.1	Y (0.704)	-	-	Cytoplasmic effector
rna-Etr02746.1	Y (0.595)	-	-	Cytoplasmic effector
rna-Etr02752.1	Y (0.536)	-	-	Cytoplasmic effector
rna-Etr02760.1	Y (0.699)	-	-	Cytoplasmic effector
rna-Etr02761.1	Y (0.843)	-	-	Cytoplasmic effector
rna-Etr02765.1	Y (0.666)	-	-	Cytoplasmic effector
rna-Etr02767.1	Y (0.797)	-	-	Cytoplasmic effector
rna-Etr02774.1	Y (0.771)	-	-	Cytoplasmic effector
rna-Etr02775.1	Y (0.765)	-	-	Cytoplasmic effector
rna-Etr02776.1	Y (0.703)	-	-	Cytoplasmic effector
rna-Etr02781.1	-	Y (0.528)	-	Apoplastic effector
rna-Etr02782.1	-	Y (0.807)	-	Apoplastic effector
rna-Etr02785.1	Y (0.634)	-	-	Cytoplasmic effector
rna-Etr02786.1	Y (0.7)	-	-	Cytoplasmic effector
rna-Etr02787.1	Y (0.68)	-	-	Cytoplasmic effector
rna-Etr02788.1	Y (0.835)	-	-	Cytoplasmic effector
rna-Etr02789.1	-	Y (0.911)	-	Apoplastic effector
rna-Etr02798.1	Y (0.762)	-	-	Cytoplasmic effector
rna-Etr02801.1	Y (0.677)	-	-	Cytoplasmic effector
rna-Etr02802.1	Y (0.733)	-	-	Cytoplasmic effector
rna-Etr02803.1	Y (0.638)	-	-	Cytoplasmic effector
rna-Etr02804.1	Y (0.848)	-	-	Cytoplasmic effector
rna-Etr02809.1	Y (0.758)	-	-	Cytoplasmic effector
rna-Etr02810.1	Y (0.737)	-	-	Cytoplasmic effector
rna-Etr02811.1	Y (0.803)	-	-	Cytoplasmic effector
rna-Etr02816.1	Y (0.656)	-	-	Cytoplasmic effector
rna-Etr02819.1	Y (0.769)	-	-	Cytoplasmic effector
rna-Etr02824.1	Y (0.545)	-	-	Cytoplasmic effector
rna-Etr02826.1	Y (0.866)	-	-	Cytoplasmic effector
rna-Etr02831.1	Y (0.528)	-	-	Cytoplasmic effector
rna-Etr02834.1	Y (0.779)	-	-	Cytoplasmic effector
rna-Etr02838.1	Y (0.577)	-	-	Cytoplasmic effector
rna-Etr02850.1	Y (0.741)	-	-	Cytoplasmic effector
rna-Etr02859.1	Y (0.6)	-	-	Cytoplasmic effector
rna-Etr02861.1	Y (0.797)	-	-	Cytoplasmic effector
rna-Etr02862.1	Y (0.77)	-	-	Cytoplasmic effector
rna-Etr02870.1	Y (0.835)	-	-	Cytoplasmic effector
rna-Etr02873.1	-	Y (0.554)	-	Apoplastic effector
rna-Etr02876.1	Y (0.602)	-	-	Cytoplasmic effector
rna-Etr02880.1	Y (0.535)	-	-	Cytoplasmic effector
rna-Etr02881.1	Y (0.58)	-	-	Cytoplasmic effector
rna-Etr02883.1	Y (0.966)	-	-	Cytoplasmic effector
rna-Etr02894.1	Y (0.885)	-	-	Cytoplasmic effector
rna-Etr02896.1	Y (0.754)	-	-	Cytoplasmic effector
rna-Etr02897.1	Y (0.64)	-	-	Cytoplasmic effector
rna-Etr02898.1	Y (0.913)	-	-	Cytoplasmic effector
rna-Etr02901.1	Y (0.678)	-	-	Cytoplasmic effector
rna-Etr02905.1	Y (0.759)	-	-	Cytoplasmic effector
rna-Etr02906.1	Y (0.75)	-	-	Cytoplasmic effector
rna-Etr02908.1	Y (0.632)	-	-	Cytoplasmic effector
rna-Etr02913.1	Y (0.591)	-	-	Cytoplasmic effector
rna-Etr02916.1	Y (0.876)	-	-	Cytoplasmic effector
rna-Etr02917.1	Y (0.701)	-	-	Cytoplasmic effector
rna-Etr02918.1	Y (0.655)	-	-	Cytoplasmic effector
rna-Etr02920.1	Y (0.801)	Y (0.534)	-	Cytoplasmic/apoplastic effector
rna-Etr02923.2	Y (0.956)	-	-	Cytoplasmic effector
rna-Etr02924.1	Y (0.692)	-	-	Cytoplasmic effector
rna-Etr02925.1	Y (0.701)	-	-	Cytoplasmic effector
rna-Etr02927.1	Y (0.874)	-	-	Cytoplasmic effector
rna-Etr02928.1	Y (0.607)	-	-	Cytoplasmic effector
rna-Etr02930.1	-	Y (0.689)	-	Apoplastic effector
rna-Etr02931.1	Y (0.737)	-	-	Cytoplasmic effector
rna-Etr02932.1	Y (0.514)	-	-	Cytoplasmic effector
rna-Etr02936.1	Y (0.953)	-	-	Cytoplasmic effector
rna-Etr02937.1	Y (0.663)	-	-	Cytoplasmic effector
rna-Etr02944.1	Y (0.908)	-	-	Cytoplasmic effector
rna-Etr02945.1	Y (0.796)	-	-	Cytoplasmic effector
rna-Etr02950.1	Y (0.808)	-	-	Cytoplasmic effector
rna-Etr02955.1	Y (0.703)	-	-	Cytoplasmic effector
rna-Etr02956.1	Y (0.774)	-	-	Cytoplasmic effector
rna-Etr02963.1	Y (0.641)	-	-	Cytoplasmic effector
rna-Etr02964.1	Y (0.824)	-	-	Cytoplasmic effector
rna-Etr02969.1	Y (0.568)	-	-	Cytoplasmic effector
rna-Etr02972.1	Y (0.669)	-	-	Cytoplasmic effector
rna-Etr02979.1	Y (0.634)	-	-	Cytoplasmic effector
rna-Etr02982.1	-	Y (0.577)	-	Apoplastic effector
rna-Etr02986.1	Y (0.802)	-	-	Cytoplasmic effector
rna-Etr02991.1	Y (0.84)	-	-	Cytoplasmic effector
rna-Etr02993.1	Y (0.686)	-	-	Cytoplasmic effector
rna-Etr03002.1	-	Y (0.924)	-	Apoplastic effector
rna-Etr03004.1	Y (0.806)	-	-	Cytoplasmic effector
rna-Etr03006.1	Y (0.595)	-	-	Cytoplasmic effector
rna-Etr03007.1	Y (0.896)	-	-	Cytoplasmic effector
rna-Etr03012.1	Y (0.646)	-	-	Cytoplasmic effector
rna-Etr03013.1	Y (0.923)	-	-	Cytoplasmic effector
rna-Etr03014.1	Y (0.696)	-	-	Cytoplasmic effector
rna-Etr03024.1	Y (0.694)	-	-	Cytoplasmic effector
rna-Etr03025.1	Y (0.747)	-	-	Cytoplasmic effector
rna-Etr03027.1	Y (0.606)	-	-	Cytoplasmic effector
rna-Etr03029.1	Y (0.892)	-	-	Cytoplasmic effector
rna-Etr03030.1	Y (0.771)	-	-	Cytoplasmic effector
rna-Etr03032.1	Y (0.699)	-	-	Cytoplasmic effector
rna-Etr03033.1	Y (0.805)	-	-	Cytoplasmic effector
rna-Etr03042.1	Y (0.517)	-	-	Cytoplasmic effector
rna-Etr03044.1	Y (0.797)	-	-	Cytoplasmic effector
rna-Etr03045.1	Y (0.684)	-	-	Cytoplasmic effector
rna-Etr03046.1	Y (0.865)	-	-	Cytoplasmic effector
rna-Etr03052.1	Y (0.608)	-	-	Cytoplasmic effector
rna-Etr03053.1	Y (0.698)	-	-	Cytoplasmic effector
rna-Etr03059.1	Y (0.851)	-	-	Cytoplasmic effector
rna-Etr03061.1	-	Y (0.593)	-	Apoplastic effector
rna-Etr03073.1	Y (0.809)	-	-	Cytoplasmic effector
rna-Etr03084.1	Y (0.51)	-	-	Cytoplasmic effector
rna-Etr03088.1	Y (0.624)	-	-	Cytoplasmic effector
rna-Etr03089.1	Y (0.621)	-	-	Cytoplasmic effector
rna-Etr03090.1	Y (0.656)	-	-	Cytoplasmic effector
rna-Etr03091.1	Y (0.555)	-	-	Cytoplasmic effector
rna-Etr03092.1	Y (0.698)	-	-	Cytoplasmic effector
rna-Etr03093.1	Y (0.574)	-	-	Cytoplasmic effector
rna-Etr03094.1	Y (0.665)	-	-	Cytoplasmic effector
rna-Etr03097.1	Y (0.559)	-	-	Cytoplasmic effector
rna-Etr03099.1	Y (0.91)	-	-	Cytoplasmic effector
rna-Etr03103.1	Y (0.67)	-	-	Cytoplasmic effector
rna-Etr03105.1	Y (0.807)	-	-	Cytoplasmic effector
rna-Etr03111.1	Y (0.592)	-	-	Cytoplasmic effector
rna-Etr03114.1	Y (0.72)	Y (0.529)	-	Cytoplasmic/apoplastic effector
rna-Etr03116.1	Y (0.878)	-	-	Cytoplasmic effector
rna-Etr03118.1	Y (0.663)	-	-	Cytoplasmic effector
rna-Etr03119.1	Y (0.805)	-	-	Cytoplasmic effector
rna-Etr03120.1	Y (0.788)	-	-	Cytoplasmic effector
rna-Etr03123.1	Y (0.507)	-	-	Cytoplasmic effector
rna-Etr03125.1	Y (0.867)	-	-	Cytoplasmic effector
rna-Etr03134.1	Y (0.531)	-	-	Cytoplasmic effector
rna-Etr03135.1	Y (0.742)	-	-	Cytoplasmic effector
rna-Etr03139.1	Y (0.881)	-	-	Cytoplasmic effector
rna-Etr03141.1	Y (0.728)	-	-	Cytoplasmic effector
rna-Etr03145.1	Y (0.912)	-	-	Cytoplasmic effector
rna-Etr03147.1	Y (0.809)	-	-	Cytoplasmic effector
rna-Etr03157.1	Y (0.775)	-	-	Cytoplasmic effector
rna-Etr03167.1	Y (0.662)	-	-	Cytoplasmic effector
rna-Etr03168.1	Y (0.925)	-	-	Cytoplasmic effector
rna-Etr03173.1	Y (0.791)	-	-	Cytoplasmic effector
rna-Etr03180.1	Y (0.603)	-	-	Cytoplasmic effector
rna-Etr03184.1	Y (0.699)	-	-	Cytoplasmic effector
rna-Etr03189.1	Y (0.668)	-	-	Cytoplasmic effector
rna-Etr03197.1	Y (0.604)	-	-	Cytoplasmic effector
rna-Etr03198.1	Y (0.519)	-	-	Cytoplasmic effector
rna-Etr03199.1	Y (0.657)	-	-	Cytoplasmic effector
rna-Etr03201.1	Y (0.934)	-	-	Cytoplasmic effector
rna-Etr03202.1	Y (0.863)	-	-	Cytoplasmic effector
rna-Etr03205.1	Y (0.637)	-	-	Cytoplasmic effector
rna-Etr03211.1	Y (0.594)	-	-	Cytoplasmic effector
rna-Etr03212.1	Y (0.665)	-	-	Cytoplasmic effector
rna-Etr03213.1	Y (0.644)	-	-	Cytoplasmic effector
rna-Etr03216.1	Y (0.744)	-	-	Cytoplasmic effector
rna-Etr03217.1	Y (0.893)	-	-	Cytoplasmic effector
rna-Etr03220.1	Y (0.512)	-	-	Cytoplasmic effector
rna-Etr03226.1	Y (0.57)	-	-	Cytoplasmic effector
rna-Etr03229.1	Y (0.626)	-	-	Cytoplasmic effector
rna-Etr03230.1	Y (0.89)	-	-	Cytoplasmic effector
rna-Etr03239.1	Y (0.646)	-	-	Cytoplasmic effector
rna-Etr03245.1	Y (0.864)	-	-	Cytoplasmic effector
rna-Etr03249.1	Y (0.65)	-	-	Cytoplasmic effector
rna-Etr03255.1	Y (0.625)	-	-	Cytoplasmic effector
rna-Etr03260.1	Y (0.664)	-	-	Cytoplasmic effector
rna-Etr03262.1	Y (0.659)	-	-	Cytoplasmic effector
rna-Etr03266.1	Y (0.748)	-	-	Cytoplasmic effector
rna-Etr03276.1	Y (0.555)	-	-	Cytoplasmic effector
rna-Etr03277.1	Y (0.767)	-	-	Cytoplasmic effector
rna-Etr03278.1	Y (0.789)	-	-	Cytoplasmic effector
rna-Etr03283.1	Y (0.575)	-	-	Cytoplasmic effector
rna-Etr03285.1	Y (0.699)	-	-	Cytoplasmic effector
rna-Etr03286.1	Y (0.549)	-	-	Cytoplasmic effector
rna-Etr03293.1	Y (0.827)	-	-	Cytoplasmic effector
rna-Etr03296.1	Y (0.668)	-	-	Cytoplasmic effector
rna-Etr03298.1	Y (0.543)	-	-	Cytoplasmic effector
rna-Etr03304.1	Y (0.524)	-	-	Cytoplasmic effector
rna-Etr03317.1	Y (0.528)	-	-	Cytoplasmic effector
rna-Etr03320.1	-	Y (0.5)	-	Apoplastic effector
rna-Etr03357.1	Y (0.868)	-	-	Cytoplasmic effector
rna-Etr03371.1	Y (0.906)	-	-	Cytoplasmic effector
rna-Etr03378.1	Y (0.53)	-	-	Cytoplasmic effector
rna-Etr03380.1	Y (0.642)	-	-	Cytoplasmic effector
rna-Etr03390.1	Y (0.694)	-	-	Cytoplasmic effector
rna-Etr03391.1	Y (0.789)	-	-	Cytoplasmic effector
rna-Etr03403.1	Y (0.549)	-	-	Cytoplasmic effector
rna-Etr03404.1	Y (0.542)	-	-	Cytoplasmic effector
rna-Etr03405.1	Y (0.715)	-	-	Cytoplasmic effector
rna-Etr03411.1	Y (0.863)	-	-	Cytoplasmic effector
rna-Etr03416.1	Y (0.667)	-	-	Cytoplasmic effector
rna-Etr03418.1	Y (0.726)	-	-	Cytoplasmic effector
rna-Etr03419.1	Y (0.811)	-	-	Cytoplasmic effector
rna-Etr03432.1	Y (0.501)	-	-	Cytoplasmic effector
rna-Etr03437.1	Y (0.537)	-	-	Cytoplasmic effector
rna-Etr03440.1	Y (0.906)	-	-	Cytoplasmic effector
rna-Etr03445.1	Y (0.759)	-	-	Cytoplasmic effector
rna-Etr03447.1	Y (0.725)	-	-	Cytoplasmic effector
rna-Etr03448.1	Y (0.565)	-	-	Cytoplasmic effector
rna-Etr03451.1	Y (0.58)	-	-	Cytoplasmic effector
rna-Etr03456.1	Y (0.871)	-	-	Cytoplasmic effector
rna-Etr03457.1	Y (0.767)	-	-	Cytoplasmic effector
rna-Etr03459.1	Y (0.749)	-	-	Cytoplasmic effector
rna-Etr03468.1	Y (0.661)	-	-	Cytoplasmic effector
rna-Etr03471.1	Y (0.801)	-	-	Cytoplasmic effector
rna-Etr03486.1	Y (0.643)	-	-	Cytoplasmic effector
rna-Etr03494.1	Y (0.584)	-	-	Cytoplasmic effector
rna-Etr03497.1	Y (0.83)	-	-	Cytoplasmic effector
rna-Etr03500.1	Y (0.543)	-	-	Cytoplasmic effector
rna-Etr03502.1	Y (0.823)	-	-	Cytoplasmic effector
rna-Etr03504.1	Y (0.734)	-	-	Cytoplasmic effector
rna-Etr03508.1	-	Y (0.859)	-	Apoplastic effector
rna-Etr03509.1	Y (0.576)	-	-	Cytoplasmic effector
rna-Etr03511.1	Y (0.736)	-	-	Cytoplasmic effector
rna-Etr03512.1	Y (0.561)	-	-	Cytoplasmic effector
rna-Etr03513.1	Y (0.641)	-	-	Cytoplasmic effector
rna-Etr03517.1	Y (0.715)	-	-	Cytoplasmic effector
rna-Etr03520.1	Y (0.611)	-	-	Cytoplasmic effector
rna-Etr03521.1	Y (0.744)	-	-	Cytoplasmic effector
rna-Etr03526.1	Y (0.671)	-	-	Cytoplasmic effector
rna-Etr03528.1	Y (0.785)	-	-	Cytoplasmic effector
rna-Etr03534.1	Y (0.823)	-	-	Cytoplasmic effector
rna-Etr03537.1	Y (0.571)	-	-	Cytoplasmic effector
rna-Etr03544.1	Y (0.554)	-	-	Cytoplasmic effector
rna-Etr03553.1	Y (0.814)	-	-	Cytoplasmic effector
rna-Etr03555.1	Y (0.807)	-	-	Cytoplasmic effector
rna-Etr03557.2	Y (0.699)	-	-	Cytoplasmic effector
rna-Etr03558.1	Y (0.798)	-	-	Cytoplasmic effector
rna-Etr03559.1	Y (0.821)	-	-	Cytoplasmic effector
rna-Etr03571.1	Y (0.744)	-	-	Cytoplasmic effector
rna-Etr03573.1	Y (0.639)	-	-	Cytoplasmic effector
rna-Etr03574.1	-	Y (0.511)	-	Apoplastic effector
rna-Etr03578.1	-	Y (0.711)	-	Apoplastic effector
rna-Etr03580.1	Y (0.531)	-	-	Cytoplasmic effector
rna-Etr03582.1	Y (0.924)	-	-	Cytoplasmic effector
rna-Etr03583.2	Y (0.71)	-	-	Cytoplasmic effector
rna-Etr03584.1	Y (0.806)	-	-	Cytoplasmic effector
rna-Etr03585.1	Y (0.677)	-	-	Cytoplasmic effector
rna-Etr03595.1	Y (0.611)	-	-	Cytoplasmic effector
rna-Etr03597.1	Y (0.656)	-	-	Cytoplasmic effector
rna-Etr03605.1	Y (0.754)	-	-	Cytoplasmic effector
rna-Etr03606.1	Y (0.555)	-	-	Cytoplasmic effector
rna-Etr03610.1	Y (0.533)	-	-	Cytoplasmic effector
rna-Etr03613.1	Y (0.637)	-	-	Cytoplasmic effector
rna-Etr03615.1	Y (0.662)	-	-	Cytoplasmic effector
rna-Etr03617.1	Y (0.585)	-	-	Cytoplasmic effector
rna-Etr03618.1	Y (0.832)	-	-	Cytoplasmic effector
rna-Etr03619.1	Y (0.712)	-	-	Cytoplasmic effector
rna-Etr03620.1	Y (0.626)	-	-	Cytoplasmic effector
rna-Etr03623.1	Y (0.841)	-	-	Cytoplasmic effector
rna-Etr03625.1	Y (0.781)	-	-	Cytoplasmic effector
rna-Etr03628.1	Y (0.574)	-	-	Cytoplasmic effector
rna-Etr03629.2	Y (0.696)	-	-	Cytoplasmic effector
rna-Etr03630.1	Y (0.646)	-	-	Cytoplasmic effector
rna-Etr03634.1	Y (0.829)	-	-	Cytoplasmic effector
rna-Etr03635.1	Y (0.716)	-	-	Cytoplasmic effector
rna-Etr03639.1	Y (0.894)	-	-	Cytoplasmic effector
rna-Etr03645.1	-	Y (0.794)	-	Apoplastic effector
rna-Etr03647.1	Y (0.86)	-	-	Cytoplasmic effector
rna-Etr03648.1	Y (0.644)	-	-	Cytoplasmic effector
rna-Etr03650.1	Y (0.755)	-	-	Cytoplasmic effector
rna-Etr03651.2	Y (0.834)	-	-	Cytoplasmic effector
rna-Etr03662.1	Y (0.721)	-	-	Cytoplasmic effector
rna-Etr03664.1	Y (0.772)	-	-	Cytoplasmic effector
rna-Etr03671.1	Y (0.614)	-	-	Cytoplasmic effector
rna-Etr03679.1	Y (0.858)	-	-	Cytoplasmic effector
rna-Etr03681.1	Y (0.792)	-	-	Cytoplasmic effector
rna-Etr03685.1	Y (0.714)	-	-	Cytoplasmic effector
rna-Etr03688.1	Y (0.58)	-	-	Cytoplasmic effector
rna-Etr03699.1	Y (0.744)	-	-	Cytoplasmic effector
rna-Etr03702.1	Y (0.708)	-	-	Cytoplasmic effector
rna-Etr03703.1	Y (0.641)	-	-	Cytoplasmic effector
rna-Etr03705.1	Y (0.689)	-	-	Cytoplasmic effector
rna-Etr03710.1	Y (0.82)	-	-	Cytoplasmic effector
rna-Etr03711.1	Y (0.801)	-	-	Cytoplasmic effector
rna-Etr03713.1	Y (0.89)	-	-	Cytoplasmic effector
rna-Etr03714.1	Y (0.565)	-	-	Cytoplasmic effector
rna-Etr03717.1	Y (0.864)	-	-	Cytoplasmic effector
rna-Etr03718.1	Y (0.635)	-	-	Cytoplasmic effector
rna-Etr03720.1	Y (0.522)	-	-	Cytoplasmic effector
rna-Etr03722.1	Y (0.66)	-	-	Cytoplasmic effector
rna-Etr03725.1	Y (0.597)	-	-	Cytoplasmic effector
rna-Etr03727.1	Y (0.668)	-	-	Cytoplasmic effector
rna-Etr03730.1	Y (0.702)	-	-	Cytoplasmic effector
rna-Etr03731.1	Y (0.877)	-	-	Cytoplasmic effector
rna-Etr03734.1	Y (0.734)	Y (0.898)	-	Apoplastic/cytoplasmic effector
rna-Etr03740.1	Y (0.642)	-	-	Cytoplasmic effector
rna-Etr03741.1	Y (0.826)	-	-	Cytoplasmic effector
rna-Etr03750.1	Y (0.794)	-	-	Cytoplasmic effector
rna-Etr03753.1	Y (0.801)	-	-	Cytoplasmic effector
rna-Etr03756.1	Y (0.586)	-	-	Cytoplasmic effector
rna-Etr03760.1	Y (0.71)	-	-	Cytoplasmic effector
rna-Etr03766.1	Y (0.529)	-	-	Cytoplasmic effector
rna-Etr03769.1	Y (0.509)	-	-	Cytoplasmic effector
rna-Etr03770.1	Y (0.829)	-	-	Cytoplasmic effector
rna-Etr03774.1	Y (0.639)	-	-	Cytoplasmic effector
rna-Etr03779.1	Y (0.61)	-	-	Cytoplasmic effector
rna-Etr03784.1	Y (0.903)	-	-	Cytoplasmic effector
rna-Etr03787.1	Y (0.721)	-	-	Cytoplasmic effector
rna-Etr03790.1	Y (0.691)	-	-	Cytoplasmic effector
rna-Etr03791.1	Y (0.891)	-	-	Cytoplasmic effector
rna-Etr03792.1	Y (0.785)	-	-	Cytoplasmic effector
rna-Etr03796.1	Y (0.578)	-	-	Cytoplasmic effector
rna-Etr03799.1	-	Y (0.658)	-	Apoplastic effector
rna-Etr03802.1	Y (0.708)	-	-	Cytoplasmic effector
rna-Etr03803.1	Y (0.763)	-	-	Cytoplasmic effector
rna-Etr03807.1	Y (0.828)	-	-	Cytoplasmic effector
rna-Etr03810.1	Y (0.537)	-	-	Cytoplasmic effector
rna-Etr03812.1	Y (0.543)	-	-	Cytoplasmic effector
rna-Etr03817.1	Y (0.787)	-	-	Cytoplasmic effector
rna-Etr03819.1	Y (0.667)	-	-	Cytoplasmic effector
rna-Etr03833.1	Y (0.665)	-	-	Cytoplasmic effector
rna-Etr03840.1	Y (0.665)	-	-	Cytoplasmic effector
rna-Etr03843.1	Y (0.901)	-	-	Cytoplasmic effector
rna-Etr03845.1	Y (0.669)	-	-	Cytoplasmic effector
rna-Etr03847.1	Y (0.877)	-	-	Cytoplasmic effector
rna-Etr03848.1	Y (0.647)	-	-	Cytoplasmic effector
rna-Etr03856.1	Y (0.856)	-	-	Cytoplasmic effector
rna-Etr03862.1	Y (0.725)	-	-	Cytoplasmic effector
rna-Etr03870.1	Y (0.871)	-	-	Cytoplasmic effector
rna-Etr03872.1	Y (0.85)	-	-	Cytoplasmic effector
rna-Etr03876.1	Y (0.894)	-	-	Cytoplasmic effector
rna-Etr03886.1	Y (0.656)	-	-	Cytoplasmic effector
rna-Etr03888.1	-	Y (0.548)	-	Apoplastic effector
rna-Etr03892.1	Y (0.834)	-	-	Cytoplasmic effector
rna-Etr03894.1	Y (0.76)	-	-	Cytoplasmic effector
rna-Etr03895.1	Y (0.771)	-	-	Cytoplasmic effector
rna-Etr03897.1	Y (0.902)	-	-	Cytoplasmic effector
rna-Etr03900.1	Y (0.939)	-	-	Cytoplasmic effector
rna-Etr03914.1	-	Y (0.6)	-	Apoplastic effector
rna-Etr03915.2	Y (0.78)	-	-	Cytoplasmic effector
rna-Etr03916.1	Y (0.594)	-	-	Cytoplasmic effector
rna-Etr03917.1	Y (0.584)	-	-	Cytoplasmic effector
rna-Etr03921.1	Y (0.851)	-	-	Cytoplasmic effector
rna-Etr03927.1	Y (0.823)	-	-	Cytoplasmic effector
rna-Etr03932.1	Y (0.626)	-	-	Cytoplasmic effector
rna-Etr03934.1	Y (0.804)	-	-	Cytoplasmic effector
rna-Etr03938.1	Y (0.706)	-	-	Cytoplasmic effector
rna-Etr03940.1	Y (0.5)	-	-	Cytoplasmic effector
rna-Etr03953.1	Y (0.874)	-	-	Cytoplasmic effector
rna-Etr03954.1	Y (0.501)	-	-	Cytoplasmic effector
rna-Etr03963.1	Y (0.671)	-	-	Cytoplasmic effector
rna-Etr03966.1	Y (0.834)	-	-	Cytoplasmic effector
rna-Etr03969.1	Y (0.577)	-	-	Cytoplasmic effector
rna-Etr03970.1	Y (0.75)	-	-	Cytoplasmic effector
rna-Etr03971.1	Y (0.888)	-	-	Cytoplasmic effector
rna-Etr03973.1	Y (0.552)	-	-	Cytoplasmic effector
rna-Etr03976.2	Y (0.741)	-	-	Cytoplasmic effector
rna-Etr03984.1	Y (0.589)	-	-	Cytoplasmic effector
rna-Etr03987.1	Y (0.89)	-	-	Cytoplasmic effector
rna-Etr03997.1	Y (0.665)	-	-	Cytoplasmic effector
rna-Etr04002.1	Y (0.985)	-	-	Cytoplasmic effector
rna-Etr04007.1	Y (0.919)	-	-	Cytoplasmic effector
rna-Etr04012.1	Y (0.86)	-	-	Cytoplasmic effector
rna-Etr04013.1	Y (0.626)	-	-	Cytoplasmic effector
rna-Etr04014.1	Y (0.848)	-	-	Cytoplasmic effector
rna-Etr04020.1	Y (0.663)	-	-	Cytoplasmic effector
rna-Etr04022.1	Y (0.944)	Y (0.728)	-	Cytoplasmic/apoplastic effector
rna-Etr04024.1	Y (0.783)	-	-	Cytoplasmic effector
rna-Etr04025.1	Y (0.773)	-	-	Cytoplasmic effector
rna-Etr04026.1	Y (0.943)	-	-	Cytoplasmic effector
rna-Etr04030.1	Y (0.719)	-	-	Cytoplasmic effector
rna-Etr04036.1	Y (0.795)	-	-	Cytoplasmic effector
rna-Etr04039.1	Y (0.69)	-	-	Cytoplasmic effector
rna-Etr04043.1	Y (0.585)	-	-	Cytoplasmic effector
rna-Etr04044.1	Y (0.578)	Y (0.716)	-	Apoplastic/cytoplasmic effector
rna-Etr04047.1	Y (0.544)	-	-	Cytoplasmic effector
rna-Etr04049.1	Y (0.848)	-	-	Cytoplasmic effector
rna-Etr04051.1	Y (0.848)	Y (0.505)	-	Cytoplasmic/apoplastic effector
rna-Etr04055.1	Y (0.889)	-	-	Cytoplasmic effector
rna-Etr04063.1	Y (0.629)	-	-	Cytoplasmic effector
rna-Etr04064.1	Y (0.823)	-	-	Cytoplasmic effector
rna-Etr04069.1	Y (0.501)	-	-	Cytoplasmic effector
rna-Etr04070.1	Y (0.572)	-	-	Cytoplasmic effector
rna-Etr04072.1	Y (0.778)	-	-	Cytoplasmic effector
rna-Etr04073.1	Y (0.569)	-	-	Cytoplasmic effector
rna-Etr04075.1	-	Y (0.828)	-	Apoplastic effector
rna-Etr04076.1	Y (0.896)	-	-	Cytoplasmic effector
rna-Etr04077.1	Y (0.841)	-	-	Cytoplasmic effector
rna-Etr04078.1	Y (0.781)	-	-	Cytoplasmic effector
rna-Etr04081.1	Y (0.788)	-	-	Cytoplasmic effector
rna-Etr04086.1	Y (0.768)	-	-	Cytoplasmic effector
rna-Etr04087.1	Y (0.559)	-	-	Cytoplasmic effector
rna-Etr04090.1	-	Y (0.588)	-	Apoplastic effector
rna-Etr04094.1	Y (0.714)	-	-	Cytoplasmic effector
rna-Etr04107.1	Y (0.666)	-	-	Cytoplasmic effector
rna-Etr04114.1	Y (0.508)	-	-	Cytoplasmic effector
rna-Etr04115.1	Y (0.773)	-	-	Cytoplasmic effector
rna-Etr04119.1	Y (0.65)	-	-	Cytoplasmic effector
rna-Etr04123.1	Y (0.853)	-	-	Cytoplasmic effector
rna-Etr04125.1	Y (0.785)	-	-	Cytoplasmic effector
rna-Etr04129.1	Y (0.541)	-	-	Cytoplasmic effector
rna-Etr04135.1	Y (0.795)	-	-	Cytoplasmic effector
rna-Etr04136.1	Y (0.875)	-	-	Cytoplasmic effector
rna-Etr04138.1	Y (0.778)	-	-	Cytoplasmic effector
rna-Etr04140.1	-	Y (0.558)	-	Apoplastic effector
rna-Etr04142.1	Y (0.563)	-	-	Cytoplasmic effector
rna-Etr04156.1	Y (0.819)	-	-	Cytoplasmic effector
rna-Etr04158.1	Y (0.886)	-	-	Cytoplasmic effector
rna-Etr04161.1	Y (0.826)	-	-	Cytoplasmic effector
rna-Etr04163.1	Y (0.953)	-	-	Cytoplasmic effector
rna-Etr04167.1	Y (0.573)	-	-	Cytoplasmic effector
rna-Etr04175.1	-	Y (0.508)	-	Apoplastic effector
rna-Etr04176.1	Y (0.756)	-	-	Cytoplasmic effector
rna-Etr04177.1	Y (0.641)	-	-	Cytoplasmic effector
rna-Etr04188.1	Y (0.635)	-	-	Cytoplasmic effector
rna-Etr04200.1	-	Y (0.557)	-	Apoplastic effector
rna-Etr04209.1	-	Y (0.735)	-	Apoplastic effector
rna-Etr04212.1	Y (0.638)	-	-	Cytoplasmic effector
rna-Etr04226.1	Y (0.759)	-	-	Cytoplasmic effector
rna-Etr04229.1	Y (0.637)	-	-	Cytoplasmic effector
rna-Etr04230.1	Y (0.795)	-	-	Cytoplasmic effector
rna-Etr04232.1	Y (0.513)	-	-	Cytoplasmic effector
rna-Etr04234.1	-	Y (0.574)	-	Apoplastic effector
rna-Etr04235.1	Y (0.815)	-	-	Cytoplasmic effector
rna-Etr04244.1	-	Y (0.528)	-	Apoplastic effector
rna-Etr04247.1	Y (0.77)	-	-	Cytoplasmic effector
rna-Etr04250.1	Y (0.896)	-	-	Cytoplasmic effector
rna-Etr04254.1	Y (0.834)	-	-	Cytoplasmic effector
rna-Etr04263.1	Y (0.751)	-	-	Cytoplasmic effector
rna-Etr04286.1	Y (0.749)	-	-	Cytoplasmic effector
rna-Etr04287.1	Y (0.594)	-	-	Cytoplasmic effector
rna-Etr04290.1	Y (0.765)	-	-	Cytoplasmic effector
rna-Etr04291.1	Y (0.81)	-	-	Cytoplasmic effector
rna-Etr04292.1	Y (0.838)	-	-	Cytoplasmic effector
rna-Etr04301.1	Y (0.807)	-	-	Cytoplasmic effector
rna-Etr04303.1	Y (0.767)	-	-	Cytoplasmic effector
rna-Etr04307.1	Y (0.678)	-	-	Cytoplasmic effector
rna-Etr04310.1	Y (0.799)	-	-	Cytoplasmic effector
rna-Etr04311.1	Y (0.618)	-	-	Cytoplasmic effector
rna-Etr04313.1	Y (0.705)	-	-	Cytoplasmic effector
rna-Etr04316.1	Y (0.726)	-	-	Cytoplasmic effector
rna-Etr04318.1	Y (0.5)	-	-	Cytoplasmic effector
rna-Etr04320.1	Y (0.645)	-	-	Cytoplasmic effector
rna-Etr04322.1	Y (0.528)	-	-	Cytoplasmic effector
rna-Etr04330.2	Y (0.658)	-	-	Cytoplasmic effector
rna-Etr04331.1	Y (0.77)	-	-	Cytoplasmic effector
rna-Etr04335.1	Y (0.734)	-	-	Cytoplasmic effector
rna-Etr04340.1	Y (0.708)	-	-	Cytoplasmic effector
rna-Etr04343.1	Y (0.837)	-	-	Cytoplasmic effector
rna-Etr04345.1	Y (0.816)	-	-	Cytoplasmic effector
rna-Etr04347.1	Y (0.776)	-	-	Cytoplasmic effector
rna-Etr04349.1	Y (0.655)	-	-	Cytoplasmic effector
rna-Etr04354.1	Y (0.541)	-	-	Cytoplasmic effector
rna-Etr04363.1	Y (0.808)	-	-	Cytoplasmic effector
rna-Etr04364.1	Y (0.796)	-	-	Cytoplasmic effector
rna-Etr04365.1	Y (0.678)	-	-	Cytoplasmic effector
rna-Etr04366.1	Y (0.702)	-	-	Cytoplasmic effector
rna-Etr04371.1	Y (0.692)	-	-	Cytoplasmic effector
rna-Etr04372.1	Y (0.677)	-	-	Cytoplasmic effector
rna-Etr04376.1	Y (0.929)	-	-	Cytoplasmic effector
rna-Etr04382.1	Y (0.617)	-	-	Cytoplasmic effector
rna-Etr04389.1	-	Y (0.534)	-	Apoplastic effector
rna-Etr04406.1	Y (0.825)	-	-	Cytoplasmic effector
rna-Etr04410.1	Y (0.544)	-	-	Cytoplasmic effector
rna-Etr04412.1	Y (0.834)	-	-	Cytoplasmic effector
rna-Etr04413.1	Y (0.751)	-	-	Cytoplasmic effector
rna-Etr04414.1	Y (0.956)	-	-	Cytoplasmic effector
rna-Etr04418.1	Y (0.625)	-	-	Cytoplasmic effector
rna-Etr04421.1	Y (0.589)	-	-	Cytoplasmic effector
rna-Etr04422.1	Y (0.768)	-	-	Cytoplasmic effector
rna-Etr04424.1	Y (0.569)	-	-	Cytoplasmic effector
rna-Etr04426.1	Y (0.636)	-	-	Cytoplasmic effector
rna-Etr04429.1	-	Y (0.507)	-	Apoplastic effector
rna-Etr04430.1	Y (0.707)	-	-	Cytoplasmic effector
rna-Etr04440.1	Y (0.578)	-	-	Cytoplasmic effector
rna-Etr04446.1	Y (0.724)	-	-	Cytoplasmic effector
rna-Etr04449.1	Y (0.711)	-	-	Cytoplasmic effector
rna-Etr04450.1	Y (0.633)	-	-	Cytoplasmic effector
rna-Etr04456.1	Y (0.874)	-	-	Cytoplasmic effector
rna-Etr04458.1	Y (0.64)	-	-	Cytoplasmic effector
rna-Etr04460.1	Y (0.721)	-	-	Cytoplasmic effector
rna-Etr04462.1	Y (0.594)	-	-	Cytoplasmic effector
rna-Etr04466.1	Y (0.779)	-	-	Cytoplasmic effector
rna-Etr04477.1	Y (0.646)	-	-	Cytoplasmic effector
rna-Etr04487.1	Y (0.862)	-	-	Cytoplasmic effector
rna-Etr04489.1	-	Y (0.521)	-	Apoplastic effector
rna-Etr04503.1	-	Y (0.59)	-	Apoplastic effector
rna-Etr04508.1	Y (0.734)	-	-	Cytoplasmic effector
rna-Etr04509.1	Y (0.9)	-	-	Cytoplasmic effector
rna-Etr04510.1	Y (0.64)	-	-	Cytoplasmic effector
rna-Etr04514.1	Y (0.715)	-	-	Cytoplasmic effector
rna-Etr04515.1	Y (0.617)	-	-	Cytoplasmic effector
rna-Etr04516.1	Y (0.732)	-	-	Cytoplasmic effector
rna-Etr04518.1	Y (0.705)	-	-	Cytoplasmic effector
rna-Etr04520.1	Y (0.524)	-	-	Cytoplasmic effector
rna-Etr04526.1	Y (0.502)	-	-	Cytoplasmic effector
rna-Etr04529.1	Y (0.675)	-	-	Cytoplasmic effector
rna-Etr04530.1	Y (0.708)	-	-	Cytoplasmic effector
rna-Etr04533.1	Y (0.676)	-	-	Cytoplasmic effector
rna-Etr04534.1	Y (0.666)	-	-	Cytoplasmic effector
rna-Etr04538.1	Y (0.533)	-	-	Cytoplasmic effector
rna-Etr04539.1	Y (0.741)	-	-	Cytoplasmic effector
rna-Etr04540.1	Y (0.835)	-	-	Cytoplasmic effector
rna-Etr04541.1	Y (0.622)	-	-	Cytoplasmic effector
rna-Etr04543.1	Y (0.91)	-	-	Cytoplasmic effector
rna-Etr04546.1	-	Y (0.579)	-	Apoplastic effector
rna-Etr04554.1	Y (0.619)	-	-	Cytoplasmic effector
rna-Etr04555.1	Y (0.925)	-	-	Cytoplasmic effector
rna-Etr04560.1	Y (0.663)	-	-	Cytoplasmic effector
rna-Etr04563.1	Y (0.706)	-	-	Cytoplasmic effector
rna-Etr04564.1	Y (0.862)	-	-	Cytoplasmic effector
rna-Etr04565.1	Y (0.626)	-	-	Cytoplasmic effector
rna-Etr04568.1	Y (0.704)	-	-	Cytoplasmic effector
rna-Etr04569.1	Y (0.954)	-	-	Cytoplasmic effector
rna-Etr04572.1	Y (0.784)	-	-	Cytoplasmic effector
rna-Etr04573.1	Y (0.664)	-	-	Cytoplasmic effector
rna-Etr04574.1	Y (0.697)	-	-	Cytoplasmic effector
rna-Etr04575.1	Y (0.96)	-	-	Cytoplasmic effector
rna-Etr04582.1	Y (0.667)	-	-	Cytoplasmic effector
rna-Etr04583.1	Y (0.523)	-	-	Cytoplasmic effector
rna-Etr04589.1	Y (0.759)	-	-	Cytoplasmic effector
rna-Etr04591.1	Y (0.626)	-	-	Cytoplasmic effector
rna-Etr04601.1	Y (0.669)	-	-	Cytoplasmic effector
rna-Etr04604.1	Y (0.645)	-	-	Cytoplasmic effector
rna-Etr04612.1	Y (0.674)	-	-	Cytoplasmic effector
rna-Etr04614.1	Y (0.813)	-	-	Cytoplasmic effector
rna-Etr04617.1	Y (0.565)	-	-	Cytoplasmic effector
rna-Etr04619.1	Y (0.644)	-	-	Cytoplasmic effector
rna-Etr04624.1	Y (0.526)	-	-	Cytoplasmic effector
rna-Etr04636.1	Y (0.751)	-	-	Cytoplasmic effector
rna-Etr04637.1	Y (0.987)	-	-	Cytoplasmic effector
rna-Etr04640.1	Y (0.666)	-	-	Cytoplasmic effector
rna-Etr04642.1	Y (0.504)	-	-	Cytoplasmic effector
rna-Etr04647.1	Y (0.813)	-	-	Cytoplasmic effector
rna-Etr04650.1	Y (0.952)	-	-	Cytoplasmic effector
rna-Etr04654.1	Y (0.617)	-	-	Cytoplasmic effector
rna-Etr04656.1	Y (0.572)	-	-	Cytoplasmic effector
rna-Etr04657.1	Y (0.608)	-	-	Cytoplasmic effector
rna-Etr04659.1	Y (0.743)	-	-	Cytoplasmic effector
rna-Etr04660.1	Y (0.597)	-	-	Cytoplasmic effector
rna-Etr04667.1	Y (0.586)	-	-	Cytoplasmic effector
rna-Etr04670.1	Y (0.575)	-	-	Cytoplasmic effector
rna-Etr04674.1	Y (0.673)	-	-	Cytoplasmic effector
rna-Etr04679.1	Y (0.531)	-	-	Cytoplasmic effector
rna-Etr04692.1	Y (0.668)	-	-	Cytoplasmic effector
rna-Etr04693.1	Y (0.615)	-	-	Cytoplasmic effector
rna-Etr04695.1	Y (0.647)	-	-	Cytoplasmic effector
rna-Etr04696.1	Y (0.858)	-	-	Cytoplasmic effector
rna-Etr04697.1	Y (0.625)	-	-	Cytoplasmic effector
rna-Etr04698.1	Y (0.743)	-	-	Cytoplasmic effector
rna-Etr04699.1	Y (0.507)	-	-	Cytoplasmic effector
rna-Etr04703.1	Y (0.591)	-	-	Cytoplasmic effector
rna-Etr04713.1	Y (0.722)	-	-	Cytoplasmic effector
rna-Etr04715.1	Y (0.938)	-	-	Cytoplasmic effector
rna-Etr04718.1	Y (0.73)	-	-	Cytoplasmic effector
rna-Etr04728.1	Y (0.682)	-	-	Cytoplasmic effector
rna-Etr04731.1	-	Y (0.595)	-	Apoplastic effector
rna-Etr04734.1	Y (0.715)	-	-	Cytoplasmic effector
rna-Etr04736.1	Y (0.672)	-	-	Cytoplasmic effector
rna-Etr04737.1	Y (0.739)	-	-	Cytoplasmic effector
rna-Etr04746.3	Y (0.823)	-	-	Cytoplasmic effector
rna-Etr04748.1	Y (0.783)	-	-	Cytoplasmic effector
rna-Etr04751.1	Y (0.557)	-	-	Cytoplasmic effector
rna-Etr04754.1	Y (0.929)	-	-	Cytoplasmic effector
rna-Etr04757.1	Y (0.624)	-	-	Cytoplasmic effector
rna-Etr04758.1	Y (0.672)	-	-	Cytoplasmic effector
rna-Etr04759.1	Y (0.787)	-	-	Cytoplasmic effector
rna-Etr04765.1	Y (0.713)	-	-	Cytoplasmic effector
rna-Etr04767.1	Y (0.662)	-	-	Cytoplasmic effector
rna-Etr04770.1	Y (0.705)	-	-	Cytoplasmic effector
rna-Etr04772.1	Y (0.674)	-	-	Cytoplasmic effector
rna-Etr04778.1	Y (0.51)	-	-	Cytoplasmic effector
rna-Etr04796.1	Y (0.859)	-	-	Cytoplasmic effector
rna-Etr04797.1	Y (0.666)	-	-	Cytoplasmic effector
rna-Etr04798.1	Y (0.604)	-	-	Cytoplasmic effector
rna-Etr04802.1	Y (0.773)	-	-	Cytoplasmic effector
rna-Etr04803.1	Y (0.818)	-	-	Cytoplasmic effector
rna-Etr04808.1	Y (0.737)	-	-	Cytoplasmic effector
rna-Etr04810.1	Y (0.846)	-	-	Cytoplasmic effector
rna-Etr04813.1	Y (0.732)	-	-	Cytoplasmic effector
rna-Etr04819.1	Y (0.915)	-	-	Cytoplasmic effector
rna-Etr04820.1	Y (0.6)	-	-	Cytoplasmic effector
rna-Etr04828.1	Y (0.773)	-	-	Cytoplasmic effector
rna-Etr04834.1	Y (0.553)	-	-	Cytoplasmic effector
rna-Etr04836.1	Y (0.552)	-	-	Cytoplasmic effector
rna-Etr04839.1	Y (0.569)	-	-	Cytoplasmic effector
rna-Etr04850.1	-	Y (0.575)	-	Apoplastic effector
rna-Etr04852.1	Y (0.553)	-	-	Cytoplasmic effector
rna-Etr04860.1	Y (0.596)	-	-	Cytoplasmic effector
rna-Etr04861.1	Y (0.838)	-	-	Cytoplasmic effector
rna-Etr04865.1	-	Y (0.663)	-	Apoplastic effector
rna-Etr04868.1	Y (0.826)	-	-	Cytoplasmic effector
rna-Etr04869.1	Y (0.849)	-	-	Cytoplasmic effector
rna-Etr04873.1	Y (0.674)	-	-	Cytoplasmic effector
rna-Etr04874.1	Y (0.511)	-	-	Cytoplasmic effector
rna-Etr04877.1	Y (0.572)	-	-	Cytoplasmic effector
rna-Etr04879.1	Y (0.677)	-	-	Cytoplasmic effector
rna-Etr04882.1	Y (0.728)	-	-	Cytoplasmic effector
rna-Etr04883.1	Y (0.577)	-	-	Cytoplasmic effector
rna-Etr04885.1	Y (0.553)	-	-	Cytoplasmic effector
rna-Etr04886.1	Y (0.733)	-	-	Cytoplasmic effector
rna-Etr04887.1	Y (0.722)	-	-	Cytoplasmic effector
rna-Etr04891.1	Y (0.524)	-	-	Cytoplasmic effector
rna-Etr04898.1	-	Y (0.733)	-	Apoplastic effector
rna-Etr04905.1	Y (0.703)	-	-	Cytoplasmic effector
rna-Etr04915.1	Y (0.505)	-	-	Cytoplasmic effector
rna-Etr04916.1	Y (0.595)	-	-	Cytoplasmic effector
rna-Etr04917.1	Y (0.58)	-	-	Cytoplasmic effector
rna-Etr04923.1	Y (0.56)	-	-	Cytoplasmic effector
rna-Etr04925.1	Y (0.695)	-	-	Cytoplasmic effector
rna-Etr04930.1	Y (0.677)	-	-	Cytoplasmic effector
rna-Etr04937.1	Y (0.57)	-	-	Cytoplasmic effector
rna-Etr04941.1	Y (0.666)	-	-	Cytoplasmic effector
rna-Etr04942.1	Y (0.916)	-	-	Cytoplasmic effector
rna-Etr04943.5	Y (0.715)	-	-	Cytoplasmic effector
rna-Etr04944.1	Y (0.811)	-	-	Cytoplasmic effector
rna-Etr04945.1	Y (0.748)	-	-	Cytoplasmic effector
rna-Etr04946.1	Y (0.771)	-	-	Cytoplasmic effector
rna-Etr04950.1	Y (0.513)	-	-	Cytoplasmic effector
rna-Etr04953.1	Y (0.789)	-	-	Cytoplasmic effector
rna-Etr04957.2	Y (0.715)	-	-	Cytoplasmic effector
rna-Etr04961.1	Y (0.713)	-	-	Cytoplasmic effector
rna-Etr04963.1	Y (0.714)	-	-	Cytoplasmic effector
rna-Etr04966.1	Y (0.783)	-	-	Cytoplasmic effector
rna-Etr04967.1	Y (0.516)	Y (0.525)	-	Apoplastic/cytoplasmic effector
rna-Etr04970.1	Y (0.636)	-	-	Cytoplasmic effector
rna-Etr04971.1	Y (0.823)	-	-	Cytoplasmic effector
rna-Etr04973.1	-	Y (0.618)	-	Apoplastic effector
rna-Etr04978.1	Y (0.542)	-	-	Cytoplasmic effector
rna-Etr04980.1	Y (0.716)	-	-	Cytoplasmic effector
rna-Etr04986.1	Y (0.922)	Y (0.859)	-	Cytoplasmic/apoplastic effector
rna-Etr04990.1	Y (0.703)	-	-	Cytoplasmic effector
rna-Etr04991.1	Y (0.59)	-	-	Cytoplasmic effector
rna-Etr04998.1	Y (0.673)	-	-	Cytoplasmic effector
rna-Etr05001.1	Y (0.81)	-	-	Cytoplasmic effector
rna-Etr05004.1	Y (0.545)	-	-	Cytoplasmic effector
rna-Etr05008.1	Y (0.663)	-	-	Cytoplasmic effector
rna-Etr05013.1	Y (0.537)	-	-	Cytoplasmic effector
rna-Etr05015.2	Y (0.682)	-	-	Cytoplasmic effector
rna-Etr05016.1	Y (0.523)	Y (0.513)	-	Cytoplasmic/apoplastic effector
rna-Etr05017.1	Y (0.894)	-	-	Cytoplasmic effector
rna-Etr05020.1	Y (0.62)	-	-	Cytoplasmic effector
rna-Etr05022.1	Y (0.725)	-	-	Cytoplasmic effector
rna-Etr05025.1	Y (0.779)	-	-	Cytoplasmic effector
rna-Etr05026.1	Y (0.555)	-	-	Cytoplasmic effector
rna-Etr05028.1	Y (0.615)	-	-	Cytoplasmic effector
rna-Etr05030.1	Y (0.602)	-	-	Cytoplasmic effector
rna-Etr05038.1	Y (0.797)	-	-	Cytoplasmic effector
rna-Etr05041.1	Y (0.66)	-	-	Cytoplasmic effector
rna-Etr05046.1	Y (0.62)	-	-	Cytoplasmic effector
rna-Etr05048.1	Y (0.75)	-	-	Cytoplasmic effector
rna-Etr05056.1	Y (0.702)	-	-	Cytoplasmic effector
rna-Etr05057.1	Y (0.919)	-	-	Cytoplasmic effector
rna-Etr05058.1	Y (0.891)	-	-	Cytoplasmic effector
rna-Etr05060.1	Y (0.724)	-	-	Cytoplasmic effector
rna-Etr05061.1	Y (0.654)	-	-	Cytoplasmic effector
rna-Etr05063.1	Y (0.575)	-	-	Cytoplasmic effector
rna-Etr05068.1	Y (0.744)	Y (0.512)	-	Cytoplasmic/apoplastic effector
rna-Etr05070.1	Y (0.667)	-	-	Cytoplasmic effector
rna-Etr05071.1	Y (0.583)	-	-	Cytoplasmic effector
rna-Etr05073.1	Y (0.593)	-	-	Cytoplasmic effector
rna-Etr05075.1	Y (0.869)	-	-	Cytoplasmic effector
rna-Etr05077.1	Y (0.668)	-	-	Cytoplasmic effector
rna-Etr05082.1	Y (0.551)	-	-	Cytoplasmic effector
rna-Etr05084.2	Y (0.693)	-	-	Cytoplasmic effector
rna-Etr05085.1	Y (0.51)	-	-	Cytoplasmic effector
rna-Etr05087.1	Y (0.764)	-	-	Cytoplasmic effector
rna-Etr05088.1	Y (0.789)	-	-	Cytoplasmic effector
rna-Etr05103.1	Y (0.808)	-	-	Cytoplasmic effector
rna-Etr05104.1	Y (0.803)	-	-	Cytoplasmic effector
rna-Etr05111.1	Y (0.749)	-	-	Cytoplasmic effector
rna-Etr05112.1	-	Y (0.929)	-	Apoplastic effector
rna-Etr05113.1	Y (0.681)	-	-	Cytoplasmic effector
rna-Etr05115.1	Y (0.608)	-	-	Cytoplasmic effector
rna-Etr05127.1	Y (0.727)	-	-	Cytoplasmic effector
rna-Etr05131.1	Y (0.533)	-	-	Cytoplasmic effector
rna-Etr05135.1	Y (0.622)	-	-	Cytoplasmic effector
rna-Etr05136.1	Y (0.633)	-	-	Cytoplasmic effector
rna-Etr05140.1	Y (0.518)	-	-	Cytoplasmic effector
rna-Etr05145.1	Y (0.783)	-	-	Cytoplasmic effector
rna-Etr05147.1	Y (0.697)	-	-	Cytoplasmic effector
rna-Etr05151.1	Y (0.77)	-	-	Cytoplasmic effector
rna-Etr05153.1	Y (0.541)	-	-	Cytoplasmic effector
rna-Etr05154.1	Y (0.815)	Y (0.522)	-	Cytoplasmic/apoplastic effector
rna-Etr05156.1	Y (0.641)	-	-	Cytoplasmic effector
rna-Etr05159.1	Y (0.68)	-	-	Cytoplasmic effector
rna-Etr05160.1	Y (0.604)	-	-	Cytoplasmic effector
rna-Etr05161.1	-	Y (0.642)	-	Apoplastic effector
rna-Etr05162.1	Y (0.519)	-	-	Cytoplasmic effector
rna-Etr05163.1	Y (0.605)	-	-	Cytoplasmic effector
rna-Etr05166.1	Y (0.619)	-	-	Cytoplasmic effector
rna-Etr05167.1	Y (0.712)	-	-	Cytoplasmic effector
rna-Etr05171.1	Y (0.542)	-	-	Cytoplasmic effector
rna-Etr05181.1	Y (0.834)	-	-	Cytoplasmic effector
rna-Etr05185.1	Y (0.597)	-	-	Cytoplasmic effector
rna-Etr05192.1	Y (0.608)	-	-	Cytoplasmic effector
rna-Etr05197.1	-	Y (0.53)	-	Apoplastic effector
rna-Etr05200.1	Y (0.834)	-	-	Cytoplasmic effector
rna-Etr05201.1	Y (0.575)	-	-	Cytoplasmic effector
rna-Etr05205.1	Y (0.645)	-	-	Cytoplasmic effector
rna-Etr05207.1	-	Y (0.716)	-	Apoplastic effector
rna-Etr05208.1	Y (0.685)	-	-	Cytoplasmic effector
rna-Etr05210.1	Y (0.731)	-	-	Cytoplasmic effector
rna-Etr05218.2	Y (0.804)	-	-	Cytoplasmic effector
rna-Etr05223.1	Y (0.832)	-	-	Cytoplasmic effector
rna-Etr05224.1	Y (0.546)	-	-	Cytoplasmic effector
rna-Etr05225.1	Y (0.657)	-	-	Cytoplasmic effector
rna-Etr05226.1	Y (0.662)	-	-	Cytoplasmic effector
rna-Etr05227.1	Y (0.603)	-	-	Cytoplasmic effector
rna-Etr05233.1	Y (0.708)	-	-	Cytoplasmic effector
rna-Etr05238.1	Y (0.631)	-	-	Cytoplasmic effector
rna-Etr05244.1	Y (0.891)	-	-	Cytoplasmic effector
rna-Etr05252.1	Y (0.748)	-	-	Cytoplasmic effector
rna-Etr05254.1	Y (0.694)	-	-	Cytoplasmic effector
rna-Etr05256.1	Y (0.552)	-	-	Cytoplasmic effector
rna-Etr05257.1	Y (0.829)	-	-	Cytoplasmic effector
rna-Etr05258.1	Y (0.842)	-	-	Cytoplasmic effector
rna-Etr05260.1	Y (0.579)	-	-	Cytoplasmic effector
rna-Etr05272.1	Y (0.627)	-	-	Cytoplasmic effector
rna-Etr05277.1	Y (0.645)	-	-	Cytoplasmic effector
rna-Etr05286.1	Y (0.889)	-	-	Cytoplasmic effector
rna-Etr05287.1	Y (0.728)	-	-	Cytoplasmic effector
rna-Etr05288.1	Y (0.748)	-	-	Cytoplasmic effector
rna-Etr05295.1	Y (0.888)	-	-	Cytoplasmic effector
rna-Etr05304.1	Y (0.743)	-	-	Cytoplasmic effector
rna-Etr05307.1	Y (0.641)	-	-	Cytoplasmic effector
rna-Etr05316.1	-	Y (0.845)	-	Apoplastic effector
rna-Etr05319.1	Y (0.665)	-	-	Cytoplasmic effector
rna-Etr05327.1	Y (0.529)	-	-	Cytoplasmic effector
rna-Etr05329.1	Y (0.586)	-	-	Cytoplasmic effector
rna-Etr05333.1	Y (0.534)	-	-	Cytoplasmic effector
rna-Etr05342.1	Y (0.534)	-	-	Cytoplasmic effector
rna-Etr05343.1	Y (0.637)	-	-	Cytoplasmic effector
rna-Etr05348.1	Y (0.697)	-	-	Cytoplasmic effector
rna-Etr05351.1	Y (0.722)	-	-	Cytoplasmic effector
rna-Etr05353.1	Y (0.603)	-	-	Cytoplasmic effector
rna-Etr05357.1	Y (0.767)	-	-	Cytoplasmic effector
rna-Etr05358.1	Y (0.535)	-	-	Cytoplasmic effector
rna-Etr05360.1	Y (0.751)	-	-	Cytoplasmic effector
rna-Etr05361.2	Y (0.51)	-	-	Cytoplasmic effector
rna-Etr05367.1	Y (0.86)	-	-	Cytoplasmic effector
rna-Etr05377.1	Y (0.688)	-	-	Cytoplasmic effector
rna-Etr05379.1	Y (0.52)	-	-	Cytoplasmic effector
rna-Etr05390.1	Y (0.562)	-	-	Cytoplasmic effector
rna-Etr05392.1	Y (0.776)	-	-	Cytoplasmic effector
rna-Etr05398.1	Y (0.819)	-	-	Cytoplasmic effector
rna-Etr05405.1	Y (0.615)	-	-	Cytoplasmic effector
rna-Etr05406.1	Y (0.7)	-	-	Cytoplasmic effector
rna-Etr05414.1	-	Y (0.504)	-	Apoplastic effector
rna-Etr05415.1	Y (0.563)	-	-	Cytoplasmic effector
rna-Etr05417.1	Y (0.616)	-	-	Cytoplasmic effector
rna-Etr05421.1	Y (0.543)	-	-	Cytoplasmic effector
rna-Etr05427.1	-	Y (0.542)	-	Apoplastic effector
rna-Etr05432.1	Y (0.574)	-	-	Cytoplasmic effector
rna-Etr05433.1	Y (0.847)	-	-	Cytoplasmic effector
rna-Etr05442.1	Y (0.51)	-	-	Cytoplasmic effector
rna-Etr05448.1	Y (0.569)	-	-	Cytoplasmic effector
rna-Etr05449.1	Y (0.649)	-	-	Cytoplasmic effector
rna-Etr05450.1	Y (0.796)	-	-	Cytoplasmic effector
rna-Etr05451.1	Y (0.501)	-	-	Cytoplasmic effector
rna-Etr05452.1	Y (0.696)	-	-	Cytoplasmic effector
rna-Etr05457.1	Y (0.789)	-	-	Cytoplasmic effector
rna-Etr05460.1	Y (0.806)	-	-	Cytoplasmic effector
rna-Etr05464.1	Y (0.699)	-	-	Cytoplasmic effector
rna-Etr05471.1	Y (0.625)	-	-	Cytoplasmic effector
rna-Etr05478.1	Y (0.688)	-	-	Cytoplasmic effector
rna-Etr05481.1	Y (0.789)	-	-	Cytoplasmic effector
rna-Etr05482.1	Y (0.503)	-	-	Cytoplasmic effector
rna-Etr05483.1	Y (0.685)	-	-	Cytoplasmic effector
rna-Etr05485.1	Y (0.59)	-	-	Cytoplasmic effector
rna-Etr05487.1	Y (0.732)	-	-	Cytoplasmic effector
rna-Etr05488.1	Y (0.591)	-	-	Cytoplasmic effector
rna-Etr05489.1	Y (0.607)	-	-	Cytoplasmic effector
rna-Etr05494.1	Y (0.692)	-	-	Cytoplasmic effector
rna-Etr05495.1	Y (0.616)	-	-	Cytoplasmic effector
rna-Etr05497.1	Y (0.677)	-	-	Cytoplasmic effector
rna-Etr05499.1	Y (0.709)	-	-	Cytoplasmic effector
rna-Etr05506.1	Y (0.744)	-	-	Cytoplasmic effector
rna-Etr05510.1	Y (0.565)	-	-	Cytoplasmic effector
rna-Etr05513.1	Y (0.664)	-	-	Cytoplasmic effector
rna-Etr05517.1	Y (0.758)	-	-	Cytoplasmic effector
rna-Etr05519.1	Y (0.845)	Y (0.545)	-	Cytoplasmic/apoplastic effector
rna-Etr05526.1	Y (0.74)	-	-	Cytoplasmic effector
rna-Etr05530.1	Y (0.727)	-	-	Cytoplasmic effector
rna-Etr05536.1	Y (0.74)	-	-	Cytoplasmic effector
rna-Etr05553.1	-	Y (0.806)	-	Apoplastic effector
rna-Etr05561.1	Y (0.831)	-	-	Cytoplasmic effector
rna-Etr05579.1	Y (0.565)	-	-	Cytoplasmic effector
rna-Etr05582.1	Y (0.832)	-	-	Cytoplasmic effector
rna-Etr05587.1	Y (0.851)	-	-	Cytoplasmic effector
rna-Etr05592.1	Y (0.708)	Y (0.676)	-	Cytoplasmic/apoplastic effector
rna-Etr05598.1	Y (0.514)	-	-	Cytoplasmic effector
rna-Etr05600.1	Y (0.646)	-	-	Cytoplasmic effector
rna-Etr05601.1	Y (0.806)	-	-	Cytoplasmic effector
rna-Etr05602.1	Y (0.736)	-	-	Cytoplasmic effector
rna-Etr05603.1	Y (0.549)	-	-	Cytoplasmic effector
rna-Etr05607.1	Y (0.609)	-	-	Cytoplasmic effector
rna-Etr05611.1	Y (0.931)	-	-	Cytoplasmic effector
rna-Etr05617.1	Y (0.71)	-	-	Cytoplasmic effector
rna-Etr05619.1	Y (0.887)	-	-	Cytoplasmic effector
rna-Etr05622.1	Y (0.913)	-	-	Cytoplasmic effector
rna-Etr05628.1	Y (0.706)	-	-	Cytoplasmic effector
rna-Etr05634.1	Y (0.891)	-	-	Cytoplasmic effector
rna-Etr05635.1	Y (0.799)	-	-	Cytoplasmic effector
rna-Etr05636.1	Y (0.614)	-	-	Cytoplasmic effector
rna-Etr05638.1	Y (0.73)	-	-	Cytoplasmic effector
rna-Etr05645.1	Y (0.632)	-	-	Cytoplasmic effector
rna-Etr05646.1	Y (0.78)	-	-	Cytoplasmic effector
rna-Etr05647.1	Y (0.74)	-	-	Cytoplasmic effector
rna-Etr05649.1	Y (0.822)	-	-	Cytoplasmic effector
rna-Etr05658.1	Y (0.911)	-	-	Cytoplasmic effector
rna-Etr05659.1	Y (0.818)	-	-	Cytoplasmic effector
rna-Etr05661.1	Y (0.596)	-	-	Cytoplasmic effector
rna-Etr05669.1	Y (0.542)	-	-	Cytoplasmic effector
rna-Etr05670.1	Y (0.707)	-	-	Cytoplasmic effector
rna-Etr05671.1	Y (0.824)	-	-	Cytoplasmic effector
rna-Etr05682.1	Y (0.546)	-	-	Cytoplasmic effector
rna-Etr05684.1	Y (0.747)	-	-	Cytoplasmic effector
rna-Etr05685.1	Y (0.641)	-	-	Cytoplasmic effector
rna-Etr05687.1	Y (0.738)	-	-	Cytoplasmic effector
rna-Etr05689.1	Y (0.75)	-	-	Cytoplasmic effector
rna-Etr05691.1	Y (0.916)	-	-	Cytoplasmic effector
rna-Etr05700.1	Y (0.832)	-	-	Cytoplasmic effector
rna-Etr05703.1	Y (0.826)	-	-	Cytoplasmic effector
rna-Etr05705.1	Y (0.938)	-	-	Cytoplasmic effector
rna-Etr05711.1	Y (0.663)	-	-	Cytoplasmic effector
rna-Etr05713.1	Y (0.88)	-	-	Cytoplasmic effector
rna-Etr05715.1	Y (0.717)	-	-	Cytoplasmic effector
rna-Etr05716.1	Y (0.504)	Y (0.759)	-	Apoplastic/cytoplasmic effector
rna-Etr05718.1	Y (0.833)	-	-	Cytoplasmic effector
rna-Etr05726.1	Y (0.824)	-	-	Cytoplasmic effector
rna-Etr05727.1	Y (0.701)	-	-	Cytoplasmic effector
rna-Etr05728.1	Y (0.596)	-	-	Cytoplasmic effector
rna-Etr05729.1	Y (0.88)	-	-	Cytoplasmic effector
rna-Etr05730.1	Y (0.722)	-	-	Cytoplasmic effector
rna-Etr05731.1	Y (0.892)	-	-	Cytoplasmic effector
rna-Etr05732.1	Y (0.694)	-	-	Cytoplasmic effector
rna-Etr05734.1	Y (0.524)	-	-	Cytoplasmic effector
rna-Etr05736.1	Y (0.784)	-	-	Cytoplasmic effector
rna-Etr05741.1	Y (0.771)	-	-	Cytoplasmic effector
rna-Etr05745.1	Y (0.752)	-	-	Cytoplasmic effector
rna-Etr05746.1	Y (0.647)	-	-	Cytoplasmic effector
rna-Etr05747.1	Y (0.807)	-	-	Cytoplasmic effector
rna-Etr05754.1	-	Y (0.67)	-	Apoplastic effector
rna-Etr05764.1	Y (0.73)	-	-	Cytoplasmic effector
rna-Etr05770.1	Y (0.799)	-	-	Cytoplasmic effector
rna-Etr05773.1	Y (0.681)	-	-	Cytoplasmic effector
rna-Etr05775.1	Y (0.836)	-	-	Cytoplasmic effector
rna-Etr05780.1	Y (0.781)	-	-	Cytoplasmic effector
rna-Etr05784.1	Y (0.839)	-	-	Cytoplasmic effector
rna-Etr05788.1	Y (0.776)	-	-	Cytoplasmic effector
rna-Etr05793.1	Y (0.74)	-	-	Cytoplasmic effector
rna-Etr05794.1	-	Y (0.508)	-	Apoplastic effector
rna-Etr05796.1	Y (0.5)	-	-	Cytoplasmic effector
rna-Etr05797.1	Y (0.852)	-	-	Cytoplasmic effector
rna-Etr05798.1	Y (0.743)	-	-	Cytoplasmic effector
rna-Etr05799.1	Y (0.605)	-	-	Cytoplasmic effector
rna-Etr05800.1	Y (0.647)	-	-	Cytoplasmic effector
rna-Etr05801.1	Y (0.709)	-	-	Cytoplasmic effector
rna-Etr05802.1	Y (0.722)	-	-	Cytoplasmic effector
rna-Etr05803.1	Y (0.774)	-	-	Cytoplasmic effector
rna-Etr05807.1	Y (0.702)	-	-	Cytoplasmic effector
rna-Etr05808.1	Y (0.762)	-	-	Cytoplasmic effector
rna-Etr05809.1	Y (0.643)	-	-	Cytoplasmic effector
rna-Etr05810.1	Y (0.802)	-	-	Cytoplasmic effector
rna-Etr05813.1	Y (0.672)	-	-	Cytoplasmic effector
rna-Etr05816.1	Y (0.793)	-	-	Cytoplasmic effector
rna-Etr05817.1	Y (0.736)	-	-	Cytoplasmic effector
rna-Etr05818.1	Y (0.845)	-	-	Cytoplasmic effector
rna-Etr05819.1	Y (0.893)	-	-	Cytoplasmic effector
rna-Etr05829.1	Y (0.803)	-	-	Cytoplasmic effector
rna-Etr05832.1	Y (0.601)	-	-	Cytoplasmic effector
rna-Etr05835.1	Y (0.754)	-	-	Cytoplasmic effector
rna-Etr05840.1	Y (0.514)	-	-	Cytoplasmic effector
rna-Etr05844.1	-	Y (0.563)	-	Apoplastic effector
rna-Etr05845.1	Y (0.946)	-	-	Cytoplasmic effector
rna-Etr05850.1	Y (0.533)	-	-	Cytoplasmic effector
rna-Etr05851.1	Y (0.844)	-	-	Cytoplasmic effector
rna-Etr05854.1	Y (0.54)	-	-	Cytoplasmic effector
rna-Etr05857.1	Y (0.7)	-	-	Cytoplasmic effector
rna-Etr05860.1	Y (0.825)	-	-	Cytoplasmic effector
rna-Etr05861.1	Y (0.648)	-	-	Cytoplasmic effector
rna-Etr05864.1	Y (0.708)	-	-	Cytoplasmic effector
rna-Etr05865.1	Y (0.843)	-	-	Cytoplasmic effector
rna-Etr05874.1	Y (0.661)	-	-	Cytoplasmic effector
rna-Etr05879.1	Y (0.68)	-	-	Cytoplasmic effector
rna-Etr05889.1	Y (0.631)	-	-	Cytoplasmic effector
rna-Etr05890.1	Y (0.508)	-	-	Cytoplasmic effector
rna-Etr05893.1	Y (0.881)	-	-	Cytoplasmic effector
rna-Etr05895.1	Y (0.831)	-	-	Cytoplasmic effector
rna-Etr05898.1	Y (0.881)	-	-	Cytoplasmic effector
rna-Etr05903.1	Y (0.91)	-	-	Cytoplasmic effector
rna-Etr05904.1	Y (0.636)	-	-	Cytoplasmic effector
rna-Etr05909.1	Y (0.769)	-	-	Cytoplasmic effector
rna-Etr05910.1	Y (0.645)	-	-	Cytoplasmic effector
rna-Etr05912.1	Y (0.65)	-	-	Cytoplasmic effector
rna-Etr05914.1	Y (0.573)	-	-	Cytoplasmic effector
rna-Etr05915.1	Y (0.588)	-	-	Cytoplasmic effector
rna-Etr05920.1	Y (0.939)	-	-	Cytoplasmic effector
rna-Etr05921.1	Y (0.776)	-	-	Cytoplasmic effector
rna-Etr05923.1	Y (0.699)	-	-	Cytoplasmic effector
rna-Etr05925.1	Y (0.792)	-	-	Cytoplasmic effector
rna-Etr05927.1	Y (0.731)	-	-	Cytoplasmic effector
rna-Etr05934.1	Y (0.951)	-	-	Cytoplasmic effector
rna-Etr05942.1	Y (0.512)	-	-	Cytoplasmic effector
rna-Etr05943.1	Y (0.569)	-	-	Cytoplasmic effector
rna-Etr05950.1	Y (0.58)	-	-	Cytoplasmic effector
rna-Etr05955.1	Y (0.937)	-	-	Cytoplasmic effector
rna-Etr05959.1	Y (0.786)	-	-	Cytoplasmic effector
rna-Etr05962.1	Y (0.891)	-	-	Cytoplasmic effector
rna-Etr05965.1	Y (0.515)	-	-	Cytoplasmic effector
rna-Etr05970.1	Y (0.598)	-	-	Cytoplasmic effector
rna-Etr05974.1	Y (0.644)	-	-	Cytoplasmic effector
rna-Etr05975.1	Y (0.872)	-	-	Cytoplasmic effector
rna-Etr05976.1	Y (0.55)	-	-	Cytoplasmic effector
rna-Etr05979.1	Y (0.632)	-	-	Cytoplasmic effector
rna-Etr05981.1	Y (0.743)	-	-	Cytoplasmic effector
rna-Etr05984.1	Y (0.691)	-	-	Cytoplasmic effector
rna-Etr05985.1	Y (0.757)	-	-	Cytoplasmic effector
rna-Etr05986.1	Y (0.788)	-	-	Cytoplasmic effector
rna-Etr05987.1	Y (0.858)	-	-	Cytoplasmic effector
rna-Etr05988.1	Y (0.801)	-	-	Cytoplasmic effector
rna-Etr05989.1	Y (0.685)	-	-	Cytoplasmic effector
rna-Etr05992.1	Y (0.868)	-	-	Cytoplasmic effector
rna-Etr05993.1	Y (0.67)	-	-	Cytoplasmic effector
rna-Etr05994.1	Y (0.778)	-	-	Cytoplasmic effector
rna-Etr05995.1	Y (0.515)	-	-	Cytoplasmic effector
rna-Etr05997.1	Y (0.842)	-	-	Cytoplasmic effector
rna-Etr05998.1	Y (0.576)	-	-	Cytoplasmic effector
rna-Etr05999.1	Y (0.688)	-	-	Cytoplasmic effector
rna-Etr06000.1	Y (0.854)	-	-	Cytoplasmic effector
rna-Etr06001.1	Y (0.688)	Y (0.587)	-	Cytoplasmic/apoplastic effector
rna-Etr06009.1	Y (0.773)	-	-	Cytoplasmic effector
rna-Etr06011.1	Y (0.798)	-	-	Cytoplasmic effector
rna-Etr06012.1	Y (0.532)	-	-	Cytoplasmic effector
rna-Etr06016.1	Y (0.629)	-	-	Cytoplasmic effector
rna-Etr06017.1	Y (0.633)	-	-	Cytoplasmic effector
rna-Etr06019.1	Y (0.647)	-	-	Cytoplasmic effector
rna-Etr06022.1	Y (0.717)	-	-	Cytoplasmic effector
rna-Etr06027.1	Y (0.576)	-	-	Cytoplasmic effector
rna-Etr06028.1	Y (0.587)	-	-	Cytoplasmic effector
rna-Etr06033.1	Y (0.541)	-	-	Cytoplasmic effector
rna-Etr06034.1	Y (0.574)	-	-	Cytoplasmic effector
rna-Etr06036.1	Y (0.792)	-	-	Cytoplasmic effector
rna-Etr06044.1	Y (0.694)	-	-	Cytoplasmic effector
rna-Etr06045.1	Y (0.908)	-	-	Cytoplasmic effector
rna-Etr06047.1	Y (0.586)	Y (0.686)	-	Apoplastic/cytoplasmic effector
rna-Etr06051.1	Y (0.788)	-	-	Cytoplasmic effector
rna-Etr06053.1	Y (0.79)	-	-	Cytoplasmic effector
rna-Etr06054.1	Y (0.786)	-	-	Cytoplasmic effector
rna-Etr06056.1	Y (0.842)	-	-	Cytoplasmic effector
rna-Etr06063.1	Y (0.655)	-	-	Cytoplasmic effector
rna-Etr06068.1	Y (0.741)	-	-	Cytoplasmic effector
rna-Etr06071.1	Y (0.614)	-	-	Cytoplasmic effector
rna-Etr06074.1	Y (0.914)	-	-	Cytoplasmic effector
rna-Etr06076.1	Y (0.546)	-	-	Cytoplasmic effector
rna-Etr06079.1	Y (0.907)	-	-	Cytoplasmic effector
rna-Etr06083.1	Y (0.872)	-	-	Cytoplasmic effector
rna-Etr06091.1	Y (0.508)	-	-	Cytoplasmic effector
rna-Etr06092.1	-	Y (0.512)	-	Apoplastic effector
rna-Etr06094.1	Y (0.751)	-	-	Cytoplasmic effector
rna-Etr06095.1	Y (0.795)	-	-	Cytoplasmic effector
rna-Etr06096.1	Y (0.772)	-	-	Cytoplasmic effector
rna-Etr06098.1	Y (0.665)	-	-	Cytoplasmic effector
rna-Etr06104.1	-	Y (0.626)	-	Apoplastic effector
rna-Etr06106.1	Y (0.598)	-	-	Cytoplasmic effector
rna-Etr06117.1	Y (0.516)	-	-	Cytoplasmic effector
rna-Etr06118.1	Y (0.528)	-	-	Cytoplasmic effector
rna-Etr06121.1	Y (0.699)	-	-	Cytoplasmic effector
rna-Etr06124.1	Y (0.689)	-	-	Cytoplasmic effector
rna-Etr06125.1	Y (0.822)	-	-	Cytoplasmic effector
rna-Etr06126.1	Y (0.904)	-	-	Cytoplasmic effector
rna-Etr06128.1	Y (0.74)	-	-	Cytoplasmic effector
rna-Etr06134.1	Y (0.663)	-	-	Cytoplasmic effector
rna-Etr06135.1	Y (0.686)	-	-	Cytoplasmic effector
rna-Etr06136.1	Y (0.508)	-	-	Cytoplasmic effector
rna-Etr06137.1	-	Y (0.691)	-	Apoplastic effector
rna-Etr06143.1	Y (0.501)	-	-	Cytoplasmic effector
rna-Etr06144.1	Y (0.793)	-	-	Cytoplasmic effector
rna-Etr06146.1	Y (0.557)	-	-	Cytoplasmic effector
rna-Etr06147.1	Y (0.701)	Y (0.683)	-	Cytoplasmic/apoplastic effector
rna-Etr06148.1	Y (0.781)	-	-	Cytoplasmic effector
rna-Etr06149.1	Y (0.709)	-	-	Cytoplasmic effector
rna-Etr06152.1	Y (0.89)	-	-	Cytoplasmic effector
rna-Etr06161.1	Y (0.571)	-	-	Cytoplasmic effector
rna-Etr06162.1	Y (0.619)	-	-	Cytoplasmic effector
rna-Etr06165.1	Y (0.67)	-	-	Cytoplasmic effector
rna-Etr06168.4	Y (0.535)	-	-	Cytoplasmic effector
rna-Etr06169.1	Y (0.684)	-	-	Cytoplasmic effector
rna-Etr06170.1	Y (0.605)	-	-	Cytoplasmic effector
rna-Etr06179.1	Y (0.849)	-	-	Cytoplasmic effector
rna-Etr06184.1	Y (0.804)	-	-	Cytoplasmic effector
rna-Etr06185.1	Y (0.75)	-	-	Cytoplasmic effector
rna-Etr06186.1	Y (0.873)	-	-	Cytoplasmic effector
rna-Etr06188.1	Y (0.796)	-	-	Cytoplasmic effector
rna-Etr06192.1	Y (0.667)	-	-	Cytoplasmic effector
rna-Etr06198.1	Y (0.793)	-	-	Cytoplasmic effector
rna-Etr06201.1	Y (0.861)	-	-	Cytoplasmic effector
rna-Etr06202.1	Y (0.984)	-	-	Cytoplasmic effector
rna-Etr06203.1	Y (0.71)	-	-	Cytoplasmic effector
rna-Etr06208.1	Y (0.719)	-	-	Cytoplasmic effector
rna-Etr06209.1	Y (0.555)	-	-	Cytoplasmic effector
rna-Etr06222.1	Y (0.76)	-	-	Cytoplasmic effector
rna-Etr06225.1	Y (0.514)	-	-	Cytoplasmic effector
rna-Etr06226.1	Y (0.735)	-	-	Cytoplasmic effector
rna-Etr06229.1	Y (0.817)	-	-	Cytoplasmic effector
rna-Etr06232.1	Y (0.686)	-	-	Cytoplasmic effector
rna-Etr06233.1	Y (0.655)	-	-	Cytoplasmic effector
rna-Etr06235.1	Y (0.8)	-	-	Cytoplasmic effector
rna-Etr06236.1	Y (0.627)	-	-	Cytoplasmic effector
rna-Etr06245.1	Y (0.857)	-	-	Cytoplasmic effector
rna-Etr06246.1	Y (0.843)	-	-	Cytoplasmic effector
rna-Etr06248.1	Y (0.625)	-	-	Cytoplasmic effector
rna-Etr06257.1	Y (0.778)	-	-	Cytoplasmic effector
rna-Etr06262.1	Y (0.525)	-	-	Cytoplasmic effector
rna-Etr06266.1	Y (0.775)	-	-	Cytoplasmic effector
rna-Etr06275.1	Y (0.563)	-	-	Cytoplasmic effector
rna-Etr06276.1	Y (0.777)	-	-	Cytoplasmic effector
rna-Etr06279.1	Y (0.623)	-	-	Cytoplasmic effector
rna-Etr06282.1	Y (0.923)	-	-	Cytoplasmic effector
rna-Etr06286.1	Y (0.656)	-	-	Cytoplasmic effector
rna-Etr06287.1	Y (0.838)	-	-	Cytoplasmic effector
rna-Etr06290.1	Y (0.523)	-	-	Cytoplasmic effector
rna-Etr06291.1	Y (0.577)	-	-	Cytoplasmic effector
rna-Etr06298.1	Y (0.627)	-	-	Cytoplasmic effector
rna-Etr06299.2	Y (0.574)	-	-	Cytoplasmic effector
rna-Etr06301.1	Y (0.894)	-	-	Cytoplasmic effector
rna-Etr06305.1	Y (0.992)	-	-	Cytoplasmic effector
rna-Etr06307.1	Y (0.775)	-	-	Cytoplasmic effector
rna-Etr06310.1	Y (0.625)	-	-	Cytoplasmic effector
rna-Etr06312.1	Y (0.59)	-	-	Cytoplasmic effector
rna-Etr06314.1	Y (0.736)	-	-	Cytoplasmic effector
rna-Etr06316.1	Y (0.638)	-	-	Cytoplasmic effector
rna-Etr06320.1	Y (0.953)	-	-	Cytoplasmic effector
rna-Etr06322.1	Y (0.783)	-	-	Cytoplasmic effector
rna-Etr06323.1	Y (0.9)	-	-	Cytoplasmic effector
rna-Etr06324.1	Y (0.866)	-	-	Cytoplasmic effector
rna-Etr06330.1	Y (0.757)	-	-	Cytoplasmic effector
rna-Etr06331.1	Y (0.829)	-	-	Cytoplasmic effector
rna-Etr06332.1	Y (0.908)	-	-	Cytoplasmic effector
rna-Etr06336.1	Y (0.619)	-	-	Cytoplasmic effector
rna-Etr06338.1	Y (0.509)	Y (0.57)	-	Apoplastic/cytoplasmic effector
rna-Etr06353.1	Y (0.786)	-	-	Cytoplasmic effector
rna-Etr06372.2	Y (0.722)	-	-	Cytoplasmic effector
rna-Etr06374.1	Y (0.788)	-	-	Cytoplasmic effector
rna-Etr06376.1	Y (0.905)	-	-	Cytoplasmic effector
rna-Etr06377.1	Y (0.773)	-	-	Cytoplasmic effector
rna-Etr06386.1	Y (0.767)	-	-	Cytoplasmic effector
rna-Etr06390.1	Y (0.79)	-	-	Cytoplasmic effector
rna-Etr06394.1	Y (0.757)	-	-	Cytoplasmic effector
rna-Etr06399.1	Y (0.689)	-	-	Cytoplasmic effector
rna-Etr06402.1	Y (0.768)	-	-	Cytoplasmic effector
rna-Etr06404.1	Y (0.53)	-	-	Cytoplasmic effector
rna-Etr06405.2	Y (0.677)	-	-	Cytoplasmic effector
rna-Etr06409.1	Y (0.719)	-	-	Cytoplasmic effector
rna-Etr06414.3	Y (0.747)	-	-	Cytoplasmic effector
rna-Etr06415.1	Y (0.55)	-	-	Cytoplasmic effector
rna-Etr06419.1	Y (0.505)	-	-	Cytoplasmic effector
rna-Etr06420.1	Y (0.518)	-	-	Cytoplasmic effector
rna-Etr06423.1	Y (0.803)	-	-	Cytoplasmic effector
rna-Etr06425.1	Y (0.828)	-	-	Cytoplasmic effector
rna-Etr06426.1	Y (0.855)	-	-	Cytoplasmic effector
rna-Etr06428.1	Y (0.862)	-	-	Cytoplasmic effector
rna-Etr06429.1	Y (0.646)	-	-	Cytoplasmic effector
rna-Etr06430.1	Y (0.545)	-	-	Cytoplasmic effector
rna-Etr06433.1	-	Y (0.662)	-	Apoplastic effector
rna-Etr06440.1	Y (0.752)	-	-	Cytoplasmic effector
rna-Etr06442.1	Y (0.72)	-	-	Cytoplasmic effector
rna-Etr06446.1	Y (0.625)	-	-	Cytoplasmic effector
rna-Etr06452.1	Y (0.58)	-	-	Cytoplasmic effector
rna-Etr06460.1	Y (0.737)	-	-	Cytoplasmic effector
rna-Etr06461.1	Y (0.714)	-	-	Cytoplasmic effector
rna-Etr06463.1	Y (0.801)	-	-	Cytoplasmic effector
rna-Etr06468.1	Y (0.903)	-	-	Cytoplasmic effector
rna-Etr06469.1	Y (0.674)	-	-	Cytoplasmic effector
rna-Etr06475.1	Y (0.785)	-	-	Cytoplasmic effector
rna-Etr06483.1	Y (0.71)	-	-	Cytoplasmic effector
rna-Etr06493.1	Y (0.751)	Y (0.663)	-	Cytoplasmic/apoplastic effector
rna-Etr06503.1	Y (0.622)	-	-	Cytoplasmic effector
rna-Etr06508.1	Y (0.844)	-	-	Cytoplasmic effector
rna-Etr06515.1	Y (0.605)	-	-	Cytoplasmic effector
rna-Etr06517.1	Y (0.886)	-	-	Cytoplasmic effector
rna-Etr06520.1	Y (0.549)	-	-	Cytoplasmic effector
rna-Etr06529.1	Y (0.947)	-	-	Cytoplasmic effector
rna-Etr06531.1	Y (0.933)	-	-	Cytoplasmic effector
rna-Etr06536.1	Y (0.602)	-	-	Cytoplasmic effector
rna-Etr06537.1	Y (0.925)	-	-	Cytoplasmic effector
rna-Etr06539.1	Y (0.676)	-	-	Cytoplasmic effector
rna-Etr06549.1	Y (0.782)	-	-	Cytoplasmic effector
rna-Etr06550.1	Y (0.9)	Y (0.666)	-	Cytoplasmic/apoplastic effector
rna-Etr06556.1	Y (0.627)	-	-	Cytoplasmic effector
rna-Etr06560.1	Y (0.841)	-	-	Cytoplasmic effector
rna-Etr06561.1	Y (0.707)	-	-	Cytoplasmic effector
rna-Etr06564.1	Y (0.902)	-	-	Cytoplasmic effector
rna-Etr06565.1	Y (0.869)	-	-	Cytoplasmic effector
rna-Etr06569.1	Y (0.78)	-	-	Cytoplasmic effector
rna-Etr06572.4	Y (0.671)	-	-	Cytoplasmic effector
rna-Etr06577.1	Y (0.602)	-	-	Cytoplasmic effector
rna-Etr06578.1	Y (0.786)	-	-	Cytoplasmic effector
rna-Etr06582.1	Y (0.727)	-	-	Cytoplasmic effector
rna-Etr06584.1	Y (0.513)	-	-	Cytoplasmic effector
rna-Etr06586.1	Y (0.687)	-	-	Cytoplasmic effector
rna-Etr06587.1	Y (0.743)	-	-	Cytoplasmic effector
rna-Etr06589.1	Y (0.737)	-	-	Cytoplasmic effector
rna-Etr06590.1	Y (0.503)	-	-	Cytoplasmic effector
rna-Etr06609.1	Y (0.651)	-	-	Cytoplasmic effector
rna-Etr06611.1	Y (0.958)	-	-	Cytoplasmic effector
rna-Etr06612.1	Y (0.847)	-	-	Cytoplasmic effector
rna-Etr06613.1	Y (0.526)	-	-	Cytoplasmic effector
rna-Etr06617.1	Y (0.864)	-	-	Cytoplasmic effector
rna-Etr06626.1	Y (0.541)	-	-	Cytoplasmic effector
rna-Etr06627.1	Y (0.802)	-	-	Cytoplasmic effector
rna-Etr06628.1	Y (0.595)	-	-	Cytoplasmic effector
rna-Etr06633.1	Y (0.628)	-	-	Cytoplasmic effector
rna-Etr06635.1	Y (0.918)	-	-	Cytoplasmic effector
rna-Etr06636.1	Y (0.66)	-	-	Cytoplasmic effector
rna-Etr06640.1	-	Y (0.588)	-	Apoplastic effector
rna-Etr06645.1	Y (0.722)	-	-	Cytoplasmic effector
rna-Etr06646.1	Y (0.743)	-	-	Cytoplasmic effector
rna-Etr06652.1	Y (0.667)	-	-	Cytoplasmic effector
rna-Etr06654.1	Y (0.836)	-	-	Cytoplasmic effector
rna-Etr06658.1	Y (0.828)	-	-	Cytoplasmic effector
rna-Etr06662.1	-	Y (0.505)	-	Apoplastic effector
rna-Etr06663.1	-	Y (0.695)	-	Apoplastic effector
rna-Etr06666.1	Y (0.651)	-	-	Cytoplasmic effector
rna-Etr06675.2	Y (0.756)	-	-	Cytoplasmic effector
rna-Etr06676.1	Y (0.827)	-	-	Cytoplasmic effector
rna-Etr06678.1	Y (0.736)	-	-	Cytoplasmic effector
rna-Etr06679.1	Y (0.713)	-	-	Cytoplasmic effector
rna-Etr06682.1	Y (0.529)	-	-	Cytoplasmic effector
rna-Etr06683.1	Y (0.798)	-	-	Cytoplasmic effector
rna-Etr06690.1	Y (0.615)	-	-	Cytoplasmic effector
rna-Etr06696.1	Y (0.62)	-	-	Cytoplasmic effector
rna-Etr06702.1	Y (0.741)	-	-	Cytoplasmic effector
rna-Etr06705.1	Y (0.829)	-	-	Cytoplasmic effector
rna-Etr06707.1	Y (0.614)	-	-	Cytoplasmic effector
rna-Etr06712.1	Y (0.741)	-	-	Cytoplasmic effector
rna-Etr06713.1	Y (0.754)	-	-	Cytoplasmic effector
rna-Etr06714.1	Y (0.663)	-	-	Cytoplasmic effector
rna-Etr06715.1	Y (0.5)	-	-	Cytoplasmic effector
rna-Etr06716.1	Y (0.824)	-	-	Cytoplasmic effector
rna-Etr06718.1	-	Y (0.546)	-	Apoplastic effector
rna-Etr06723.1	Y (0.742)	-	-	Cytoplasmic effector
rna-Etr06745.1	Y (0.702)	-	-	Cytoplasmic effector
rna-Etr06748.1	Y (0.696)	-	-	Cytoplasmic effector
rna-Etr06749.1	Y (0.689)	-	-	Cytoplasmic effector
rna-Etr06750.1	Y (0.97)	-	-	Cytoplasmic effector
rna-Etr06753.1	Y (0.703)	-	-	Cytoplasmic effector
rna-Etr06761.1	Y (0.578)	-	-	Cytoplasmic effector
rna-Etr06768.1	Y (0.658)	-	-	Cytoplasmic effector
rna-Etr06781.1	Y (0.541)	-	-	Cytoplasmic effector
rna-Etr06785.1	Y (0.909)	-	-	Cytoplasmic effector
rna-Etr06787.1	Y (0.801)	-	-	Cytoplasmic effector
rna-Etr06793.1	Y (0.594)	-	-	Cytoplasmic effector
rna-Etr06794.1	Y (0.705)	-	-	Cytoplasmic effector
rna-Etr06795.1	Y (0.745)	-	-	Cytoplasmic effector
rna-Etr06797.1	Y (0.559)	-	-	Cytoplasmic effector
rna-Etr06800.1	Y (0.617)	-	-	Cytoplasmic effector
rna-Etr06805.1	Y (0.68)	-	-	Cytoplasmic effector
rna-Etr06810.1	Y (0.599)	-	-	Cytoplasmic effector
rna-Etr06812.1	Y (0.775)	-	-	Cytoplasmic effector
rna-Etr06813.1	-	Y (0.679)	-	Apoplastic effector
rna-Etr06814.1	Y (0.508)	-	-	Cytoplasmic effector
rna-Etr06825.1	Y (0.535)	-	-	Cytoplasmic effector
rna-Etr06826.1	Y (0.82)	-	-	Cytoplasmic effector
rna-Etr06827.1	Y (0.832)	-	-	Cytoplasmic effector
rna-Etr06828.1	Y (0.552)	-	-	Cytoplasmic effector
rna-Etr06830.1	Y (0.515)	-	-	Cytoplasmic effector
rna-Etr06832.1	Y (0.739)	-	-	Cytoplasmic effector
rna-Etr06833.1	Y (0.877)	-	-	Cytoplasmic effector
rna-Etr06835.1	Y (0.901)	-	-	Cytoplasmic effector
rna-Etr06836.1	Y (0.677)	-	-	Cytoplasmic effector
rna-Etr06837.3	Y (0.881)	-	-	Cytoplasmic effector
rna-Etr06838.1	Y (0.59)	-	-	Cytoplasmic effector
rna-Etr06840.1	Y (0.611)	-	-	Cytoplasmic effector
rna-Etr06842.1	Y (0.671)	-	-	Cytoplasmic effector
rna-Etr12271.1	-	Y (0.801)	-	Apoplastic effector
rna-Etr12273.1	-	Y (0.558)	-	Apoplastic effector
rna-Etr06846.1	Y (0.626)	-	-	Cytoplasmic effector
rna-Etr06847.2	Y (0.92)	-	-	Cytoplasmic effector
rna-Etr06848.1	-	Y (0.567)	-	Apoplastic effector
rna-Etr06850.1	Y (0.835)	-	-	Cytoplasmic effector
rna-Etr06858.1	Y (0.717)	-	-	Cytoplasmic effector
rna-Etr06859.1	Y (0.588)	-	-	Cytoplasmic effector
rna-Etr06860.1	Y (0.593)	-	-	Cytoplasmic effector
rna-Etr06862.1	Y (0.654)	-	-	Cytoplasmic effector
rna-Etr06864.1	Y (0.591)	-	-	Cytoplasmic effector
rna-Etr06870.1	Y (0.82)	-	-	Cytoplasmic effector
rna-Etr06888.1	Y (0.807)	-	-	Cytoplasmic effector
rna-Etr06897.1	Y (0.685)	-	-	Cytoplasmic effector
rna-Etr06900.1	Y (0.789)	-	-	Cytoplasmic effector
rna-Etr06902.1	Y (0.57)	-	-	Cytoplasmic effector
rna-Etr06908.1	Y (0.738)	-	-	Cytoplasmic effector
rna-Etr06911.1	Y (0.751)	-	-	Cytoplasmic effector
rna-Etr06913.1	Y (0.901)	-	-	Cytoplasmic effector
rna-Etr06921.1	-	Y (0.615)	-	Apoplastic effector
rna-Etr06927.1	Y (0.625)	-	-	Cytoplasmic effector
rna-Etr06929.1	Y (0.646)	-	-	Cytoplasmic effector
rna-Etr06932.1	-	Y (0.525)	-	Apoplastic effector
rna-Etr06934.1	Y (0.579)	-	-	Cytoplasmic effector
rna-Etr06939.1	Y (0.75)	-	-	Cytoplasmic effector
rna-Etr06948.1	Y (0.578)	-	-	Cytoplasmic effector
rna-Etr06950.1	Y (0.871)	-	-	Cytoplasmic effector
rna-Etr06952.1	Y (0.511)	-	-	Cytoplasmic effector
rna-Etr06953.1	Y (0.753)	-	-	Cytoplasmic effector
rna-Etr06966.1	Y (0.845)	-	-	Cytoplasmic effector
rna-Etr06971.1	Y (0.735)	-	-	Cytoplasmic effector
rna-Etr06973.1	Y (0.72)	-	-	Cytoplasmic effector
rna-Etr06974.1	Y (0.662)	-	-	Cytoplasmic effector
rna-Etr06975.3	Y (0.902)	-	-	Cytoplasmic effector
rna-Etr06980.1	Y (0.772)	-	-	Cytoplasmic effector
rna-Etr06981.1	Y (0.742)	-	-	Cytoplasmic effector
rna-Etr06983.1	Y (0.556)	-	-	Cytoplasmic effector
rna-Etr06984.1	Y (0.649)	-	-	Cytoplasmic effector
rna-Etr06987.1	Y (0.806)	-	-	Cytoplasmic effector
rna-Etr06988.2	Y (0.528)	-	-	Cytoplasmic effector
rna-Etr06992.1	Y (0.817)	-	-	Cytoplasmic effector
rna-Etr06995.1	Y (0.905)	-	-	Cytoplasmic effector
rna-Etr07004.1	Y (0.622)	-	-	Cytoplasmic effector
rna-Etr07006.1	Y (0.544)	-	-	Cytoplasmic effector
rna-Etr07010.1	Y (0.724)	-	-	Cytoplasmic effector
rna-Etr07016.1	Y (0.546)	-	-	Cytoplasmic effector
rna-Etr07020.1	Y (0.727)	-	-	Cytoplasmic effector
rna-Etr07021.1	Y (0.514)	-	-	Cytoplasmic effector
rna-Etr07023.1	Y (0.671)	Y (0.514)	-	Cytoplasmic/apoplastic effector
rna-Etr07026.1	Y (0.685)	-	-	Cytoplasmic effector
rna-Etr07029.1	Y (0.909)	-	-	Cytoplasmic effector
rna-Etr07030.1	Y (0.565)	-	-	Cytoplasmic effector
rna-Etr07032.1	Y (0.695)	-	-	Cytoplasmic effector
rna-Etr07035.1	Y (0.584)	-	-	Cytoplasmic effector
rna-Etr07036.1	Y (0.711)	-	-	Cytoplasmic effector
rna-Etr07037.1	Y (0.802)	-	-	Cytoplasmic effector
rna-Etr07039.1	Y (0.534)	-	-	Cytoplasmic effector
rna-Etr07040.1	Y (0.568)	-	-	Cytoplasmic effector
rna-Etr07042.1	Y (0.891)	-	-	Cytoplasmic effector
rna-Etr07045.2	Y (0.569)	-	-	Cytoplasmic effector
rna-Etr07048.1	Y (0.599)	-	-	Cytoplasmic effector
rna-Etr07051.1	Y (0.75)	-	-	Cytoplasmic effector
rna-Etr07059.1	Y (0.665)	-	-	Cytoplasmic effector
rna-Etr07062.1	Y (0.644)	-	-	Cytoplasmic effector
rna-Etr07064.1	Y (0.601)	-	-	Cytoplasmic effector
rna-Etr07068.1	-	Y (0.598)	-	Apoplastic effector
rna-Etr07073.1	Y (0.883)	-	-	Cytoplasmic effector
rna-Etr07075.1	Y (0.682)	-	-	Cytoplasmic effector
rna-Etr07078.1	Y (0.538)	-	-	Cytoplasmic effector
rna-Etr07085.1	Y (0.556)	-	-	Cytoplasmic effector
rna-Etr07087.1	Y (0.686)	-	-	Cytoplasmic effector
rna-Etr07089.1	Y (0.706)	-	-	Cytoplasmic effector
rna-Etr07101.1	Y (0.675)	-	-	Cytoplasmic effector
rna-Etr07105.1	Y (0.66)	-	-	Cytoplasmic effector
rna-Etr07108.1	Y (0.617)	-	-	Cytoplasmic effector
rna-Etr07109.1	Y (0.797)	-	-	Cytoplasmic effector
rna-Etr07116.1	Y (0.827)	-	-	Cytoplasmic effector
rna-Etr07117.1	-	Y (0.518)	-	Apoplastic effector
rna-Etr07125.1	Y (0.639)	-	-	Cytoplasmic effector
rna-Etr07126.1	Y (0.804)	Y (0.829)	-	Apoplastic/cytoplasmic effector
rna-Etr07127.1	Y (0.697)	-	-	Cytoplasmic effector
rna-Etr07129.1	Y (0.53)	-	-	Cytoplasmic effector
rna-Etr07133.1	Y (0.538)	-	-	Cytoplasmic effector
rna-Etr07143.1	Y (0.834)	-	-	Cytoplasmic effector
rna-Etr07145.2	Y (0.904)	-	-	Cytoplasmic effector
rna-Etr07146.1	Y (0.942)	-	-	Cytoplasmic effector
rna-Etr07147.1	Y (0.922)	-	-	Cytoplasmic effector
rna-Etr07148.1	-	Y (0.726)	-	Apoplastic effector
rna-Etr07154.1	Y (0.953)	-	-	Cytoplasmic effector
rna-Etr07156.1	Y (0.954)	-	-	Cytoplasmic effector
rna-Etr07161.1	Y (0.716)	-	-	Cytoplasmic effector
rna-Etr07164.1	Y (0.746)	-	-	Cytoplasmic effector
rna-Etr07169.1	Y (0.566)	-	-	Cytoplasmic effector
rna-Etr07173.1	Y (0.735)	-	-	Cytoplasmic effector
rna-Etr07182.1	Y (0.738)	-	-	Cytoplasmic effector
rna-Etr07185.1	Y (0.724)	-	-	Cytoplasmic effector
rna-Etr07187.1	Y (0.929)	-	-	Cytoplasmic effector
rna-Etr07194.1	Y (0.58)	-	-	Cytoplasmic effector
rna-Etr07204.1	Y (0.665)	-	-	Cytoplasmic effector
rna-Etr07205.1	Y (0.926)	-	-	Cytoplasmic effector
rna-Etr07206.1	Y (0.733)	-	-	Cytoplasmic effector
rna-Etr07214.1	Y (0.559)	-	-	Cytoplasmic effector
rna-Etr07220.1	Y (0.801)	-	-	Cytoplasmic effector
rna-Etr07221.1	-	Y (0.596)	-	Apoplastic effector
rna-Etr07222.1	Y (0.578)	-	-	Cytoplasmic effector
rna-Etr07223.1	Y (0.967)	-	-	Cytoplasmic effector
rna-Etr07227.1	Y (0.684)	-	-	Cytoplasmic effector
rna-Etr07231.2	Y (0.764)	-	-	Cytoplasmic effector
rna-Etr07233.1	Y (0.752)	-	-	Cytoplasmic effector
rna-Etr07235.1	Y (0.695)	-	-	Cytoplasmic effector
rna-Etr07238.1	Y (0.727)	-	-	Cytoplasmic effector
rna-Etr07239.1	Y (0.787)	-	-	Cytoplasmic effector
[truncated: 1,338 more rows]

## Sheet: Predicted RXLR effector protein
motif_id	motif_alt_id	sequence_name	start	stop	strand	score	p-value	q-value	matched_sequence
1	RXLR	rna-Etr10220.1	4	7	+	13.4016	3.3e-06	0.359	RWLR
1	RXLR	rna-Etr06379.1	7	10	+	13.4016	3.3e-06	0.359	RWLR
1	RXLR	rna-Etr09531.1	10	13	+	13.4016	3.3e-06	0.359	RWLR
1	RXLR	rna-Etr11136.1	17	20	+	13.4016	3.3e-06	0.359	RWLR
1	RXLR	rna-Etr00456.1	19	22	+	13.4016	3.3e-06	0.359	RWLR
1	RXLR	rna-Etr09693.1	21	24	+	13.4016	3.3e-06	0.359	RWLR
1	RXLR	rna-Etr06066.1	21	24	+	13.4016	3.3e-06	0.359	RWLR
1	RXLR	rna-Etr05680.1	21	24	+	13.4016	3.3e-06	0.359	RWLR
1	RXLR	rna-Etr02066.1	21	24	+	13.4016	3.3e-06	0.359	RWLR
1	RXLR	rna-Etr04137.1	21	24	+	13.4016	3.3e-06	0.359	RWLR
1	RXLR	rna-Etr08139.1	25	28	+	13.4016	3.3e-06	0.359	RWLR
1	RXLR	rna-Etr07647.1	69	72	+	13.4016	3.3e-06	0.359	RWLR
1	RXLR	rna-Etr02432.1	79	82	+	13.4016	3.3e-06	0.359	RWLR
1	RXLR	rna-Etr03284.1	79	82	+	13.4016	3.3e-06	0.359	RWLR
1	RXLR	rna-Etr07712.1	80	83	+	13.4016	3.3e-06	0.359	RWLR
1	RXLR	rna-Etr06568.1	101	104	+	13.4016	3.3e-06	0.359	RWLR
1	RXLR	rna-Etr02340.1	113	116	+	13.4016	3.3e-06	0.359	RWLR
1	RXLR	rna-Etr00943.1	132	135	+	13.4016	3.3e-06	0.359	RWLR
1	RXLR	rna-Etr02571.1	152	155	+	13.4016	3.3e-06	0.359	RWLR
1	RXLR	rna-Etr05099.1	155	158	+	13.4016	3.3e-06	0.359	RWLR
1	RXLR	rna-Etr01688.1	155	158	+	13.4016	3.3e-06	0.359	RWLR
1	RXLR	rna-Etr05569.1	161	164	+	13.4016	3.3e-06	0.359	RWLR
1	RXLR	rna-Etr08256.1	179	182	+	13.4016	3.3e-06	0.359	RWLR
1	RXLR	rna-Etr04500.1	192	195	+	13.4016	3.3e-06	0.359	RWLR
1	RXLR	rna-Etr09167.1	201	204	+	13.4016	3.3e-06	0.359	RWLR
1	RXLR	rna-Etr02183.1	204	207	+	13.4016	3.3e-06	0.359	RWLR
1	RXLR	rna-Etr02618.1	249	252	+	13.4016	3.3e-06	0.359	RWLR
1	RXLR	rna-Etr07984.1	262	265	+	13.4016	3.3e-06	0.359	RWLR
1	RXLR	rna-Etr11169.1	292	295	+	13.4016	3.3e-06	0.359	RWLR
1	RXLR	rna-Etr01726.1	302	305	+	13.4016	3.3e-06	0.359	RWLR
1	RXLR	rna-Etr00773.1	310	313	+	13.4016	3.3e-06	0.359	RWLR
1	RXLR	rna-Etr02158.1	314	317	+	13.4016	3.3e-06	0.359	RWLR
1	RXLR	rna-Etr00085.1	357	360	+	13.4016	3.3e-06	0.359	RWLR
1	RXLR	rna-Etr01789.1	371	374	+	13.4016	3.3e-06	0.359	RWLR
1	RXLR	rna-Etr02436.1	379	382	+	13.4016	3.3e-06	0.359	RWLR
1	RXLR	rna-Etr01052.1	408	411	+	13.4016	3.3e-06	0.359	RWLR
1	RXLR	rna-Etr09941.1	408	411	+	13.4016	3.3e-06	0.359	RWLR
1	RXLR	rna-Etr09681.1	425	428	+	13.4016	3.3e-06	0.359	RWLR
1	RXLR	rna-Etr03980.1	436	439	+	13.4016	3.3e-06	0.359	RWLR
1	RXLR	rna-Etr09986.1	438	441	+	13.4016	3.3e-06	0.359	RWLR
1	RXLR	rna-Etr11155.1	438	441	+	13.4016	3.3e-06	0.359	RWLR
1	RXLR	rna-Etr07876.1	459	462	+	13.4016	3.3e-06	0.359	RWLR
1	RXLR	rna-Etr01580.1	467	470	+	13.4016	3.3e-06	0.359	RWLR
1	RXLR	rna-Etr06933.1	474	477	+	13.4016	3.3e-06	0.359	RWLR
1	RXLR	rna-Etr08683.1	488	491	+	13.4016	3.3e-06	0.359	RWLR
1	RXLR	rna-Etr02333.1	496	499	+	13.4016	3.3e-06	0.359	RWLR
1	RXLR	rna-Etr02013.1	502	505	+	13.4016	3.3e-06	0.359	RWLR
1	RXLR	rna-Etr04833.1	518	521	+	13.4016	3.3e-06	0.359	RWLR
1	RXLR	rna-Etr03822.1	552	555	+	13.4016	3.3e-06	0.359	RWLR
1	RXLR	rna-Etr05594.1	573	576	+	13.4016	3.3e-06	0.359	RWLR
1	RXLR	rna-Etr08776.1	680	683	+	13.4016	3.3e-06	0.359	RWLR
1	RXLR	rna-Etr11082.1	689	692	+	13.4016	3.3e-06	0.359	RWLR
1	RXLR	rna-Etr07996.1	708	711	+	13.4016	3.3e-06	0.359	RWLR
1	RXLR	rna-Etr08245.1	783	786	+	13.4016	3.3e-06	0.359	RWLR
1	RXLR	rna-Etr00242.1	784	787	+	13.4016	3.3e-06	0.359	RWLR
1	RXLR	rna-Etr08954.1	838	841	+	13.4016	3.3e-06	0.359	RWLR
1	RXLR	rna-Etr01764.1	990	993	+	13.4016	3.3e-06	0.359	RWLR
1	RXLR	rna-Etr06328.1	5	8	+	12.9754	7.78e-06	0.463	RCLR
1	RXLR	rna-Etr04583.1	13	16	+	12.9754	7.78e-06	0.463	RCLR
1	RXLR	rna-Etr06877.1	14	17	+	12.9754	7.78e-06	0.463	RCLR
1	RXLR	rna-Etr03158.1	22	25	+	12.9754	7.78e-06	0.463	RCLR
1	RXLR	rna-Etr07972.1	41	44	+	12.9754	7.78e-06	0.463	RCLR
1	RXLR	rna-Etr07650.1	45	48	+	12.9754	7.78e-06	0.463	RCLR
1	RXLR	rna-Etr05595.1	56	59	+	12.9754	7.78e-06	0.463	RCLR
1	RXLR	rna-Etr00297.1	58	61	+	12.9754	7.78e-06	0.463	RCLR
1	RXLR	rna-Etr03193.1	58	61	+	12.9754	7.78e-06	0.463	RCLR
1	RXLR	rna-Etr08417.1	73	76	+	12.9754	7.78e-06	0.463	RCLR
1	RXLR	rna-Etr04042.1	140	143	+	12.9754	7.78e-06	0.463	RCLR
1	RXLR	rna-Etr02404.1	153	156	+	12.9754	7.78e-06	0.463	RCLR
1	RXLR	rna-Etr04831.1	226	229	+	12.9754	7.78e-06	0.463	RCLR
1	RXLR	rna-Etr04263.1	227	230	+	12.9754	7.78e-06	0.463	RCLR
1	RXLR	rna-Etr08057.1	262	265	+	12.9754	7.78e-06	0.463	RCLR
1	RXLR	rna-Etr00144.1	272	275	+	12.9754	7.78e-06	0.463	RCLR
1	RXLR	rna-Etr11432.1	297	300	+	12.9754	7.78e-06	0.463	RCLR
1	RXLR	rna-Etr10201.1	300	303	+	12.9754	7.78e-06	0.463	RCLR
1	RXLR	rna-Etr03149.1	311	314	+	12.9754	7.78e-06	0.463	RCLR
1	RXLR	rna-Etr06628.1	319	322	+	12.9754	7.78e-06	0.463	RCLR
1	RXLR	rna-Etr00824.1	320	323	+	12.9754	7.78e-06	0.463	RCLR
1	RXLR	rna-Etr05786.1	332	335	+	12.9754	7.78e-06	0.463	RCLR
1	RXLR	rna-Etr04994.1	337	340	+	12.9754	7.78e-06	0.463	RCLR
1	RXLR	rna-Etr00506.1	353	356	+	12.9754	7.78e-06	0.463	RCLR
1	RXLR	rna-Etr11532.1	358	361	+	12.9754	7.78e-06	0.463	RCLR
1	RXLR	rna-Etr00238.1	437	440	+	12.9754	7.78e-06	0.463	RCLR
1	RXLR	rna-Etr00829.2	463	466	+	12.9754	7.78e-06	0.463	RCLR
1	RXLR	rna-Etr10074.1	473	476	+	12.9754	7.78e-06	0.463	RCLR
1	RXLR	rna-Etr05648.1	490	493	+	12.9754	7.78e-06	0.463	RCLR
1	RXLR	rna-Etr01815.1	491	494	+	12.9754	7.78e-06	0.463	RCLR
1	RXLR	rna-Etr02087.1	568	571	+	12.9754	7.78e-06	0.463	RCLR
1	RXLR	rna-Etr03867.1	766	769	+	12.9754	7.78e-06	0.463	RCLR
1	RXLR	rna-Etr03918.1	785	788	+	12.9754	7.78e-06	0.463	RCLR
1	RXLR	rna-Etr03208.1	930	933	+	12.9754	7.78e-06	0.463	RCLR
1	RXLR	rna-Etr06470.1	930	933	+	12.9754	7.78e-06	0.463	RCLR
1	RXLR	rna-Etr05525.1	967	970	+	12.9754	7.78e-06	0.463	RCLR
1	RXLR	rna-Etr04445.1	979	982	+	12.9754	7.78e-06	0.463	RCLR
1	RXLR	rna-Etr03516.1	6	9	+	12.6803	1.33e-05	0.463	RHLR
1	RXLR	rna-Etr07098.1	8	11	+	12.6803	1.33e-05	0.463	RHLR
1	RXLR	rna-Etr11717.1	9	12	+	12.6803	1.33e-05	0.463	RHLR
1	RXLR	rna-Etr01783.1	12	15	+	12.6803	1.33e-05	0.463	RHLR
1	RXLR	rna-Etr11332.1	19	22	+	12.6803	1.33e-05	0.463	RHLR
1	RXLR	rna-Etr00482.1	21	24	+	12.6803	1.33e-05	0.463	RHLR
1	RXLR	rna-Etr09684.1	24	27	+	12.6803	1.33e-05	0.463	RHLR
1	RXLR	rna-Etr09941.1	26	29	+	12.6803	1.33e-05	0.463	RHLR
1	RXLR	rna-Etr04770.1	33	36	+	12.6803	1.33e-05	0.463	RHLR
1	RXLR	rna-Etr10965.1	34	37	+	12.6803	1.33e-05	0.463	RHLR
1	RXLR	rna-Etr06893.1	38	41	+	12.6803	1.33e-05	0.463	RHLR
1	RXLR	rna-Etr02356.2	42	45	+	12.6803	1.33e-05	0.463	RHLR
1	RXLR	rna-Etr00468.1	70	73	+	12.6803	1.33e-05	0.463	RHLR
1	RXLR	rna-Etr11830.1	70	73	+	12.6803	1.33e-05	0.463	RHLR
1	RXLR	rna-Etr07046.1	81	84	+	12.6803	1.33e-05	0.463	RHLR
1	RXLR	rna-Etr01313.1	98	101	+	12.6803	1.33e-05	0.463	RHLR
1	RXLR	rna-Etr01325.1	115	118	+	12.6803	1.33e-05	0.463	RHLR
1	RXLR	rna-Etr10489.1	116	119	+	12.6803	1.33e-05	0.463	RHLR
1	RXLR	rna-Etr01839.1	127	130	+	12.6803	1.33e-05	0.463	RHLR
1	RXLR	rna-Etr12089.1	130	133	+	12.6803	1.33e-05	0.463	RHLR
1	RXLR	rna-Etr05054.1	135	138	+	12.6803	1.33e-05	0.463	RHLR
1	RXLR	rna-Etr05295.1	149	152	+	12.6803	1.33e-05	0.463	RHLR
1	RXLR	rna-Etr07024.1	149	152	+	12.6803	1.33e-05	0.463	RHLR
1	RXLR	rna-Etr04526.1	149	152	+	12.6803	1.33e-05	0.463	RHLR
1	RXLR	rna-Etr03892.1	152	155	+	12.6803	1.33e-05	0.463	RHLR
1	RXLR	rna-Etr10887.1	154	157	+	12.6803	1.33e-05	0.463	RHLR
1	RXLR	rna-Etr08076.1	155	158	+	12.6803	1.33e-05	0.463	RHLR
1	RXLR	rna-Etr10966.2	155	158	+	12.6803	1.33e-05	0.463	RHLR
1	RXLR	rna-Etr06108.1	159	162	+	12.6803	1.33e-05	0.463	RHLR
1	RXLR	rna-Etr11251.1	164	167	+	12.6803	1.33e-05	0.463	RHLR
1	RXLR	rna-Etr09194.1	177	180	+	12.6803	1.33e-05	0.463	RHLR
1	RXLR	rna-Etr05068.1	183	186	+	12.6803	1.33e-05	0.463	RHLR
1	RXLR	rna-Etr00651.1	192	195	+	12.6803	1.33e-05	0.463	RHLR
1	RXLR	rna-Etr02750.1	204	207	+	12.6803	1.33e-05	0.463	RHLR
1	RXLR	rna-Etr04904.1	207	210	+	12.6803	1.33e-05	0.463	RHLR
1	RXLR	rna-Etr10291.1	228	231	+	12.6803	1.33e-05	0.463	RHLR
1	RXLR	rna-Etr09692.1	229	232	+	12.6803	1.33e-05	0.463	RHLR
1	RXLR	rna-Etr03610.1	235	238	+	12.6803	1.33e-05	0.463	RHLR
1	RXLR	rna-Etr05752.1	243	246	+	12.6803	1.33e-05	0.463	RHLR
1	RXLR	rna-Etr08303.1	243	246	+	12.6803	1.33e-05	0.463	RHLR
1	RXLR	rna-Etr05757.1	243	246	+	12.6803	1.33e-05	0.463	RHLR
1	RXLR	rna-Etr00820.1	270	273	+	12.6803	1.33e-05	0.463	RHLR
1	RXLR	rna-Etr12151.2	292	295	+	12.6803	1.33e-05	0.463	RHLR
1	RXLR	rna-Etr00983.1	293	296	+	12.6803	1.33e-05	0.463	RHLR
1	RXLR	rna-Etr01488.1	295	298	+	12.6803	1.33e-05	0.463	RHLR
1	RXLR	rna-Etr05639.1	295	298	+	12.6803	1.33e-05	0.463	RHLR
1	RXLR	rna-Etr08591.1	301	304	+	12.6803	1.33e-05	0.463	RHLR
1	RXLR	rna-Etr05432.1	301	304	+	12.6803	1.33e-05	0.463	RHLR
1	RXLR	rna-Etr10291.1	307	310	+	12.6803	1.33e-05	0.463	RHLR
1	RXLR	rna-Etr03070.1	314	317	+	12.6803	1.33e-05	0.463	RHLR
1	RXLR	rna-Etr02854.1	328	331	+	12.6803	1.33e-05	0.463	RHLR
1	RXLR	rna-Etr09289.1	330	333	+	12.6803	1.33e-05	0.463	RHLR
1	RXLR	rna-Etr11760.1	344	347	+	12.6803	1.33e-05	0.463	RHLR
1	RXLR	rna-Etr04934.1	352	355	+	12.6803	1.33e-05	0.463	RHLR
1	RXLR	rna-Etr10300.1	370	373	+	12.6803	1.33e-05	0.463	RHLR
1	RXLR	rna-Etr06479.1	381	384	+	12.6803	1.33e-05	0.463	RHLR
1	RXLR	rna-Etr12147.1	388	391	+	12.6803	1.33e-05	0.463	RHLR
1	RXLR	rna-Etr10219.1	422	425	+	12.6803	1.33e-05	0.463	RHLR
1	RXLR	rna-Etr01906.1	436	439	+	12.6803	1.33e-05	0.463	RHLR
1	RXLR	rna-Etr04068.1	442	445	+	12.6803	1.33e-05	0.463	RHLR
1	RXLR	rna-Etr04500.1	453	456	+	12.6803	1.33e-05	0.463	RHLR
1	RXLR	rna-Etr04500.1	465	468	+	12.6803	1.33e-05	0.463	RHLR
1	RXLR	rna-Etr11088.1	476	479	+	12.6803	1.33e-05	0.463	RHLR
1	RXLR	rna-Etr12241.1	485	488	+	12.6803	1.33e-05	0.463	RHLR
1	RXLR	rna-Etr09370.1	488	491	+	12.6803	1.33e-05	0.463	RHLR
1	RXLR	rna-Etr08493.1	497	500	+	12.6803	1.33e-05	0.463	RHLR
1	RXLR	rna-Etr05493.1	498	501	+	12.6803	1.33e-05	0.463	RHLR
1	RXLR	rna-Etr00035.1	505	508	+	12.6803	1.33e-05	0.463	RHLR
1	RXLR	rna-Etr02509.1	520	523	+	12.6803	1.33e-05	0.463	RHLR
1	RXLR	rna-Etr05351.1	524	527	+	12.6803	1.33e-05	0.463	RHLR
1	RXLR	rna-Etr02673.1	534	537	+	12.6803	1.33e-05	0.463	RHLR
1	RXLR	rna-Etr07251.1	567	570	+	12.6803	1.33e-05	0.463	RHLR
1	RXLR	rna-Etr03068.1	600	603	+	12.6803	1.33e-05	0.463	RHLR
1	RXLR	rna-Etr12230.1	636	639	+	12.6803	1.33e-05	0.463	RHLR
1	RXLR	rna-Etr07922.1	704	707	+	12.6803	1.33e-05	0.463	RHLR
1	RXLR	rna-Etr10538.1	750	753	+	12.6803	1.33e-05	0.463	RHLR
1	RXLR	rna-Etr09418.1	761	764	+	12.6803	1.33e-05	0.463	RHLR
1	RXLR	rna-Etr03160.1	809	812	+	12.6803	1.33e-05	0.463	RHLR
1	RXLR	rna-Etr08861.1	1000	1003	+	12.6803	1.33e-05	0.463	RHLR
1	RXLR	rna-Etr12166.1	1007	1010	+	12.6803	1.33e-05	0.463	RHLR
1	RXLR	rna-Etr08356.1	1034	1037	+	12.6803	1.33e-05	0.463	RHLR
1	RXLR	rna-Etr05768.1	1065	1068	+	12.6803	1.33e-05	0.463	RHLR
1	RXLR	rna-Etr05790.1	1065	1068	+	12.6803	1.33e-05	0.463	RHLR
1	RXLR	rna-Etr11810.1	1065	1068	+	12.6803	1.33e-05	0.463	RHLR
1	RXLR	rna-Etr02763.1	1176	1179	+	12.6803	1.33e-05	0.463	RHLR
1	RXLR	rna-Etr05800.1	13	16	+	12.6393	1.9e-05	0.512	RMLR
1	RXLR	rna-Etr02443.1	22	25	+	12.6393	1.9e-05	0.512	RMLR
1	RXLR	rna-Etr11039.1	33	36	+	12.6393	1.9e-05	0.512	RMLR
1	RXLR	rna-Etr06032.1	51	54	+	12.6393	1.9e-05	0.512	RMLR
1	RXLR	rna-Etr04891.1	57	60	+	12.6393	1.9e-05	0.512	RMLR
1	RXLR	rna-Etr03347.1	68	71	+	12.6393	1.9e-05	0.512	RMLR
1	RXLR	rna-Etr02215.1	70	73	+	12.6393	1.9e-05	0.512	RMLR
1	RXLR	rna-Etr04418.1	76	79	+	12.6393	1.9e-05	0.512	RMLR
1	RXLR	rna-Etr02521.1	83	86	+	12.6393	1.9e-05	0.512	RMLR
1	RXLR	rna-Etr06280.1	83	86	+	12.6393	1.9e-05	0.512	RMLR
1	RXLR	rna-Etr07388.1	101	104	+	12.6393	1.9e-05	0.512	RMLR
1	RXLR	rna-Etr07470.1	120	123	+	12.6393	1.9e-05	0.512	RMLR
1	RXLR	rna-Etr06230.1	121	124	+	12.6393	1.9e-05	0.512	RMLR
1	RXLR	rna-Etr12030.1	127	130	+	12.6393	1.9e-05	0.512	RMLR
1	RXLR	rna-Etr03333.1	136	139	+	12.6393	1.9e-05	0.512	RMLR
1	RXLR	rna-Etr09609.1	152	155	+	12.6393	1.9e-05	0.512	RMLR
1	RXLR	rna-Etr04269.1	155	158	+	12.6393	1.9e-05	0.512	RMLR
1	RXLR	rna-Etr08844.1	162	165	+	12.6393	1.9e-05	0.512	RMLR
1	RXLR	rna-Etr06077.1	178	181	+	12.6393	1.9e-05	0.512	RMLR
1	RXLR	rna-Etr02082.1	187	190	+	12.6393	1.9e-05	0.512	RMLR
1	RXLR	rna-Etr09314.1	197	200	+	12.6393	1.9e-05	0.512	RMLR
1	RXLR	rna-Etr09973.1	209	212	+	12.6393	1.9e-05	0.512	RMLR
1	RXLR	rna-Etr02850.1	235	238	+	12.6393	1.9e-05	0.512	RMLR
1	RXLR	rna-Etr03475.1	250	253	+	12.6393	1.9e-05	0.512	RMLR
1	RXLR	rna-Etr10683.1	250	253	+	12.6393	1.9e-05	0.512	RMLR
1	RXLR	rna-Etr08837.1	270	273	+	12.6393	1.9e-05	0.512	RMLR
1	RXLR	rna-Etr09818.1	270	273	+	12.6393	1.9e-05	0.512	RMLR
1	RXLR	rna-Etr05032.1	280	283	+	12.6393	1.9e-05	0.512	RMLR
1	RXLR	rna-Etr02433.1	283	286	+	12.6393	1.9e-05	0.512	RMLR
1	RXLR	rna-Etr07590.1	322	325	+	12.6393	1.9e-05	0.512	RMLR
1	RXLR	rna-Etr01779.1	338	341	+	12.6393	1.9e-05	0.512	RMLR
1	RXLR	rna-Etr07861.1	357	360	+	12.6393	1.9e-05	0.512	RMLR
1	RXLR	rna-Etr10569.1	364	367	+	12.6393	1.9e-05	0.512	RMLR
1	RXLR	rna-Etr07960.7	371	374	+	12.6393	1.9e-05	0.512	RMLR
1	RXLR	rna-Etr00946.1	393	396	+	12.6393	1.9e-05	0.512	RMLR
1	RXLR	rna-Etr03904.1	418	421	+	12.6393	1.9e-05	0.512	RMLR
1	RXLR	rna-Etr05693.1	418	421	+	12.6393	1.9e-05	0.512	RMLR
1	RXLR	rna-Etr06046.1	419	422	+	12.6393	1.9e-05	0.512	RMLR
1	RXLR	rna-Etr02312.1	419	422	+	12.6393	1.9e-05	0.512	RMLR
1	RXLR	rna-Etr01985.1	422	425	+	12.6393	1.9e-05	0.512	RMLR
1	RXLR	rna-Etr04709.1	474	477	+	12.6393	1.9e-05	0.512	RMLR
1	RXLR	rna-Etr08160.1	484	487	+	12.6393	1.9e-05	0.512	RMLR
1	RXLR	rna-Etr08660.1	502	505	+	12.6393	1.9e-05	0.512	RMLR
1	RXLR	rna-Etr00557.1	542	545	+	12.6393	1.9e-05	0.512	RMLR
1	RXLR	rna-Etr02572.1	563	566	+	12.6393	1.9e-05	0.512	RMLR
1	RXLR	rna-Etr03572.2	658	661	+	12.6393	1.9e-05	0.512	RMLR
1	RXLR	rna-Etr10637.1	664	667	+	12.6393	1.9e-05	0.512	RMLR
1	RXLR	rna-Etr03771.1	690	693	+	12.6393	1.9e-05	0.512	RMLR
1	RXLR	rna-Etr10277.1	778	781	+	12.6393	1.9e-05	0.512	RMLR
1	RXLR	rna-Etr08811.1	910	913	+	12.6393	1.9e-05	0.512	RMLR
1	RXLR	rna-Etr07535.1	1022	1025	+	12.6393	1.9e-05	0.512	RMLR
1	RXLR	rna-Etr08606.1	1121	1124	+	12.6393	1.9e-05	0.512	RMLR
1	RXLR	rna-Etr01050.1	3	6	+	12.1639	2.71e-05	0.54	RYLR
1	RXLR	rna-Etr02209.1	4	7	+	12.1639	2.71e-05	0.54	RYLR
1	RXLR	rna-Etr02348.1	4	7	+	12.1639	2.71e-05	0.54	RYLR
1	RXLR	rna-Etr03105.1	6	9	+	12.1639	2.71e-05	0.54	RYLR
1	RXLR	rna-Etr08567.1	7	10	+	12.1639	2.71e-05	0.54	RYLR
1	RXLR	rna-Etr11301.1	14	17	+	12.1639	2.71e-05	0.54	RYLR
1	RXLR	rna-Etr08129.1	24	27	+	12.1639	2.71e-05	0.54	RYLR
1	RXLR	rna-Etr09065.1	27	30	+	12.1639	2.71e-05	0.54	RYLR
1	RXLR	rna-Etr09570.1	28	31	+	12.1639	2.71e-05	0.54	RYLR
1	RXLR	rna-Etr00954.1	43	46	+	12.1639	2.71e-05	0.54	RYLR
1	RXLR	rna-Etr03896.1	58	61	+	12.1639	2.71e-05	0.54	RYLR
1	RXLR	rna-Etr11902.1	68	71	+	12.1639	2.71e-05	0.54	RYLR
1	RXLR	rna-Etr09592.1	72	75	+	12.1639	2.71e-05	0.54	RYLR
1	RXLR	rna-Etr09018.1	73	76	+	12.1639	2.71e-05	0.54	RYLR
1	RXLR	rna-Etr06286.1	76	79	+	12.1639	2.71e-05	0.54	RYLR
1	RXLR	rna-Etr08335.1	83	86	+	12.1639	2.71e-05	0.54	RYLR
1	RXLR	rna-Etr11475.1	85	88	+	12.1639	2.71e-05	0.54	RYLR
1	RXLR	rna-Etr02085.1	93	96	+	12.1639	2.71e-05	0.54	RYLR
1	RXLR	rna-Etr03213.1	95	98	+	12.1639	2.71e-05	0.54	RYLR
1	RXLR	rna-Etr06608.1	96	99	+	12.1639	2.71e-05	0.54	RYLR
1	RXLR	rna-Etr11731.1	98	101	+	12.1639	2.71e-05	0.54	RYLR
1	RXLR	rna-Etr09019.1	103	106	+	12.1639	2.71e-05	0.54	RYLR
1	RXLR	rna-Etr07640.1	104	107	+	12.1639	2.71e-05	0.54	RYLR
1	RXLR	rna-Etr11511.1	110	113	+	12.1639	2.71e-05	0.54	RYLR
1	RXLR	rna-Etr03306.1	118	121	+	12.1639	2.71e-05	0.54	RYLR
1	RXLR	rna-Etr08728.1	121	124	+	12.1639	2.71e-05	0.54	RYLR
1	RXLR	rna-Etr08182.1	133	136	+	12.1639	2.71e-05	0.54	RYLR
1	RXLR	rna-Etr05811.1	135	138	+	12.1639	2.71e-05	0.54	RYLR
1	RXLR	rna-Etr07934.1	138	141	+	12.1639	2.71e-05	0.54	RYLR
1	RXLR	rna-Etr06321.1	145	148	+	12.1639	2.71e-05	0.54	RYLR
1	RXLR	rna-Etr03052.1	151	154	+	12.1639	2.71e-05	0.54	RYLR
1	RXLR	rna-Etr08397.1	155	158	+	12.1639	2.71e-05	0.54	RYLR
1	RXLR	rna-Etr00297.1	162	165	+	12.1639	2.71e-05	0.54	RYLR
1	RXLR	rna-Etr04348.1	171	174	+	12.1639	2.71e-05	0.54	RYLR
1	RXLR	rna-Etr01912.1	181	184	+	12.1639	2.71e-05	0.54	RYLR
1	RXLR	rna-Etr00351.1	184	187	+	12.1639	2.71e-05	0.54	RYLR
1	RXLR	rna-Etr10889.1	193	196	+	12.1639	2.71e-05	0.54	RYLR
1	RXLR	rna-Etr06395.1	204	207	+	12.1639	2.71e-05	0.54	RYLR
1	RXLR	rna-Etr05924.1	212	215	+	12.1639	2.71e-05	0.54	RYLR
1	RXLR	rna-Etr12025.1	217	220	+	12.1639	2.71e-05	0.54	RYLR
1	RXLR	rna-Etr00992.1	221	224	+	12.1639	2.71e-05	0.54	RYLR
1	RXLR	rna-Etr03484.1	236	239	+	12.1639	2.71e-05	0.54	RYLR
1	RXLR	rna-Etr12214.1	242	245	+	12.1639	2.71e-05	0.54	RYLR
1	RXLR	rna-Etr06960.1	244	247	+	12.1639	2.71e-05	0.54	RYLR
1	RXLR	rna-Etr06456.1	247	250	+	12.1639	2.71e-05	0.54	RYLR
1	RXLR	rna-Etr08043.1	256	259	+	12.1639	2.71e-05	0.54	RYLR
1	RXLR	rna-Etr04653.1	258	261	+	12.1639	2.71e-05	0.54	RYLR
1	RXLR	rna-Etr02448.1	280	283	+	12.1639	2.71e-05	0.54	RYLR
1	RXLR	rna-Etr12258.1	282	285	+	12.1639	2.71e-05	0.54	RYLR
1	RXLR	rna-Etr09021.1	289	292	+	12.1639	2.71e-05	0.54	RYLR
1	RXLR	rna-Etr08910.1	295	298	+	12.1639	2.71e-05	0.54	RYLR
1	RXLR	rna-Etr01007.1	295	298	+	12.1639	2.71e-05	0.54	RYLR
1	RXLR	rna-Etr11243.1	300	303	+	12.1639	2.71e-05	0.54	RYLR
1	RXLR	rna-Etr10471.1	300	303	+	12.1639	2.71e-05	0.54	RYLR
1	RXLR	rna-Etr09173.1	311	314	+	12.1639	2.71e-05	0.54	RYLR
1	RXLR	rna-Etr00354.1	327	330	+	12.1639	2.71e-05	0.54	RYLR
1	RXLR	rna-Etr12194.1	330	333	+	12.1639	2.71e-05	0.54	RYLR
1	RXLR	rna-Etr08863.1	335	338	+	12.1639	2.71e-05	0.54	RYLR
1	RXLR	rna-Etr10471.1	367	370	+	12.1639	2.71e-05	0.54	RYLR
1	RXLR	rna-Etr11856.1	367	370	+	12.1639	2.71e-05	0.54	RYLR
1	RXLR	rna-Etr01011.1	370	373	+	12.1639	2.71e-05	0.54	RYLR
1	RXLR	rna-Etr11900.1	378	381	+	12.1639	2.71e-05	0.54	RYLR
1	RXLR	rna-Etr11827.1	399	402	+	12.1639	2.71e-05	0.54	RYLR
1	RXLR	rna-Etr09107.1	411	414	+	12.1639	2.71e-05	0.54	RYLR
1	RXLR	rna-Etr12028.1	415	418	+	12.1639	2.71e-05	0.54	RYLR
1	RXLR	rna-Etr11549.1	422	425	+	12.1639	2.71e-05	0.54	RYLR
1	RXLR	rna-Etr08638.1	450	453	+	12.1639	2.71e-05	0.54	RYLR
1	RXLR	rna-Etr08832.1	481	484	+	12.1639	2.71e-05	0.54	RYLR
1	RXLR	rna-Etr00158.1	481	484	+	12.1639	2.71e-05	0.54	RYLR
1	RXLR	rna-Etr08665.1	534	537	+	12.1639	2.71e-05	0.54	RYLR
1	RXLR	rna-Etr03490.1	546	549	+	12.1639	2.71e-05	0.54	RYLR
1	RXLR	rna-Etr05612.1	624	627	+	12.1639	2.71e-05	0.54	RYLR
1	RXLR	rna-Etr02050.1	704	707	+	12.1639	2.71e-05	0.54	RYLR
1	RXLR	rna-Etr02364.1	733	736	+	12.1639	2.71e-05	0.54	RYLR
1	RXLR	rna-Etr04740.1	795	798	+	12.1639	2.71e-05	0.54	RYLR
1	RXLR	rna-Etr05012.1	1045	1048	+	12.1639	2.71e-05	0.54	RYLR
1	RXLR	rna-Etr02034.1	1049	1052	+	12.1639	2.71e-05	0.54	RYLR
1	RXLR	rna-Etr00521.1	1192	1195	+	12.1639	2.71e-05	0.54	RYLR
1	RXLR	rna-Etr00556.1	1330	1333	+	12.1639	2.71e-05	0.54	RYLR
1	RXLR	rna-Etr12075.1	2473	2476	+	12.1639	2.71e-05	0.54	RYLR
1	RXLR	rna-Etr08311.1	2697	2700	+	12.1639	2.71e-05	0.54	RYLR
1	RXLR	rna-Etr05626.1	3	6	+	11.8852	3.7e-05	0.54	RFLR
1	RXLR	rna-Etr05717.1	5	8	+	11.8852	3.7e-05	0.54	RFLR
1	RXLR	rna-Etr10469.1	7	10	+	11.8852	3.7e-05	0.54	RFLR
1	RXLR	rna-Etr06568.1	13	16	+	11.8852	3.7e-05	0.54	RFLR
1	RXLR	rna-Etr02232.1	14	17	+	11.8852	3.7e-05	0.54	RFLR
1	RXLR	rna-Etr00802.1	25	28	+	11.8852	3.7e-05	0.54	RFLR
1	RXLR	rna-Etr04799.1	29	32	+	11.8852	3.7e-05	0.54	RFLR
1	RXLR	rna-Etr04927.1	30	33	+	11.8852	3.7e-05	0.54	RFLR
1	RXLR	rna-Etr11898.1	30	33	+	11.8852	3.7e-05	0.54	RFLR
1	RXLR	rna-Etr06630.1	37	40	+	11.8852	3.7e-05	0.54	RFLR
1	RXLR	rna-Etr07036.1	42	45	+	11.8852	3.7e-05	0.54	RFLR
1	RXLR	rna-Etr01402.1	48	51	+	11.8852	3.7e-05	0.54	RFLR
1	RXLR	rna-Etr05201.1	49	52	+	11.8852	3.7e-05	0.54	RFLR
1	RXLR	rna-Etr09881.1	50	53	+	11.8852	3.7e-05	0.54	RFLR
1	RXLR	rna-Etr04237.1	50	53	+	11.8852	3.7e-05	0.54	RFLR
1	RXLR	rna-Etr01728.1	55	58	+	11.8852	3.7e-05	0.54	RFLR
1	RXLR	rna-Etr05278.1	60	63	+	11.8852	3.7e-05	0.54	RFLR
1	RXLR	rna-Etr01275.1	64	67	+	11.8852	3.7e-05	0.54	RFLR
1	RXLR	rna-Etr10103.1	64	67	+	11.8852	3.7e-05	0.54	RFLR
1	RXLR	rna-Etr05064.1	66	69	+	11.8852	3.7e-05	0.54	RFLR
1	RXLR	rna-Etr03167.1	72	75	+	11.8852	3.7e-05	0.54	RFLR
1	RXLR	rna-Etr11376.1	78	81	+	11.8852	3.7e-05	0.54	RFLR
1	RXLR	rna-Etr06990.1	82	85	+	11.8852	3.7e-05	0.54	RFLR
1	RXLR	rna-Etr06943.1	96	99	+	11.8852	3.7e-05	0.54	RFLR
1	RXLR	rna-Etr10216.1	112	115	+	11.8852	3.7e-05	0.54	RFLR
1	RXLR	rna-Etr11781.1	115	118	+	11.8852	3.7e-05	0.54	RFLR
1	RXLR	rna-Etr11346.1	142	145	+	11.8852	3.7e-05	0.54	RFLR
1	RXLR	rna-Etr01664.1	148	151	+	11.8852	3.7e-05	0.54	RFLR
1	RXLR	rna-Etr04905.1	149	152	+	11.8852	3.7e-05	0.54	RFLR
1	RXLR	rna-Etr11424.1	154	157	+	11.8852	3.7e-05	0.54	RFLR
1	RXLR	rna-Etr11111.1	176	179	+	11.8852	3.7e-05	0.54	RFLR
1	RXLR	rna-Etr01641.1	186	189	+	11.8852	3.7e-05	0.54	RFLR
1	RXLR	rna-Etr10098.1	216	219	+	11.8852	3.7e-05	0.54	RFLR
1	RXLR	rna-Etr06116.1	219	222	+	11.8852	3.7e-05	0.54	RFLR
1	RXLR	rna-Etr07088.1	242	245	+	11.8852	3.7e-05	0.54	RFLR
1	RXLR	rna-Etr03559.1	246	249	+	11.8852	3.7e-05	0.54	RFLR
1	RXLR	rna-Etr00424.1	255	258	+	11.8852	3.7e-05	0.54	RFLR
1	RXLR	rna-Etr08061.1	257	260	+	11.8852	3.7e-05	0.54	RFLR
1	RXLR	rna-Etr11947.1	265	268	+	11.8852	3.7e-05	0.54	RFLR
1	RXLR	rna-Etr07486.1	266	269	+	11.8852	3.7e-05	0.54	RFLR
1	RXLR	rna-Etr07039.1	266	269	+	11.8852	3.7e-05	0.54	RFLR
1	RXLR	rna-Etr09774.1	268	271	+	11.8852	3.7e-05	0.54	RFLR
1	RXLR	rna-Etr05409.1	269	272	+	11.8852	3.7e-05	0.54	RFLR
1	RXLR	rna-Etr03097.1	270	273	+	11.8852	3.7e-05	0.54	RFLR
1	RXLR	rna-Etr02037.1	271	274	+	11.8852	3.7e-05	0.54	RFLR
1	RXLR	rna-Etr00143.1	271	274	+	11.8852	3.7e-05	0.54	RFLR
1	RXLR	rna-Etr00779.1	276	279	+	11.8852	3.7e-05	0.54	RFLR
1	RXLR	rna-Etr03333.1	279	282	+	11.8852	3.7e-05	0.54	RFLR
1	RXLR	rna-Etr03731.1	280	283	+	11.8852	3.7e-05	0.54	RFLR
1	RXLR	rna-Etr03859.1	303	306	+	11.8852	3.7e-05	0.54	RFLR
1	RXLR	rna-Etr07333.1	312	315	+	11.8852	3.7e-05	0.54	RFLR
1	RXLR	rna-Etr12133.1	313	316	+	11.8852	3.7e-05	0.54	RFLR
1	RXLR	rna-Etr01014.1	314	317	+	11.8852	3.7e-05	0.54	RFLR
1	RXLR	rna-Etr02297.1	317	320	+	11.8852	3.7e-05	0.54	RFLR
1	RXLR	rna-Etr06723.1	318	321	+	11.8852	3.7e-05	0.54	RFLR
1	RXLR	rna-Etr09433.1	321	324	+	11.8852	3.7e-05	0.54	RFLR
1	RXLR	rna-Etr09781.1	372	375	+	11.8852	3.7e-05	0.54	RFLR
1	RXLR	rna-Etr10639.1	375	378	+	11.8852	3.7e-05	0.54	RFLR
1	RXLR	rna-Etr03525.1	384	387	+	11.8852	3.7e-05	0.54	RFLR
1	RXLR	rna-Etr06751.1	384	387	+	11.8852	3.7e-05	0.54	RFLR
1	RXLR	rna-Etr10933.1	385	388	+	11.8852	3.7e-05	0.54	RFLR
1	RXLR	rna-Etr10986.2	393	396	+	11.8852	3.7e-05	0.54	RFLR
1	RXLR	rna-Etr04308.1	407	410	+	11.8852	3.7e-05	0.54	RFLR
1	RXLR	rna-Etr07640.1	417	420	+	11.8852	3.7e-05	0.54	RFLR
1	RXLR	rna-Etr07311.1	428	431	+	11.8852	3.7e-05	0.54	RFLR
1	RXLR	rna-Etr11852.1	431	434	+	11.8852	3.7e-05	0.54	RFLR
1	RXLR	rna-Etr07388.1	472	475	+	11.8852	3.7e-05	0.54	RFLR
1	RXLR	rna-Etr10561.1	489	492	+	11.8852	3.7e-05	0.54	RFLR
1	RXLR	rna-Etr03548.1	489	492	+	11.8852	3.7e-05	0.54	RFLR
1	RXLR	rna-Etr00304.1	494	497	+	11.8852	3.7e-05	0.54	RFLR
1	RXLR	rna-Etr04570.1	494	497	+	11.8852	3.7e-05	0.54	RFLR
1	RXLR	rna-Etr12234.1	517	520	+	11.8852	3.7e-05	0.54	RFLR
1	RXLR	rna-Etr00961.1	567	570	+	11.8852	3.7e-05	0.54	RFLR
1	RXLR	rna-Etr11131.1	568	571	+	11.8852	3.7e-05	0.54	RFLR
1	RXLR	rna-Etr00296.1	585	588	+	11.8852	3.7e-05	0.54	RFLR
1	RXLR	rna-Etr00392.1	612	615	+	11.8852	3.7e-05	0.54	RFLR
1	RXLR	rna-Etr10848.1	617	620	+	11.8852	3.7e-05	0.54	RFLR
1	RXLR	rna-Etr10614.2	646	649	+	11.8852	3.7e-05	0.54	RFLR
1	RXLR	rna-Etr11985.1	655	658	+	11.8852	3.7e-05	0.54	RFLR
1	RXLR	rna-Etr03192.1	673	676	+	11.8852	3.7e-05	0.54	RFLR
1	RXLR	rna-Etr01112.1	700	703	+	11.8852	3.7e-05	0.54	RFLR
1	RXLR	rna-Etr02274.1	715	718	+	11.8852	3.7e-05	0.54	RFLR
1	RXLR	rna-Etr01954.1	738	741	+	11.8852	3.7e-05	0.54	RFLR
1	RXLR	rna-Etr02159.1	741	744	+	11.8852	3.7e-05	0.54	RFLR
1	RXLR	rna-Etr11391.1	787	790	+	11.8852	3.7e-05	0.54	RFLR
1	RXLR	rna-Etr11401.1	880	883	+	11.8852	3.7e-05	0.54	RFLR
1	RXLR	rna-Etr05239.1	916	919	+	11.8852	3.7e-05	0.54	RFLR
1	RXLR	rna-Etr02999.1	926	929	+	11.8852	3.7e-05	0.54	RFLR
1	RXLR	rna-Etr02827.1	960	963	+	11.8852	3.7e-05	0.54	RFLR
1	RXLR	rna-Etr02127.1	986	989	+	11.8852	3.7e-05	0.54	RFLR
1	RXLR	rna-Etr02116.1	986	989	+	11.8852	3.7e-05	0.54	RFLR
1	RXLR	rna-Etr04057.1	986	989	+	11.8852	3.7e-05	0.54	RFLR
1	RXLR	rna-Etr05774.1	987	990	+	11.8852	3.7e-05	0.54	RFLR
1	RXLR	rna-Etr01331.1	1053	1056	+	11.8852	3.7e-05	0.54	RFLR
1	RXLR	rna-Etr01620.1	1425	1428	+	11.8852	3.7e-05	0.54	RFLR
1	RXLR	rna-Etr03361.1	1430	1433	+	11.8852	3.7e-05	0.54	RFLR
1	RXLR	rna-Etr10019.1	1450	1453	+	11.8852	3.7e-05	0.54	RFLR
1	RXLR	rna-Etr09439.2	2130	2133	+	11.8852	3.7e-05	0.54	RFLR
1	RXLR	rna-Etr08882.1	2706	2709	+	11.8852	3.7e-05	0.54	RFLR
1	RXLR	rna-Etr04375.1	6	9	+	11.8689	4.71e-05	0.54	RQLR
1	RXLR	rna-Etr01223.1	10	13	+	11.8689	4.71e-05	0.54	RQLR
1	RXLR	rna-Etr09841.1	22	25	+	11.8689	4.71e-05	0.54	RQLR
1	RXLR	rna-Etr09498.1	24	27	+	11.8689	4.71e-05	0.54	RQLR
1	RXLR	rna-Etr09520.1	25	28	+	11.8689	4.71e-05	0.54	RQLR
1	RXLR	rna-Etr03825.1	27	30	+	11.8689	4.71e-05	0.54	RQLR
1	RXLR	rna-Etr04961.1	27	30	+	11.8689	4.71e-05	0.54	RQLR
1	RXLR	rna-Etr03140.1	30	33	+	11.8689	4.71e-05	0.54	RQLR
1	RXLR	rna-Etr02498.1	34	37	+	11.8689	4.71e-05	0.54	RQLR
1	RXLR	rna-Etr04299.2	42	45	+	11.8689	4.71e-05	0.54	RQLR
1	RXLR	rna-Etr12001.1	42	45	+	11.8689	4.71e-05	0.54	RQLR
1	RXLR	rna-Etr08094.1	54	57	+	11.8689	4.71e-05	0.54	RQLR
1	RXLR	rna-Etr01063.1	55	58	+	11.8689	4.71e-05	0.54	RQLR
1	RXLR	rna-Etr03147.1	55	58	+	11.8689	4.71e-05	0.54	RQLR
1	RXLR	rna-Etr00788.1	64	67	+	11.8689	4.71e-05	0.54	RQLR
1	RXLR	rna-Etr03816.1	64	67	+	11.8689	4.71e-05	0.54	RQLR
1	RXLR	rna-Etr08167.1	66	69	+	11.8689	4.71e-05	0.54	RQLR
1	RXLR	rna-Etr05546.1	69	72	+	11.8689	4.71e-05	0.54	RQLR
1	RXLR	rna-Etr10348.1	71	74	+	11.8689	4.71e-05	0.54	RQLR
1	RXLR	rna-Etr06900.1	71	74	+	11.8689	4.71e-05	0.54	RQLR
1	RXLR	rna-Etr08148.1	80	83	+	11.8689	4.71e-05	0.54	RQLR
1	RXLR	rna-Etr09306.1	89	92	+	11.8689	4.71e-05	0.54	RQLR
1	RXLR	rna-Etr06671.1	92	95	+	11.8689	4.71e-05	0.54	RQLR
1	RXLR	rna-Etr01796.2	98	101	+	11.8689	4.71e-05	0.54	RQLR
1	RXLR	rna-Etr11644.1	100	103	+	11.8689	4.71e-05	0.54	RQLR
1	RXLR	rna-Etr01323.1	108	111	+	11.8689	4.71e-05	0.54	RQLR
1	RXLR	rna-Etr11481.1	124	127	+	11.8689	4.71e-05	0.54	RQLR
1	RXLR	rna-Etr02485.1	127	130	+	11.8689	4.71e-05	0.54	RQLR
1	RXLR	rna-Etr10361.1	130	133	+	11.8689	4.71e-05	0.54	RQLR
1	RXLR	rna-Etr09634.1	133	136	+	11.8689	4.71e-05	0.54	RQLR
1	RXLR	rna-Etr00235.1	137	140	+	11.8689	4.71e-05	0.54	RQLR
1	RXLR	rna-Etr03895.1	143	146	+	11.8689	4.71e-05	0.54	RQLR
1	RXLR	rna-Etr05456.1	157	160	+	11.8689	4.71e-05	0.54	RQLR
1	RXLR	rna-Etr05042.1	164	167	+	11.8689	4.71e-05	0.54	RQLR
1	RXLR	rna-Etr08641.1	165	168	+	11.8689	4.71e-05	0.54	RQLR
1	RXLR	rna-Etr08323.1	166	169	+	11.8689	4.71e-05	0.54	RQLR
1	RXLR	rna-Etr12016.1	166	169	+	11.8689	4.71e-05	0.54	RQLR
1	RXLR	rna-Etr11351.1	168	171	+	11.8689	4.71e-05	0.54	RQLR
1	RXLR	rna-Etr02965.1	168	171	+	11.8689	4.71e-05	0.54	RQLR
1	RXLR	rna-Etr10178.1	171	174	+	11.8689	4.71e-05	0.54	RQLR
1	RXLR	rna-Etr08827.1	172	175	+	11.8689	4.71e-05	0.54	RQLR
1	RXLR	rna-Etr00972.1	177	180	+	11.8689	4.71e-05	0.54	RQLR
1	RXLR	rna-Etr05538.1	180	183	+	11.8689	4.71e-05	0.54	RQLR
1	RXLR	rna-Etr04614.1	188	191	+	11.8689	4.71e-05	0.54	RQLR
1	RXLR	rna-Etr01107.1	190	193	+	11.8689	4.71e-05	0.54	RQLR
1	RXLR	rna-Etr11707.1	192	195	+	11.8689	4.71e-05	0.54	RQLR
1	RXLR	rna-Etr11144.1	197	200	+	11.8689	4.71e-05	0.54	RQLR
1	RXLR	rna-Etr01389.1	207	210	+	11.8689	4.71e-05	0.54	RQLR
1	RXLR	rna-Etr10634.1	211	214	+	11.8689	4.71e-05	0.54	RQLR
1	RXLR	rna-Etr00297.1	231	234	+	11.8689	4.71e-05	0.54	RQLR
1	RXLR	rna-Etr06216.1	231	234	+	11.8689	4.71e-05	0.54	RQLR
1	RXLR	rna-Etr07808.1	233	236	+	11.8689	4.71e-05	0.54	RQLR
1	RXLR	rna-Etr02205.1	235	238	+	11.8689	4.71e-05	0.54	RQLR
1	RXLR	rna-Etr10485.1	237	240	+	11.8689	4.71e-05	0.54	RQLR
1	RXLR	rna-Etr10446.1	265	268	+	11.8689	4.71e-05	0.54	RQLR
1	RXLR	rna-Etr09944.1	272	275	+	11.8689	4.71e-05	0.54	RQLR
1	RXLR	rna-Etr05191.1	277	280	+	11.8689	4.71e-05	0.54	RQLR
1	RXLR	rna-Etr01659.1	282	285	+	11.8689	4.71e-05	0.54	RQLR
1	RXLR	rna-Etr10358.1	298	301	+	11.8689	4.71e-05	0.54	RQLR
1	RXLR	rna-Etr00872.1	304	307	+	11.8689	4.71e-05	0.54	RQLR
1	RXLR	rna-Etr08488.1	305	308	+	11.8689	4.71e-05	0.54	RQLR
1	RXLR	rna-Etr02560.1	313	316	+	11.8689	4.71e-05	0.54	RQLR
1	RXLR	rna-Etr08401.1	336	339	+	11.8689	4.71e-05	0.54	RQLR
1	RXLR	rna-Etr10734.1	338	341	+	11.8689	4.71e-05	0.54	RQLR
1	RXLR	rna-Etr08258.1	343	346	+	11.8689	4.71e-05	0.54	RQLR
1	RXLR	rna-Etr06502.1	364	367	+	11.8689	4.71e-05	0.54	RQLR
1	RXLR	rna-Etr11973.1	365	368	+	11.8689	4.71e-05	0.54	RQLR
1	RXLR	rna-Etr11818.1	366	369	+	11.8689	4.71e-05	0.54	RQLR
1	RXLR	rna-Etr04384.1	368	371	+	11.8689	4.71e-05	0.54	RQLR
1	RXLR	rna-Etr04134.1	378	381	+	11.8689	4.71e-05	0.54	RQLR
1	RXLR	rna-Etr00882.1	379	382	+	11.8689	4.71e-05	0.54	RQLR
1	RXLR	rna-Etr06273.1	380	383	+	11.8689	4.71e-05	0.54	RQLR
1	RXLR	rna-Etr09004.1	394	397	+	11.8689	4.71e-05	0.54	RQLR
1	RXLR	rna-Etr01870.1	398	401	+	11.8689	4.71e-05	0.54	RQLR
1	RXLR	rna-Etr01711.1	400	403	+	11.8689	4.71e-05	0.54	RQLR
1	RXLR	rna-Etr04954.2	409	412	+	11.8689	4.71e-05	0.54	RQLR
1	RXLR	rna-Etr04609.1	409	412	+	11.8689	4.71e-05	0.54	RQLR
1	RXLR	rna-Etr02316.1	412	415	+	11.8689	4.71e-05	0.54	RQLR
1	RXLR	rna-Etr05737.1	412	415	+	11.8689	4.71e-05	0.54	RQLR
1	RXLR	rna-Etr06048.1	412	415	+	11.8689	4.71e-05	0.54	RQLR
1	RXLR	rna-Etr11715.1	419	422	+	11.8689	4.71e-05	0.54	RQLR
1	RXLR	rna-Etr00101.1	432	435	+	11.8689	4.71e-05	0.54	RQLR
1	RXLR	rna-Etr00326.1	433	436	+	11.8689	4.71e-05	0.54	RQLR
1	RXLR	rna-Etr02163.1	436	439	+	11.8689	4.71e-05	0.54	RQLR
1	RXLR	rna-Etr05238.1	439	442	+	11.8689	4.71e-05	0.54	RQLR
1	RXLR	rna-Etr01516.1	439	442	+	11.8689	4.71e-05	0.54	RQLR
1	RXLR	rna-Etr05233.1	442	445	+	11.8689	4.71e-05	0.54	RQLR
1	RXLR	rna-Etr06610.1	446	449	+	11.8689	4.71e-05	0.54	RQLR
1	RXLR	rna-Etr04699.1	450	453	+	11.8689	4.71e-05	0.54	RQLR
1	RXLR	rna-Etr03692.1	452	455	+	11.8689	4.71e-05	0.54	RQLR
1	RXLR	rna-Etr11468.1	459	462	+	11.8689	4.71e-05	0.54	RQLR
1	RXLR	rna-Etr11807.1	466	469	+	11.8689	4.71e-05	0.54	RQLR
1	RXLR	rna-Etr01959.1	469	472	+	11.8689	4.71e-05	0.54	RQLR
1	RXLR	rna-Etr07494.1	495	498	+	11.8689	4.71e-05	0.54	RQLR
1	RXLR	rna-Etr07739.2	503	506	+	11.8689	4.71e-05	0.54	RQLR
1	RXLR	rna-Etr01738.1	503	506	+	11.8689	4.71e-05	0.54	RQLR
1	RXLR	rna-Etr04379.1	519	522	+	11.8689	4.71e-05	0.54	RQLR
1	RXLR	rna-Etr11821.1	526	529	+	11.8689	4.71e-05	0.54	RQLR
1	RXLR	rna-Etr07282.1	527	530	+	11.8689	4.71e-05	0.54	RQLR
1	RXLR	rna-Etr03706.1	533	536	+	11.8689	4.71e-05	0.54	RQLR
1	RXLR	rna-Etr00769.1	548	551	+	11.8689	4.71e-05	0.54	RQLR
1	RXLR	rna-Etr01911.1	548	551	+	11.8689	4.71e-05	0.54	RQLR
1	RXLR	rna-Etr02285.1	558	561	+	11.8689	4.71e-05	0.54	RQLR
1	RXLR	rna-Etr00916.1	568	571	+	11.8689	4.71e-05	0.54	RQLR
1	RXLR	rna-Etr09909.1	569	572	+	11.8689	4.71e-05	0.54	RQLR
1	RXLR	rna-Etr02754.1	575	578	+	11.8689	4.71e-05	0.54	RQLR
1	RXLR	rna-Etr10102.1	591	594	+	11.8689	4.71e-05	0.54	RQLR
1	RXLR	rna-Etr08383.1	591	594	+	11.8689	4.71e-05	0.54	RQLR
1	RXLR	rna-Etr01454.1	592	595	+	11.8689	4.71e-05	0.54	RQLR
1	RXLR	rna-Etr08434.1	600	603	+	11.8689	4.71e-05	0.54	RQLR
1	RXLR	rna-Etr02166.1	611	614	+	11.8689	4.71e-05	0.54	RQLR
1	RXLR	rna-Etr02734.1	681	684	+	11.8689	4.71e-05	0.54	RQLR
1	RXLR	rna-Etr10377.1	696	699	+	11.8689	4.71e-05	0.54	RQLR
1	RXLR	rna-Etr09878.1	746	749	+	11.8689	4.71e-05	0.54	RQLR
1	RXLR	rna-Etr05708.1	771	774	+	11.8689	4.71e-05	0.54	RQLR
1	RXLR	rna-Etr11084.1	815	818	+	11.8689	4.71e-05	0.54	RQLR
1	RXLR	rna-Etr07076.1	965	968	+	11.8689	4.71e-05	0.54	RQLR
1	RXLR	rna-Etr11401.1	1007	1010	+	11.8689	4.71e-05	0.54	RQLR
1	RXLR	rna-Etr02978.1	1097	1100	+	11.8689	4.71e-05	0.54	RQLR
1	RXLR	rna-Etr01907.1	1243	1246	+	11.8689	4.71e-05	0.54	RQLR
1	RXLR	rna-Etr06552.1	1397	1400	+	11.8689	4.71e-05	0.54	RQLR
1	RXLR	rna-Etr09878.1	1673	1676	+	11.8689	4.71e-05	0.54	RQLR
1	RXLR	rna-Etr03489.1	3	6	+	11.7049	5.85e-05	0.54	RNLR
1	RXLR	rna-Etr07329.1	4	7	+	11.7049	5.85e-05	0.54	RNLR
1	RXLR	rna-Etr06816.1	5	8	+	11.7049	5.85e-05	0.54	RNLR
1	RXLR	rna-Etr04808.1	9	12	+	11.7049	5.85e-05	0.54	RNLR
1	RXLR	rna-Etr08646.3	13	16	+	11.7049	5.85e-05	0.54	RNLR
1	RXLR	rna-Etr00884.1	14	17	+	11.7049	5.85e-05	0.54	RNLR
1	RXLR	rna-Etr07657.1	15	18	+	11.7049	5.85e-05	0.54	RNLR
1	RXLR	rna-Etr06266.1	15	18	+	11.7049	5.85e-05	0.54	RNLR
1	RXLR	rna-Etr02816.1	15	18	+	11.7049	5.85e-05	0.54	RNLR
1	RXLR	rna-Etr09345.1	26	29	+	11.7049	5.85e-05	0.54	RNLR
1	RXLR	rna-Etr09483.1	26	29	+	11.7049	5.85e-05	0.54	RNLR
1	RXLR	rna-Etr07200.1	26	29	+	11.7049	5.85e-05	0.54	RNLR
1	RXLR	rna-Etr05762.1	28	31	+	11.7049	5.85e-05	0.54	RNLR
1	RXLR	rna-Etr03803.1	29	32	+	11.7049	5.85e-05	0.54	RNLR
1	RXLR	rna-Etr05869.1	33	36	+	11.7049	5.85e-05	0.54	RNLR
1	RXLR	rna-Etr04428.1	46	49	+	11.7049	5.85e-05	0.54	RNLR
1	RXLR	rna-Etr10284.2	48	51	+	11.7049	5.85e-05	0.54	RNLR
1	RXLR	rna-Etr02354.1	48	51	+	11.7049	5.85e-05	0.54	RNLR
1	RXLR	rna-Etr03193.1	61	64	+	11.7049	5.85e-05	0.54	RNLR
1	RXLR	rna-Etr08998.1	68	71	+	11.7049	5.85e-05	0.54	RNLR
1	RXLR	rna-Etr09056.1	74	77	+	11.7049	5.85e-05	0.54	RNLR
1	RXLR	rna-Etr08417.1	76	79	+	11.7049	5.85e-05	0.54	RNLR
1	RXLR	rna-Etr07632.1	83	86	+	11.7049	5.85e-05	0.54	RNLR
1	RXLR	rna-Etr06903.1	88	91	+	11.7049	5.85e-05	0.54	RNLR
1	RXLR	rna-Etr04572.1	102	105	+	11.7049	5.85e-05	0.54	RNLR
1	RXLR	rna-Etr07169.1	110	113	+	11.7049	5.85e-05	0.54	RNLR
1	RXLR	rna-Etr11987.1	111	114	+	11.7049	5.85e-05	0.54	RNLR
1	RXLR	rna-Etr10391.1	123	126	+	11.7049	5.85e-05	0.54	RNLR
1	RXLR	rna-Etr01030.1	133	136	+	11.7049	5.85e-05	0.54	RNLR
1	RXLR	rna-Etr01894.1	134	137	+	11.7049	5.85e-05	0.54	RNLR
1	RXLR	rna-Etr08295.1	139	142	+	11.7049	5.85e-05	0.54	RNLR
1	RXLR	rna-Etr07684.1	141	144	+	11.7049	5.85e-05	0.54	RNLR
1	RXLR	rna-Etr05050.1	143	146	+	11.7049	5.85e-05	0.54	RNLR
1	RXLR	rna-Etr11258.1	149	152	+	11.7049	5.85e-05	0.54	RNLR
1	RXLR	rna-Etr10113.1	158	161	+	11.7049	5.85e-05	0.54	RNLR
1	RXLR	rna-Etr04826.1	161	164	+	11.7049	5.85e-05	0.54	RNLR
1	RXLR	rna-Etr06968.1	167	170	+	11.7049	5.85e-05	0.54	RNLR
1	RXLR	rna-Etr02264.1	170	173	+	11.7049	5.85e-05	0.54	RNLR
1	RXLR	rna-Etr07761.1	171	174	+	11.7049	5.85e-05	0.54	RNLR
1	RXLR	rna-Etr11058.1	177	180	+	11.7049	5.85e-05	0.54	RNLR
1	RXLR	rna-Etr00747.1	181	184	+	11.7049	5.85e-05	0.54	RNLR
1	RXLR	rna-Etr12229.1	182	185	+	11.7049	5.85e-05	0.54	RNLR
1	RXLR	rna-Etr09665.1	188	191	+	11.7049	5.85e-05	0.54	RNLR
1	RXLR	rna-Etr09790.1	189	192	+	11.7049	5.85e-05	0.54	RNLR
1	RXLR	rna-Etr08621.1	214	217	+	11.7049	5.85e-05	0.54	RNLR
1	RXLR	rna-Etr04290.1	215	218	+	11.7049	5.85e-05	0.54	RNLR
1	RXLR	rna-Etr10404.1	216	219	+	11.7049	5.85e-05	0.54	RNLR
1	RXLR	rna-Etr06224.1	234	237	+	11.7049	5.85e-05	0.54	RNLR
1	RXLR	rna-Etr04843.1	235	238	+	11.7049	5.85e-05	0.54	RNLR
1	RXLR	rna-Etr11542.1	252	255	+	11.7049	5.85e-05	0.54	RNLR
1	RXLR	rna-Etr11526.1	261	264	+	11.7049	5.85e-05	0.54	RNLR
1	RXLR	rna-Etr04108.1	262	265	+	11.7049	5.85e-05	0.54	RNLR
1	RXLR	rna-Etr00168.1	265	268	+	11.7049	5.85e-05	0.54	RNLR
1	RXLR	rna-Etr05101.1	273	276	+	11.7049	5.85e-05	0.54	RNLR
1	RXLR	rna-Etr07316.1	288	291	+	11.7049	5.85e-05	0.54	RNLR
1	RXLR	rna-Etr10978.1	293	296	+	11.7049	5.85e-05	0.54	RNLR
1	RXLR	rna-Etr08658.1	304	307	+	11.7049	5.85e-05	0.54	RNLR
1	RXLR	rna-Etr03793.1	318	321	+	11.7049	5.85e-05	0.54	RNLR
1	RXLR	rna-Etr07913.1	321	324	+	11.7049	5.85e-05	0.54	RNLR
1	RXLR	rna-Etr05094.1	344	347	+	11.7049	5.85e-05	0.54	RNLR
1	RXLR	rna-Etr05260.1	345	348	+	11.7049	5.85e-05	0.54	RNLR
1	RXLR	rna-Etr10377.1	347	350	+	11.7049	5.85e-05	0.54	RNLR
1	RXLR	rna-Etr10656.1	353	356	+	11.7049	5.85e-05	0.54	RNLR
1	RXLR	rna-Etr11821.1	356	359	+	11.7049	5.85e-05	0.54	RNLR
1	RXLR	rna-Etr04479.1	362	365	+	11.7049	5.85e-05	0.54	RNLR
1	RXLR	rna-Etr08366.1	385	388	+	11.7049	5.85e-05	0.54	RNLR
1	RXLR	rna-Etr04789.1	408	411	+	11.7049	5.85e-05	0.54	RNLR
1	RXLR	rna-Etr07476.1	408	411	+	11.7049	5.85e-05	0.54	RNLR
1	RXLR	rna-Etr10323.1	417	420	+	11.7049	5.85e-05	0.54	RNLR
1	RXLR	rna-Etr11320.1	454	457	+	11.7049	5.85e-05	0.54	RNLR
1	RXLR	rna-Etr03198.1	455	458	+	11.7049	5.85e-05	0.54	RNLR
1	RXLR	rna-Etr02271.1	491	494	+	11.7049	5.85e-05	0.54	RNLR
1	RXLR	rna-Etr01623.1	495	498	+	11.7049	5.85e-05	0.54	RNLR
1	RXLR	rna-Etr02263.1	495	498	+	11.7049	5.85e-05	0.54	RNLR
1	RXLR	rna-Etr06269.1	497	500	+	11.7049	5.85e-05	0.54	RNLR
1	RXLR	rna-Etr01169.1	499	502	+	11.7049	5.85e-05	0.54	RNLR
1	RXLR	rna-Etr03472.1	515	518	+	11.7049	5.85e-05	0.54	RNLR
1	RXLR	rna-Etr04452.1	541	544	+	11.7049	5.85e-05	0.54	RNLR
1	RXLR	rna-Etr01431.1	553	556	+	11.7049	5.85e-05	0.54	RNLR
1	RXLR	rna-Etr07492.1	588	591	+	11.7049	5.85e-05	0.54	RNLR
1	RXLR	rna-Etr02962.1	621	624	+	11.7049	5.85e-05	0.54	RNLR
1	RXLR	rna-Etr05364.2	642	645	+	11.7049	5.85e-05	0.54	RNLR
1	RXLR	rna-Etr09399.1	647	650	+	11.7049	5.85e-05	0.54	RNLR
1	RXLR	rna-Etr03844.1	649	652	+	11.7049	5.85e-05	0.54	RNLR
1	RXLR	rna-Etr09730.1	650	653	+	11.7049	5.85e-05	0.54	RNLR
1	RXLR	rna-Etr03570.1	708	711	+	11.7049	5.85e-05	0.54	RNLR
1	RXLR	rna-Etr01003.1	710	713	+	11.7049	5.85e-05	0.54	RNLR
1	RXLR	rna-Etr10615.1	719	722	+	11.7049	5.85e-05	0.54	RNLR
1	RXLR	rna-Etr09439.2	740	743	+	11.7049	5.85e-05	0.54	RNLR
1	RXLR	rna-Etr08005.1	786	789	+	11.7049	5.85e-05	0.54	RNLR
1	RXLR	rna-Etr08462.1	798	801	+	11.7049	5.85e-05	0.54	RNLR
1	RXLR	rna-Etr06757.1	810	813	+	11.7049	5.85e-05	0.54	RNLR
1	RXLR	rna-Etr10641.1	832	835	+	11.7049	5.85e-05	0.54	RNLR
1	RXLR	rna-Etr02517.1	835	838	+	11.7049	5.85e-05	0.54	RNLR
1	RXLR	rna-Etr07088.1	857	860	+	11.7049	5.85e-05	0.54	RNLR
1	RXLR	rna-Etr08850.1	891	894	+	11.7049	5.85e-05	0.54	RNLR
1	RXLR	rna-Etr06214.1	1135	1138	+	11.7049	5.85e-05	0.54	RNLR
1	RXLR	rna-Etr11839.1	1205	1208	+	11.7049	5.85e-05	0.54	RNLR
1	RXLR	rna-Etr02988.1	1343	1346	+	11.7049	5.85e-05	0.54	RNLR
1	RXLR	rna-Etr11379.1	1458	1461	+	11.7049	5.85e-05	0.54	RNLR
1	RXLR	rna-Etr02194.1	1754	1757	+	11.7049	5.85e-05	0.54	RNLR
1	RXLR	rna-Etr07410.1	1962	1965	+	11.7049	5.85e-05	0.54	RNLR
1	RXLR	rna-Etr06572.4	5781	5784	+	11.7049	5.85e-05	0.54	RNLR
1	RXLR	rna-Etr06377.1	5	8	+	11.582	7.1e-05	0.54	RPLR
1	RXLR	rna-Etr03937.1	6	9	+	11.582	7.1e-05	0.54	RPLR
1	RXLR	rna-Etr00975.1	8	11	+	11.582	7.1e-05	0.54	RPLR
1	RXLR	rna-Etr01636.1	8	11	+	11.582	7.1e-05	0.54	RPLR
1	RXLR	rna-Etr07985.1	10	13	+	11.582	7.1e-05	0.54	RPLR
1	RXLR	rna-Etr05383.1	10	13	+	11.582	7.1e-05	0.54	RPLR
1	RXLR	rna-Etr10972.1	13	16	+	11.582	7.1e-05	0.54	RPLR
1	RXLR	rna-Etr10163.1	13	16	+	11.582	7.1e-05	0.54	RPLR
1	RXLR	rna-Etr01427.1	14	17	+	11.582	7.1e-05	0.54	RPLR
1	RXLR	rna-Etr00272.1	16	19	+	11.582	7.1e-05	0.54	RPLR
1	RXLR	rna-Etr09940.1	17	20	+	11.582	7.1e-05	0.54	RPLR
1	RXLR	rna-Etr01974.1	28	31	+	11.582	7.1e-05	0.54	RPLR
1	RXLR	rna-Etr06176.1	29	32	+	11.582	7.1e-05	0.54	RPLR
1	RXLR	rna-Etr01507.1	31	34	+	11.582	7.1e-05	0.54	RPLR
1	RXLR	rna-Etr11826.1	33	36	+	11.582	7.1e-05	0.54	RPLR
1	RXLR	rna-Etr09072.1	38	41	+	11.582	7.1e-05	0.54	RPLR
1	RXLR	rna-Etr04252.1	40	43	+	11.582	7.1e-05	0.54	RPLR
1	RXLR	rna-Etr03097.1	40	43	+	11.582	7.1e-05	0.54	RPLR
1	RXLR	rna-Etr11341.1	46	49	+	11.582	7.1e-05	0.54	RPLR
1	RXLR	rna-Etr01907.1	47	50	+	11.582	7.1e-05	0.54	RPLR
1	RXLR	rna-Etr05758.1	49	52	+	11.582	7.1e-05	0.54	RPLR
1	RXLR	rna-Etr10890.1	52	55	+	11.582	7.1e-05	0.54	RPLR
1	RXLR	rna-Etr10492.1	63	66	+	11.582	7.1e-05	0.54	RPLR
1	RXLR	rna-Etr06190.1	64	67	+	11.582	7.1e-05	0.54	RPLR
1	RXLR	rna-Etr01299.1	79	82	+	11.582	7.1e-05	0.54	RPLR
1	RXLR	rna-Etr11882.1	97	100	+	11.582	7.1e-05	0.54	RPLR
1	RXLR	rna-Etr11511.1	102	105	+	11.582	7.1e-05	0.54	RPLR
1	RXLR	rna-Etr01631.1	103	106	+	11.582	7.1e-05	0.54	RPLR
1	RXLR	rna-Etr01499.1	119	122	+	11.582	7.1e-05	0.54	RPLR
1	RXLR	rna-Etr09340.1	138	141	+	11.582	7.1e-05	0.54	RPLR
1	RXLR	rna-Etr06458.1	139	142	+	11.582	7.1e-05	0.54	RPLR
1	RXLR	rna-Etr03902.1	141	144	+	11.582	7.1e-05	0.54	RPLR
1	RXLR	rna-Etr08370.1	144	147	+	11.582	7.1e-05	0.54	RPLR
1	RXLR	rna-Etr03076.1	149	152	+	11.582	7.1e-05	0.54	RPLR
1	RXLR	rna-Etr08426.1	152	155	+	11.582	7.1e-05	0.54	RPLR
1	RXLR	rna-Etr02698.1	153	156	+	11.582	7.1e-05	0.54	RPLR
1	RXLR	rna-Etr05901.1	156	159	+	11.582	7.1e-05	0.54	RPLR
1	RXLR	rna-Etr12081.1	159	162	+	11.582	7.1e-05	0.54	RPLR
1	RXLR	rna-Etr04475.1	160	163	+	11.582	7.1e-05	0.54	RPLR
1	RXLR	rna-Etr05965.1	176	179	+	11.582	7.1e-05	0.54	RPLR
1	RXLR	rna-Etr03805.1	184	187	+	11.582	7.1e-05	0.54	RPLR
1	RXLR	rna-Etr02500.1	186	189	+	11.582	7.1e-05	0.54	RPLR
1	RXLR	rna-Etr12042.1	196	199	+	11.582	7.1e-05	0.54	RPLR
1	RXLR	rna-Etr11370.1	202	205	+	11.582	7.1e-05	0.54	RPLR
1	RXLR	rna-Etr04208.1	203	206	+	11.582	7.1e-05	0.54	RPLR
1	RXLR	rna-Etr03878.1	210	213	+	11.582	7.1e-05	0.54	RPLR
1	RXLR	rna-Etr10545.1	236	239	+	11.582	7.1e-05	0.54	RPLR
1	RXLR	rna-Etr10700.1	237	240	+	11.582	7.1e-05	0.54	RPLR
1	RXLR	rna-Etr05575.1	239	242	+	11.582	7.1e-05	0.54	RPLR
1	RXLR	rna-Etr10867.1	242	245	+	11.582	7.1e-05	0.54	RPLR
1	RXLR	rna-Etr07636.1	243	246	+	11.582	7.1e-05	0.54	RPLR
1	RXLR	rna-Etr07678.1	251	254	+	11.582	7.1e-05	0.54	RPLR
1	RXLR	rna-Etr07824.1	257	260	+	11.582	7.1e-05	0.54	RPLR
1	RXLR	rna-Etr09066.1	259	262	+	11.582	7.1e-05	0.54	RPLR
1	RXLR	rna-Etr03653.1	261	264	+	11.582	7.1e-05	0.54	RPLR
1	RXLR	rna-Etr10803.1	262	265	+	11.582	7.1e-05	0.54	RPLR
1	RXLR	rna-Etr02922.1	265	268	+	11.582	7.1e-05	0.54	RPLR
1	RXLR	rna-Etr10704.1	270	273	+	11.582	7.1e-05	0.54	RPLR
1	RXLR	rna-Etr00058.1	272	275	+	11.582	7.1e-05	0.54	RPLR
1	RXLR	rna-Etr03563.1	287	290	+	11.582	7.1e-05	0.54	RPLR
1	RXLR	rna-Etr08360.1	297	300	+	11.582	7.1e-05	0.54	RPLR
1	RXLR	rna-Etr02841.1	300	303	+	11.582	7.1e-05	0.54	RPLR
1	RXLR	rna-Etr04384.1	311	314	+	11.582	7.1e-05	0.54	RPLR
1	RXLR	rna-Etr08075.1	316	319	+	11.582	7.1e-05	0.54	RPLR
1	RXLR	rna-Etr09643.1	320	323	+	11.582	7.1e-05	0.54	RPLR
1	RXLR	rna-Etr03680.1	326	329	+	11.582	7.1e-05	0.54	RPLR
1	RXLR	rna-Etr10919.1	328	331	+	11.582	7.1e-05	0.54	RPLR
1	RXLR	rna-Etr05363.1	330	333	+	11.582	7.1e-05	0.54	RPLR
1	RXLR	rna-Etr08387.1	332	335	+	11.582	7.1e-05	0.54	RPLR
1	RXLR	rna-Etr10174.1	343	346	+	11.582	7.1e-05	0.54	RPLR
1	RXLR	rna-Etr04339.1	344	347	+	11.582	7.1e-05	0.54	RPLR
1	RXLR	rna-Etr04150.1	344	347	+	11.582	7.1e-05	0.54	RPLR
1	RXLR	rna-Etr00753.1	350	353	+	11.582	7.1e-05	0.54	RPLR
1	RXLR	rna-Etr05271.1	352	355	+	11.582	7.1e-05	0.54	RPLR
1	RXLR	rna-Etr05862.1	355	358	+	11.582	7.1e-05	0.54	RPLR
1	RXLR	rna-Etr12165.1	358	361	+	11.582	7.1e-05	0.54	RPLR
1	RXLR	rna-Etr12115.1	360	363	+	11.582	7.1e-05	0.54	RPLR
1	RXLR	rna-Etr07829.1	366	369	+	11.582	7.1e-05	0.54	RPLR
1	RXLR	rna-Etr00738.1	407	410	+	11.582	7.1e-05	0.54	RPLR
1	RXLR	rna-Etr05354.1	408	411	+	11.582	7.1e-05	0.54	RPLR
1	RXLR	rna-Etr05461.1	418	421	+	11.582	7.1e-05	0.54	RPLR
1	RXLR	rna-Etr03771.1	427	430	+	11.582	7.1e-05	0.54	RPLR
1	RXLR	rna-Etr06542.1	427	430	+	11.582	7.1e-05	0.54	RPLR
1	RXLR	rna-Etr07053.1	458	461	+	11.582	7.1e-05	0.54	RPLR
1	RXLR	rna-Etr09872.1	461	464	+	11.582	7.1e-05	0.54	RPLR
1	RXLR	rna-Etr10998.1	465	468	+	11.582	7.1e-05	0.54	RPLR
1	RXLR	rna-Etr09603.1	465	468	+	11.582	7.1e-05	0.54	RPLR
1	RXLR	rna-Etr04370.1	468	471	+	11.582	7.1e-05	0.54	RPLR
1	RXLR	rna-Etr03339.1	468	471	+	11.582	7.1e-05	0.54	RPLR
1	RXLR	rna-Etr06072.1	479	482	+	11.582	7.1e-05	0.54	RPLR
1	RXLR	rna-Etr04709.1	492	495	+	11.582	7.1e-05	0.54	RPLR
1	RXLR	rna-Etr03898.1	520	523	+	11.582	7.1e-05	0.54	RPLR
1	RXLR	rna-Etr01273.1	527	530	+	11.582	7.1e-05	0.54	RPLR
1	RXLR	rna-Etr11688.1	529	532	+	11.582	7.1e-05	0.54	RPLR
1	RXLR	rna-Etr12264.1	530	533	+	11.582	7.1e-05	0.54	RPLR
1	RXLR	rna-Etr09776.1	547	550	+	11.582	7.1e-05	0.54	RPLR
1	RXLR	rna-Etr03193.1	554	557	+	11.582	7.1e-05	0.54	RPLR
1	RXLR	rna-Etr06490.1	561	564	+	11.582	7.1e-05	0.54	RPLR
1	RXLR	rna-Etr10002.1	572	575	+	11.582	7.1e-05	0.54	RPLR
1	RXLR	rna-Etr08337.1	580	583	+	11.582	7.1e-05	0.54	RPLR
1	RXLR	rna-Etr03608.1	590	593	+	11.582	7.1e-05	0.54	RPLR
1	RXLR	rna-Etr01364.1	591	594	+	11.582	7.1e-05	0.54	RPLR
1	RXLR	rna-Etr04447.1	595	598	+	11.582	7.1e-05	0.54	RPLR
1	RXLR	rna-Etr01298.1	601	604	+	11.582	7.1e-05	0.54	RPLR
1	RXLR	rna-Etr03398.1	603	606	+	11.582	7.1e-05	0.54	RPLR
1	RXLR	rna-Etr06954.1	704	707	+	11.582	7.1e-05	0.54	RPLR
1	RXLR	rna-Etr01653.1	730	733	+	11.582	7.1e-05	0.54	RPLR
1	RXLR	rna-Etr10582.1	746	749	+	11.582	7.1e-05	0.54	RPLR
1	RXLR	rna-Etr07090.1	769	772	+	11.582	7.1e-05	0.54	RPLR
1	RXLR	rna-Etr07730.1	815	818	+	11.582	7.1e-05	0.54	RPLR
1	RXLR	rna-Etr11974.1	846	849	+	11.582	7.1e-05	0.54	RPLR
1	RXLR	rna-Etr09973.1	879	882	+	11.582	7.1e-05	0.54	RPLR
1	RXLR	rna-Etr10295.1	1071	1074	+	11.582	7.1e-05	0.54	RPLR
1	RXLR	rna-Etr00843.1	1252	1255	+	11.582	7.1e-05	0.54	RPLR
1	RXLR	rna-Etr09985.1	1826	1829	+	11.582	7.1e-05	0.54	RPLR
1	RXLR	rna-Etr06931.1	2139	2142	+	11.582	7.1e-05	0.54	RPLR
1	RXLR	rna-Etr06298.1	6	9	+	11.5574	8.38e-05	0.54	RDLR
1	RXLR	rna-Etr06526.1	13	16	+	11.5574	8.38e-05	0.54	RDLR
1	RXLR	rna-Etr00327.1	13	16	+	11.5574	8.38e-05	0.54	RDLR
1	RXLR	rna-Etr05382.1	19	22	+	11.5574	8.38e-05	0.54	RDLR
1	RXLR	rna-Etr04476.1	19	22	+	11.5574	8.38e-05	0.54	RDLR
1	RXLR	rna-Etr07146.1	26	29	+	11.5574	8.38e-05	0.54	RDLR
1	RXLR	rna-Etr05096.1	29	32	+	11.5574	8.38e-05	0.54	RDLR
1	RXLR	rna-Etr10449.1	31	34	+	11.5574	8.38e-05	0.54	RDLR
1	RXLR	rna-Etr00063.1	32	35	+	11.5574	8.38e-05	0.54	RDLR
1	RXLR	rna-Etr01410.1	38	41	+	11.5574	8.38e-05	0.54	RDLR
1	RXLR	rna-Etr06314.1	40	43	+	11.5574	8.38e-05	0.54	RDLR
1	RXLR	rna-Etr07696.2	42	45	+	11.5574	8.38e-05	0.54	RDLR
1	RXLR	rna-Etr00648.1	46	49	+	11.5574	8.38e-05	0.54	RDLR
1	RXLR	rna-Etr05015.2	50	53	+	11.5574	8.38e-05	0.54	RDLR
1	RXLR	rna-Etr01849.1	57	60	+	11.5574	8.38e-05	0.54	RDLR
1	RXLR	rna-Etr07721.1	58	61	+	11.5574	8.38e-05	0.54	RDLR
1	RXLR	rna-Etr04636.1	65	68	+	11.5574	8.38e-05	0.54	RDLR
1	RXLR	rna-Etr10613.1	66	69	+	11.5574	8.38e-05	0.54	RDLR
1	RXLR	rna-Etr03294.1	68	71	+	11.5574	8.38e-05	0.54	RDLR
1	RXLR	rna-Etr00518.1	70	73	+	11.5574	8.38e-05	0.54	RDLR
1	RXLR	rna-Etr01807.1	77	80	+	11.5574	8.38e-05	0.54	RDLR
1	RXLR	rna-Etr07818.1	81	84	+	11.5574	8.38e-05	0.54	RDLR
1	RXLR	rna-Etr01350.1	103	106	+	11.5574	8.38e-05	0.54	RDLR
1	RXLR	rna-Etr02836.1	103	106	+	11.5574	8.38e-05	0.54	RDLR
1	RXLR	rna-Etr04655.1	105	108	+	11.5574	8.38e-05	0.54	RDLR
1	RXLR	rna-Etr01785.1	116	119	+	11.5574	8.38e-05	0.54	RDLR
1	RXLR	rna-Etr04402.1	122	125	+	11.5574	8.38e-05	0.54	RDLR
1	RXLR	rna-Etr11007.1	125	128	+	11.5574	8.38e-05	0.54	RDLR
1	RXLR	rna-Etr00652.1	151	154	+	11.5574	8.38e-05	0.54	RDLR
1	RXLR	rna-Etr10460.1	152	155	+	11.5574	8.38e-05	0.54	RDLR
1	RXLR	rna-Etr02766.2	153	156	+	11.5574	8.38e-05	0.54	RDLR
1	RXLR	rna-Etr10900.1	159	162	+	11.5574	8.38e-05	0.54	RDLR
1	RXLR	rna-Etr07678.1	174	177	+	11.5574	8.38e-05	0.54	RDLR
1	RXLR	rna-Etr06568.1	181	184	+	11.5574	8.38e-05	0.54	RDLR
1	RXLR	rna-Etr09418.1	185	188	+	11.5574	8.38e-05	0.54	RDLR
1	RXLR	rna-Etr08424.1	186	189	+	11.5574	8.38e-05	0.54	RDLR
1	RXLR	rna-Etr01633.1	199	202	+	11.5574	8.38e-05	0.54	RDLR
1	RXLR	rna-Etr10295.1	216	219	+	11.5574	8.38e-05	0.54	RDLR
1	RXLR	rna-Etr09560.2	222	225	+	11.5574	8.38e-05	0.54	RDLR
1	RXLR	rna-Etr08535.1	224	227	+	11.5574	8.38e-05	0.54	RDLR
1	RXLR	rna-Etr10662.1	226	229	+	11.5574	8.38e-05	0.54	RDLR
1	RXLR	rna-Etr12267.1	238	241	+	11.5574	8.38e-05	0.54	RDLR
1	RXLR	rna-Etr10426.1	243	246	+	11.5574	8.38e-05	0.54	RDLR
1	RXLR	rna-Etr06195.1	244	247	+	11.5574	8.38e-05	0.54	RDLR
1	RXLR	rna-Etr12175.1	248	251	+	11.5574	8.38e-05	0.54	RDLR
1	RXLR	rna-Etr09098.1	259	262	+	11.5574	8.38e-05	0.54	RDLR
1	RXLR	rna-Etr12236.1	259	262	+	11.5574	8.38e-05	0.54	RDLR
1	RXLR	rna-Etr01708.1	277	280	+	11.5574	8.38e-05	0.54	RDLR
1	RXLR	rna-Etr00963.1	281	284	+	11.5574	8.38e-05	0.54	RDLR
1	RXLR	rna-Etr10506.1	283	286	+	11.5574	8.38e-05	0.54	RDLR
1	RXLR	rna-Etr01325.1	284	287	+	11.5574	8.38e-05	0.54	RDLR
1	RXLR	rna-Etr05424.1	285	288	+	11.5574	8.38e-05	0.54	RDLR
1	RXLR	rna-Etr07908.1	289	292	+	11.5574	8.38e-05	0.54	RDLR
1	RXLR	rna-Etr05314.1	292	295	+	11.5574	8.38e-05	0.54	RDLR
1	RXLR	rna-Etr06233.1	292	295	+	11.5574	8.38e-05	0.54	RDLR
1	RXLR	rna-Etr00600.1	295	298	+	11.5574	8.38e-05	0.54	RDLR
1	RXLR	rna-Etr08580.1	299	302	+	11.5574	8.38e-05	0.54	RDLR
1	RXLR	rna-Etr06067.1	306	309	+	11.5574	8.38e-05	0.54	RDLR
1	RXLR	rna-Etr04756.1	313	316	+	11.5574	8.38e-05	0.54	RDLR
1	RXLR	rna-Etr04417.1	314	317	+	11.5574	8.38e-05	0.54	RDLR
1	RXLR	rna-Etr10985.1	327	330	+	11.5574	8.38e-05	0.54	RDLR
1	RXLR	rna-Etr09250.1	332	335	+	11.5574	8.38e-05	0.54	RDLR
1	RXLR	rna-Etr01521.1	333	336	+	11.5574	8.38e-05	0.54	RDLR
1	RXLR	rna-Etr07894.1	337	340	+	11.5574	8.38e-05	0.54	RDLR
1	RXLR	rna-Etr09832.1	338	341	+	11.5574	8.38e-05	0.54	RDLR
1	RXLR	rna-Etr06621.1	339	342	+	11.5574	8.38e-05	0.54	RDLR
1	RXLR	rna-Etr07860.1	340	343	+	11.5574	8.38e-05	0.54	RDLR
1	RXLR	rna-Etr00991.1	346	349	+	11.5574	8.38e-05	0.54	RDLR
1	RXLR	rna-Etr11760.1	347	350	+	11.5574	8.38e-05	0.54	RDLR
1	RXLR	rna-Etr00471.1	350	353	+	11.5574	8.38e-05	0.54	RDLR
1	RXLR	rna-Etr08091.1	359	362	+	11.5574	8.38e-05	0.54	RDLR
1	RXLR	rna-Etr11263.2	360	363	+	11.5574	8.38e-05	0.54	RDLR
1	RXLR	rna-Etr07283.1	369	372	+	11.5574	8.38e-05	0.54	RDLR
1	RXLR	rna-Etr10341.1	376	379	+	11.5574	8.38e-05	0.54	RDLR
1	RXLR	rna-Etr08472.1	377	380	+	11.5574	8.38e-05	0.54	RDLR
1	RXLR	rna-Etr06758.1	385	388	+	11.5574	8.38e-05	0.54	RDLR
1	RXLR	rna-Etr08285.1	387	390	+	11.5574	8.38e-05	0.54	RDLR
1	RXLR	rna-Etr02477.1	391	394	+	11.5574	8.38e-05	0.54	RDLR
1	RXLR	rna-Etr10632.1	396	399	+	11.5574	8.38e-05	0.54	RDLR
1	RXLR	rna-Etr07910.1	397	400	+	11.5574	8.38e-05	0.54	RDLR
1	RXLR	rna-Etr01431.1	398	401	+	11.5574	8.38e-05	0.54	RDLR
1	RXLR	rna-Etr09653.1	426	429	+	11.5574	8.38e-05	0.54	RDLR
1	RXLR	rna-Etr10776.1	435	438	+	11.5574	8.38e-05	0.54	RDLR
1	RXLR	rna-Etr00084.1	439	442	+	11.5574	8.38e-05	0.54	RDLR
1	RXLR	rna-Etr11906.1	441	444	+	11.5574	8.38e-05	0.54	RDLR
1	RXLR	rna-Etr10625.1	443	446	+	11.5574	8.38e-05	0.54	RDLR
1	RXLR	rna-Etr11533.1	445	448	+	11.5574	8.38e-05	0.54	RDLR
1	RXLR	rna-Etr09496.1	456	459	+	11.5574	8.38e-05	0.54	RDLR
1	RXLR	rna-Etr01453.1	466	469	+	11.5574	8.38e-05	0.54	RDLR
1	RXLR	rna-Etr09261.1	467	470	+	11.5574	8.38e-05	0.54	RDLR
1	RXLR	rna-Etr02704.1	469	472	+	11.5574	8.38e-05	0.54	RDLR
1	RXLR	rna-Etr07597.1	477	480	+	11.5574	8.38e-05	0.54	RDLR
1	RXLR	rna-Etr08198.1	486	489	+	11.5574	8.38e-05	0.54	RDLR
1	RXLR	rna-Etr10541.1	487	490	+	11.5574	8.38e-05	0.54	RDLR
1	RXLR	rna-Etr12084.1	496	499	+	11.5574	8.38e-05	0.54	RDLR
1	RXLR	rna-Etr03854.1	513	516	+	11.5574	8.38e-05	0.54	RDLR
1	RXLR	rna-Etr02230.1	520	523	+	11.5574	8.38e-05	0.54	RDLR
1	RXLR	rna-Etr08417.1	523	526	+	11.5574	8.38e-05	0.54	RDLR
1	RXLR	rna-Etr07673.1	543	546	+	11.5574	8.38e-05	0.54	RDLR
1	RXLR	rna-Etr02962.1	545	548	+	11.5574	8.38e-05	0.54	RDLR
1	RXLR	rna-Etr11824.1	548	551	+	11.5574	8.38e-05	0.54	RDLR
1	RXLR	rna-Etr02230.1	562	565	+	11.5574	8.38e-05	0.54	RDLR
1	RXLR	rna-Etr02673.1	575	578	+	11.5574	8.38e-05	0.54	RDLR
1	RXLR	rna-Etr10076.1	620	623	+	11.5574	8.38e-05	0.54	RDLR
1	RXLR	rna-Etr11827.1	626	629	+	11.5574	8.38e-05	0.54	RDLR
1	RXLR	rna-Etr07788.1	633	636	+	11.5574	8.38e-05	0.54	RDLR
1	RXLR	rna-Etr05725.1	639	642	+	11.5574	8.38e-05	0.54	RDLR
1	RXLR	rna-Etr01774.1	667	670	+	11.5574	8.38e-05	0.54	RDLR
1	RXLR	rna-Etr11608.1	683	686	+	11.5574	8.38e-05	0.54	RDLR
1	RXLR	rna-Etr09453.1	684	687	+	11.5574	8.38e-05	0.54	RDLR
1	RXLR	rna-Etr11196.2	696	699	+	11.5574	8.38e-05	0.54	RDLR
1	RXLR	rna-Etr07074.1	752	755	+	11.5574	8.38e-05	0.54	RDLR
1	RXLR	rna-Etr04265.1	776	779	+	11.5574	8.38e-05	0.54	RDLR
1	RXLR	rna-Etr06512.1	777	780	+	11.5574	8.38e-05	0.54	RDLR
1	RXLR	rna-Etr06263.1	793	796	+	11.5574	8.38e-05	0.54	RDLR
1	RXLR	rna-Etr08828.1	1022	1025	+	11.5574	8.38e-05	0.54	RDLR
1	RXLR	rna-Etr04893.1	1123	1126	+	11.5574	8.38e-05	0.54	RDLR
1	RXLR	rna-Etr05354.1	1200	1203	+	11.5574	8.38e-05	0.54	RDLR
1	RXLR	rna-Etr06133.1	1343	1346	+	11.5574	8.38e-05	0.54	RDLR
1	RXLR	rna-Etr09439.2	1357	1360	+	11.5574	8.38e-05	0.54	RDLR
1	RXLR	rna-Etr00291.1	1377	1380	+	11.5574	8.38e-05	0.54	RDLR
1	RXLR	rna-Etr04282.1	1426	1429	+	11.5574	8.38e-05	0.54	RDLR
1	RXLR	rna-Etr04723.1	4	7	+	11.5492	9.66e-05	0.54	RRLR
1	RXLR	rna-Etr08266.1	7	10	+	11.5492	9.66e-05	0.54	RRLR
1	RXLR	rna-Etr03086.1	10	13	+	11.5492	9.66e-05	0.54	RRLR
1	RXLR	rna-Etr10756.1	13	16	+	11.5492	9.66e-05	0.54	RRLR
1	RXLR	rna-Etr08717.1	13	16	+	11.5492	9.66e-05	0.54	RRLR
1	RXLR	rna-Etr06603.1	14	17	+	11.5492	9.66e-05	0.54	RRLR
1	RXLR	rna-Etr09981.1	17	20	+	11.5492	9.66e-05	0.54	RRLR
1	RXLR	rna-Etr00949.1	17	20	+	11.5492	9.66e-05	0.54	RRLR
1	RXLR	rna-Etr08459.1	20	23	+	11.5492	9.66e-05	0.54	RRLR
1	RXLR	rna-Etr05628.1	21	24	+	11.5492	9.66e-05	0.54	RRLR
1	RXLR	rna-Etr09827.1	23	26	+	11.5492	9.66e-05	0.54	RRLR
1	RXLR	rna-Etr07146.1	23	26	+	11.5492	9.66e-05	0.54	RRLR
1	RXLR	rna-Etr02744.1	24	27	+	11.5492	9.66e-05	0.54	RRLR
1	RXLR	rna-Etr07052.1	24	27	+	11.5492	9.66e-05	0.54	RRLR
1	RXLR	rna-Etr01536.1	28	31	+	11.5492	9.66e-05	0.54	RRLR
1	RXLR	rna-Etr00802.1	28	31	+	11.5492	9.66e-05	0.54	RRLR
1	RXLR	rna-Etr01078.1	29	32	+	11.5492	9.66e-05	0.54	RRLR
1	RXLR	rna-Etr07799.1	29	32	+	11.5492	9.66e-05	0.54	RRLR
1	RXLR	rna-Etr00865.1	32	35	+	11.5492	9.66e-05	0.54	RRLR
1	RXLR	rna-Etr01941.1	33	36	+	11.5492	9.66e-05	0.54	RRLR
1	RXLR	rna-Etr02614.1	35	38	+	11.5492	9.66e-05	0.54	RRLR
1	RXLR	rna-Etr09243.1	37	40	+	11.5492	9.66e-05	0.54	RRLR
1	RXLR	rna-Etr09196.1	37	40	+	11.5492	9.66e-05	0.54	RRLR
1	RXLR	rna-Etr01087.1	38	41	+	11.5492	9.66e-05	0.54	RRLR
1	RXLR	rna-Etr05375.1	44	47	+	11.5492	9.66e-05	0.54	RRLR
1	RXLR	rna-Etr08549.1	45	48	+	11.5492	9.66e-05	0.54	RRLR
1	RXLR	rna-Etr01232.1	47	50	+	11.5492	9.66e-05	0.54	RRLR
1	RXLR	rna-Etr09763.1	48	51	+	11.5492	9.66e-05	0.54	RRLR
1	RXLR	rna-Etr09735.1	56	59	+	11.5492	9.66e-05	0.54	RRLR
1	RXLR	rna-Etr03067.1	56	59	+	11.5492	9.66e-05	0.54	RRLR
1	RXLR	rna-Etr08261.1	61	64	+	11.5492	9.66e-05	0.54	RRLR
1	RXLR	rna-Etr01510.1	61	64	+	11.5492	9.66e-05	0.54	RRLR
1	RXLR	rna-Etr04382.1	62	65	+	11.5492	9.66e-05	0.54	RRLR
1	RXLR	rna-Etr09973.1	63	66	+	11.5492	9.66e-05	0.54	RRLR
1	RXLR	rna-Etr03924.1	69	72	+	11.5492	9.66e-05	0.54	RRLR
1	RXLR	rna-Etr02556.1	75	78	+	11.5492	9.66e-05	0.54	RRLR
1	RXLR	rna-Etr00560.1	77	80	+	11.5492	9.66e-05	0.54	RRLR
1	RXLR	rna-Etr04578.1	81	84	+	11.5492	9.66e-05	0.54	RRLR
1	RXLR	rna-Etr07549.1	84	87	+	11.5492	9.66e-05	0.54	RRLR
1	RXLR	rna-Etr09662.1	96	99	+	11.5492	9.66e-05	0.54	RRLR
1	RXLR	rna-Etr10728.1	97	100	+	11.5492	9.66e-05	0.54	RRLR
1	RXLR	rna-Etr01840.1	99	102	+	11.5492	9.66e-05	0.54	RRLR
1	RXLR	rna-Etr11387.1	104	107	+	11.5492	9.66e-05	0.54	RRLR
1	RXLR	rna-Etr03839.1	104	107	+	11.5492	9.66e-05	0.54	RRLR
1	RXLR	rna-Etr04356.1	105	108	+	11.5492	9.66e-05	0.54	RRLR
1	RXLR	rna-Etr01510.1	106	109	+	11.5492	9.66e-05	0.54	RRLR
1	RXLR	rna-Etr01840.1	108	111	+	11.5492	9.66e-05	0.54	RRLR
1	RXLR	rna-Etr08225.1	110	113	+	11.5492	9.66e-05	0.54	RRLR
1	RXLR	rna-Etr00688.1	112	115	+	11.5492	9.66e-05	0.54	RRLR
1	RXLR	rna-Etr03418.1	113	116	+	11.5492	9.66e-05	0.54	RRLR
1	RXLR	rna-Etr11575.1	115	118	+	11.5492	9.66e-05	0.54	RRLR
1	RXLR	rna-Etr02700.1	116	119	+	11.5492	9.66e-05	0.54	RRLR
1	RXLR	rna-Etr00897.1	118	121	+	11.5492	9.66e-05	0.54	RRLR
1	RXLR	rna-Etr05170.1	119	122	+	11.5492	9.66e-05	0.54	RRLR
1	RXLR	rna-Etr02302.1	123	126	+	11.5492	9.66e-05	0.54	RRLR
1	RXLR	rna-Etr03257.1	125	128	+	11.5492	9.66e-05	0.54	RRLR
1	RXLR	rna-Etr01664.1	125	128	+	11.5492	9.66e-05	0.54	RRLR
1	RXLR	rna-Etr04837.1	127	130	+	11.5492	9.66e-05	0.54	RRLR
1	RXLR	rna-Etr10114.1	128	131	+	11.5492	9.66e-05	0.54	RRLR
1	RXLR	rna-Etr00648.1	129	132	+	11.5492	9.66e-05	0.54	RRLR
1	RXLR	rna-Etr11538.1	129	132	+	11.5492	9.66e-05	0.54	RRLR
1	RXLR	rna-Etr09261.1	132	135	+	11.5492	9.66e-05	0.54	RRLR
1	RXLR	rna-Etr10373.1	133	136	+	11.5492	9.66e-05	0.54	RRLR
1	RXLR	rna-Etr05322.1	134	137	+	11.5492	9.66e-05	0.54	RRLR
1	RXLR	rna-Etr04695.1	136	139	+	11.5492	9.66e-05	0.54	RRLR
1	RXLR	rna-Etr08498.1	145	148	+	11.5492	9.66e-05	0.54	RRLR
1	RXLR	rna-Etr06426.1	146	149	+	11.5492	9.66e-05	0.54	RRLR
1	RXLR	rna-Etr09553.1	148	151	+	11.5492	9.66e-05	0.54	RRLR
1	RXLR	rna-Etr02178.1	149	152	+	11.5492	9.66e-05	0.54	RRLR
1	RXLR	rna-Etr07040.1	150	153	+	11.5492	9.66e-05	0.54	RRLR
1	RXLR	rna-Etr04395.1	151	154	+	11.5492	9.66e-05	0.54	RRLR
1	RXLR	rna-Etr08050.1	151	154	+	11.5492	9.66e-05	0.54	RRLR
1	RXLR	rna-Etr04770.1	158	161	+	11.5492	9.66e-05	0.54	RRLR
1	RXLR	rna-Etr11334.1	162	165	+	11.5492	9.66e-05	0.54	RRLR
1	RXLR	rna-Etr07321.1	167	170	+	11.5492	9.66e-05	0.54	RRLR
1	RXLR	rna-Etr08295.1	170	173	+	11.5492	9.66e-05	0.54	RRLR
1	RXLR	rna-Etr07106.1	179	182	+	11.5492	9.66e-05	0.54	RRLR
1	RXLR	rna-Etr12062.1	180	183	+	11.5492	9.66e-05	0.54	RRLR
1	RXLR	rna-Etr00185.1	189	192	+	11.5492	9.66e-05	0.54	RRLR
1	RXLR	rna-Etr03159.1	195	198	+	11.5492	9.66e-05	0.54	RRLR
1	RXLR	rna-Etr00187.1	199	202	+	11.5492	9.66e-05	0.54	RRLR
1	RXLR	rna-Etr03944.1	200	203	+	11.5492	9.66e-05	0.54	RRLR
1	RXLR	rna-Etr02883.1	200	203	+	11.5492	9.66e-05	0.54	RRLR
1	RXLR	rna-Etr10005.1	203	206	+	11.5492	9.66e-05	0.54	RRLR
1	RXLR	rna-Etr12047.1	206	209	+	11.5492	9.66e-05	0.54	RRLR
1	RXLR	rna-Etr06262.1	207	210	+	11.5492	9.66e-05	0.54	RRLR
1	RXLR	rna-Etr02503.1	220	223	+	11.5492	9.66e-05	0.54	RRLR
1	RXLR	rna-Etr00121.1	223	226	+	11.5492	9.66e-05	0.54	RRLR
1	RXLR	rna-Etr00272.1	235	238	+	11.5492	9.66e-05	0.54	RRLR
1	RXLR	rna-Etr01757.1	242	245	+	11.5492	9.66e-05	0.54	RRLR
1	RXLR	rna-Etr00299.1	246	249	+	11.5492	9.66e-05	0.54	RRLR
1	RXLR	rna-Etr02383.1	257	260	+	11.5492	9.66e-05	0.54	RRLR
1	RXLR	rna-Etr04040.1	257	260	+	11.5492	9.66e-05	0.54	RRLR
1	RXLR	rna-Etr09905.1	261	264	+	11.5492	9.66e-05	0.54	RRLR
1	RXLR	rna-Etr11372.1	265	268	+	11.5492	9.66e-05	0.54	RRLR
1	RXLR	rna-Etr01091.1	265	268	+	11.5492	9.66e-05	0.54	RRLR
1	RXLR	rna-Etr05489.1	266	269	+	11.5492	9.66e-05	0.54	RRLR
1	RXLR	rna-Etr07325.1	271	274	+	11.5492	9.66e-05	0.54	RRLR
1	RXLR	rna-Etr01817.1	276	279	+	11.5492	9.66e-05	0.54	RRLR
1	RXLR	rna-Etr03669.1	277	280	+	11.5492	9.66e-05	0.54	RRLR
1	RXLR	rna-Etr04780.1	281	284	+	11.5492	9.66e-05	0.54	RRLR
1	RXLR	rna-Etr09804.1	282	285	+	11.5492	9.66e-05	0.54	RRLR
1	RXLR	rna-Etr09487.1	284	287	+	11.5492	9.66e-05	0.54	RRLR
1	RXLR	rna-Etr10011.1	285	288	+	11.5492	9.66e-05	0.54	RRLR
1	RXLR	rna-Etr01032.1	285	288	+	11.5492	9.66e-05	0.54	RRLR
1	RXLR	rna-Etr01409.1	288	291	+	11.5492	9.66e-05	0.54	RRLR
1	RXLR	rna-Etr00592.1	293	296	+	11.5492	9.66e-05	0.54	RRLR
1	RXLR	rna-Etr07325.1	304	307	+	11.5492	9.66e-05	0.54	RRLR
1	RXLR	rna-Etr11629.1	312	315	+	11.5492	9.66e-05	0.54	RRLR
1	RXLR	rna-Etr10257.1	313	316	+	11.5492	9.66e-05	0.54	RRLR
1	RXLR	rna-Etr04103.1	316	319	+	11.5492	9.66e-05	0.54	RRLR
1	RXLR	rna-Etr01037.1	321	324	+	11.5492	9.66e-05	0.54	RRLR
1	RXLR	rna-Etr08501.1	324	327	+	11.5492	9.66e-05	0.54	RRLR
1	RXLR	rna-Etr05799.1	329	332	+	11.5492	9.66e-05	0.54	RRLR
1	RXLR	rna-Etr09675.1	330	333	+	11.5492	9.66e-05	0.54	RRLR
1	RXLR	rna-Etr02516.1	331	334	+	11.5492	9.66e-05	0.54	RRLR
1	RXLR	rna-Etr11140.1	332	335	+	11.5492	9.66e-05	0.54	RRLR
1	RXLR	rna-Etr11124.1	332	335	+	11.5492	9.66e-05	0.54	RRLR
1	RXLR	rna-Etr05831.1	332	335	+	11.5492	9.66e-05	0.54	RRLR
1	RXLR	rna-Etr05596.1	332	335	+	11.5492	9.66e-05	0.54	RRLR
1	RXLR	rna-Etr10783.1	341	344	+	11.5492	9.66e-05	0.54	RRLR
1	RXLR	rna-Etr03250.1	341	344	+	11.5492	9.66e-05	0.54	RRLR
1	RXLR	rna-Etr04098.1	346	349	+	11.5492	9.66e-05	0.54	RRLR
1	RXLR	rna-Etr07840.1	346	349	+	11.5492	9.66e-05	0.54	RRLR
1	RXLR	rna-Etr05983.1	348	351	+	11.5492	9.66e-05	0.54	RRLR
1	RXLR	rna-Etr06445.1	349	352	+	11.5492	9.66e-05	0.54	RRLR
1	RXLR	rna-Etr07523.1	351	354	+	11.5492	9.66e-05	0.54	RRLR
1	RXLR	rna-Etr02912.2	353	356	+	11.5492	9.66e-05	0.54	RRLR
1	RXLR	rna-Etr02756.1	355	358	+	11.5492	9.66e-05	0.54	RRLR
1	RXLR	rna-Etr00187.1	357	360	+	11.5492	9.66e-05	0.54	RRLR
1	RXLR	rna-Etr04610.1	360	363	+	11.5492	9.66e-05	0.54	RRLR
1	RXLR	rna-Etr09490.1	361	364	+	11.5492	9.66e-05	0.54	RRLR
1	RXLR	rna-Etr00140.1	362	365	+	11.5492	9.66e-05	0.54	RRLR
1	RXLR	rna-Etr06052.1	363	366	+	11.5492	9.66e-05	0.54	RRLR
1	RXLR	rna-Etr06043.1	363	366	+	11.5492	9.66e-05	0.54	RRLR
1	RXLR	rna-Etr05792.1	363	366	+	11.5492	9.66e-05	0.54	RRLR
1	RXLR	rna-Etr02951.1	363	366	+	11.5492	9.66e-05	0.54	RRLR
1	RXLR	rna-Etr05701.1	363	366	+	11.5492	9.66e-05	0.54	RRLR
1	RXLR	rna-Etr06786.1	364	367	+	11.5492	9.66e-05	0.54	RRLR
1	RXLR	rna-Etr11192.1	372	375	+	11.5492	9.66e-05	0.54	RRLR
1	RXLR	rna-Etr04272.1	376	379	+	11.5492	9.66e-05	0.54	RRLR
1	RXLR	rna-Etr00169.1	381	384	+	11.5492	9.66e-05	0.54	RRLR
1	RXLR	rna-Etr03581.1	385	388	+	11.5492	9.66e-05	0.54	RRLR
1	RXLR	rna-Etr06592.3	386	389	+	11.5492	9.66e-05	0.54	RRLR
1	RXLR	rna-Etr01400.3	387	390	+	11.5492	9.66e-05	0.54	RRLR
1	RXLR	rna-Etr04005.1	387	390	+	11.5492	9.66e-05	0.54	RRLR
1	RXLR	rna-Etr11906.1	397	400	+	11.5492	9.66e-05	0.54	RRLR
1	RXLR	rna-Etr09130.1	403	406	+	11.5492	9.66e-05	0.54	RRLR
1	RXLR	rna-Etr07919.1	405	408	+	11.5492	9.66e-05	0.54	RRLR
1	RXLR	rna-Etr04272.1	406	409	+	11.5492	9.66e-05	0.54	RRLR
1	RXLR	rna-Etr07348.1	406	409	+	11.5492	9.66e-05	0.54	RRLR
1	RXLR	rna-Etr04265.1	415	418	+	11.5492	9.66e-05	0.54	RRLR
1	RXLR	rna-Etr03581.1	416	419	+	11.5492	9.66e-05	0.54	RRLR
1	RXLR	rna-Etr00156.1	417	420	+	11.5492	9.66e-05	0.54	RRLR
1	RXLR	rna-Etr00953.1	417	420	+	11.5492	9.66e-05	0.54	RRLR
1	RXLR	rna-Etr03231.1	419	422	+	11.5492	9.66e-05	0.54	RRLR
1	RXLR	rna-Etr07734.1	423	426	+	11.5492	9.66e-05	0.54	RRLR
1	RXLR	rna-Etr07106.1	427	430	+	11.5492	9.66e-05	0.54	RRLR
1	RXLR	rna-Etr05484.1	438	441	+	11.5492	9.66e-05	0.54	RRLR
1	RXLR	rna-Etr07654.1	442	445	+	11.5492	9.66e-05	0.54	RRLR
1	RXLR	rna-Etr00268.1	444	447	+	11.5492	9.66e-05	0.54	RRLR
1	RXLR	rna-Etr09548.1	447	450	+	11.5492	9.66e-05	0.54	RRLR
1	RXLR	rna-Etr07436.2	453	456	+	11.5492	9.66e-05	0.54	RRLR
1	RXLR	rna-Etr00518.1	462	465	+	11.5492	9.66e-05	0.54	RRLR
1	RXLR	rna-Etr11468.1	462	465	+	11.5492	9.66e-05	0.54	RRLR
1	RXLR	rna-Etr09804.1	463	466	+	11.5492	9.66e-05	0.54	RRLR
1	RXLR	rna-Etr04676.1	478	481	+	11.5492	9.66e-05	0.54	RRLR
1	RXLR	rna-Etr03849.1	491	494	+	11.5492	9.66e-05	0.54	RRLR
1	RXLR	rna-Etr02501.1	493	496	+	11.5492	9.66e-05	0.54	RRLR
1	RXLR	rna-Etr07357.3	497	500	+	11.5492	9.66e-05	0.54	RRLR
1	RXLR	rna-Etr11351.1	500	503	+	11.5492	9.66e-05	0.54	RRLR
1	RXLR	rna-Etr08493.1	502	505	+	11.5492	9.66e-05	0.54	RRLR
1	RXLR	rna-Etr06816.1	509	512	+	11.5492	9.66e-05	0.54	RRLR
1	RXLR	rna-Etr09388.1	516	519	+	11.5492	9.66e-05	0.54	RRLR
1	RXLR	rna-Etr04498.1	526	529	+	11.5492	9.66e-05	0.54	RRLR
1	RXLR	rna-Etr08921.1	534	537	+	11.5492	9.66e-05	0.54	RRLR
1	RXLR	rna-Etr06366.1	546	549	+	11.5492	9.66e-05	0.54	RRLR
1	RXLR	rna-Etr08005.1	569	572	+	11.5492	9.66e-05	0.54	RRLR
1	RXLR	rna-Etr09893.1	594	597	+	11.5492	9.66e-05	0.54	RRLR
1	RXLR	rna-Etr00975.1	594	597	+	11.5492	9.66e-05	0.54	RRLR
1	RXLR	rna-Etr05401.1	596	599	+	11.5492	9.66e-05	0.54	RRLR
1	RXLR	rna-Etr11775.1	603	606	+	11.5492	9.66e-05	0.54	RRLR
1	RXLR	rna-Etr07711.1	609	612	+	11.5492	9.66e-05	0.54	RRLR
1	RXLR	rna-Etr03716.1	620	623	+	11.5492	9.66e-05	0.54	RRLR
1	RXLR	rna-Etr08704.1	624	627	+	11.5492	9.66e-05	0.54	RRLR
1	RXLR	rna-Etr12134.1	624	627	+	11.5492	9.66e-05	0.54	RRLR
1	RXLR	rna-Etr05436.1	629	632	+	11.5492	9.66e-05	0.54	RRLR
1	RXLR	rna-Etr03388.1	629	632	+	11.5492	9.66e-05	0.54	RRLR
1	RXLR	rna-Etr07330.1	635	638	+	11.5492	9.66e-05	0.54	RRLR
1	RXLR	rna-Etr01703.1	639	642	+	11.5492	9.66e-05	0.54	RRLR
1	RXLR	rna-Etr00770.1	642	645	+	11.5492	9.66e-05	0.54	RRLR
1	RXLR	rna-Etr03503.1	646	649	+	11.5492	9.66e-05	0.54	RRLR
1	RXLR	rna-Etr12182.1	655	658	+	11.5492	9.66e-05	0.54	RRLR
1	RXLR	rna-Etr04702.1	660	663	+	11.5492	9.66e-05	0.54	RRLR
1	RXLR	rna-Etr07000.1	678	681	+	11.5492	9.66e-05	0.54	RRLR
1	RXLR	rna-Etr08830.1	695	698	+	11.5492	9.66e-05	0.54	RRLR
1	RXLR	rna-Etr03911.1	695	698	+	11.5492	9.66e-05	0.54	RRLR
1	RXLR	rna-Etr07041.1	719	722	+	11.5492	9.66e-05	0.54	RRLR
1	RXLR	rna-Etr04348.1	728	731	+	11.5492	9.66e-05	0.54	RRLR
1	RXLR	rna-Etr01112.1	742	745	+	11.5492	9.66e-05	0.54	RRLR
1	RXLR	rna-Etr04453.1	776	779	+	11.5492	9.66e-05	0.54	RRLR
1	RXLR	rna-Etr12267.1	822	825	+	11.5492	9.66e-05	0.54	RRLR
1	RXLR	rna-Etr06592.3	843	846	+	11.5492	9.66e-05	0.54	RRLR
1	RXLR	rna-Etr07111.1	865	868	+	11.5492	9.66e-05	0.54	RRLR
1	RXLR	rna-Etr07990.1	888	891	+	11.5492	9.66e-05	0.54	RRLR
1	RXLR	rna-Etr06691.1	923	926	+	11.5492	9.66e-05	0.54	RRLR
1	RXLR	rna-Etr09369.1	956	959	+	11.5492	9.66e-05	0.54	RRLR
1	RXLR	rna-Etr02255.1	970	973	+	11.5492	9.66e-05	0.54	RRLR
1	RXLR	rna-Etr04029.1	970	973	+	11.5492	9.66e-05	0.54	RRLR
1	RXLR	rna-Etr09029.1	998	1001	+	11.5492	9.66e-05	0.54	RRLR
1	RXLR	rna-Etr01630.1	1005	1008	+	11.5492	9.66e-05	0.54	RRLR
1	RXLR	rna-Etr03412.1	1023	1026	+	11.5492	9.66e-05	0.54	RRLR
1	RXLR	rna-Etr11115.1	1033	1036	+	11.5492	9.66e-05	0.54	RRLR
1	RXLR	rna-Etr12276.1	1033	1036	+	11.5492	9.66e-05	0.54	RRLR
1	RXLR	rna-Etr02694.1	1033	1036	+	11.5492	9.66e-05	0.54	RRLR
1	RXLR	rna-Etr08224.1	1033	1036	+	11.5492	9.66e-05	0.54	RRLR
1	RXLR	rna-Etr04034.1	1033	1036	+	11.5492	9.66e-05	0.54	RRLR
1	RXLR	rna-Etr06060.1	1033	1036	+	11.5492	9.66e-05	0.54	RRLR
1	RXLR	rna-Etr05931.1	1033	1036	+	11.5492	9.66e-05	0.54	RRLR
1	RXLR	rna-Etr05905.1	1033	1036	+	11.5492	9.66e-05	0.54	RRLR
1	RXLR	rna-Etr12060.1	1033	1036	+	11.5492	9.66e-05	0.54	RRLR
1	RXLR	rna-Etr05842.1	1033	1036	+	11.5492	9.66e-05	0.54	RRLR
1	RXLR	rna-Etr05782.1	1033	1036	+	11.5492	9.66e-05	0.54	RRLR
1	RXLR	rna-Etr01978.1	1033	1036	+	11.5492	9.66e-05	0.54	RRLR
1	RXLR	rna-Etr05594.1	1072	1075	+	11.5492	9.66e-05	0.54	RRLR
1	RXLR	rna-Etr03409.1	1094	1097	+	11.5492	9.66e-05	0.54	RRLR
1	RXLR	rna-Etr02978.1	1100	1103	+	11.5492	9.66e-05	0.54	RRLR
1	RXLR	rna-Etr11769.1	1121	1124	+	11.5492	9.66e-05	0.54	RRLR
1	RXLR	rna-Etr12267.1	1139	1142	+	11.5492	9.66e-05	0.54	RRLR
1	RXLR	rna-Etr03539.1	1170	1173	+	11.5492	9.66e-05	0.54	RRLR
1	RXLR	rna-Etr01220.1	1319	1322	+	11.5492	9.66e-05	0.54	RRLR
1	RXLR	rna-Etr08434.1	1323	1326	+	11.5492	9.66e-05	0.54	RRLR
1	RXLR	rna-Etr05504.1	1520	1523	+	11.5492	9.66e-05	0.54	RRLR
1	RXLR	rna-Etr03195.1	1649	1652	+	11.5492	9.66e-05	0.54	RRLR
1	RXLR	rna-Etr03759.1	1925	1928	+	11.5492	9.66e-05	0.54	RRLR
1	RXLR	rna-Etr02872.1	1936	1939	+	11.5492	9.66e-05	0.54	RRLR
1	RXLR	rna-Etr10020.1	1954	1957	+	11.5492	9.66e-05	0.54	RRLR
1	RXLR	rna-Etr06905.3	2383	2386	+	11.5492	9.66e-05	0.54	RRLR

## Sheet: Predicted CFEM effector protein
gene	gene_seq	protein_seq	pfam_ID	pfam_name	InterPro_ID	InterPro_name
rna-Etr03735.1	ATCTGGGCTTCGAATGTGGCAGCGTTAGCCTTGAAGCTCCAGAGACACAAGAGGTCTAGTCTATGGTCGGACCTCGTCACCCTGGCTTTTTTCCATCCACTACTCCATATTTCCCTAGCTAAGCGACGGCGTGTCACCTGTCTGTGACTCTCTGTTGAGCTATTCCCCGCAACATAGTACTTGGGCACGGTCCATCTTAAAGCATCCGCTGCGAATAAAAAGGCAAACTCAACCCACTCGTTCAGGGACTGAATCCAAAGCTGTTCGTCTATCTTCCCCAAGCACTAGTACACTCGGTGTCGCCTCGCTCGTCTTCCATACCACCTTCTTTGCAGAAACAAGCGTTACCACACTCGCTATTCACCAGTCAACATGCGTGTCTTATCTCTCGCTTCTCTG…	MRVLSLASLGLISLVQLAVSQDLSTLPSCAVTCALNAIGATGCAATDAACICSATSFLSSVQTCISTACSAADQQATLTFAQQFCLSGGVTITLPTGSAPPATASSSTATASGTASAPASVSATSTASGPPPAATSPPASTFTGAANVLQQQWGVMGLLGLGVAAVI	PF05730	CFEM domain	IPR008427	Extracellular membrane protein, CFEM domain
rna-Etr05534.1	CGTAGCTTGTTTAGATTGACTTGACTAGACTTGACTTGTTCCTCGATCGAGCCTTCCTTCTGCCTCACCCACCTGCACCTGCAGTCATCGCTTTCCAGTACTCAGTACTCCGTATTGGCGAACTTGGCCTTCAGCTGTATCCAGAAACTCGGTTGCTTCTTTCCCTTCGCGTCTCCACCCTTCGCGCTCCTCAGCTCACCTGCCTGCCTTGCTATTTACCCTCTGCTCTTGCTCCTCCGCCGATCGCAGGTCCAGTCCTTCCGTGCCACACCAATAATAAATCCTTCCTTCCAGCGCATCGACCTCTTTATTCTCTTCTTTACTTCTCCTCACCTTGACCCTCGCCCTCACCACCGCTTGGATCCCCCCCGCCTCTCCTACGAGTTACCCTCGCAAACT…	MKSIIAAATFVGLALAQSLSDLPPCGQVCINNMLAQAGPLGCPNVNGQPDVSCLCSNVNFGYGIRDCVSQSCPSGSDTGSIITFGLNYCASAASGASGSSVTLSATEALTQGGSATGASGTGGGSGGSGGSGGSGSAVSTAPVLTTIVTDGSTITSTIGSTTIFGGAGGAAGSSVPVTTEPILTTIVTDGSTITSTIGSTTIFGGAGGAAGSSVPVTTEAVLTTIVTDGSTITSTIGSTTLFSVVSGAASSAASGASESGASAASSASAAASSIASSASGAASSASESAASVGNSVTSALGSVTNSAGAAASSATSGGAAMPQMTLAAQNIAGVAGLAAIMLL	PF05730	CFEM domain	IPR008427	Extracellular membrane protein, CFEM domain
rna-Etr05574.1	GTCGCCAATGAGAATTTTTCTTGGAACTATCAAGTGTTTGCAGTCGTGGGCAATACGCAATATCAGCCCCAAGTTCGCTTTCAAGTGTACAATACGGCTTCACCGGCCGGCATTGCAGCACGCCATGGCAGCCGATTTCTTCGTCATCCCAGCCTTCGCTTCATGCCAGTCCAGGGAATACACTAGGCTCTTTCTTACTCACGCTGGGGACACCACTAAGTCAGCAGAGAACTCCAAGATCATGCTTTTCCGGTCTTTCCTGGTGGGTCACGTTTGTCCACAGAACCACATTATCACAGCATGGCTCATTTGAAGGGCATTCCTTCGCAGGCTAGTCCGTAGATCACCATTCTCCTCCCCCGATACGGAGTACCATCGCTCGCCCTTGCCCGCTGTAGA…	MRGFNFFLAVGLAASTEAARLPLCSAVCLTDAIVATGCNAISTECICRSDVFMPSVTECVEKRCPEDDKLSTLESAEQFCSTTSMHNQLKKRGDSSDGSSNGWDAVKSSTTTPATTTKPATTTTTPAKTTTTKPSGSTTPFAEWEAVTTTSVTTTSASSTSTQPATATGGWQGLKSWWGSGFFGGFGGRRPRPHWGWGPPTRTATVTASASEPTSKPKPVDWAPNFKSGTKDWWKQQSAEWWAENGYDWWRTNGWHFSGPQWYWGKSEQWWQSQGSQWWQGPSARNRGNWRGGRPWWPSAPAVTQPEPVKPTATPTYTPPDNQAWQDWPGWPSTWPENNKPTGPTPTPDPTNQDWQGWQGWTPSRPTSDPSSPDHTQTHPTWVPYTTTKPVQTVIPTGS…	PF05730	CFEM domain	IPR008427	Extracellular membrane protein, CFEM domain
rna-Etr06434.1	ATGAAGTCCTACGCTGTGCCTTTGGCGGCAGCCCTGTTTGCTACATCCTCGCTTGCATGGCTTCCCTCCTGCACTGTACGTCATACAACTCCAAAACATTGAAGGCTTAGCTTAGCATGTACTGACTCTTTCCTCTAGTTCTCTGACTGCTTGGGATCTTGGGATGGCACTTCCTGCGACTCCTCCAGTGGCTGGGACTGTGTTTGCTCCAACCAAACAGCTATCTCCCAGCTGAACACCTGTGTTGCAACCTCGTGCACCAACCAAACCGATCAAGAGGGTAAGTCAACTGTCCACAACCAAGCTTTTGGAACCGCAAGGCTGACAAGGATCTAGCAATCTATGGTGCCGTTGCTCAACTCTGCGCCAACGTTGGTGTCACAGTCACCAACTCTCAGC…	MKSYAVPLAAALFATSSLAWLPSCTFSDCLGSWDGTSCDSSSGWDCVCSNQTAISQLNTCVATSCTNQTDQEAIYGAVAQLCANVGVTVTNSQQATFSATSGGSAWPSQITAGPGSGPFGNWDSAQWSSWVSACSTGLPGAPSNWGGSGPWGGPGNWGGHGGPGGPGGAGGPGGFGPWGTKASGINCDSWTTWTAGWGPFSSWTGTWSGCSSTTAAPIPATITTTVTTGGSTQVLTGTTFGIQAVAAATTTAGSSGNSAASIRGLGACGALIAAIFATMIAL	PF05730	CFEM domain	IPR008427	Extracellular membrane protein, CFEM domain
rna-Etr06742.1	ATGTTGCTAACTATTCTCAATTACCTGTGGCTCTTGGGCGTTCCGGTCCTGGCTCAACTTCCAGCATGTGGTGTATGCCAAGCTCTTCCCGACCCGCATAAACCAGACCGATCTAACTTGTCTTCTCTAGGCCTCTGCCTTCATTGACGCGGTTGAGCGGGCGCTCTGTGGCTTCCTCGATCTCAACTGTATCTGCAACTCGAACGTTTTCGCCAGCAATCTGGGACAAAACGTTCCATATGCATGTAACACGTCGGCTCAAGCAAGTCAGTCATCTCGTTCTCTTTCCCCTGTATCTTGCTACCTTCAACCGACATGTCTCAGGCATATTCAGCTACGTCGATGCCGCGTGTTCCCAAGTGGGTGGCTCGACCTTCAACCTCGTTGCCACTGCCGTCA…	MLLTILNYLWLLGVPVLAQLPACGASAFIDAVERALCGFLDLNCICNSNVFASNLGQNVPYACNTSAQASIFSYVDAACSQVGGSTFNLVATAVTDVPITASSGPATISVTITTTASDAHTSSTPVPTDDSSTSDISADSTGLSTGAKVGIAVGIVGGLMAIVFFSFCAYRRGRAAAMMNQKNIYDNSPLMQMRGDPTHSVTEMPAQPKVKRHELMPAEGRVAELG	PF05730	CFEM domain	IPR008427	Extracellular membrane protein, CFEM domain
rna-Etr07077.1	ATGTGTGTGCGCCATCCTGTCACGGCAATCATGATTAAAGTACGCGACTGCCGTTAAACGAGGAGTAGAAGCTTTGCAAATTGGTTCCAGAATATACCCTTTGCAAGAAAACCTCAAGAACTCGCCATTCCCCCTGGGAGTTTGTCTGTTTTTGGTCACCGTTTCGCCGCCTCCAGGATGAAAATCACGTCGACAATTTTGGTCGCACTCTTTTGTGTGCACCAGCTGGTGCTTGGTCAATCATTGACAATGTCGGCATGCGCAGTAAGTTCAATTCAACCAGTTCCTAATATTACAAAACTGGCTAGTCTCTGACATACTGTATTCAGACAAATTGCACGCTCCAACTGACCAATAGTTTGTCATCATGCTCAGGTATCGAGTGCTTCTGCGATGATC…	MCVRHPVTAIMIKDENHVDNFGRTLLCAPAGAWSIIDNVGMRSIECFCDDHKLAQLGFKCFEQNCTVREALVARNITSLTCGFPDRDRGAVSSAVTFTSMALALSFVVTRAIVFGLSRIWGWDDIATGLATIVMIGNAVCNPISRHYGYGRDIWRLPFSDTATVLKVFYIGGIFYTLGVALVKIAFLCFYLKLFPSRPFRKVAYPLLVICFLFGGTFTFLFIFQCSPISYAWMQWDGEADGKCLNFDIGAVIHAIVNILLDIAIFALPLTQLWGLNLSRKKKIHVMLMFSVGFFVTLVSILRLYTMIGLANSTNETWDYVPFGYFTDLEFNVGIACICMPSIRVVMRRYFPNCGMSTTQGGSVTGPSNQPAPRLVKIGAKINSKSLKSSSQRVTADTSS…	PF05730	CFEM domain	IPR008427	Extracellular membrane protein, CFEM domain
rna-Etr09040.1	ATGAGGACTAGTTTGATGCTTTCGATTTTAGCATGCTTCGTTGCTTTGATTCACACGCAGTCGATGCCAGCGTGCGCGGTAAGTCGATGCCGTTTGGTCCCCAAATTGTCAAAAGTGCTAACACAAAAATTCCACTCAGGCTGACTGCCTTGGAACATTTCTGTCAAATTCGACATGCGATGCTTCCGATGCTGCGTGCGTATGCGCGGATGTCGAATTAATGAGCAATGTCCAAGAGTGCACGCTGGCCAGTTGCACAATCAAAGAGGGTCTATGTAAGGGGTTGCATCTACTGGATGGGGGCCAACACTCTGACTCGGAATCTTAGCTGCCAGAAATGCAACTGCAACACTTTGCGGTGAACCCATCCGTGACAAGACAGCAATTACACCCATCATT…	MRTSLMLSILACFVALIHTQSMPACAADCLGTFLSNSTCDASDAACVCADVELMSNVQECTLASCTIKEGLSARNATATLCGEPIRDKTAITPIITAVSGSLAIICVILRIADRYPYWERLQWADLCVVLSLVIAIPMGTLEFFMSNDGFGKDMWTIPFDQITRVLQYLWLTEMLYMVVMGLTKAALLLLYWRVFPTPRFRKIIVYALVVTAAYILSFSLAVIFHCTPISFGWNGWTGEVEGHCVNFNVFAWAHAIVNIVFDIFVLILPIPELLKLHVSRRRLIHLLLMFSVGLLITIVSIVRLQALVQFSKTTNATYDNVPAAYWSTLEAFVSIICCCLPAIRALLRRVFPTCFGSTDEHTDEHTDERTYRVSKSPMPSVDSKKIMVSHQVTVAPAPS…	PF05730	CFEM domain	IPR008427	Extracellular membrane protein, CFEM domain
rna-Etr10206.1	GAAACCATCCATTCCAGACCAATCCGCTGTGGCATAGGCCTATCTGTGTAGATCCCCCCTGACTGATTTGCACGGCCCCGAGTCGAGTCGCGGCGGGTACTTTTGAGCATCAACAGTTTGCACACAGCACGAAACAATAAAGTTCAGTCTTGACATAAGACACTAGGATTTTGCTGGTTGATCTCTTCTTAGACCTGTTTTCAGCCAACATGCCGTGGATCCACCGGTTCAACGCCCTTCTCACAAAACTCAGAGTTCGAAGCACAACCGGCACATCATCCGTACCACATATCGCACCAAAAGCTTACTTGCAAAACTGTCCACTTTCTGGTCCTACGGGTTATGGAGAACCCTGAGAAATTGCAGCCGCTGATTTGCGATCCCATGGACTAACCTTGC…	MRLDPERYPRRFIERWVILTPQVSPMKLLGLLLVPFALLSWISSSHAAQVDMSALSQCTVTCLLNTFAAANCSMTDINCQCHNDRLVDDTAACMLSNCTIADSLALGKLRGQVCELKPQSRSREILVVDMVLSSIAIAAVMLRLLSRLLISKTIYSDDLAIVAATVFLIPNIVLGGWMTVHGLGKNTWNVEEPKVTKIFQLYWVGESFYVLTLLLTKVSLLLFYLRIFFVSSRFQICAKLALGFVILPGIIILLLQLLQCLPVQFNWDKSIDNAKCLNINALTYAHAGINIAQDFVILALPIPELLPLKLNLQQKIGLMVMFQVGIFACITSIIRLRFLTQFGGTNSTDPLWENTDATIWTSAEICTAIICSCLPAIRALYKTGRSIASEAASKRKSAT…	PF05730	CFEM domain	IPR008427	Extracellular membrane protein, CFEM domain
rna-Etr11441.1	CACCACTGAAGGCAAATACGAATTTCCACCGAACCACACCGGACATAAATTCGATCTCTCTTTCTTCCATTCATTCATGGCTTCTTGTTCATATTTTGCCAGGTGTTGTCGGCCCCCAAGGGTGTTCAGTGTCTCATTTCAAACGATGCCGTGAGATTAACGCTCAAAACTTGATAGCAATGGCCAGAGCCAGGAGATTGGCGCACAAGCCTTCATATGTGGTCTTGGAAGGAGAACTTACGTACCACATTCCCAACATTGATTGCCTCGTAACAAGGACATCCCACATTCCAGACAGATCTGTGCCTGCATATTTTCCACACGCTTCTTGATAAACAAGCCTTTTCGTTGCGTTCTCATCACTTCCACCAAGTCTCTGAATCAAGTGGTGAAAGATAT…	MYHKAFSGAALFWGLALVYAQDLGALPACARDVITQALGTTGCSLTNAACICASPAFTGLAGVISSVCSAEDVNAAIAAGQAICAAAPPSSSSSPPPTDPTPDPNVTEDGSHTVSTTTVPGTVTSTTVLSDPTLPLETSATASISTIPSNDTHTGVLTTTGTITVHSGSTGTLTGTGSPWQSTFNGVGANEKAQGLFAGAMGVIGAIALL	PF05730	CFEM domain	IPR008427	Extracellular membrane protein, CFEM domain
rna-Etr11501.1	AGGCAATTGACGGTGGGTTTTGTGTTTGCGAGCGAGAGGCCATCGGCCTATTCAATCATGCGCCGGGGAAACAGTCGATGAAGTTTTCATACAAATGGAGGCAGCTCTCCTTCAACACAAACAGGTTCTCTTTTTCCTCTCTTCATCCTCATTCCTCTTGGTTCCTTGGTCCTAGCACTCTCGTTTTCCCTTTTTTGCAGTCTTTCGCTGCCCACATTCGTTACCCTCAAGAAGGTGTCAATCGTTACTGCTTAGTTCAGTTTACTTATTCCTGTACATTATAACACTACACGTCCAATAGTGATTTTGATAATCACAATGAAGCCCGCATTGACTGCAGGGCTTGTGGCCTCTGCCTTGTTTGCGCAGCAGGCTGCTGCGACAGGCTGGATTGACCAA…	MKPALTAGLVASALFAQQAAATGWIDQPIFPNLLNTNNKCTVDQNNGFDWSKLPIGGFNSFDGFNFGGFDCKDSFQPKNRRRSLETRTIFKSKCIQGTIPKGGGSGPTISCGQDNKFSITHFDVSVAFDTDIDFIFSMPDGSKCKHTSACKAGGSTVKNTQCGGAREVTFQLPPKSGKDCDIGIHSIGFDCHSTTTTTTTRATTTTTQGLTTTTSNVVTTTTSKPGEQPPPPPSTTTTTMVGGVPPPPPPPPSTTTTTKGGDVPPPPPPPPVTTTTTKGGDLPPPPPPPVTSTTTVGPVQPPPPVTTTTTNGGVPPPPPPPVTTTSKPGEQPPPPPVSSTTTVNGGVPPPPPVTTTTTNGGVPPPPPVTTTTTNGGEQPPPPPPFTSTTTTTTSTPPPF…	PF05730	CFEM domain	IPR008427	Extracellular membrane protein, CFEM domain

## Sheet: Predicted LXAR effector protein
motif_id	motif_alt_id	sequence_name	start	stop	strand	score	p-value	q-value	matched_sequence
1	LXAR	rna-Etr04722.1	12	15	+	12.9098	4.65e-06	0.842	LWAR
1	LXAR	rna-Etr07417.1	46	49	+	12.9098	4.65e-06	0.842	LWAR
1	LXAR	rna-Etr00631.1	52	55	+	12.9098	4.65e-06	0.842	LWAR
1	LXAR	rna-Etr09648.1	56	59	+	12.9098	4.65e-06	0.842	LWAR
1	LXAR	rna-Etr11407.1	75	78	+	12.9098	4.65e-06	0.842	LWAR
1	LXAR	rna-Etr11220.1	88	91	+	12.9098	4.65e-06	0.842	LWAR
1	LXAR	rna-Etr11156.1	90	93	+	12.9098	4.65e-06	0.842	LWAR
1	LXAR	rna-Etr03005.1	150	153	+	12.9098	4.65e-06	0.842	LWAR
1	LXAR	rna-Etr03499.1	151	154	+	12.9098	4.65e-06	0.842	LWAR
1	LXAR	rna-Etr03060.1	226	229	+	12.9098	4.65e-06	0.842	LWAR
1	LXAR	rna-Etr09743.1	242	245	+	12.9098	4.65e-06	0.842	LWAR
1	LXAR	rna-Etr04596.1	259	262	+	12.9098	4.65e-06	0.842	LWAR
1	LXAR	rna-Etr07124.1	282	285	+	12.9098	4.65e-06	0.842	LWAR
1	LXAR	rna-Etr03920.1	298	301	+	12.9098	4.65e-06	0.842	LWAR
1	LXAR	rna-Etr07996.1	314	317	+	12.9098	4.65e-06	0.842	LWAR
1	LXAR	rna-Etr01807.1	323	326	+	12.9098	4.65e-06	0.842	LWAR
1	LXAR	rna-Etr05089.1	369	372	+	12.9098	4.65e-06	0.842	LWAR
1	LXAR	rna-Etr11372.1	374	377	+	12.9098	4.65e-06	0.842	LWAR
1	LXAR	rna-Etr11231.1	378	381	+	12.9098	4.65e-06	0.842	LWAR
1	LXAR	rna-Etr02065.1	379	382	+	12.9098	4.65e-06	0.842	LWAR
1	LXAR	rna-Etr05039.1	394	397	+	12.9098	4.65e-06	0.842	LWAR
1	LXAR	rna-Etr09851.1	413	416	+	12.9098	4.65e-06	0.842	LWAR
1	LXAR	rna-Etr06783.1	454	457	+	12.9098	4.65e-06	0.842	LWAR
1	LXAR	rna-Etr03949.1	483	486	+	12.9098	4.65e-06	0.842	LWAR
1	LXAR	rna-Etr11989.1	489	492	+	12.9098	4.65e-06	0.842	LWAR
1	LXAR	rna-Etr10688.1	521	524	+	12.9098	4.65e-06	0.842	LWAR
1	LXAR	rna-Etr02692.1	605	608	+	12.9098	4.65e-06	0.842	LWAR
1	LXAR	rna-Etr06431.1	645	648	+	12.9098	4.65e-06	0.842	LWAR
1	LXAR	rna-Etr01630.1	651	654	+	12.9098	4.65e-06	0.842	LWAR
1	LXAR	rna-Etr04532.1	1009	1012	+	12.9098	4.65e-06	0.842	LWAR
1	LXAR	rna-Etr06535.1	1045	1048	+	12.9098	4.65e-06	0.842	LWAR
1	LXAR	rna-Etr01433.1	14	17	+	12.4836	1.1e-05	0.842	LCAR
1	LXAR	rna-Etr06071.1	71	74	+	12.4836	1.1e-05	0.842	LCAR
1	LXAR	rna-Etr10760.1	110	113	+	12.4836	1.1e-05	0.842	LCAR
1	LXAR	rna-Etr01200.1	113	116	+	12.4836	1.1e-05	0.842	LCAR
1	LXAR	rna-Etr02341.1	118	121	+	12.4836	1.1e-05	0.842	LCAR
1	LXAR	rna-Etr04390.1	132	135	+	12.4836	1.1e-05	0.842	LCAR
1	LXAR	rna-Etr09711.1	133	136	+	12.4836	1.1e-05	0.842	LCAR
1	LXAR	rna-Etr02031.1	137	140	+	12.4836	1.1e-05	0.842	LCAR
1	LXAR	rna-Etr04539.1	166	169	+	12.4836	1.1e-05	0.842	LCAR
1	LXAR	rna-Etr03931.1	171	174	+	12.4836	1.1e-05	0.842	LCAR
1	LXAR	rna-Etr04800.1	200	203	+	12.4836	1.1e-05	0.842	LCAR
1	LXAR	rna-Etr04946.1	230	233	+	12.4836	1.1e-05	0.842	LCAR
1	LXAR	rna-Etr09243.1	241	244	+	12.4836	1.1e-05	0.842	LCAR
1	LXAR	rna-Etr10176.1	245	248	+	12.4836	1.1e-05	0.842	LCAR
1	LXAR	rna-Etr11638.1	284	287	+	12.4836	1.1e-05	0.842	LCAR
1	LXAR	rna-Etr04562.1	299	302	+	12.4836	1.1e-05	0.842	LCAR
1	LXAR	rna-Etr09432.1	314	317	+	12.4836	1.1e-05	0.842	LCAR
1	LXAR	rna-Etr05363.1	351	354	+	12.4836	1.1e-05	0.842	LCAR
1	LXAR	rna-Etr00580.1	368	371	+	12.4836	1.1e-05	0.842	LCAR
1	LXAR	rna-Etr09257.1	379	382	+	12.4836	1.1e-05	0.842	LCAR
1	LXAR	rna-Etr07730.1	418	421	+	12.4836	1.1e-05	0.842	LCAR
1	LXAR	rna-Etr10753.1	610	613	+	12.4836	1.1e-05	0.842	LCAR
1	LXAR	rna-Etr03138.1	692	695	+	12.4836	1.1e-05	0.842	LCAR
1	LXAR	rna-Etr09433.1	709	712	+	12.4836	1.1e-05	0.842	LCAR
1	LXAR	rna-Etr11789.1	716	719	+	12.4836	1.1e-05	0.842	LCAR
1	LXAR	rna-Etr01075.1	746	749	+	12.4836	1.1e-05	0.842	LCAR
1	LXAR	rna-Etr00585.1	756	759	+	12.4836	1.1e-05	0.842	LCAR
1	LXAR	rna-Etr09792.1	787	790	+	12.4836	1.1e-05	0.842	LCAR
1	LXAR	rna-Etr07076.1	878	881	+	12.4836	1.1e-05	0.842	LCAR
1	LXAR	rna-Etr01223.1	1060	1063	+	12.4836	1.1e-05	0.842	LCAR
1	LXAR	rna-Etr00994.1	1272	1275	+	12.4836	1.1e-05	0.842	LCAR
1	LXAR	rna-Etr06886.1	15	18	+	12.1885	1.88e-05	0.842	LHAR
1	LXAR	rna-Etr08743.1	27	30	+	12.1885	1.88e-05	0.842	LHAR
1	LXAR	rna-Etr04261.1	30	33	+	12.1885	1.88e-05	0.842	LHAR
1	LXAR	rna-Etr08844.1	32	35	+	12.1885	1.88e-05	0.842	LHAR
1	LXAR	rna-Etr10185.1	45	48	+	12.1885	1.88e-05	0.842	LHAR
1	LXAR	rna-Etr10253.1	47	50	+	12.1885	1.88e-05	0.842	LHAR
1	LXAR	rna-Etr01962.1	50	53	+	12.1885	1.88e-05	0.842	LHAR
1	LXAR	rna-Etr00280.1	51	54	+	12.1885	1.88e-05	0.842	LHAR
1	LXAR	rna-Etr04066.1	58	61	+	12.1885	1.88e-05	0.842	LHAR
1	LXAR	rna-Etr04273.1	61	64	+	12.1885	1.88e-05	0.842	LHAR
1	LXAR	rna-Etr04810.1	65	68	+	12.1885	1.88e-05	0.842	LHAR
1	LXAR	rna-Etr02597.1	84	87	+	12.1885	1.88e-05	0.842	LHAR
1	LXAR	rna-Etr04562.1	85	88	+	12.1885	1.88e-05	0.842	LHAR
1	LXAR	rna-Etr04129.1	87	90	+	12.1885	1.88e-05	0.842	LHAR
1	LXAR	rna-Etr06117.1	91	94	+	12.1885	1.88e-05	0.842	LHAR
1	LXAR	rna-Etr11968.1	105	108	+	12.1885	1.88e-05	0.842	LHAR
1	LXAR	rna-Etr07723.1	110	113	+	12.1885	1.88e-05	0.842	LHAR
1	LXAR	rna-Etr00553.1	112	115	+	12.1885	1.88e-05	0.842	LHAR
1	LXAR	rna-Etr01851.1	118	121	+	12.1885	1.88e-05	0.842	LHAR
1	LXAR	rna-Etr10316.1	135	138	+	12.1885	1.88e-05	0.842	LHAR
1	LXAR	rna-Etr02507.1	144	147	+	12.1885	1.88e-05	0.842	LHAR
1	LXAR	rna-Etr11756.1	167	170	+	12.1885	1.88e-05	0.842	LHAR
1	LXAR	rna-Etr02959.1	173	176	+	12.1885	1.88e-05	0.842	LHAR
1	LXAR	rna-Etr03886.1	176	179	+	12.1885	1.88e-05	0.842	LHAR
1	LXAR	rna-Etr09498.1	180	183	+	12.1885	1.88e-05	0.842	LHAR
1	LXAR	rna-Etr02390.1	186	189	+	12.1885	1.88e-05	0.842	LHAR
1	LXAR	rna-Etr11765.1	188	191	+	12.1885	1.88e-05	0.842	LHAR
1	LXAR	rna-Etr03796.1	192	195	+	12.1885	1.88e-05	0.842	LHAR
1	LXAR	rna-Etr06906.1	192	195	+	12.1885	1.88e-05	0.842	LHAR
1	LXAR	rna-Etr05121.1	198	201	+	12.1885	1.88e-05	0.842	LHAR
1	LXAR	rna-Etr00338.1	200	203	+	12.1885	1.88e-05	0.842	LHAR
1	LXAR	rna-Etr06230.1	212	215	+	12.1885	1.88e-05	0.842	LHAR
1	LXAR	rna-Etr12127.1	212	215	+	12.1885	1.88e-05	0.842	LHAR
1	LXAR	rna-Etr04211.1	217	220	+	12.1885	1.88e-05	0.842	LHAR
1	LXAR	rna-Etr01904.1	221	224	+	12.1885	1.88e-05	0.842	LHAR
1	LXAR	rna-Etr05393.1	237	240	+	12.1885	1.88e-05	0.842	LHAR
1	LXAR	rna-Etr02941.1	239	242	+	12.1885	1.88e-05	0.842	LHAR
1	LXAR	rna-Etr08331.1	243	246	+	12.1885	1.88e-05	0.842	LHAR
1	LXAR	rna-Etr06165.1	247	250	+	12.1885	1.88e-05	0.842	LHAR
1	LXAR	rna-Etr09075.1	251	254	+	12.1885	1.88e-05	0.842	LHAR
1	LXAR	rna-Etr05990.1	289	292	+	12.1885	1.88e-05	0.842	LHAR
1	LXAR	rna-Etr00995.1	343	346	+	12.1885	1.88e-05	0.842	LHAR
1	LXAR	rna-Etr05837.1	345	348	+	12.1885	1.88e-05	0.842	LHAR
1	LXAR	rna-Etr11421.1	356	359	+	12.1885	1.88e-05	0.842	LHAR
1	LXAR	rna-Etr05051.1	356	359	+	12.1885	1.88e-05	0.842	LHAR
1	LXAR	rna-Etr05859.1	390	393	+	12.1885	1.88e-05	0.842	LHAR
1	LXAR	rna-Etr04924.2	409	412	+	12.1885	1.88e-05	0.842	LHAR
1	LXAR	rna-Etr08457.1	423	426	+	12.1885	1.88e-05	0.842	LHAR
1	LXAR	rna-Etr01529.1	443	446	+	12.1885	1.88e-05	0.842	LHAR
1	LXAR	rna-Etr09522.2	444	447	+	12.1885	1.88e-05	0.842	LHAR
1	LXAR	rna-Etr01609.1	462	465	+	12.1885	1.88e-05	0.842	LHAR
1	LXAR	rna-Etr10315.1	463	466	+	12.1885	1.88e-05	0.842	LHAR
1	LXAR	rna-Etr04582.1	471	474	+	12.1885	1.88e-05	0.842	LHAR
1	LXAR	rna-Etr05620.1	472	475	+	12.1885	1.88e-05	0.842	LHAR
1	LXAR	rna-Etr10523.1	480	483	+	12.1885	1.88e-05	0.842	LHAR
1	LXAR	rna-Etr12125.1	482	485	+	12.1885	1.88e-05	0.842	LHAR
1	LXAR	rna-Etr02884.1	488	491	+	12.1885	1.88e-05	0.842	LHAR
1	LXAR	rna-Etr10754.1	508	511	+	12.1885	1.88e-05	0.842	LHAR
1	LXAR	rna-Etr03854.1	535	538	+	12.1885	1.88e-05	0.842	LHAR
1	LXAR	rna-Etr07877.1	547	550	+	12.1885	1.88e-05	0.842	LHAR
1	LXAR	rna-Etr09059.1	578	581	+	12.1885	1.88e-05	0.842	LHAR
1	LXAR	rna-Etr08203.1	583	586	+	12.1885	1.88e-05	0.842	LHAR
1	LXAR	rna-Etr06585.1	606	609	+	12.1885	1.88e-05	0.842	LHAR
1	LXAR	rna-Etr10178.1	616	619	+	12.1885	1.88e-05	0.842	LHAR
1	LXAR	rna-Etr04938.1	623	626	+	12.1885	1.88e-05	0.842	LHAR
1	LXAR	rna-Etr06552.1	632	635	+	12.1885	1.88e-05	0.842	LHAR
1	LXAR	rna-Etr03192.1	648	651	+	12.1885	1.88e-05	0.842	LHAR
1	LXAR	rna-Etr00893.1	708	711	+	12.1885	1.88e-05	0.842	LHAR
1	LXAR	rna-Etr11496.1	745	748	+	12.1885	1.88e-05	0.842	LHAR
1	LXAR	rna-Etr04997.1	763	766	+	12.1885	1.88e-05	0.842	LHAR
1	LXAR	rna-Etr06113.1	775	778	+	12.1885	1.88e-05	0.842	LHAR
1	LXAR	rna-Etr06273.1	819	822	+	12.1885	1.88e-05	0.842	LHAR
1	LXAR	rna-Etr09941.1	1217	1220	+	12.1885	1.88e-05	0.842	LHAR
1	LXAR	rna-Etr02106.1	1361	1364	+	12.1885	1.88e-05	0.842	LHAR
1	LXAR	rna-Etr03759.1	1434	1437	+	12.1885	1.88e-05	0.842	LHAR
1	LXAR	rna-Etr03547.1	1546	1549	+	12.1885	1.88e-05	0.842	LHAR
1	LXAR	rna-Etr01349.1	7	10	+	12.1475	2.68e-05	0.842	LMAR
1	LXAR	rna-Etr10459.1	34	37	+	12.1475	2.68e-05	0.842	LMAR
1	LXAR	rna-Etr05637.1	47	50	+	12.1475	2.68e-05	0.842	LMAR
1	LXAR	rna-Etr07094.1	55	58	+	12.1475	2.68e-05	0.842	LMAR
1	LXAR	rna-Etr03048.1	59	62	+	12.1475	2.68e-05	0.842	LMAR
1	LXAR	rna-Etr05744.1	67	70	+	12.1475	2.68e-05	0.842	LMAR
1	LXAR	rna-Etr05093.1	82	85	+	12.1475	2.68e-05	0.842	LMAR
1	LXAR	rna-Etr02204.1	83	86	+	12.1475	2.68e-05	0.842	LMAR
1	LXAR	rna-Etr03308.1	113	116	+	12.1475	2.68e-05	0.842	LMAR
1	LXAR	rna-Etr09912.1	135	138	+	12.1475	2.68e-05	0.842	LMAR
1	LXAR	rna-Etr04701.2	136	139	+	12.1475	2.68e-05	0.842	LMAR
1	LXAR	rna-Etr01256.1	138	141	+	12.1475	2.68e-05	0.842	LMAR
1	LXAR	rna-Etr06929.1	149	152	+	12.1475	2.68e-05	0.842	LMAR
1	LXAR	rna-Etr05091.1	151	154	+	12.1475	2.68e-05	0.842	LMAR
1	LXAR	rna-Etr03590.1	169	172	+	12.1475	2.68e-05	0.842	LMAR
1	LXAR	rna-Etr06848.1	172	175	+	12.1475	2.68e-05	0.842	LMAR
1	LXAR	rna-Etr02375.1	180	183	+	12.1475	2.68e-05	0.842	LMAR
1	LXAR	rna-Etr09696.1	193	196	+	12.1475	2.68e-05	0.842	LMAR
1	LXAR	rna-Etr11142.1	198	201	+	12.1475	2.68e-05	0.842	LMAR
1	LXAR	rna-Etr11245.1	205	208	+	12.1475	2.68e-05	0.842	LMAR
1	LXAR	rna-Etr09462.1	229	232	+	12.1475	2.68e-05	0.842	LMAR
1	LXAR	rna-Etr10555.1	251	254	+	12.1475	2.68e-05	0.842	LMAR
1	LXAR	rna-Etr09471.1	271	274	+	12.1475	2.68e-05	0.842	LMAR
1	LXAR	rna-Etr02465.1	278	281	+	12.1475	2.68e-05	0.842	LMAR
1	LXAR	rna-Etr04763.1	289	292	+	12.1475	2.68e-05	0.842	LMAR
1	LXAR	rna-Etr04538.1	291	294	+	12.1475	2.68e-05	0.842	LMAR
1	LXAR	rna-Etr02071.1	291	294	+	12.1475	2.68e-05	0.842	LMAR
1	LXAR	rna-Etr02146.1	340	343	+	12.1475	2.68e-05	0.842	LMAR
1	LXAR	rna-Etr02475.1	359	362	+	12.1475	2.68e-05	0.842	LMAR
1	LXAR	rna-Etr12172.1	372	375	+	12.1475	2.68e-05	0.842	LMAR
1	LXAR	rna-Etr09111.1	391	394	+	12.1475	2.68e-05	0.842	LMAR
1	LXAR	rna-Etr06534.1	400	403	+	12.1475	2.68e-05	0.842	LMAR
1	LXAR	rna-Etr05074.1	404	407	+	12.1475	2.68e-05	0.842	LMAR
1	LXAR	rna-Etr06918.1	412	415	+	12.1475	2.68e-05	0.842	LMAR
1	LXAR	rna-Etr04272.1	423	426	+	12.1475	2.68e-05	0.842	LMAR
1	LXAR	rna-Etr12170.1	464	467	+	12.1475	2.68e-05	0.842	LMAR
1	LXAR	rna-Etr05438.1	464	467	+	12.1475	2.68e-05	0.842	LMAR
1	LXAR	rna-Etr10148.1	512	515	+	12.1475	2.68e-05	0.842	LMAR
1	LXAR	rna-Etr06175.1	517	520	+	12.1475	2.68e-05	0.842	LMAR
1	LXAR	rna-Etr00731.1	520	523	+	12.1475	2.68e-05	0.842	LMAR
1	LXAR	rna-Etr02787.1	530	533	+	12.1475	2.68e-05	0.842	LMAR
1	LXAR	rna-Etr02922.1	532	535	+	12.1475	2.68e-05	0.842	LMAR
1	LXAR	rna-Etr01907.1	580	583	+	12.1475	2.68e-05	0.842	LMAR
1	LXAR	rna-Etr11782.1	606	609	+	12.1475	2.68e-05	0.842	LMAR
1	LXAR	rna-Etr07540.1	645	648	+	12.1475	2.68e-05	0.842	LMAR
1	LXAR	rna-Etr08676.1	703	706	+	12.1475	2.68e-05	0.842	LMAR
1	LXAR	rna-Etr00990.1	749	752	+	12.1475	2.68e-05	0.842	LMAR
1	LXAR	rna-Etr04774.1	887	890	+	12.1475	2.68e-05	0.842	LMAR
1	LXAR	rna-Etr00499.1	898	901	+	12.1475	2.68e-05	0.842	LMAR
1	LXAR	rna-Etr01055.1	1002	1005	+	12.1475	2.68e-05	0.842	LMAR
1	LXAR	rna-Etr00890.1	1014	1017	+	12.1475	2.68e-05	0.842	LMAR
1	LXAR	rna-Etr11701.1	1019	1022	+	12.1475	2.68e-05	0.842	LMAR
1	LXAR	rna-Etr08861.1	1141	1144	+	12.1475	2.68e-05	0.842	LMAR
1	LXAR	rna-Etr11456.1	1721	1724	+	12.1475	2.68e-05	0.842	LMAR
1	LXAR	rna-Etr02950.1	14	17	+	11.6721	3.82e-05	0.842	LYAR
1	LXAR	rna-Etr05348.1	18	21	+	11.6721	3.82e-05	0.842	LYAR
1	LXAR	rna-Etr01171.2	27	30	+	11.6721	3.82e-05	0.842	LYAR
1	LXAR	rna-Etr09901.1	36	39	+	11.6721	3.82e-05	0.842	LYAR
1	LXAR	rna-Etr11938.1	40	43	+	11.6721	3.82e-05	0.842	LYAR
1	LXAR	rna-Etr00330.1	46	49	+	11.6721	3.82e-05	0.842	LYAR
1	LXAR	rna-Etr09143.1	50	53	+	11.6721	3.82e-05	0.842	LYAR
1	LXAR	rna-Etr08152.1	51	54	+	11.6721	3.82e-05	0.842	LYAR
1	LXAR	rna-Etr03719.1	52	55	+	11.6721	3.82e-05	0.842	LYAR
1	LXAR	rna-Etr07779.1	54	57	+	11.6721	3.82e-05	0.842	LYAR
1	LXAR	rna-Etr09501.1	60	63	+	11.6721	3.82e-05	0.842	LYAR
1	LXAR	rna-Etr11519.1	63	66	+	11.6721	3.82e-05	0.842	LYAR
1	LXAR	rna-Etr06256.1	74	77	+	11.6721	3.82e-05	0.842	LYAR
1	LXAR	rna-Etr03825.1	90	93	+	11.6721	3.82e-05	0.842	LYAR
1	LXAR	rna-Etr02102.1	92	95	+	11.6721	3.82e-05	0.842	LYAR
1	LXAR	rna-Etr05060.1	94	97	+	11.6721	3.82e-05	0.842	LYAR
1	LXAR	rna-Etr00200.1	101	104	+	11.6721	3.82e-05	0.842	LYAR
1	LXAR	rna-Etr08439.1	112	115	+	11.6721	3.82e-05	0.842	LYAR
1	LXAR	rna-Etr11269.1	121	124	+	11.6721	3.82e-05	0.842	LYAR
1	LXAR	rna-Etr08106.1	123	126	+	11.6721	3.82e-05	0.842	LYAR
1	LXAR	rna-Etr03467.1	134	137	+	11.6721	3.82e-05	0.842	LYAR
1	LXAR	rna-Etr09956.1	136	139	+	11.6721	3.82e-05	0.842	LYAR
1	LXAR	rna-Etr02873.1	142	145	+	11.6721	3.82e-05	0.842	LYAR
1	LXAR	rna-Etr06556.1	151	154	+	11.6721	3.82e-05	0.842	LYAR
1	LXAR	rna-Etr08824.1	152	155	+	11.6721	3.82e-05	0.842	LYAR
1	LXAR	rna-Etr11035.1	158	161	+	11.6721	3.82e-05	0.842	LYAR
1	LXAR	rna-Etr12186.1	162	165	+	11.6721	3.82e-05	0.842	LYAR
1	LXAR	rna-Etr10556.1	168	171	+	11.6721	3.82e-05	0.842	LYAR
1	LXAR	rna-Etr11014.1	173	176	+	11.6721	3.82e-05	0.842	LYAR
1	LXAR	rna-Etr01321.1	173	176	+	11.6721	3.82e-05	0.842	LYAR
1	LXAR	rna-Etr02400.1	190	193	+	11.6721	3.82e-05	0.842	LYAR
1	LXAR	rna-Etr06012.1	190	193	+	11.6721	3.82e-05	0.842	LYAR
1	LXAR	rna-Etr05669.1	190	193	+	11.6721	3.82e-05	0.842	LYAR
1	LXAR	rna-Etr06642.1	211	214	+	11.6721	3.82e-05	0.842	LYAR
1	LXAR	rna-Etr04092.1	211	214	+	11.6721	3.82e-05	0.842	LYAR
1	LXAR	rna-Etr10594.1	217	220	+	11.6721	3.82e-05	0.842	LYAR
1	LXAR	rna-Etr01537.1	218	221	+	11.6721	3.82e-05	0.842	LYAR
1	LXAR	rna-Etr08285.1	231	234	+	11.6721	3.82e-05	0.842	LYAR
1	LXAR	rna-Etr10313.1	251	254	+	11.6721	3.82e-05	0.842	LYAR
1	LXAR	rna-Etr00218.1	255	258	+	11.6721	3.82e-05	0.842	LYAR
1	LXAR	rna-Etr08437.1	268	271	+	11.6721	3.82e-05	0.842	LYAR
1	LXAR	rna-Etr00028.1	291	294	+	11.6721	3.82e-05	0.842	LYAR
1	LXAR	rna-Etr12071.1	292	295	+	11.6721	3.82e-05	0.842	LYAR
1	LXAR	rna-Etr01016.1	297	300	+	11.6721	3.82e-05	0.842	LYAR
1	LXAR	rna-Etr04502.1	304	307	+	11.6721	3.82e-05	0.842	LYAR
1	LXAR	rna-Etr07064.1	314	317	+	11.6721	3.82e-05	0.842	LYAR
1	LXAR	rna-Etr09944.1	323	326	+	11.6721	3.82e-05	0.842	LYAR
1	LXAR	rna-Etr07998.1	327	330	+	11.6721	3.82e-05	0.842	LYAR
1	LXAR	rna-Etr04632.1	348	351	+	11.6721	3.82e-05	0.842	LYAR
1	LXAR	rna-Etr04351.1	360	363	+	11.6721	3.82e-05	0.842	LYAR
1	LXAR	rna-Etr02831.1	374	377	+	11.6721	3.82e-05	0.842	LYAR
1	LXAR	rna-Etr04424.1	389	392	+	11.6721	3.82e-05	0.842	LYAR
1	LXAR	rna-Etr11769.1	396	399	+	11.6721	3.82e-05	0.842	LYAR
1	LXAR	rna-Etr10624.1	400	403	+	11.6721	3.82e-05	0.842	LYAR
1	LXAR	rna-Etr04238.1	414	417	+	11.6721	3.82e-05	0.842	LYAR
1	LXAR	rna-Etr00050.1	425	428	+	11.6721	3.82e-05	0.842	LYAR
1	LXAR	rna-Etr09778.1	426	429	+	11.6721	3.82e-05	0.842	LYAR
1	LXAR	rna-Etr01559.1	427	430	+	11.6721	3.82e-05	0.842	LYAR
1	LXAR	rna-Etr06778.1	442	445	+	11.6721	3.82e-05	0.842	LYAR
1	LXAR	rna-Etr08698.1	474	477	+	11.6721	3.82e-05	0.842	LYAR
1	LXAR	rna-Etr02900.1	501	504	+	11.6721	3.82e-05	0.842	LYAR
1	LXAR	rna-Etr10600.1	513	516	+	11.6721	3.82e-05	0.842	LYAR
1	LXAR	rna-Etr01473.1	516	519	+	11.6721	3.82e-05	0.842	LYAR
1	LXAR	rna-Etr04482.2	521	524	+	11.6721	3.82e-05	0.842	LYAR
1	LXAR	rna-Etr00465.1	585	588	+	11.6721	3.82e-05	0.842	LYAR
1	LXAR	rna-Etr03658.1	593	596	+	11.6721	3.82e-05	0.842	LYAR
1	LXAR	rna-Etr08842.1	601	604	+	11.6721	3.82e-05	0.842	LYAR
1	LXAR	rna-Etr11789.1	641	644	+	11.6721	3.82e-05	0.842	LYAR
1	LXAR	rna-Etr00872.1	740	743	+	11.6721	3.82e-05	0.842	LYAR
1	LXAR	rna-Etr11906.1	900	903	+	11.6721	3.82e-05	0.842	LYAR
1	LXAR	rna-Etr06960.1	905	908	+	11.6721	3.82e-05	0.842	LYAR
1	LXAR	rna-Etr09026.1	1062	1065	+	11.6721	3.82e-05	0.842	LYAR
1	LXAR	rna-Etr03507.1	1692	1695	+	11.6721	3.82e-05	0.842	LYAR
1	LXAR	rna-Etr00650.1	1737	1740	+	11.6721	3.82e-05	0.842	LYAR
1	LXAR	rna-Etr10913.1	9	12	+	11.3934	5.22e-05	0.842	LFAR
1	LXAR	rna-Etr10812.1	10	13	+	11.3934	5.22e-05	0.842	LFAR
1	LXAR	rna-Etr10047.1	30	33	+	11.3934	5.22e-05	0.842	LFAR
1	LXAR	rna-Etr06511.1	31	34	+	11.3934	5.22e-05	0.842	LFAR
1	LXAR	rna-Etr07019.1	32	35	+	11.3934	5.22e-05	0.842	LFAR
1	LXAR	rna-Etr03660.1	40	43	+	11.3934	5.22e-05	0.842	LFAR
1	LXAR	rna-Etr02751.1	46	49	+	11.3934	5.22e-05	0.842	LFAR
1	LXAR	rna-Etr10609.1	56	59	+	11.3934	5.22e-05	0.842	LFAR
1	LXAR	rna-Etr04084.1	57	60	+	11.3934	5.22e-05	0.842	LFAR
1	LXAR	rna-Etr07925.1	58	61	+	11.3934	5.22e-05	0.842	LFAR
1	LXAR	rna-Etr09406.1	68	71	+	11.3934	5.22e-05	0.842	LFAR
1	LXAR	rna-Etr01865.1	71	74	+	11.3934	5.22e-05	0.842	LFAR
1	LXAR	rna-Etr05570.1	73	76	+	11.3934	5.22e-05	0.842	LFAR
1	LXAR	rna-Etr10179.1	76	79	+	11.3934	5.22e-05	0.842	LFAR
1	LXAR	rna-Etr08882.1	77	80	+	11.3934	5.22e-05	0.842	LFAR
1	LXAR	rna-Etr05273.1	88	91	+	11.3934	5.22e-05	0.842	LFAR
1	LXAR	rna-Etr10874.1	103	106	+	11.3934	5.22e-05	0.842	LFAR
1	LXAR	rna-Etr06621.1	104	107	+	11.3934	5.22e-05	0.842	LFAR
1	LXAR	rna-Etr03973.1	112	115	+	11.3934	5.22e-05	0.842	LFAR
1	LXAR	rna-Etr06109.1	113	116	+	11.3934	5.22e-05	0.842	LFAR
1	LXAR	rna-Etr09387.2	115	118	+	11.3934	5.22e-05	0.842	LFAR
1	LXAR	rna-Etr11009.1	124	127	+	11.3934	5.22e-05	0.842	LFAR
1	LXAR	rna-Etr06091.1	125	128	+	11.3934	5.22e-05	0.842	LFAR
1	LXAR	rna-Etr11354.1	129	132	+	11.3934	5.22e-05	0.842	LFAR
1	LXAR	rna-Etr03633.1	133	136	+	11.3934	5.22e-05	0.842	LFAR
1	LXAR	rna-Etr01788.1	135	138	+	11.3934	5.22e-05	0.842	LFAR
1	LXAR	rna-Etr05707.1	146	149	+	11.3934	5.22e-05	0.842	LFAR
1	LXAR	rna-Etr06985.1	148	151	+	11.3934	5.22e-05	0.842	LFAR
1	LXAR	rna-Etr07938.1	151	154	+	11.3934	5.22e-05	0.842	LFAR
1	LXAR	rna-Etr05191.1	151	154	+	11.3934	5.22e-05	0.842	LFAR
1	LXAR	rna-Etr02508.1	153	156	+	11.3934	5.22e-05	0.842	LFAR
1	LXAR	rna-Etr06736.1	155	158	+	11.3934	5.22e-05	0.842	LFAR
1	LXAR	rna-Etr08517.1	160	163	+	11.3934	5.22e-05	0.842	LFAR
1	LXAR	rna-Etr02094.1	165	168	+	11.3934	5.22e-05	0.842	LFAR
1	LXAR	rna-Etr04632.1	176	179	+	11.3934	5.22e-05	0.842	LFAR
1	LXAR	rna-Etr01204.1	186	189	+	11.3934	5.22e-05	0.842	LFAR
1	LXAR	rna-Etr11143.1	189	192	+	11.3934	5.22e-05	0.842	LFAR
1	LXAR	rna-Etr10141.1	202	205	+	11.3934	5.22e-05	0.842	LFAR
1	LXAR	rna-Etr08541.1	208	211	+	11.3934	5.22e-05	0.842	LFAR
1	LXAR	rna-Etr11854.1	216	219	+	11.3934	5.22e-05	0.842	LFAR
1	LXAR	rna-Etr04392.1	219	222	+	11.3934	5.22e-05	0.842	LFAR
1	LXAR	rna-Etr09662.1	220	223	+	11.3934	5.22e-05	0.842	LFAR
1	LXAR	rna-Etr06192.1	223	226	+	11.3934	5.22e-05	0.842	LFAR
1	LXAR	rna-Etr05034.1	229	232	+	11.3934	5.22e-05	0.842	LFAR
1	LXAR	rna-Etr09915.1	236	239	+	11.3934	5.22e-05	0.842	LFAR
1	LXAR	rna-Etr05889.1	255	258	+	11.3934	5.22e-05	0.842	LFAR
1	LXAR	rna-Etr04177.1	258	261	+	11.3934	5.22e-05	0.842	LFAR
1	LXAR	rna-Etr08272.1	258	261	+	11.3934	5.22e-05	0.842	LFAR
1	LXAR	rna-Etr02503.1	259	262	+	11.3934	5.22e-05	0.842	LFAR
1	LXAR	rna-Etr03547.1	260	263	+	11.3934	5.22e-05	0.842	LFAR
1	LXAR	rna-Etr10657.1	265	268	+	11.3934	5.22e-05	0.842	LFAR
1	LXAR	rna-Etr02585.1	283	286	+	11.3934	5.22e-05	0.842	LFAR
1	LXAR	rna-Etr05283.1	291	294	+	11.3934	5.22e-05	0.842	LFAR
1	LXAR	rna-Etr03205.1	314	317	+	11.3934	5.22e-05	0.842	LFAR
1	LXAR	rna-Etr10215.1	315	318	+	11.3934	5.22e-05	0.842	LFAR
1	LXAR	rna-Etr03579.1	328	331	+	11.3934	5.22e-05	0.842	LFAR
1	LXAR	rna-Etr10525.1	340	343	+	11.3934	5.22e-05	0.842	LFAR
1	LXAR	rna-Etr01421.1	341	344	+	11.3934	5.22e-05	0.842	LFAR
1	LXAR	rna-Etr10749.1	387	390	+	11.3934	5.22e-05	0.842	LFAR
1	LXAR	rna-Etr03709.1	410	413	+	11.3934	5.22e-05	0.842	LFAR
1	LXAR	rna-Etr02671.1	416	419	+	11.3934	5.22e-05	0.842	LFAR
1	LXAR	rna-Etr08033.1	418	421	+	11.3934	5.22e-05	0.842	LFAR
1	LXAR	rna-Etr07046.1	426	429	+	11.3934	5.22e-05	0.842	LFAR
1	LXAR	rna-Etr10313.1	430	433	+	11.3934	5.22e-05	0.842	LFAR
1	LXAR	rna-Etr07956.1	441	444	+	11.3934	5.22e-05	0.842	LFAR
1	LXAR	rna-Etr01071.1	449	452	+	11.3934	5.22e-05	0.842	LFAR
1	LXAR	rna-Etr00709.1	473	476	+	11.3934	5.22e-05	0.842	LFAR
1	LXAR	rna-Etr04268.1	479	482	+	11.3934	5.22e-05	0.842	LFAR
1	LXAR	rna-Etr00992.1	479	482	+	11.3934	5.22e-05	0.842	LFAR
1	LXAR	rna-Etr02743.1	485	488	+	11.3934	5.22e-05	0.842	LFAR
1	LXAR	rna-Etr11371.1	517	520	+	11.3934	5.22e-05	0.842	LFAR
1	LXAR	rna-Etr07788.1	519	522	+	11.3934	5.22e-05	0.842	LFAR
1	LXAR	rna-Etr07829.1	536	539	+	11.3934	5.22e-05	0.842	LFAR
1	LXAR	rna-Etr02593.1	545	548	+	11.3934	5.22e-05	0.842	LFAR
1	LXAR	rna-Etr06701.1	579	582	+	11.3934	5.22e-05	0.842	LFAR
1	LXAR	rna-Etr10916.1	582	585	+	11.3934	5.22e-05	0.842	LFAR
1	LXAR	rna-Etr09029.1	624	627	+	11.3934	5.22e-05	0.842	LFAR
1	LXAR	rna-Etr02700.1	624	627	+	11.3934	5.22e-05	0.842	LFAR
1	LXAR	rna-Etr06748.1	631	634	+	11.3934	5.22e-05	0.842	LFAR
1	LXAR	rna-Etr00770.1	670	673	+	11.3934	5.22e-05	0.842	LFAR
1	LXAR	rna-Etr03839.1	687	690	+	11.3934	5.22e-05	0.842	LFAR
1	LXAR	rna-Etr08424.1	706	709	+	11.3934	5.22e-05	0.842	LFAR
1	LXAR	rna-Etr02795.1	781	784	+	11.3934	5.22e-05	0.842	LFAR
1	LXAR	rna-Etr10019.1	804	807	+	11.3934	5.22e-05	0.842	LFAR
1	LXAR	rna-Etr01171.2	918	921	+	11.3934	5.22e-05	0.842	LFAR
1	LXAR	rna-Etr02872.1	1216	1219	+	11.3934	5.22e-05	0.842	LFAR
1	LXAR	rna-Etr11774.1	1597	1600	+	11.3934	5.22e-05	0.842	LFAR
1	LXAR	rna-Etr03759.1	2342	2345	+	11.3934	5.22e-05	0.842	LFAR
1	LXAR	rna-Etr11474.1	4	7	+	11.377	6.64e-05	0.842	LQAR
1	LXAR	rna-Etr00674.1	8	11	+	11.377	6.64e-05	0.842	LQAR
1	LXAR	rna-Etr06384.1	9	12	+	11.377	6.64e-05	0.842	LQAR
1	LXAR	rna-Etr05017.1	26	29	+	11.377	6.64e-05	0.842	LQAR
1	LXAR	rna-Etr04690.1	29	32	+	11.377	6.64e-05	0.842	LQAR
1	LXAR	rna-Etr06997.1	32	35	+	11.377	6.64e-05	0.842	LQAR
1	LXAR	rna-Etr12154.1	33	36	+	11.377	6.64e-05	0.842	LQAR
1	LXAR	rna-Etr10814.1	33	36	+	11.377	6.64e-05	0.842	LQAR
1	LXAR	rna-Etr01594.1	36	39	+	11.377	6.64e-05	0.842	LQAR
1	LXAR	rna-Etr09207.1	41	44	+	11.377	6.64e-05	0.842	LQAR
1	LXAR	rna-Etr01486.1	42	45	+	11.377	6.64e-05	0.842	LQAR
1	LXAR	rna-Etr07033.1	44	47	+	11.377	6.64e-05	0.842	LQAR
1	LXAR	rna-Etr11949.1	45	48	+	11.377	6.64e-05	0.842	LQAR
1	LXAR	rna-Etr00498.1	48	51	+	11.377	6.64e-05	0.842	LQAR
1	LXAR	rna-Etr10643.1	50	53	+	11.377	6.64e-05	0.842	LQAR
1	LXAR	rna-Etr10509.1	50	53	+	11.377	6.64e-05	0.842	LQAR
1	LXAR	rna-Etr09623.1	53	56	+	11.377	6.64e-05	0.842	LQAR
1	LXAR	rna-Etr00936.2	53	56	+	11.377	6.64e-05	0.842	LQAR
1	LXAR	rna-Etr03097.1	53	56	+	11.377	6.64e-05	0.842	LQAR
1	LXAR	rna-Etr03789.1	56	59	+	11.377	6.64e-05	0.842	LQAR
1	LXAR	rna-Etr08148.1	68	71	+	11.377	6.64e-05	0.842	LQAR
1	LXAR	rna-Etr03909.1	77	80	+	11.377	6.64e-05	0.842	LQAR
1	LXAR	rna-Etr06209.1	80	83	+	11.377	6.64e-05	0.842	LQAR
1	LXAR	rna-Etr05957.1	82	85	+	11.377	6.64e-05	0.842	LQAR
1	LXAR	rna-Etr09789.1	84	87	+	11.377	6.64e-05	0.842	LQAR
1	LXAR	rna-Etr07938.1	89	92	+	11.377	6.64e-05	0.842	LQAR
1	LXAR	rna-Etr06114.1	96	99	+	11.377	6.64e-05	0.842	LQAR
1	LXAR	rna-Etr05405.1	96	99	+	11.377	6.64e-05	0.842	LQAR
1	LXAR	rna-Etr02214.1	108	111	+	11.377	6.64e-05	0.842	LQAR
1	LXAR	rna-Etr02012.1	108	111	+	11.377	6.64e-05	0.842	LQAR
1	LXAR	rna-Etr06909.1	108	111	+	11.377	6.64e-05	0.842	LQAR
1	LXAR	rna-Etr00491.1	109	112	+	11.377	6.64e-05	0.842	LQAR
1	LXAR	rna-Etr00376.1	118	121	+	11.377	6.64e-05	0.842	LQAR
1	LXAR	rna-Etr08612.1	134	137	+	11.377	6.64e-05	0.842	LQAR
1	LXAR	rna-Etr05072.1	134	137	+	11.377	6.64e-05	0.842	LQAR
1	LXAR	rna-Etr03098.1	136	139	+	11.377	6.64e-05	0.842	LQAR
1	LXAR	rna-Etr04959.1	137	140	+	11.377	6.64e-05	0.842	LQAR
1	LXAR	rna-Etr10208.1	146	149	+	11.377	6.64e-05	0.842	LQAR
1	LXAR	rna-Etr07285.1	146	149	+	11.377	6.64e-05	0.842	LQAR
1	LXAR	rna-Etr04285.1	159	162	+	11.377	6.64e-05	0.842	LQAR
1	LXAR	rna-Etr08129.1	159	162	+	11.377	6.64e-05	0.842	LQAR
1	LXAR	rna-Etr03769.1	186	189	+	11.377	6.64e-05	0.842	LQAR
1	LXAR	rna-Etr08074.1	190	193	+	11.377	6.64e-05	0.842	LQAR
1	LXAR	rna-Etr12238.1	199	202	+	11.377	6.64e-05	0.842	LQAR
1	LXAR	rna-Etr02110.1	200	203	+	11.377	6.64e-05	0.842	LQAR
1	LXAR	rna-Etr00889.1	200	203	+	11.377	6.64e-05	0.842	LQAR
1	LXAR	rna-Etr07440.2	206	209	+	11.377	6.64e-05	0.842	LQAR
1	LXAR	rna-Etr08461.1	210	213	+	11.377	6.64e-05	0.842	LQAR
1	LXAR	rna-Etr10946.1	212	215	+	11.377	6.64e-05	0.842	LQAR
1	LXAR	rna-Etr00790.1	215	218	+	11.377	6.64e-05	0.842	LQAR
1	LXAR	rna-Etr11302.1	235	238	+	11.377	6.64e-05	0.842	LQAR
1	LXAR	rna-Etr10688.1	235	238	+	11.377	6.64e-05	0.842	LQAR
1	LXAR	rna-Etr11276.1	239	242	+	11.377	6.64e-05	0.842	LQAR
1	LXAR	rna-Etr11447.1	240	243	+	11.377	6.64e-05	0.842	LQAR
1	LXAR	rna-Etr07190.1	250	253	+	11.377	6.64e-05	0.842	LQAR
1	LXAR	rna-Etr01007.1	251	254	+	11.377	6.64e-05	0.842	LQAR
1	LXAR	rna-Etr06307.1	257	260	+	11.377	6.64e-05	0.842	LQAR
1	LXAR	rna-Etr00953.1	259	262	+	11.377	6.64e-05	0.842	LQAR
1	LXAR	rna-Etr02771.1	264	267	+	11.377	6.64e-05	0.842	LQAR
1	LXAR	rna-Etr04091.1	270	273	+	11.377	6.64e-05	0.842	LQAR
1	LXAR	rna-Etr06641.1	270	273	+	11.377	6.64e-05	0.842	LQAR
1	LXAR	rna-Etr06940.1	272	275	+	11.377	6.64e-05	0.842	LQAR
1	LXAR	rna-Etr05924.1	273	276	+	11.377	6.64e-05	0.842	LQAR
1	LXAR	rna-Etr07828.1	278	281	+	11.377	6.64e-05	0.842	LQAR
1	LXAR	rna-Etr11493.1	280	283	+	11.377	6.64e-05	0.842	LQAR
1	LXAR	rna-Etr10270.1	292	295	+	11.377	6.64e-05	0.842	LQAR
1	LXAR	rna-Etr01108.1	298	301	+	11.377	6.64e-05	0.842	LQAR
1	LXAR	rna-Etr02970.1	305	308	+	11.377	6.64e-05	0.842	LQAR
1	LXAR	rna-Etr07851.1	312	315	+	11.377	6.64e-05	0.842	LQAR
1	LXAR	rna-Etr00380.1	315	318	+	11.377	6.64e-05	0.842	LQAR
1	LXAR	rna-Etr11027.1	317	320	+	11.377	6.64e-05	0.842	LQAR
1	LXAR	rna-Etr05308.1	328	331	+	11.377	6.64e-05	0.842	LQAR
1	LXAR	rna-Etr12049.1	328	331	+	11.377	6.64e-05	0.842	LQAR
1	LXAR	rna-Etr06734.1	329	332	+	11.377	6.64e-05	0.842	LQAR
1	LXAR	rna-Etr11051.1	336	339	+	11.377	6.64e-05	0.842	LQAR
1	LXAR	rna-Etr08554.1	337	340	+	11.377	6.64e-05	0.842	LQAR
1	LXAR	rna-Etr10265.1	341	344	+	11.377	6.64e-05	0.842	LQAR
1	LXAR	rna-Etr02647.1	343	346	+	11.377	6.64e-05	0.842	LQAR
1	LXAR	rna-Etr09766.1	345	348	+	11.377	6.64e-05	0.842	LQAR
1	LXAR	rna-Etr08880.1	362	365	+	11.377	6.64e-05	0.842	LQAR
1	LXAR	rna-Etr07128.1	380	383	+	11.377	6.64e-05	0.842	LQAR
1	LXAR	rna-Etr04186.1	386	389	+	11.377	6.64e-05	0.842	LQAR
1	LXAR	rna-Etr09634.1	390	393	+	11.377	6.64e-05	0.842	LQAR
1	LXAR	rna-Etr07788.1	420	423	+	11.377	6.64e-05	0.842	LQAR
1	LXAR	rna-Etr10536.1	430	433	+	11.377	6.64e-05	0.842	LQAR
1	LXAR	rna-Etr08734.1	434	437	+	11.377	6.64e-05	0.842	LQAR
1	LXAR	rna-Etr00779.1	456	459	+	11.377	6.64e-05	0.842	LQAR
1	LXAR	rna-Etr02711.1	456	459	+	11.377	6.64e-05	0.842	LQAR
1	LXAR	rna-Etr09827.1	457	460	+	11.377	6.64e-05	0.842	LQAR
1	LXAR	rna-Etr03624.1	460	463	+	11.377	6.64e-05	0.842	LQAR
1	LXAR	rna-Etr02558.2	479	482	+	11.377	6.64e-05	0.842	LQAR
1	LXAR	rna-Etr09455.1	479	482	+	11.377	6.64e-05	0.842	LQAR
1	LXAR	rna-Etr00666.2	479	482	+	11.377	6.64e-05	0.842	LQAR
1	LXAR	rna-Etr11603.1	486	489	+	11.377	6.64e-05	0.842	LQAR
1	LXAR	rna-Etr09430.1	500	503	+	11.377	6.64e-05	0.842	LQAR
1	LXAR	rna-Etr02763.1	506	509	+	11.377	6.64e-05	0.842	LQAR
1	LXAR	rna-Etr00240.1	509	512	+	11.377	6.64e-05	0.842	LQAR
1	LXAR	rna-Etr08842.1	533	536	+	11.377	6.64e-05	0.842	LQAR
1	LXAR	rna-Etr02026.1	554	557	+	11.377	6.64e-05	0.842	LQAR
1	LXAR	rna-Etr09837.1	559	562	+	11.377	6.64e-05	0.842	LQAR
1	LXAR	rna-Etr00627.1	561	564	+	11.377	6.64e-05	0.842	LQAR
1	LXAR	rna-Etr08365.1	575	578	+	11.377	6.64e-05	0.842	LQAR
1	LXAR	rna-Etr00280.1	586	589	+	11.377	6.64e-05	0.842	LQAR
1	LXAR	rna-Etr05081.1	591	594	+	11.377	6.64e-05	0.842	LQAR
1	LXAR	rna-Etr07857.1	593	596	+	11.377	6.64e-05	0.842	LQAR
1	LXAR	rna-Etr04812.1	607	610	+	11.377	6.64e-05	0.842	LQAR
1	LXAR	rna-Etr06717.1	617	620	+	11.377	6.64e-05	0.842	LQAR
1	LXAR	rna-Etr05354.1	621	624	+	11.377	6.64e-05	0.842	LQAR
1	LXAR	rna-Etr00872.1	630	633	+	11.377	6.64e-05	0.842	LQAR
1	LXAR	rna-Etr08753.1	679	682	+	11.377	6.64e-05	0.842	LQAR
1	LXAR	rna-Etr10642.1	681	684	+	11.377	6.64e-05	0.842	LQAR
1	LXAR	rna-Etr09451.1	708	711	+	11.377	6.64e-05	0.842	LQAR
1	LXAR	rna-Etr10102.1	728	731	+	11.377	6.64e-05	0.842	LQAR
1	LXAR	rna-Etr10986.2	746	749	+	11.377	6.64e-05	0.842	LQAR
1	LXAR	rna-Etr05334.1	747	750	+	11.377	6.64e-05	0.842	LQAR
1	LXAR	rna-Etr00784.1	752	755	+	11.377	6.64e-05	0.842	LQAR
1	LXAR	rna-Etr05533.1	758	761	+	11.377	6.64e-05	0.842	LQAR
1	LXAR	rna-Etr03279.1	774	777	+	11.377	6.64e-05	0.842	LQAR
1	LXAR	rna-Etr03902.1	794	797	+	11.377	6.64e-05	0.842	LQAR
1	LXAR	rna-Etr03274.1	796	799	+	11.377	6.64e-05	0.842	LQAR
1	LXAR	rna-Etr09727.1	806	809	+	11.377	6.64e-05	0.842	LQAR
1	LXAR	rna-Etr08918.1	808	811	+	11.377	6.64e-05	0.842	LQAR
1	LXAR	rna-Etr00230.1	818	821	+	11.377	6.64e-05	0.842	LQAR
1	LXAR	rna-Etr01421.1	818	821	+	11.377	6.64e-05	0.842	LQAR
1	LXAR	rna-Etr05453.1	823	826	+	11.377	6.64e-05	0.842	LQAR
1	LXAR	rna-Etr10404.1	837	840	+	11.377	6.64e-05	0.842	LQAR
1	LXAR	rna-Etr00953.1	852	855	+	11.377	6.64e-05	0.842	LQAR
1	LXAR	rna-Etr08160.1	895	898	+	11.377	6.64e-05	0.842	LQAR
1	LXAR	rna-Etr07481.1	926	929	+	11.377	6.64e-05	0.842	LQAR
1	LXAR	rna-Etr09101.1	959	962	+	11.377	6.64e-05	0.842	LQAR
1	LXAR	rna-Etr03649.1	1033	1036	+	11.377	6.64e-05	0.842	LQAR
1	LXAR	rna-Etr08756.1	1069	1072	+	11.377	6.64e-05	0.842	LQAR
1	LXAR	rna-Etr04838.1	1096	1099	+	11.377	6.64e-05	0.842	LQAR
1	LXAR	rna-Etr11550.1	1168	1171	+	11.377	6.64e-05	0.842	LQAR
1	LXAR	rna-Etr08875.1	1366	1369	+	11.377	6.64e-05	0.842	LQAR
1	LXAR	rna-Etr00644.1	1537	1540	+	11.377	6.64e-05	0.842	LQAR
1	LXAR	rna-Etr02328.1	7	10	+	11.2131	8.25e-05	0.847	LNAR
1	LXAR	rna-Etr02329.1	8	11	+	11.2131	8.25e-05	0.847	LNAR
1	LXAR	rna-Etr07059.1	9	12	+	11.2131	8.25e-05	0.847	LNAR
1	LXAR	rna-Etr04819.1	25	28	+	11.2131	8.25e-05	0.847	LNAR
1	LXAR	rna-Etr01284.1	28	31	+	11.2131	8.25e-05	0.847	LNAR
1	LXAR	rna-Etr05152.1	33	36	+	11.2131	8.25e-05	0.847	LNAR
1	LXAR	rna-Etr11190.1	39	42	+	11.2131	8.25e-05	0.847	LNAR
1	LXAR	rna-Etr02606.1	44	47	+	11.2131	8.25e-05	0.847	LNAR
1	LXAR	rna-Etr01576.1	46	49	+	11.2131	8.25e-05	0.847	LNAR
1	LXAR	rna-Etr12237.1	48	51	+	11.2131	8.25e-05	0.847	LNAR
1	LXAR	rna-Etr04633.1	49	52	+	11.2131	8.25e-05	0.847	LNAR
1	LXAR	rna-Etr08301.1	49	52	+	11.2131	8.25e-05	0.847	LNAR
1	LXAR	rna-Etr10892.1	49	52	+	11.2131	8.25e-05	0.847	LNAR
1	LXAR	rna-Etr04398.1	59	62	+	11.2131	8.25e-05	0.847	LNAR
1	LXAR	rna-Etr09656.1	62	65	+	11.2131	8.25e-05	0.847	LNAR
1	LXAR	rna-Etr05306.2	63	66	+	11.2131	8.25e-05	0.847	LNAR
1	LXAR	rna-Etr03281.1	65	68	+	11.2131	8.25e-05	0.847	LNAR
1	LXAR	rna-Etr06542.1	67	70	+	11.2131	8.25e-05	0.847	LNAR
1	LXAR	rna-Etr07367.1	78	81	+	11.2131	8.25e-05	0.847	LNAR
1	LXAR	rna-Etr05393.1	78	81	+	11.2131	8.25e-05	0.847	LNAR
1	LXAR	rna-Etr03714.1	96	99	+	11.2131	8.25e-05	0.847	LNAR
1	LXAR	rna-Etr01257.1	103	106	+	11.2131	8.25e-05	0.847	LNAR
1	LXAR	rna-Etr04740.1	104	107	+	11.2131	8.25e-05	0.847	LNAR
1	LXAR	rna-Etr12275.1	110	113	+	11.2131	8.25e-05	0.847	LNAR
1	LXAR	rna-Etr12274.1	110	113	+	11.2131	8.25e-05	0.847	LNAR
1	LXAR	rna-Etr12270.1	110	113	+	11.2131	8.25e-05	0.847	LNAR
1	LXAR	rna-Etr12268.1	110	113	+	11.2131	8.25e-05	0.847	LNAR
1	LXAR	rna-Etr01834.1	110	113	+	11.2131	8.25e-05	0.847	LNAR
1	LXAR	rna-Etr12271.1	110	113	+	11.2131	8.25e-05	0.847	LNAR
1	LXAR	rna-Etr01833.1	110	113	+	11.2131	8.25e-05	0.847	LNAR
1	LXAR	rna-Etr12277.1	110	113	+	11.2131	8.25e-05	0.847	LNAR
1	LXAR	rna-Etr03698.1	116	119	+	11.2131	8.25e-05	0.847	LNAR
1	LXAR	rna-Etr03681.1	116	119	+	11.2131	8.25e-05	0.847	LNAR
1	LXAR	rna-Etr04345.1	118	121	+	11.2131	8.25e-05	0.847	LNAR
1	LXAR	rna-Etr04024.1	120	123	+	11.2131	8.25e-05	0.847	LNAR
1	LXAR	rna-Etr04825.1	125	128	+	11.2131	8.25e-05	0.847	LNAR
1	LXAR	rna-Etr00581.1	130	133	+	11.2131	8.25e-05	0.847	LNAR
1	LXAR	rna-Etr01824.1	136	139	+	11.2131	8.25e-05	0.847	LNAR
1	LXAR	rna-Etr09804.1	137	140	+	11.2131	8.25e-05	0.847	LNAR
1	LXAR	rna-Etr07562.1	142	145	+	11.2131	8.25e-05	0.847	LNAR
1	LXAR	rna-Etr05673.1	147	150	+	11.2131	8.25e-05	0.847	LNAR
1	LXAR	rna-Etr05443.1	148	151	+	11.2131	8.25e-05	0.847	LNAR
1	LXAR	rna-Etr03592.1	153	156	+	11.2131	8.25e-05	0.847	LNAR
1	LXAR	rna-Etr06186.1	153	156	+	11.2131	8.25e-05	0.847	LNAR
1	LXAR	rna-Etr11256.1	154	157	+	11.2131	8.25e-05	0.847	LNAR
1	LXAR	rna-Etr10177.1	167	170	+	11.2131	8.25e-05	0.847	LNAR
1	LXAR	rna-Etr07574.1	177	180	+	11.2131	8.25e-05	0.847	LNAR
1	LXAR	rna-Etr03039.1	182	185	+	11.2131	8.25e-05	0.847	LNAR
1	LXAR	rna-Etr06235.1	183	186	+	11.2131	8.25e-05	0.847	LNAR
1	LXAR	rna-Etr00931.1	185	188	+	11.2131	8.25e-05	0.847	LNAR
1	LXAR	rna-Etr07753.1	190	193	+	11.2131	8.25e-05	0.847	LNAR
1	LXAR	rna-Etr06497.1	200	203	+	11.2131	8.25e-05	0.847	LNAR
1	LXAR	rna-Etr09195.1	226	229	+	11.2131	8.25e-05	0.847	LNAR
1	LXAR	rna-Etr06445.1	229	232	+	11.2131	8.25e-05	0.847	LNAR
1	LXAR	rna-Etr06474.4	231	234	+	11.2131	8.25e-05	0.847	LNAR
1	LXAR	rna-Etr00024.1	237	240	+	11.2131	8.25e-05	0.847	LNAR
1	LXAR	rna-Etr08146.1	245	248	+	11.2131	8.25e-05	0.847	LNAR
1	LXAR	rna-Etr08098.1	251	254	+	11.2131	8.25e-05	0.847	LNAR
1	LXAR	rna-Etr00361.1	277	280	+	11.2131	8.25e-05	0.847	LNAR
1	LXAR	rna-Etr06755.2	298	301	+	11.2131	8.25e-05	0.847	LNAR
1	LXAR	rna-Etr04283.1	303	306	+	11.2131	8.25e-05	0.847	LNAR
1	LXAR	rna-Etr06591.1	317	320	+	11.2131	8.25e-05	0.847	LNAR
1	LXAR	rna-Etr08483.1	318	321	+	11.2131	8.25e-05	0.847	LNAR
1	LXAR	rna-Etr05339.1	328	331	+	11.2131	8.25e-05	0.847	LNAR
1	LXAR	rna-Etr10204.1	330	333	+	11.2131	8.25e-05	0.847	LNAR
1	LXAR	rna-Etr05205.1	333	336	+	11.2131	8.25e-05	0.847	LNAR
1	LXAR	rna-Etr06597.1	351	354	+	11.2131	8.25e-05	0.847	LNAR
1	LXAR	rna-Etr12176.1	381	384	+	11.2131	8.25e-05	0.847	LNAR
1	LXAR	rna-Etr04932.1	384	387	+	11.2131	8.25e-05	0.847	LNAR
1	LXAR	rna-Etr00184.1	393	396	+	11.2131	8.25e-05	0.847	LNAR
1	LXAR	rna-Etr04616.1	395	398	+	11.2131	8.25e-05	0.847	LNAR
1	LXAR	rna-Etr10350.1	395	398	+	11.2131	8.25e-05	0.847	LNAR
1	LXAR	rna-Etr07659.1	400	403	+	11.2131	8.25e-05	0.847	LNAR
1	LXAR	rna-Etr02425.1	402	405	+	11.2131	8.25e-05	0.847	LNAR
1	LXAR	rna-Etr08208.1	402	405	+	11.2131	8.25e-05	0.847	LNAR
1	LXAR	rna-Etr06358.1	404	407	+	11.2131	8.25e-05	0.847	LNAR
1	LXAR	rna-Etr05498.1	412	415	+	11.2131	8.25e-05	0.847	LNAR
1	LXAR	rna-Etr03859.1	420	423	+	11.2131	8.25e-05	0.847	LNAR
1	LXAR	rna-Etr01472.1	421	424	+	11.2131	8.25e-05	0.847	LNAR
1	LXAR	rna-Etr06159.1	429	432	+	11.2131	8.25e-05	0.847	LNAR
1	LXAR	rna-Etr07235.1	443	446	+	11.2131	8.25e-05	0.847	LNAR
1	LXAR	rna-Etr04375.1	451	454	+	11.2131	8.25e-05	0.847	LNAR
1	LXAR	rna-Etr01422.1	466	469	+	11.2131	8.25e-05	0.847	LNAR
1	LXAR	rna-Etr09608.1	474	477	+	11.2131	8.25e-05	0.847	LNAR
1	LXAR	rna-Etr01875.1	489	492	+	11.2131	8.25e-05	0.847	LNAR
1	LXAR	rna-Etr10414.1	497	500	+	11.2131	8.25e-05	0.847	LNAR
1	LXAR	rna-Etr09165.1	509	512	+	11.2131	8.25e-05	0.847	LNAR
1	LXAR	rna-Etr11508.1	514	517	+	11.2131	8.25e-05	0.847	LNAR
1	LXAR	rna-Etr00715.1	516	519	+	11.2131	8.25e-05	0.847	LNAR
1	LXAR	rna-Etr00907.1	521	524	+	11.2131	8.25e-05	0.847	LNAR
1	LXAR	rna-Etr09454.1	539	542	+	11.2131	8.25e-05	0.847	LNAR
1	LXAR	rna-Etr03929.1	540	543	+	11.2131	8.25e-05	0.847	LNAR
1	LXAR	rna-Etr04818.1	544	547	+	11.2131	8.25e-05	0.847	LNAR
1	LXAR	rna-Etr01582.1	551	554	+	11.2131	8.25e-05	0.847	LNAR
1	LXAR	rna-Etr08351.1	570	573	+	11.2131	8.25e-05	0.847	LNAR
1	LXAR	rna-Etr02995.1	571	574	+	11.2131	8.25e-05	0.847	LNAR
1	LXAR	rna-Etr12081.1	592	595	+	11.2131	8.25e-05	0.847	LNAR
1	LXAR	rna-Etr02492.1	598	601	+	11.2131	8.25e-05	0.847	LNAR
1	LXAR	rna-Etr11472.1	609	612	+	11.2131	8.25e-05	0.847	LNAR
1	LXAR	rna-Etr08756.1	622	625	+	11.2131	8.25e-05	0.847	LNAR
1	LXAR	rna-Etr06216.1	624	627	+	11.2131	8.25e-05	0.847	LNAR
1	LXAR	rna-Etr10290.1	643	646	+	11.2131	8.25e-05	0.847	LNAR
1	LXAR	rna-Etr08880.1	695	698	+	11.2131	8.25e-05	0.847	LNAR
1	LXAR	rna-Etr02661.1	707	710	+	11.2131	8.25e-05	0.847	LNAR
1	LXAR	rna-Etr05037.1	733	736	+	11.2131	8.25e-05	0.847	LNAR
1	LXAR	rna-Etr01617.1	758	761	+	11.2131	8.25e-05	0.847	LNAR
1	LXAR	rna-Etr08470.1	761	764	+	11.2131	8.25e-05	0.847	LNAR
1	LXAR	rna-Etr11981.2	813	816	+	11.2131	8.25e-05	0.847	LNAR
1	LXAR	rna-Etr03649.1	822	825	+	11.2131	8.25e-05	0.847	LNAR
1	LXAR	rna-Etr10244.1	857	860	+	11.2131	8.25e-05	0.847	LNAR
1	LXAR	rna-Etr04769.1	914	917	+	11.2131	8.25e-05	0.847	LNAR
1	LXAR	rna-Etr10716.1	944	947	+	11.2131	8.25e-05	0.847	LNAR
1	LXAR	rna-Etr07553.1	974	977	+	11.2131	8.25e-05	0.847	LNAR
1	LXAR	rna-Etr10244.1	1040	1043	+	11.2131	8.25e-05	0.847	LNAR
1	LXAR	rna-Etr00230.1	1246	1249	+	11.2131	8.25e-05	0.847	LNAR

## Sheet: Predicted CRN effector proteins
motif_id	motif_alt_id	sequence_name	start	stop	strand	score	p-value	q-value	matched_sequence
1	CRN	rna-Etr01244.1	9	11	+	14.0971	4.34e-05	1	CRN
1	CRN	rna-Etr07158.1	10	12	+	14.0971	4.34e-05	1	CRN
1	CRN	rna-Etr05167.1	12	14	+	14.0971	4.34e-05	1	CRN
1	CRN	rna-Etr08981.1	18	20	+	14.0971	4.34e-05	1	CRN
1	CRN	rna-Etr09799.1	19	21	+	14.0971	4.34e-05	1	CRN
1	CRN	rna-Etr03697.1	20	22	+	14.0971	4.34e-05	1	CRN
1	CRN	rna-Etr12047.1	21	23	+	14.0971	4.34e-05	1	CRN
1	CRN	rna-Etr05974.1	25	27	+	14.0971	4.34e-05	1	CRN
1	CRN	rna-Etr03984.1	28	30	+	14.0971	4.34e-05	1	CRN
1	CRN	rna-Etr03957.1	28	30	+	14.0971	4.34e-05	1	CRN
1	CRN	rna-Etr10453.1	29	31	+	14.0971	4.34e-05	1	CRN
1	CRN	rna-Etr02629.1	29	31	+	14.0971	4.34e-05	1	CRN
1	CRN	rna-Etr06409.1	30	32	+	14.0971	4.34e-05	1	CRN
1	CRN	rna-Etr11703.1	30	32	+	14.0971	4.34e-05	1	CRN
1	CRN	rna-Etr00982.2	30	32	+	14.0971	4.34e-05	1	CRN
1	CRN	rna-Etr00575.1	31	33	+	14.0971	4.34e-05	1	CRN
1	CRN	rna-Etr07781.2	32	34	+	14.0971	4.34e-05	1	CRN
1	CRN	rna-Etr03102.1	32	34	+	14.0971	4.34e-05	1	CRN
1	CRN	rna-Etr10384.2	36	38	+	14.0971	4.34e-05	1	CRN
1	CRN	rna-Etr07669.1	37	39	+	14.0971	4.34e-05	1	CRN
1	CRN	rna-Etr09111.1	37	39	+	14.0971	4.34e-05	1	CRN
1	CRN	rna-Etr01397.1	37	39	+	14.0971	4.34e-05	1	CRN
1	CRN	rna-Etr02782.1	40	42	+	14.0971	4.34e-05	1	CRN
1	CRN	rna-Etr09428.1	42	44	+	14.0971	4.34e-05	1	CRN
1	CRN	rna-Etr09750.1	42	44	+	14.0971	4.34e-05	1	CRN
1	CRN	rna-Etr02701.1	48	50	+	14.0971	4.34e-05	1	CRN
1	CRN	rna-Etr06661.1	50	52	+	14.0971	4.34e-05	1	CRN
1	CRN	rna-Etr03002.1	50	52	+	14.0971	4.34e-05	1	CRN
1	CRN	rna-Etr05776.1	55	57	+	14.0971	4.34e-05	1	CRN
1	CRN	rna-Etr04067.1	55	57	+	14.0971	4.34e-05	1	CRN
1	CRN	rna-Etr00345.1	59	61	+	14.0971	4.34e-05	1	CRN
1	CRN	rna-Etr07218.1	64	66	+	14.0971	4.34e-05	1	CRN
1	CRN	rna-Etr09430.1	64	66	+	14.0971	4.34e-05	1	CRN
1	CRN	rna-Etr03630.1	65	67	+	14.0971	4.34e-05	1	CRN
1	CRN	rna-Etr00562.1	67	69	+	14.0971	4.34e-05	1	CRN
1	CRN	rna-Etr00443.1	69	71	+	14.0971	4.34e-05	1	CRN
1	CRN	rna-Etr00218.1	71	73	+	14.0971	4.34e-05	1	CRN
1	CRN	rna-Etr07745.1	72	74	+	14.0971	4.34e-05	1	CRN
1	CRN	rna-Etr10648.1	74	76	+	14.0971	4.34e-05	1	CRN
1	CRN	rna-Etr02337.1	75	77	+	14.0971	4.34e-05	1	CRN
1	CRN	rna-Etr08744.1	78	80	+	14.0971	4.34e-05	1	CRN
1	CRN	rna-Etr04817.1	79	81	+	14.0971	4.34e-05	1	CRN
1	CRN	rna-Etr09973.1	80	82	+	14.0971	4.34e-05	1	CRN
1	CRN	rna-Etr06751.1	86	88	+	14.0971	4.34e-05	1	CRN
1	CRN	rna-Etr03525.1	86	88	+	14.0971	4.34e-05	1	CRN
1	CRN	rna-Etr05206.1	88	90	+	14.0971	4.34e-05	1	CRN
1	CRN	rna-Etr08863.1	98	100	+	14.0971	4.34e-05	1	CRN
1	CRN	rna-Etr03256.1	101	103	+	14.0971	4.34e-05	1	CRN
1	CRN	rna-Etr02842.1	104	106	+	14.0971	4.34e-05	1	CRN
1	CRN	rna-Etr05957.1	106	108	+	14.0971	4.34e-05	1	CRN
1	CRN	rna-Etr06306.1	106	108	+	14.0971	4.34e-05	1	CRN
1	CRN	rna-Etr04701.2	108	110	+	14.0971	4.34e-05	1	CRN
1	CRN	rna-Etr08388.1	112	114	+	14.0971	4.34e-05	1	CRN
1	CRN	rna-Etr10613.1	118	120	+	14.0971	4.34e-05	1	CRN
1	CRN	rna-Etr07083.1	121	123	+	14.0971	4.34e-05	1	CRN
1	CRN	rna-Etr01330.1	123	125	+	14.0971	4.34e-05	1	CRN
1	CRN	rna-Etr05783.1	135	137	+	14.0971	4.34e-05	1	CRN
1	CRN	rna-Etr03428.1	137	139	+	14.0971	4.34e-05	1	CRN
1	CRN	rna-Etr05050.1	142	144	+	14.0971	4.34e-05	1	CRN
1	CRN	rna-Etr07437.1	147	149	+	14.0971	4.34e-05	1	CRN
1	CRN	rna-Etr07218.1	148	150	+	14.0971	4.34e-05	1	CRN
1	CRN	rna-Etr06166.1	149	151	+	14.0971	4.34e-05	1	CRN
1	CRN	rna-Etr04887.1	155	157	+	14.0971	4.34e-05	1	CRN
1	CRN	rna-Etr10113.1	157	159	+	14.0971	4.34e-05	1	CRN
1	CRN	rna-Etr01422.1	161	163	+	14.0971	4.34e-05	1	CRN
1	CRN	rna-Etr05645.1	161	163	+	14.0971	4.34e-05	1	CRN
1	CRN	rna-Etr05713.1	165	167	+	14.0971	4.34e-05	1	CRN
1	CRN	rna-Etr04975.1	168	170	+	14.0971	4.34e-05	1	CRN
1	CRN	rna-Etr07064.1	179	181	+	14.0971	4.34e-05	1	CRN
1	CRN	rna-Etr05493.1	185	187	+	14.0971	4.34e-05	1	CRN
1	CRN	rna-Etr10515.1	185	187	+	14.0971	4.34e-05	1	CRN
1	CRN	rna-Etr08244.1	189	191	+	14.0971	4.34e-05	1	CRN
1	CRN	rna-Etr05395.1	189	191	+	14.0971	4.34e-05	1	CRN
1	CRN	rna-Etr09704.1	189	191	+	14.0971	4.34e-05	1	CRN
1	CRN	rna-Etr02446.1	191	193	+	14.0971	4.34e-05	1	CRN
1	CRN	rna-Etr05537.1	195	197	+	14.0971	4.34e-05	1	CRN
1	CRN	rna-Etr04259.1	196	198	+	14.0971	4.34e-05	1	CRN
1	CRN	rna-Etr09143.1	198	200	+	14.0971	4.34e-05	1	CRN
1	CRN	rna-Etr10213.1	205	207	+	14.0971	4.34e-05	1	CRN
1	CRN	rna-Etr02920.1	207	209	+	14.0971	4.34e-05	1	CRN
1	CRN	rna-Etr09925.1	207	209	+	14.0971	4.34e-05	1	CRN
1	CRN	rna-Etr03567.1	208	210	+	14.0971	4.34e-05	1	CRN
1	CRN	rna-Etr06089.1	217	219	+	14.0971	4.34e-05	1	CRN
1	CRN	rna-Etr00951.1	219	221	+	14.0971	4.34e-05	1	CRN
1	CRN	rna-Etr05989.1	226	228	+	14.0971	4.34e-05	1	CRN
1	CRN	rna-Etr01962.1	228	230	+	14.0971	4.34e-05	1	CRN
1	CRN	rna-Etr07713.1	232	234	+	14.0971	4.34e-05	1	CRN
1	CRN	rna-Etr02857.1	234	236	+	14.0971	4.34e-05	1	CRN
1	CRN	rna-Etr01234.1	237	239	+	14.0971	4.34e-05	1	CRN
1	CRN	rna-Etr03379.1	240	242	+	14.0971	4.34e-05	1	CRN
1	CRN	rna-Etr03904.1	248	250	+	14.0971	4.34e-05	1	CRN
1	CRN	rna-Etr08463.1	249	251	+	14.0971	4.34e-05	1	CRN
1	CRN	rna-Etr05562.1	253	255	+	14.0971	4.34e-05	1	CRN
1	CRN	rna-Etr08155.1	263	265	+	14.0971	4.34e-05	1	CRN
1	CRN	rna-Etr06279.1	269	271	+	14.0971	4.34e-05	1	CRN
1	CRN	rna-Etr01901.1	270	272	+	14.0971	4.34e-05	1	CRN
1	CRN	rna-Etr11287.1	270	272	+	14.0971	4.34e-05	1	CRN
1	CRN	rna-Etr00156.1	272	274	+	14.0971	4.34e-05	1	CRN
1	CRN	rna-Etr05071.1	282	284	+	14.0971	4.34e-05	1	CRN
1	CRN	rna-Etr05402.1	283	285	+	14.0971	4.34e-05	1	CRN
1	CRN	rna-Etr09219.1	286	288	+	14.0971	4.34e-05	1	CRN
1	CRN	rna-Etr04817.1	292	294	+	14.0971	4.34e-05	1	CRN
1	CRN	rna-Etr06717.1	302	304	+	14.0971	4.34e-05	1	CRN
1	CRN	rna-Etr11848.1	309	311	+	14.0971	4.34e-05	1	CRN
1	CRN	rna-Etr00561.1	313	315	+	14.0971	4.34e-05	1	CRN
1	CRN	rna-Etr09778.1	323	325	+	14.0971	4.34e-05	1	CRN
1	CRN	rna-Etr09268.1	328	330	+	14.0971	4.34e-05	1	CRN
1	CRN	rna-Etr11916.1	331	333	+	14.0971	4.34e-05	1	CRN
1	CRN	rna-Etr07046.1	331	333	+	14.0971	4.34e-05	1	CRN
1	CRN	rna-Etr00424.1	333	335	+	14.0971	4.34e-05	1	CRN
1	CRN	rna-Etr12249.1	333	335	+	14.0971	4.34e-05	1	CRN
1	CRN	rna-Etr00150.1	336	338	+	14.0971	4.34e-05	1	CRN
1	CRN	rna-Etr12096.1	338	340	+	14.0971	4.34e-05	1	CRN
1	CRN	rna-Etr10736.1	343	345	+	14.0971	4.34e-05	1	CRN
1	CRN	rna-Etr04817.1	352	354	+	14.0971	4.34e-05	1	CRN
1	CRN	rna-Etr11493.1	363	365	+	14.0971	4.34e-05	1	CRN
1	CRN	rna-Etr04875.1	379	381	+	14.0971	4.34e-05	1	CRN
1	CRN	rna-Etr01298.1	406	408	+	14.0971	4.34e-05	1	CRN
1	CRN	rna-Etr03091.1	414	416	+	14.0971	4.34e-05	1	CRN
1	CRN	rna-Etr01215.2	419	421	+	14.0971	4.34e-05	1	CRN
1	CRN	rna-Etr09071.1	430	432	+	14.0971	4.34e-05	1	CRN
1	CRN	rna-Etr09423.1	439	441	+	14.0971	4.34e-05	1	CRN
1	CRN	rna-Etr09170.1	441	443	+	14.0971	4.34e-05	1	CRN
1	CRN	rna-Etr12041.1	449	451	+	14.0971	4.34e-05	1	CRN
1	CRN	rna-Etr06746.1	451	453	+	14.0971	4.34e-05	1	CRN
1	CRN	rna-Etr06957.2	454	456	+	14.0971	4.34e-05	1	CRN
1	CRN	rna-Etr03942.1	463	465	+	14.0971	4.34e-05	1	CRN
1	CRN	rna-Etr00903.1	474	476	+	14.0971	4.34e-05	1	CRN
1	CRN	rna-Etr12015.1	476	478	+	14.0971	4.34e-05	1	CRN
1	CRN	rna-Etr04478.1	481	483	+	14.0971	4.34e-05	1	CRN
1	CRN	rna-Etr11647.1	488	490	+	14.0971	4.34e-05	1	CRN
1	CRN	rna-Etr02258.1	496	498	+	14.0971	4.34e-05	1	CRN
1	CRN	rna-Etr06326.1	503	505	+	14.0971	4.34e-05	1	CRN
1	CRN	rna-Etr04613.1	507	509	+	14.0971	4.34e-05	1	CRN
1	CRN	rna-Etr06509.1	508	510	+	14.0971	4.34e-05	1	CRN
1	CRN	rna-Etr02476.1	508	510	+	14.0971	4.34e-05	1	CRN
1	CRN	rna-Etr11839.1	526	528	+	14.0971	4.34e-05	1	CRN
1	CRN	rna-Etr01000.1	527	529	+	14.0971	4.34e-05	1	CRN
1	CRN	rna-Etr02780.1	531	533	+	14.0971	4.34e-05	1	CRN
1	CRN	rna-Etr11199.1	543	545	+	14.0971	4.34e-05	1	CRN
1	CRN	rna-Etr11593.1	544	546	+	14.0971	4.34e-05	1	CRN
1	CRN	rna-Etr05541.1	558	560	+	14.0971	4.34e-05	1	CRN
1	CRN	rna-Etr03944.1	596	598	+	14.0971	4.34e-05	1	CRN
1	CRN	rna-Etr08434.1	622	624	+	14.0971	4.34e-05	1	CRN
1	CRN	rna-Etr03193.1	640	642	+	14.0971	4.34e-05	1	CRN
1	CRN	rna-Etr10889.1	659	661	+	14.0971	4.34e-05	1	CRN
1	CRN	rna-Etr06799.1	666	668	+	14.0971	4.34e-05	1	CRN
1	CRN	rna-Etr08818.1	675	677	+	14.0971	4.34e-05	1	CRN
1	CRN	rna-Etr07499.1	703	705	+	14.0971	4.34e-05	1	CRN
1	CRN	rna-Etr05321.1	712	714	+	14.0971	4.34e-05	1	CRN
1	CRN	rna-Etr07710.1	743	745	+	14.0971	4.34e-05	1	CRN
1	CRN	rna-Etr02291.1	779	781	+	14.0971	4.34e-05	1	CRN
1	CRN	rna-Etr03733.1	820	822	+	14.0971	4.34e-05	1	CRN
1	CRN	rna-Etr01970.1	838	840	+	14.0971	4.34e-05	1	CRN
1	CRN	rna-Etr05704.1	838	840	+	14.0971	4.34e-05	1	CRN
1	CRN	rna-Etr01112.1	864	866	+	14.0971	4.34e-05	1	CRN
1	CRN	rna-Etr07715.1	869	871	+	14.0971	4.34e-05	1	CRN
1	CRN	rna-Etr11827.1	949	951	+	14.0971	4.34e-05	1	CRN
1	CRN	rna-Etr00439.1	1025	1027	+	14.0971	4.34e-05	1	CRN
1	CRN	rna-Etr06210.1	1055	1057	+	14.0971	4.34e-05	1	CRN
1	CRN	rna-Etr00471.1	1073	1075	+	14.0971	4.34e-05	1	CRN
1	CRN	rna-Etr11725.1	1163	1165	+	14.0971	4.34e-05	1	CRN
1	CRN	rna-Etr08290.1	1209	1211	+	14.0971	4.34e-05	1	CRN
1	CRN	rna-Etr08229.1	1209	1211	+	14.0971	4.34e-05	1	CRN
1	CRN	rna-Etr00890.1	1286	1288	+	14.0971	4.34e-05	1	CRN
1	CRN	rna-Etr05597.1	1309	1311	+	14.0971	4.34e-05	1	CRN
1	CRN	rna-Etr00042.3	1427	1429	+	14.0971	4.34e-05	1	CRN
1	CRN	rna-Etr08311.1	1487	1489	+	14.0971	4.34e-05	1	CRN
1	CRN	rna-Etr12234.1	1560	1562	+	14.0971	4.34e-05	1	CRN
1	CRN	rna-Etr12234.1	1584	1586	+	14.0971	4.34e-05	1	CRN
1	CRN	rna-Etr12075.1	2138	2140	+	14.0971	4.34e-05	1	CRN
1	CRN	rna-Etr03064.1	2323	2325	+	14.0971	4.34e-05	1	CRN
