# Supplementary material for: The Three-Dimensional Structure of the Genome of the Dark Septate Endophyte Exophiala tremulae and Its Symbiosis Effect on Alpine Meadow Plant Growth
Source: J Fungi (Basel). 2025 Mar 24;11(4):246. doi: 10.3390/jof11040246 (PMC12028334; doi:10.3390/jof11040246)
Supplement: Supplementary file 1 [file jof-11-00246-s001.zip › Table S13. Structural analysis of genomic compartments.xlsx]

## Sheet: Sheet1
	Statistics of compartment numbers and their length distribution
	Sample	Compartment	Compartment number	Bin number	Min	Median	Mean	Max	Wilcoxon.test
	YGZJ2	A compartment	40	393	50000	100000	491250	3250000	0.979
	YGZJ2	B compartment	76	511	50000	150000	336184	3450000	NA
	Statistics of gene numbers per bin in compartment A and B and their number distribution
	Sample	Compartment	Bin number	Gene number	Min	Median	Mean	Max	Wilcoxon.test
	YGZJ2	A compartment	393	5273	5	14	13	22	6.3e-09
	YGZJ2	B compartment	511	6171	2	12	12	24	NA
	Statistics of GC contents in compartment A and B
	Sample	Compartment	Bin number	Min	Median	Mean	Max	Wilcoxon.test
	YGZJ2	A compartment	393	47.59	49.66	49.64	51.37	4.29e-10
	YGZJ2	B compartment	511	41.82	49.41	49.19	51.68	NA
	The number of TADs and their length distribution
	Sample	TAD Number	Min	Median	Mean	Max
	YGZJ2	155	100000	250000	329764	3490000
	TAD boundaries and gene number distribution in TADs
	Sample	TAD Region	Bin number	Gene number	Min	Median	Mean	Max	Wilcoxon.test
	YGZJ2	Boundary	148	369	0	3	2	5	0.19
	YGZJ2	Interior	5012	11898	0	2	2	7	NA
	TAD boundaries and GC concent distribution in TADs
	Sample	TAD Region	Bin number	Min	Median	Mean	Max	Wilcoxon.test
	YGZJ2	Boundary	148	44.36	49.3	49.3	53.59	0.527
	YGZJ2	Interior	5012	34.37	49.44	49.29	56.17	NA
