# Supplementary material for: The Three-Dimensional Structure of the Genome of the Dark Septate Endophyte Exophiala tremulae and Its Symbiosis Effect on Alpine Meadow Plant Growth
Source: J Fungi (Basel). 2025 Mar 24;11(4):246. doi: 10.3390/jof11040246 (PMC12028334; doi:10.3390/jof11040246)
Supplement: Supplementary file 1 [file jof-11-00246-s001.zip › Table S14. Statistics of different fungi about their genes .xlsx]

## Sheet: Sheet1
Statistics of different fungi about their genes
Species	Genes number	Family number	Unique families	Single copy	Average genes per family
Exophiala tremulae	12277	7286	90	459	1.59
Saccharomyces mikatae	5573	4508	5	459	1.23
Candida glabrata	5203	4191	10	459	1.19
Eremothecium gossypii	4764	4132	9	459	1.1
Trichoderma reesei	7982	5557	63	459	1.26
Phytophthora sojae	20854	9994	877	459	1.95
Phytophthora ramorum	15262	9641	279	459	1.46
Schizosaccharomyces pombe	5122	3673	38	459	1.22
Laccaria bicolor	17271	5759	1271	459	2.51
Serendipita indica	9376	5056	300	459	1.61
Saccharomyces cerevisiae	5984	4544	14	459	1.25
Candida albicans	5975	4118	59	459	1.24
Aspergillus niger	10425	6632	125	459	1.49
Exophiala calicioides	13870	8015	47	459	1.54
Exophiala spinifera	12041	8052	55	459	1.42
Exophiala mesophila	9173	7029	7	459	1.25
