# Supplementary material for: The Three-Dimensional Structure of the Genome of the Dark Septate Endophyte Exophiala tremulae and Its Symbiosis Effect on Alpine Meadow Plant Growth
Source: J Fungi (Basel). 2025 Mar 24;11(4):246. doi: 10.3390/jof11040246 (PMC12028334; doi:10.3390/jof11040246)
Supplement: Supplementary file 1 [file jof-11-00246-s001.zip › Table S15. contraction and expansion gene families.xlsx]

## Sheet: Gene family list
Cluster0: ANIG|XP_001388652.2 ANIG|XP_001389066.2 ANIG|XP_001389454.1 ANIG|XP_001389878.1 ANIG|XP_001390468.1 ANIG|XP_001390473.1 ANIG|XP_001392855.2 ANIG|XP_001394176.1 ANIG|XP_001394352.1 ANIG|XP_001394386.2 ANIG|XP_001395249.2 ANIG|XP_001395577.1 ANIG|XP_001395589.2 ANIG|XP_001395883.2 ANIG|XP_001396066.1 ANIG|XP_001396446.1 ANIG|XP_001396466.2 ANIG|XP_001397280.1 ANIG|XP_001397327.1 ANIG|XP_0…
Cluster1: ANIG|XP_001390061.2 ANIG|XP_001390745.2 ANIG|XP_001392895.2 ANIG|XP_001393364.2 ANIG|XP_001393988.1 ANIG|XP_001394599.1 ANIG|XP_001395421.2 ANIG|XP_001395492.1 ANIG|XP_001396060.1 ANIG|XP_001396225.1 ANIG|XP_001396500.1 ANIG|XP_001397239.2 ANIG|XP_001397734.1 ANIG|XP_001398483.1 ANIG|XP_001399458.2 ANIG|XP_001399581.2 ANIG|XP_001401417.2 ANIG|XP_001402294.2 ANIG|XP_001402318.1 CALB|XP_0…
Cluster2: ANIG|XP_001388568.1 ANIG|XP_001388620.2 ANIG|XP_001388654.2 ANIG|XP_001389541.1 ANIG|XP_001389888.1 ANIG|XP_001389972.2 ANIG|XP_001390662.1 ANIG|XP_001390905.1 ANIG|XP_001391099.1 ANIG|XP_001391211.2 ANIG|XP_001391987.1 ANIG|XP_001392481.1 ANIG|XP_001393379.2 ANIG|XP_001393407.1 ANIG|XP_001393651.2 ANIG|XP_001394336.2 ANIG|XP_001394541.1 ANIG|XP_001394621.2 ANIG|XP_001394664.1 ANIG|XP_0…
Cluster3: ANIG|XP_001388477.2 ANIG|XP_001389564.2 ANIG|XP_001390725.2 ANIG|XP_001390755.1 ANIG|XP_001392345.2 ANIG|XP_001392492.2 ANIG|XP_001392813.1 ANIG|XP_001393200.1 ANIG|XP_001393535.1 ANIG|XP_001393649.1 ANIG|XP_001393697.2 ANIG|XP_001394704.2 ANIG|XP_001394992.2 ANIG|XP_001395361.1 ANIG|XP_001395791.1 ANIG|XP_001396016.2 ANIG|XP_001396212.1 ANIG|XP_001396353.1 ANIG|XP_001396457.1 ANIG|XP_0…
Cluster4: ANIG|XP_001388818.2 ANIG|XP_001389294.2 ANIG|XP_001389644.1 ANIG|XP_001390150.2 ANIG|XP_001390738.1 ANIG|XP_001391076.2 ANIG|XP_001391214.1 ANIG|XP_001392447.2 ANIG|XP_001392568.1 ANIG|XP_001393405.2 ANIG|XP_001394214.2 ANIG|XP_001396441.1 ANIG|XP_001396492.1 ANIG|XP_001396652.1 ANIG|XP_001396831.1 ANIG|XP_001400887.1 ANIG|XP_001400982.1 CALB|XP_709954.2 CALB|XP_710998.2 CALB|XP_717617.…
Cluster5: ANIG|XP_001388632.1 ANIG|XP_001389393.1 ANIG|XP_001389730.2 ANIG|XP_001389930.1 ANIG|XP_001389950.2 ANIG|XP_001390387.2 ANIG|XP_001392181.2 ANIG|XP_001392611.1 ANIG|XP_001393569.2 ANIG|XP_001393652.2 ANIG|XP_001393813.1 ANIG|XP_001396050.1 ANIG|XP_001396729.1 ANIG|XP_001396923.2 ANIG|XP_001397433.2 ANIG|XP_001397505.2 ANIG|XP_001397643.2 ANIG|XP_001397839.2 ANIG|XP_001397915.2 ANIG|XP_0…
Cluster6: ANIG|XP_001388497.2 ANIG|XP_001389105.1 ANIG|XP_001389114.2 ANIG|XP_001389925.2 ANIG|XP_001390153.2 ANIG|XP_001390547.2 ANIG|XP_001391118.1 ANIG|XP_001392650.1 ANIG|XP_001393445.2 ANIG|XP_001394159.2 ANIG|XP_001394301.2 ANIG|XP_001394356.2 ANIG|XP_001394417.2 ANIG|XP_001394678.1 ANIG|XP_001396435.1 ANIG|XP_001397944.2 ANIG|XP_001400199.1 ANIG|XP_001400739.1 CALB|XP_710174.1 CALB|XP_7174…
Cluster7: ANIG|XP_001388575.1 ANIG|XP_001389570.2 ANIG|XP_001389913.1 ANIG|XP_001390111.1 ANIG|XP_001390406.2 ANIG|XP_001391430.2 ANIG|XP_001391951.1 ANIG|XP_001392249.1 ANIG|XP_001394578.2 ANIG|XP_001394848.2 ANIG|XP_001395282.2 ANIG|XP_001395430.2 ANIG|XP_001395707.2 ANIG|XP_001396347.2 ANIG|XP_001396718.2 ANIG|XP_001396969.2 ANIG|XP_001397379.1 ANIG|XP_001398584.1 ANIG|XP_001398642.2 ANIG|XP_0…
Cluster8: ANIG|XP_001388529.2 ANIG|XP_001389300.1 ANIG|XP_001389850.1 ANIG|XP_001390064.1 ANIG|XP_001390769.2 ANIG|XP_001390883.1 ANIG|XP_001391116.1 ANIG|XP_001391215.2 ANIG|XP_001391525.2 ANIG|XP_001392112.2 ANIG|XP_001392291.1 ANIG|XP_001393607.1 ANIG|XP_001394117.2 ANIG|XP_001394517.1 ANIG|XP_001394918.2 ANIG|XP_001395647.2 ANIG|XP_001397073.1 ANIG|XP_001398475.1 ANIG|XP_001398513.1 ANIG|XP_0…
Cluster9: ANIG|XP_001388508.2 ANIG|XP_001388535.2 ANIG|XP_001388729.2 ANIG|XP_001390044.2 ANIG|XP_001390199.1 ANIG|XP_001390489.2 ANIG|XP_001390677.1 ANIG|XP_001390735.2 ANIG|XP_001391272.1 ANIG|XP_001391416.2 ANIG|XP_001392596.2 ANIG|XP_001393054.2 ANIG|XP_001393220.2 ANIG|XP_001393261.2 ANIG|XP_001394360.2 ANIG|XP_001394852.1 ANIG|XP_001395630.2 ANIG|XP_001395694.2 ANIG|XP_001397036.2 ANIG|XP_0…
Cluster10: SIND|CAG7845891.1 SIND|CAG7845911.1 SIND|CAG7846625.1 SIND|CAG7846632.1 SIND|CAG7846650.1 SIND|CAG7846687.1 SIND|CAG7846718.1 SIND|CAG7847389.1 SIND|CAG7847637.1 SIND|CAG7847683.1 SIND|CAG7847684.1 SIND|CAG7847963.1 SIND|CAG7847990.1 SIND|CAG7847991.1 SIND|CAG7847992.1 SIND|CAG7848098.1 SIND|CAG7848136.1 SIND|CAG7848185.1 SIND|CAG7848186.1 SIND|CAG7848283.1 SIND|CAG7848286.1 SIND|CAG78…
Cluster11: ANIG|XP_001389107.2 ANIG|XP_001392724.1 ANIG|XP_001393497.1 ANIG|XP_001397791.1 ANIG|XP_001401186.2 ANIG|XP_001401502.2 ANIG|XP_001402329.1 CGLA|XP_448521.1 ECAL|JCM_6030_transcript_v001_00875-R1 ECAL|JCM_6030_transcript_v001_00933-R1 ECAL|JCM_6030_transcript_v001_00939-R1 ECAL|JCM_6030_transcript_v001_02887-R1 ECAL|JCM_6030_transcript_v001_03240-R1 ECAL|JCM_6030_transcript_v001_03344-…
Cluster12: ANIG|XP_001389115.1 ANIG|XP_001389419.1 ANIG|XP_001390287.1 ANIG|XP_001390369.2 ANIG|XP_001390378.2 ANIG|XP_001390687.1 ANIG|XP_001391474.2 ANIG|XP_001392349.2 ANIG|XP_001392604.2 ANIG|XP_001393331.2 ANIG|XP_001393487.2 ANIG|XP_001394747.1 ANIG|XP_001395493.2 ANIG|XP_001397059.2 ANIG|XP_001397455.2 ANIG|XP_001397976.2 ANIG|XP_001400139.2 ANIG|XP_001400954.2 CALB|XP_714429.2 CALB|XP_716…
Cluster13: ANIG|XP_001388486.1 ANIG|XP_001388599.2 ANIG|XP_001388644.2 ANIG|XP_001388867.1 ANIG|XP_001389626.2 ANIG|XP_001389924.2 ANIG|XP_001391170.2 ANIG|XP_001391654.1 ANIG|XP_001393867.2 ANIG|XP_001394030.1 ANIG|XP_001394732.2 ANIG|XP_001394787.2 ANIG|XP_001394795.1 ANIG|XP_001395054.2 ANIG|XP_001395213.2 ANIG|XP_001395319.2 ANIG|XP_001397482.2 ANIG|XP_001397979.1 ANIG|XP_001398948.2 ANIG|XP_…
Cluster14: ANIG|XP_001390118.1 ANIG|XP_001390704.1 ANIG|XP_001395794.2 ANIG|XP_001396930.1 ANIG|XP_001399490.1 CALB|XP_719469.1 CALB|XP_719471.2 CALB|XP_719472.2 CALB|XP_720385.1 CALB|XP_723173.1 CGLA|XP_444803.1 CGLA|XP_444843.1 CGLA|XP_444844.1 CGLA|XP_444845.2 CGLA|XP_444860.1 CGLA|XP_444861.1 CGLA|XP_444865.1 CGLA|XP_445530.1 CGLA|XP_445531.1 CGLA|XP_447265.1 CGLA|XP_447417.1 CGLA|XP_448101.1…
Cluster15: ANIG|XP_001390523.2 ANIG|XP_001393030.2 ANIG|XP_001394771.1 ANIG|XP_001395789.2 ANIG|XP_001396319.2 ECAL|JCM_6030_transcript_v001_00120-R1 ECAL|JCM_6030_transcript_v001_00313-R1 ECAL|JCM_6030_transcript_v001_01116-R1 ECAL|JCM_6030_transcript_v001_01117-R1 ECAL|JCM_6030_transcript_v001_01461-R1 ECAL|JCM_6030_transcript_v001_01902-R1 ECAL|JCM_6030_transcript_v001_01950-R1 ECAL|JCM_6030_t…
Cluster16: ANIG|XP_001390531.1 ANIG|XP_001392942.2 ANIG|XP_001393286.1 ANIG|XP_001393541.2 ANIG|XP_001393692.2 ANIG|XP_001393823.2 ANIG|XP_001394014.2 ANIG|XP_001394775.1 ANIG|XP_001395713.2 ANIG|XP_001396326.2 ANIG|XP_001396760.2 ANIG|XP_001398185.1 ANIG|XP_001400098.1 ANIG|XP_001400560.2 ANIG|XP_001400715.1 ANIG|XP_003188795.1 ECAL|JCM_6030_transcript_v001_02495-R1 ECAL|JCM_6030_transcript_v001…
Cluster17: ANIG|XP_001388603.2 ANIG|XP_001389111.1 ANIG|XP_001389991.2 ANIG|XP_001390110.1 ANIG|XP_001392500.1 ANIG|XP_001393496.2 ANIG|XP_001394818.1 ANIG|XP_001395226.2 ANIG|XP_001395502.2 ANIG|XP_001396107.2 ANIG|XP_001397780.1 ANIG|XP_001400132.1 ANIG|XP_001401316.1 ANIG|XP_001401998.1 ANIG|XP_001402383.2 CALB|XP_710375.2 CALB|XP_710376.2 CALB|XP_712799.1 CALB|XP_718247.2 CALB|XP_719172.1 CAL…
Cluster18: ANIG|XP_001389016.2 ANIG|XP_001390491.2 ANIG|XP_001390914.1 ANIG|XP_001391224.2 ANIG|XP_001394451.2 ANIG|XP_001397144.1 ANIG|XP_001398425.2 ECAL|JCM_6030_transcript_v001_01375-R1 ECAL|JCM_6030_transcript_v001_02152-R1 ECAL|JCM_6030_transcript_v001_04328-R1 ECAL|JCM_6030_transcript_v001_04542-R1 ECAL|JCM_6030_transcript_v001_05394-R1 ECAL|JCM_6030_transcript_v001_06924-R1 ECAL|JCM_6030_…
Cluster19: CALB|XP_710115.2 CALB|XP_720422.2 ETRE|rna-Etr01939.1 ETRE|rna-Etr01940.1 ETRE|rna-Etr02005.1 ETRE|rna-Etr02022.1 ETRE|rna-Etr02106.1 ETRE|rna-Etr02147.1 ETRE|rna-Etr02319.1 ETRE|rna-Etr04120.1 ETRE|rna-Etr04747.1 ETRE|rna-Etr04882.1 ETRE|rna-Etr05604.1 ETRE|rna-Etr05624.1 ETRE|rna-Etr05696.1 ETRE|rna-Etr05740.1 ETRE|rna-Etr05742.1 ETRE|rna-Etr05785.1 ETRE|rna-Etr05834.1 ETRE|rna-Etr05…
Cluster20: ANIG|XP_001389799.2 ANIG|XP_001390386.1 ANIG|XP_001390713.2 ANIG|XP_001391092.2 ANIG|XP_001391759.2 ANIG|XP_001392953.1 ANIG|XP_001393798.1 ANIG|XP_001396723.1 ANIG|XP_001398606.1 ANIG|XP_001400775.2 ANIG|XP_001401199.1 ANIG|XP_001402297.1 ANIG|XP_001402355.1 ANIG|XP_003188770.1 CALB|XP_715555.1 ECAL|JCM_6030_transcript_v001_00188-R1 ECAL|JCM_6030_transcript_v001_00296-R1 ECAL|JCM_6030…
Cluster21: ANIG|XP_001388540.1 ANIG|XP_001390117.1 ANIG|XP_001391133.1 ANIG|XP_001392587.1 ANIG|XP_001392880.1 ANIG|XP_001395258.2 ANIG|XP_001395260.2 ANIG|XP_001395829.1 ANIG|XP_001396054.1 ANIG|XP_001396307.2 ANIG|XP_001396485.2 ANIG|XP_001397307.2 ANIG|XP_001397531.1 ANIG|XP_001398310.2 ANIG|XP_001401324.1 CALB|XP_712946.1 CALB|XP_718175.2 CALB|XP_720015.1 CALB|XP_720484.2 CGLA|XP_447960.1 CGL…
Cluster22: ANIG|XP_001390467.2 ANIG|XP_001393013.1 ANIG|XP_001393419.2 ANIG|XP_001393811.1 ANIG|XP_001394300.1 ANIG|XP_001394850.1 ANIG|XP_001395191.1 ANIG|XP_001396568.2 ANIG|XP_001398050.2 ANIG|XP_001399172.1 ANIG|XP_001400696.1 CALB|XP_716991.2 CALB|XP_719100.2 CALB|XP_721393.1 ECAL|JCM_6030_transcript_v001_00036-R1 ECAL|JCM_6030_transcript_v001_00469-R1 ECAL|JCM_6030_transcript_v001_01360-R1 …
Cluster23: ANIG|XP_001389645.1 ANIG|XP_001390397.1 ANIG|XP_001394026.2 ANIG|XP_001395823.2 ANIG|XP_001396356.1 ANIG|XP_001397079.2 ANIG|XP_001397428.1 ANIG|XP_001399791.2 ANIG|XP_001400447.2 ANIG|XP_001400724.2 ANIG|XP_001402424.2 CALB|XP_711074.2 CALB|XP_711543.1 CALB|XP_711774.1 CALB|XP_712345.2 CALB|XP_712346.2 CALB|XP_712347.2 CALB|XP_713315.2 CALB|XP_713917.1 CALB|XP_714897.1 CALB|XP_715694.…
Cluster24: ANIG|XP_001391185.2 ANIG|XP_001394875.1 ANIG|XP_001396351.1 ANIG|XP_001398592.1 ANIG|XP_001399855.1 ANIG|XP_001401510.1 CALB|XP_711047.1 CALB|XP_712729.2 CALB|XP_713148.1 CALB|XP_713566.2 CALB|XP_717243.1 CALB|XP_718053.2 CALB|XP_718054.1 CALB|XP_719105.1 CALB|XP_719147.1 CALB|XP_719941.1 CALB|XP_723210.1 CGLA|XP_445750.2 CGLA|XP_445764.1 CGLA|XP_445765.1 CGLA|XP_445766.1 CGLA|XP_44576…
Cluster25: ANIG|XP_001389921.1 ANIG|XP_001393401.2 ANIG|XP_001393503.1 ANIG|XP_001394606.1 ANIG|XP_001394744.2 ANIG|XP_001395505.2 ANIG|XP_001396137.2 ANIG|XP_001397476.1 ANIG|XP_001398293.1 ANIG|XP_001401360.2 ANIG|XP_003188977.1 CALB|XP_712800.1 CALB|XP_720971.1 CGLA|XP_449768.1 ECAL|JCM_6030_transcript_v001_00824-R1 ECAL|JCM_6030_transcript_v001_01104-R1 ECAL|JCM_6030_transcript_v001_02905-R1 …
Cluster26: ANIG|XP_001389200.2 ANIG|XP_001389897.1 ANIG|XP_001390048.1 ANIG|XP_001392490.1 ANIG|XP_001396528.1 ANIG|XP_001397253.2 ANIG|XP_001401298.1 ECAL|JCM_6030_transcript_v001_01976-R1 ECAL|JCM_6030_transcript_v001_02092-R1 ECAL|JCM_6030_transcript_v001_02834-R1 ECAL|JCM_6030_transcript_v001_03068-R1 ECAL|JCM_6030_transcript_v001_03508-R1 ECAL|JCM_6030_transcript_v001_05233-R1 ECAL|JCM_6030_…
Cluster27: ANIG|XP_001392844.1 ANIG|XP_001398871.1 ANIG|XP_001401707.2 ANIG|XP_001402476.1 CALB|XP_711091.2 CALB|XP_715347.2 CGLA|XP_445696.1 CGLA|XP_446306.1 CGLA|XP_447019.1 CGLA|XP_447844.1 ECAL|JCM_6030_transcript_v001_01879-R1 ECAL|JCM_6030_transcript_v001_02358-R1 ECAL|JCM_6030_transcript_v001_02649-R1 ECAL|JCM_6030_transcript_v001_03037-R1 ECAL|JCM_6030_transcript_v001_03059-R1 ECAL|JCM_60…
Cluster28: ANIG|XP_001392074.2 ANIG|XP_001394413.1 ANIG|XP_001397817.1 ANIG|XP_001398224.1 CALB|XP_713153.1 CALB|XP_713669.2 CALB|XP_715228.1 CALB|XP_716208.1 CALB|XP_719462.2 CALB|XP_722186.1 CGLA|XP_445408.1 CGLA|XP_445544.1 CGLA|XP_446506.1 CGLA|XP_446529.1 CGLA|XP_446574.1 CGLA|XP_447319.1 CGLA|XP_447392.1 CGLA|XP_448432.1 ECAL|JCM_6030_transcript_v001_02170-R1 ECAL|JCM_6030_transcript_v001_0…
Cluster29: CALB|XP_716059.2 CALB|XP_719040.2 CALB|XP_719902.1 CALB|XP_721310.2 CGLA|XP_022456058.1 ECAL|JCM_6030_transcript_v001_10203-R1 ECAL|JCM_6030_transcript_v001_10873-R1 ECAL|JCM_6030_transcript_v001_11142-R1 EGOS|NP_986489.1 ETRE|rna-Etr00945.1 ETRE|rna-Etr01978.1 ETRE|rna-Etr02191.1 ETRE|rna-Etr02694.1 ETRE|rna-Etr03164.1 ETRE|rna-Etr04010.1 ETRE|rna-Etr04034.1 ETRE|rna-Etr04183.1 ETRE|r…
Cluster30: ANIG|XP_001393440.2 ANIG|XP_001394699.2 ANIG|XP_001398543.2 ANIG|XP_001399867.2 ECAL|JCM_6030_transcript_v001_02348-R1 ECAL|JCM_6030_transcript_v001_04340-R1 ECAL|JCM_6030_transcript_v001_04343-R1 ECAL|JCM_6030_transcript_v001_08041-R1 ECAL|JCM_6030_transcript_v001_08078-R1 ECAL|JCM_6030_transcript_v001_09056-R1 ECAL|JCM_6030_transcript_v001_09996-R1 ECAL|JCM_6030_transcript_v001_11615…
Cluster31: ANIG|XP_001389509.1 ANIG|XP_001390400.2 ANIG|XP_001390794.1 ANIG|XP_001391218.2 ANIG|XP_001392913.2 ANIG|XP_001393049.2 ANIG|XP_001393706.1 ANIG|XP_001395093.1 ANIG|XP_001397153.1 ANIG|XP_001397484.2 ANIG|XP_001400976.1 CALB|XP_710369.1 CALB|XP_713579.2 CALB|XP_719434.1 CGLA|XP_445422.1 ECAL|JCM_6030_transcript_v001_01320-R1 ECAL|JCM_6030_transcript_v001_02653-R1 ECAL|JCM_6030_transcri…
Cluster32: ANIG|XP_001390054.1 ANIG|XP_001391950.1 ANIG|XP_001393044.1 ANIG|XP_001394816.2 ANIG|XP_001401198.1 CALB|XP_714331.2 CALB|XP_715357.1 CALB|XP_716740.1 CALB|XP_716749.1 CALB|XP_716750.2 CALB|XP_717925.1 CALB|XP_718652.1 CGLA|XP_447339.1 CGLA|XP_447364.1 CGLA|XP_448689.1 CGLA|XP_449187.1 ECAL|JCM_6030_transcript_v001_01965-R1 ECAL|JCM_6030_transcript_v001_02140-R1 ECAL|JCM_6030_transcrip…
Cluster33: ANIG|XP_001388969.1 ANIG|XP_001393847.2 ANIG|XP_001393968.1 ANIG|XP_001394298.1 ANIG|XP_001394312.1 ANIG|XP_001397859.2 ANIG|XP_001398463.2 CALB|XP_019330643.1 CALB|XP_713486.1 CALB|XP_714883.2 CALB|XP_718828.1 CALB|XP_721698.1 CGLA|XP_445501.1 CGLA|XP_447125.1 CGLA|XP_447246.1 CGLA|XP_447611.1 CGLA|XP_449310.1 ECAL|JCM_6030_transcript_v001_00209-R1 ECAL|JCM_6030_transcript_v001_01399-…
Cluster34: ANIG|XP_001391589.2 ANIG|XP_001394716.2 ANIG|XP_001397697.1 ANIG|XP_001399563.2 CALB|XP_714866.2 CALB|XP_718862.1 CALB|XP_723574.1 CGLA|XP_445157.1 CGLA|XP_446753.1 CGLA|XP_449711.1 ECAL|JCM_6030_transcript_v001_00535-R1 ECAL|JCM_6030_transcript_v001_05526-R1 ECAL|JCM_6030_transcript_v001_07345-R1 EGOS|NP_984746.2 EGOS|NP_984778.1 EGOS|NP_985458.1 EMES|XP_016222116.1 EMES|XP_016222333.…
Cluster35: ANIG|XP_001392915.2 ANIG|XP_001397316.2 ANIG|XP_001399421.1 ANIG|XP_001400913.1 ANIG|XP_001402423.2 CALB|XP_721890.1 ECAL|JCM_6030_transcript_v001_01401-R1 ECAL|JCM_6030_transcript_v001_01706-R1 ECAL|JCM_6030_transcript_v001_03152-R1 ECAL|JCM_6030_transcript_v001_03817-R1 ECAL|JCM_6030_transcript_v001_04103-R1 ECAL|JCM_6030_transcript_v001_04204-R1 ECAL|JCM_6030_transcript_v001_05237-R…
Cluster36: ANIG|XP_001390603.1 ANIG|XP_001392194.1 ANIG|XP_001398772.1 ANIG|XP_001398849.1 ANIG|XP_001401002.1 CALB|XP_714316.2 CALB|XP_715749.2 CALB|XP_721764.1 CALB|XP_721941.2 CALB|XP_723081.1 CGLA|XP_446251.1 CGLA|XP_446279.1 CGLA|XP_446462.1 CGLA|XP_447213.1 CGLA|XP_447496.1 ECAL|JCM_6030_transcript_v001_00078-R1 ECAL|JCM_6030_transcript_v001_05466-R1 ECAL|JCM_6030_transcript_v001_09518-R1 E…
Cluster37: PSOJ|XP_009514157.1 PSOJ|XP_009514666.1 PSOJ|XP_009514852.1 PSOJ|XP_009515014.1 PSOJ|XP_009515391.1 PSOJ|XP_009515628.1 PSOJ|XP_009515787.1 PSOJ|XP_009515962.1 PSOJ|XP_009516519.1 PSOJ|XP_009516879.1 PSOJ|XP_009516996.1 PSOJ|XP_009517446.1 PSOJ|XP_009517447.1 PSOJ|XP_009517631.1 PSOJ|XP_009518065.1 PSOJ|XP_009518397.1 PSOJ|XP_009518616.1 PSOJ|XP_009518704.1 PSOJ|XP_009518960.1 PSOJ|XP_…
Cluster38: ANIG|XP_001388530.2 ANIG|XP_001389317.1 ANIG|XP_001389525.2 ANIG|XP_001390802.1 ANIG|XP_001392958.1 ANIG|XP_001394357.1 ANIG|XP_001397081.2 ANIG|XP_001398728.2 ANIG|XP_001401160.2 CALB|XP_711263.2 CALB|XP_711264.1 CALB|XP_711265.2 CALB|XP_711267.2 CALB|XP_716782.1 CGLA|XP_446246.1 CGLA|XP_448770.1 ECAL|JCM_6030_transcript_v001_01652-R1 ECAL|JCM_6030_transcript_v001_01990-R1 ECAL|JCM_60…
Cluster39: ANIG|XP_001390903.1 ANIG|XP_001391440.1 ANIG|XP_001391514.2 ANIG|XP_001392961.1 ANIG|XP_001393045.1 ANIG|XP_001393047.2 ANIG|XP_001394328.1 ANIG|XP_001397074.1 ANIG|XP_001397128.1 ANIG|XP_001401720.1 ANIG|XP_001401784.2 ANIG|XP_001402160.1 CALB|XP_710493.1 CALB|XP_713091.2 CALB|XP_715552.1 CALB|XP_715553.2 ECAL|JCM_6030_transcript_v001_00822-R1 ECAL|JCM_6030_transcript_v001_01463-R1 EC…
Cluster40: ANIG|XP_001390446.1 ANIG|XP_001391138.1 ANIG|XP_001392939.1 ANIG|XP_001394544.1 ANIG|XP_001395781.1 ANIG|XP_001396051.1 ANIG|XP_001396334.2 ANIG|XP_001396920.2 ANIG|XP_001399178.1 ANIG|XP_001400919.1 ANIG|XP_001401665.1 ECAL|JCM_6030_transcript_v001_00195-R1 ECAL|JCM_6030_transcript_v001_02333-R1 ECAL|JCM_6030_transcript_v001_02678-R1 ECAL|JCM_6030_transcript_v001_03693-R1 ECAL|JCM_603…
Cluster41: ANIG|XP_001390290.2 ANIG|XP_001396152.2 ANIG|XP_001399686.1 ANIG|XP_003188935.1 CALB|XP_019330797.1 CALB|XP_019330983.1 CALB|XP_712737.2 CALB|XP_714400.1 CALB|XP_723124.1 CGLA|XP_445512.1 CGLA|XP_446177.1 CGLA|XP_448678.1 CGLA|XP_449096.1 CGLA|XP_449443.1 ECAL|JCM_6030_transcript_v001_00552-R1 ECAL|JCM_6030_transcript_v001_06616-R1 ECAL|JCM_6030_transcript_v001_09123-R1 ECAL|JCM_6030_t…
Cluster42: ANIG|XP_001390740.2 ANIG|XP_001391779.1 ANIG|XP_001391961.2 ANIG|XP_001400464.2 ECAL|JCM_6030_transcript_v001_00500-R1 ECAL|JCM_6030_transcript_v001_00953-R1 ECAL|JCM_6030_transcript_v001_02985-R1 ECAL|JCM_6030_transcript_v001_03945-R1 ECAL|JCM_6030_transcript_v001_04388-R1 ECAL|JCM_6030_transcript_v001_05423-R1 ECAL|JCM_6030_transcript_v001_05785-R1 ECAL|JCM_6030_transcript_v001_06109…
Cluster43: ANIG|XP_001390368.1 ANIG|XP_001391209.1 ANIG|XP_001392491.1 ANIG|XP_001392499.1 ANIG|XP_001394422.2 ANIG|XP_001394623.1 ANIG|XP_001395332.1 ANIG|XP_001395692.1 ANIG|XP_001396429.1 ANIG|XP_001397956.1 ANIG|XP_001398003.2 ANIG|XP_001398493.2 ANIG|XP_001399963.1 ANIG|XP_001400820.1 ANIG|XP_001401814.1 CALB|XP_712399.2 CALB|XP_713227.2 CALB|XP_713229.2 CALB|XP_714408.2 CALB|XP_715563.1 CGL…
Cluster44: ANIG|XP_001388627.1 ANIG|XP_001389842.2 ANIG|XP_001394349.2 ANIG|XP_001395710.2 ANIG|XP_001395878.1 ANIG|XP_001396061.2 ANIG|XP_001400851.1 ANIG|XP_001401511.2 ANIG|XP_001401652.2 ANIG|XP_001402214.2 CALB|XP_722204.1 CGLA|XP_448683.1 ECAL|JCM_6030_transcript_v001_00114-R1 ECAL|JCM_6030_transcript_v001_01470-R1 ECAL|JCM_6030_transcript_v001_03270-R1 ECAL|JCM_6030_transcript_v001_03287-R…
Cluster45: ANIG|XP_001388624.2 ANIG|XP_001390210.2 ANIG|XP_001394635.2 ANIG|XP_001395356.1 ANIG|XP_001401206.2 ANIG|XP_001401823.1 ECAL|JCM_6030_transcript_v001_02114-R1 ECAL|JCM_6030_transcript_v001_02263-R1 ECAL|JCM_6030_transcript_v001_03470-R1 ECAL|JCM_6030_transcript_v001_03984-R1 ECAL|JCM_6030_transcript_v001_04609-R1 ECAL|JCM_6030_transcript_v001_05259-R1 ECAL|JCM_6030_transcript_v001_0538…
Cluster46: ANIG|XP_001390244.1 ANIG|XP_001392653.2 ANIG|XP_001392662.2 ANIG|XP_001395392.2 ANIG|XP_001398406.1 ANIG|XP_001401736.2 ANIG|XP_001402192.1 CALB|XP_716101.1 CGLA|XP_448240.1 ECAL|JCM_6030_transcript_v001_00243-R1 ECAL|JCM_6030_transcript_v001_01127-R1 ECAL|JCM_6030_transcript_v001_07903-R1 ECAL|JCM_6030_transcript_v001_08926-R1 ECAL|JCM_6030_transcript_v001_10557-R1 ECAL|JCM_6030_trans…
Cluster47: LBIC|XP_001873691.1 LBIC|XP_001873693.1 LBIC|XP_001873695.1 LBIC|XP_001873696.1 LBIC|XP_001873697.1 LBIC|XP_001873698.1 LBIC|XP_001877587.1 LBIC|XP_001879878.1 LBIC|XP_001879879.1 LBIC|XP_001880254.1 LBIC|XP_001880263.1 LBIC|XP_001880326.1 LBIC|XP_001880335.1 LBIC|XP_001880505.1 LBIC|XP_001880559.1 LBIC|XP_001880565.1 LBIC|XP_001880694.1 LBIC|XP_001881443.1 LBIC|XP_001881591.1 LBIC|XP_…
Cluster48: LBIC|XP_001874219.1 LBIC|XP_001875515.1 LBIC|XP_001875516.1 LBIC|XP_001875517.1 LBIC|XP_001875518.1 LBIC|XP_001875519.1 LBIC|XP_001875539.1 LBIC|XP_001875542.1 LBIC|XP_001875564.1 LBIC|XP_001875959.1 LBIC|XP_001875960.1 LBIC|XP_001875982.1 LBIC|XP_001875983.1 LBIC|XP_001875989.1 LBIC|XP_001877276.1 LBIC|XP_001877277.1 LBIC|XP_001877615.1 LBIC|XP_001877644.1 LBIC|XP_001877984.1 LBIC|XP_…
Cluster49: ANIG|XP_001394247.1 ANIG|XP_001394569.2 ANIG|XP_001395398.2 ANIG|XP_001395699.2 ANIG|XP_001398322.2 ANIG|XP_001399248.2 ANIG|XP_003188600.1 ANIG|XP_003188704.1 ECAL|JCM_6030_transcript_v001_01418-R1 ECAL|JCM_6030_transcript_v001_02384-R1 ECAL|JCM_6030_transcript_v001_04128-R1 ECAL|JCM_6030_transcript_v001_04902-R1 ECAL|JCM_6030_transcript_v001_05305-R1 ECAL|JCM_6030_transcript_v001_058…
Cluster50: ANIG|XP_001390497.2 ANIG|XP_001392850.1 ANIG|XP_001393391.1 ANIG|XP_001397917.2 ANIG|XP_001399444.1 ANIG|XP_001400041.1 ANIG|XP_001402433.1 CALB|XP_019330895.1 CALB|XP_713787.2 CALB|XP_717233.2 CALB|XP_719043.1 CALB|XP_721943.1 CGLA|XP_445758.1 CGLA|XP_446030.1 CGLA|XP_446139.1 CGLA|XP_446377.1 CGLA|XP_446407.1 CGLA|XP_449946.1 ECAL|JCM_6030_transcript_v001_03925-R1 ECAL|JCM_6030_trans…
Cluster51: ANIG|XP_001391812.2 ANIG|XP_001392432.2 ANIG|XP_001394429.1 ANIG|XP_001397837.2 ANIG|XP_001400477.1 CALB|XP_710716.1 CALB|XP_714531.2 CALB|XP_716465.1 CALB|XP_720028.2 CGLA|XP_445191.1 CGLA|XP_447832.1 CGLA|XP_448803.1 CGLA|XP_449042.1 ECAL|JCM_6030_transcript_v001_02455-R1 ECAL|JCM_6030_transcript_v001_03890-R1 ECAL|JCM_6030_transcript_v001_04065-R1 ECAL|JCM_6030_transcript_v001_04209…
Cluster52: PSOJ|XP_009513820.1 PSOJ|XP_009513829.1 PSOJ|XP_009514032.1 PSOJ|XP_009514033.1 PSOJ|XP_009514275.1 PSOJ|XP_009514276.1 PSOJ|XP_009514814.1 PSOJ|XP_009515952.1 PSOJ|XP_009515953.1 PSOJ|XP_009518044.1 PSOJ|XP_009518227.1 PSOJ|XP_009518555.1 PSOJ|XP_009518556.1 PSOJ|XP_009519832.1 PSOJ|XP_009520134.1 PSOJ|XP_009520411.1 PSOJ|XP_009520735.1 PSOJ|XP_009520980.1 PSOJ|XP_009521343.1 PSOJ|XP_…
Cluster53: ANIG|XP_001388513.1 ANIG|XP_001389057.2 ANIG|XP_001390485.2 ANIG|XP_001390933.2 ANIG|XP_001391177.2 ANIG|XP_001395156.2 ANIG|XP_001396268.2 ANIG|XP_001396537.1 ANIG|XP_001397041.1 ANIG|XP_001397450.1 ANIG|XP_001399373.2 ANIG|XP_001399888.2 ANIG|XP_001399928.1 ANIG|XP_001401327.1 CALB|XP_019330782.1 CALB|XP_019330887.1 CALB|XP_019331002.1 CALB|XP_711879.1 CALB|XP_712620.2 CALB|XP_720560…
Cluster54: ANIG|XP_001396373.2 ANIG|XP_001397337.2 ANIG|XP_001400456.1 CGLA|XP_445318.1 CGLA|XP_445856.1 ECAL|JCM_6030_transcript_v001_00514-R1 ECAL|JCM_6030_transcript_v001_02234-R1 ECAL|JCM_6030_transcript_v001_12926-R1 ECAL|JCM_6030_transcript_v001_13174-R1 EGOS|NP_983336.2 EMES|XP_016222991.1 EMES|XP_016224643.1 EMES|XP_016224687.1 ESPI|XP_016232296.1 ESPI|XP_016232342.1 ESPI|XP_016234039.1 E…
Cluster55: PSOJ|XP_009514208.1 PSOJ|XP_009514298.1 PSOJ|XP_009514299.1 PSOJ|XP_009514431.1 PSOJ|XP_009514583.1 PSOJ|XP_009514665.1 PSOJ|XP_009514675.1 PSOJ|XP_009514676.1 PSOJ|XP_009514697.1 PSOJ|XP_009514704.1 PSOJ|XP_009514828.1 PSOJ|XP_009514832.1 PSOJ|XP_009515179.1 PSOJ|XP_009516649.1 PSOJ|XP_009516802.1 PSOJ|XP_009516826.1 PSOJ|XP_009516827.1 PSOJ|XP_009516881.1 PSOJ|XP_009516882.1 PSOJ|XP_…
Cluster56: PSOJ|XP_009514684.1 PSOJ|XP_009514685.1 PSOJ|XP_009514707.1 PSOJ|XP_009515280.1 PSOJ|XP_009515854.1 PSOJ|XP_009515958.1 PSOJ|XP_009515959.1 PSOJ|XP_009516308.1 PSOJ|XP_009516638.1 PSOJ|XP_009516834.1 PSOJ|XP_009516835.1 PSOJ|XP_009517728.1 PSOJ|XP_009518455.1 PSOJ|XP_009520005.1 PSOJ|XP_009520034.1 PSOJ|XP_009520745.1 PSOJ|XP_009520746.1 PSOJ|XP_009520808.1 PSOJ|XP_009520811.1 PSOJ|XP_…
Cluster57: ANIG|XP_001389562.1 ANIG|XP_001389855.1 ANIG|XP_001390812.1 ANIG|XP_001393642.2 ANIG|XP_001397067.1 ANIG|XP_001398000.2 ANIG|XP_001399628.1 ECAL|JCM_6030_transcript_v001_12754-R1 EGOS|NP_984423.1 LBIC|XP_001877488.1 PRAM|KAH7467081.1 PRAM|KAH7479886.1 PRAM|KAH7489240.1 PRAM|KAH7489241.1 PRAM|KAH7489242.1 PRAM|KAH7489243.1 PRAM|KAH7489244.1 PRAM|KAH7489245.1 PRAM|KAH7489246.1 PRAM|KAH74…
Cluster58: ANIG|XP_001391593.2 ANIG|XP_001394803.1 ANIG|XP_001395369.2 ANIG|XP_001395626.2 ANIG|XP_001397056.2 ANIG|XP_001399784.2 ECAL|JCM_6030_transcript_v001_00315-R1 ECAL|JCM_6030_transcript_v001_00466-R1 ECAL|JCM_6030_transcript_v001_00563-R1 ECAL|JCM_6030_transcript_v001_02110-R1 ECAL|JCM_6030_transcript_v001_02301-R1 ECAL|JCM_6030_transcript_v001_03532-R1 ECAL|JCM_6030_transcript_v001_0390…
Cluster59: ANIG|XP_001389521.1 ANIG|XP_001394401.1 ANIG|XP_001395404.2 ANIG|XP_001397412.1 ANIG|XP_001402491.1 ECAL|JCM_6030_transcript_v001_00396-R1 ECAL|JCM_6030_transcript_v001_01039-R1 ECAL|JCM_6030_transcript_v001_01684-R1 ECAL|JCM_6030_transcript_v001_03165-R1 ECAL|JCM_6030_transcript_v001_04829-R1 ECAL|JCM_6030_transcript_v001_06264-R1 ECAL|JCM_6030_transcript_v001_06298-R1 ECAL|JCM_6030_t…
Cluster60: ANIG|XP_001391670.2 ANIG|XP_001398229.1 ANIG|XP_001401570.2 ANIG|XP_003188720.1 CALB|XP_719413.2 CALB|XP_721313.1 CALB|XP_722595.1 CGLA|XP_445739.1 CGLA|XP_446865.1 CGLA|XP_446982.1 CGLA|XP_448098.1 ECAL|JCM_6030_transcript_v001_07761-R1 ECAL|JCM_6030_transcript_v001_09385-R1 ECAL|JCM_6030_transcript_v001_11639-R1 ECAL|JCM_6030_transcript_v001_12126-R1 EGOS|NP_982486.1 EGOS|NP_984183.1…
Cluster61: PRAM|KAH7491520.1 PSOJ|XP_009514022.1 PSOJ|XP_009514310.1 PSOJ|XP_009514356.1 PSOJ|XP_009514798.1 PSOJ|XP_009515826.1 PSOJ|XP_009516040.1 PSOJ|XP_009517105.1 PSOJ|XP_009518395.1 PSOJ|XP_009519293.1 PSOJ|XP_009519294.1 PSOJ|XP_009519296.1 PSOJ|XP_009519297.1 PSOJ|XP_009519298.1 PSOJ|XP_009519299.1 PSOJ|XP_009519300.1 PSOJ|XP_009519316.1 PSOJ|XP_009519317.1 PSOJ|XP_009519318.1 PSOJ|XP_00…
Cluster62: PRAM|KAH7467329.1 PRAM|KAH7481778.1 PSOJ|XP_009514688.1 PSOJ|XP_009514862.1 PSOJ|XP_009515205.1 PSOJ|XP_009515975.1 PSOJ|XP_009516098.1 PSOJ|XP_009516348.1 PSOJ|XP_009517052.1 PSOJ|XP_009517107.1 PSOJ|XP_009517924.1 PSOJ|XP_009518617.1 PSOJ|XP_009518806.1 PSOJ|XP_009519154.1 PSOJ|XP_009520025.1 PSOJ|XP_009521323.1 PSOJ|XP_009521768.1 PSOJ|XP_009522266.1 PSOJ|XP_009522906.1 PSOJ|XP_0095…
Cluster63: ANIG|XP_001389591.1 ANIG|XP_001394046.1 ANIG|XP_001395376.1 ANIG|XP_001398695.2 ANIG|XP_001398918.1 CALB|XP_019331076.1 CALB|XP_710408.1 CALB|XP_717179.1 CALB|XP_721760.1 CGLA|XP_447420.1 CGLA|XP_448282.1 CGLA|XP_448663.1 CGLA|XP_449816.1 ECAL|JCM_6030_transcript_v001_03097-R1 ECAL|JCM_6030_transcript_v001_10077-R1 ECAL|JCM_6030_transcript_v001_11263-R1 EGOS|NP_984195.1 EGOS|NP_985059.…
Cluster64: ANIG|XP_001393178.1 ANIG|XP_001393202.2 ANIG|XP_001395396.2 ANIG|XP_001397346.1 ANIG|XP_001397951.1 ANIG|XP_001398516.2 ANIG|XP_001399168.2 ANIG|XP_001399596.1 ANIG|XP_001401735.1 CALB|XP_722681.2 CALB|XP_722684.1 CGLA|XP_447057.1 CGLA|XP_448016.1 ECAL|JCM_6030_transcript_v001_00482-R1 ECAL|JCM_6030_transcript_v001_01675-R1 ECAL|JCM_6030_transcript_v001_03094-R1 ECAL|JCM_6030_transcrip…
Cluster65: ANIG|XP_001392876.1 ANIG|XP_001401220.1 CALB|XP_712144.1 CALB|XP_718985.2 CALB|XP_719407.1 CALB|XP_719520.1 CGLA|XP_447733.1 CGLA|XP_449391.1 ECAL|JCM_6030_transcript_v001_02733-R1 ECAL|JCM_6030_transcript_v001_02774-R1 ECAL|JCM_6030_transcript_v001_03020-R1 ECAL|JCM_6030_transcript_v001_03891-R1 ECAL|JCM_6030_transcript_v001_10460-R1 ECAL|JCM_6030_transcript_v001_11265-R1 ECAL|JCM_603…
Cluster66: ANIG|XP_001389661.1 ANIG|XP_001390973.1 ANIG|XP_001399075.2 ANIG|XP_001402060.1 CALB|XP_713641.2 CGLA|XP_446049.1 CGLA|XP_449368.1 ECAL|JCM_6030_transcript_v001_00067-R1 ECAL|JCM_6030_transcript_v001_03598-R1 ECAL|JCM_6030_transcript_v001_05009-R1 ECAL|JCM_6030_transcript_v001_07823-R1 ECAL|JCM_6030_transcript_v001_09089-R1 ECAL|JCM_6030_transcript_v001_10421-R1 EGOS|NP_983615.1 EGOS|N…
Cluster67: PRAM|KAH7491426.1 PSOJ|XP_009518356.1 PSOJ|XP_009518357.1 PSOJ|XP_009518358.1 PSOJ|XP_009518361.1 PSOJ|XP_009518363.1 PSOJ|XP_009518364.1 PSOJ|XP_009518365.1 PSOJ|XP_009518367.1 PSOJ|XP_009518369.1 PSOJ|XP_009518370.1 PSOJ|XP_009518371.1 PSOJ|XP_009518373.1 PSOJ|XP_009518484.1 PSOJ|XP_009520359.1 PSOJ|XP_009522845.1 PSOJ|XP_009522848.1 PSOJ|XP_009527326.1 PSOJ|XP_009527327.1 PSOJ|XP_00…
Cluster68: ANIG|XP_001390337.1 ANIG|XP_001391804.2 ANIG|XP_001392104.2 ANIG|XP_001393723.2 CALB|XP_711680.2 CALB|XP_714834.1 CALB|XP_719910.1 CGLA|XP_445372.1 CGLA|XP_448118.1 ECAL|JCM_6030_transcript_v001_00408-R1 ECAL|JCM_6030_transcript_v001_11752-R1 ECAL|JCM_6030_transcript_v001_12644-R1 ECAL|JCM_6030_transcript_v001_12981-R1 EGOS|NP_982738.2 EMES|XP_016222952.1 EMES|XP_016223385.1 EMES|XP_01…
Cluster69: ANIG|XP_001400892.1 PSOJ|XP_009516635.1 PSOJ|XP_009516651.1 PSOJ|XP_009517572.1 PSOJ|XP_009518421.1 PSOJ|XP_009518437.1 PSOJ|XP_009518602.1 PSOJ|XP_009519800.1 PSOJ|XP_009521245.1 PSOJ|XP_009521247.1 PSOJ|XP_009522291.1 PSOJ|XP_009522433.1 PSOJ|XP_009522434.1 PSOJ|XP_009522943.1 PSOJ|XP_009523005.1 PSOJ|XP_009523799.1 PSOJ|XP_009524624.1 PSOJ|XP_009524671.1 PSOJ|XP_009524883.1 PSOJ|XP_…
Cluster70: ANIG|XP_001391022.2 ANIG|XP_001391317.2 ANIG|XP_001391898.2 ANIG|XP_001392230.2 ANIG|XP_001393026.1 ANIG|XP_001398731.2 ANIG|XP_001399792.2 ANIG|XP_001400311.1 CALB|XP_710606.1 CALB|XP_713080.2 CALB|XP_715430.2 CALB|XP_720446.1 CGLA|XP_448028.1 ECAL|JCM_6030_transcript_v001_00221-R1 ECAL|JCM_6030_transcript_v001_06258-R1 ECAL|JCM_6030_transcript_v001_07317-R1 ECAL|JCM_6030_transcript_v…
Cluster71: ANIG|XP_001390551.1 ANIG|XP_001390649.2 ANIG|XP_001390733.2 ANIG|XP_001391997.2 ANIG|XP_001392588.2 ANIG|XP_001393382.1 ANIG|XP_001396994.2 ANIG|XP_001397454.2 ANIG|XP_001397583.1 ANIG|XP_001398046.2 ANIG|XP_001401024.1 ANIG|XP_001401282.2 ECAL|JCM_6030_transcript_v001_00326-R1 ECAL|JCM_6030_transcript_v001_00936-R1 ECAL|JCM_6030_transcript_v001_01457-R1 ECAL|JCM_6030_transcript_v001_0…
Cluster72: ANIG|XP_001389597.2 ANIG|XP_001389962.1 ANIG|XP_001391087.2 ANIG|XP_001391091.1 ANIG|XP_001394343.2 ANIG|XP_001396935.2 ANIG|XP_001398581.2 ECAL|JCM_6030_transcript_v001_00314-R1 ECAL|JCM_6030_transcript_v001_00955-R1 ECAL|JCM_6030_transcript_v001_03325-R1 ECAL|JCM_6030_transcript_v001_03609-R1 ECAL|JCM_6030_transcript_v001_04214-R1 ECAL|JCM_6030_transcript_v001_06334-R1 ECAL|JCM_6030_…
Cluster73: ANIG|XP_001390438.2 ANIG|XP_001392739.1 ANIG|XP_001395947.2 ANIG|XP_001396523.2 CALB|XP_720008.2 CALB|XP_720055.2 CGLA|XP_445163.1 CGLA|XP_446167.1 ECAL|JCM_6030_transcript_v001_01101-R1 ECAL|JCM_6030_transcript_v001_01770-R1 ECAL|JCM_6030_transcript_v001_05779-R1 ECAL|JCM_6030_transcript_v001_05942-R1 ECAL|JCM_6030_transcript_v001_06023-R1 ECAL|JCM_6030_transcript_v001_08014-R1 ECAL|J…
Cluster74: ANIG|XP_001392811.1 ANIG|XP_001396604.2 CALB|XP_710644.1 CALB|XP_711082.1 CALB|XP_713665.1 CALB|XP_719887.1 CGLA|XP_445354.1 CGLA|XP_447226.1 CGLA|XP_449637.1 CGLA|XP_449915.1 ECAL|JCM_6030_transcript_v001_00602-R1 ECAL|JCM_6030_transcript_v001_07548-R1 EGOS|NP_983029.2 EGOS|NP_983894.1 EGOS|NP_984873.1 EMES|XP_016222625.1 EMES|XP_016226481.1 ESPI|XP_016230789.1 ESPI|XP_016237540.1 ETR…
Cluster75: ANIG|XP_001393108.2 ECAL|JCM_6030_transcript_v001_09394-R1 ECAL|JCM_6030_transcript_v001_09684-R1 ECAL|JCM_6030_transcript_v001_12740-R1 EMES|XP_016227090.1 EMES|XP_016228621.1 ESPI|XP_016231484.1 ESPI|XP_016240646.1 ESPI|XP_016241396.1 ETRE|rna-Etr04939.1 ETRE|rna-Etr07745.1 ETRE|rna-Etr09034.1 LBIC|XP_001873771.1 LBIC|XP_001878766.1 PRAM|KAH7460260.1 PRAM|KAH7460261.1 PRAM|KAH7460262…
Cluster76: ANIG|XP_001388476.2 ANIG|XP_001391255.2 ANIG|XP_001393035.2 ANIG|XP_001393406.2 ANIG|XP_001394267.2 ANIG|XP_001394709.2 ANIG|XP_001396213.2 ANIG|XP_001397388.1 ANIG|XP_001397980.2 ANIG|XP_001402492.2 ECAL|JCM_6030_transcript_v001_01089-R1 ECAL|JCM_6030_transcript_v001_02442-R1 ECAL|JCM_6030_transcript_v001_02469-R1 ECAL|JCM_6030_transcript_v001_03027-R1 ECAL|JCM_6030_transcript_v001_03…
Cluster77: ANIG|XP_001392437.1 ANIG|XP_001400572.1 ANIG|XP_001400865.2 CALB|XP_713353.1 CALB|XP_721693.1 CGLA|XP_445625.1 CGLA|XP_447707.1 CGLA|XP_447968.1 ECAL|JCM_6030_transcript_v001_02474-R1 ECAL|JCM_6030_transcript_v001_03778-R1 ECAL|JCM_6030_transcript_v001_14067-R1 EGOS|NP_982623.1 EGOS|NP_985584.2 EMES|XP_016220301.1 EMES|XP_016223681.1 EMES|XP_016223783.1 EMES|XP_016224087.1 EMES|XP_0162…
Cluster78: ANIG|XP_001389515.2 ANIG|XP_001395295.2 ANIG|XP_001397357.2 ANIG|XP_001398477.2 ANIG|XP_001398693.2 CALB|XP_019330725.1 CALB|XP_714691.1 CGLA|XP_445925.1 CGLA|XP_449838.1 ECAL|JCM_6030_transcript_v001_01611-R1 ECAL|JCM_6030_transcript_v001_03259-R1 ECAL|JCM_6030_transcript_v001_05154-R1 ECAL|JCM_6030_transcript_v001_05807-R1 ECAL|JCM_6030_transcript_v001_06518-R1 ECAL|JCM_6030_transcri…
Cluster79: ANIG|XP_001390056.2 ANIG|XP_001390356.2 ANIG|XP_001390544.1 ANIG|XP_001394317.2 ANIG|XP_001394988.2 ANIG|XP_001397353.2 ANIG|XP_001398567.1 ECAL|JCM_6030_transcript_v001_02781-R1 ECAL|JCM_6030_transcript_v001_03064-R1 ECAL|JCM_6030_transcript_v001_03312-R1 ECAL|JCM_6030_transcript_v001_03373-R1 ECAL|JCM_6030_transcript_v001_03449-R1 ECAL|JCM_6030_transcript_v001_03640-R1 ECAL|JCM_6030_…
Cluster80: ANIG|XP_001398615.2 ECAL|JCM_6030_transcript_v001_11411-R1 EMES|XP_016221190.1 ETRE|rna-Etr05649.1 LBIC|XP_001878521.1 LBIC|XP_001879896.1 LBIC|XP_001882606.1 PSOJ|XP_009514424.1 PSOJ|XP_009515304.1 PSOJ|XP_009515306.1 PSOJ|XP_009515311.1 PSOJ|XP_009515314.1 PSOJ|XP_009515315.1 PSOJ|XP_009515316.1 PSOJ|XP_009515317.1 PSOJ|XP_009515333.1 PSOJ|XP_009515334.1 PSOJ|XP_009516932.1 PSOJ|XP_0…
Cluster81: ANIG|XP_001398754.2 CALB|XP_723208.2 CGLA|XP_448582.1 ECAL|JCM_6030_transcript_v001_02939-R1 EGOS|NP_983660.1 EMES|XP_016224024.1 ESPI|XP_016241617.1 ETRE|rna-Etr08882.1 LBIC|XP_001873308.1 LBIC|XP_001879133.1 LBIC|XP_001887765.1 PRAM|KAH7461955.1 PRAM|KAH7469345.1 PRAM|KAH7472163.1 PRAM|KAH7472164.1 PRAM|KAH7472166.1 PRAM|KAH7474017.1 PRAM|KAH7474099.1 PRAM|KAH7476253.1 PRAM|KAH747893…
Cluster82: ANIG|XP_001390683.1 ANIG|XP_001390932.1 ANIG|XP_001393131.2 ANIG|XP_001393485.1 ANIG|XP_001398659.2 ANIG|XP_001399781.1 ANIG|XP_003188697.1 CALB|XP_711296.1 CALB|XP_711830.2 CALB|XP_711831.1 CALB|XP_718813.1 CGLA|XP_449209.1 ECAL|JCM_6030_transcript_v001_02238-R1 ECAL|JCM_6030_transcript_v001_04026-R1 ECAL|JCM_6030_transcript_v001_07054-R1 ECAL|JCM_6030_transcript_v001_10034-R1 ECAL|JC…
Cluster83: ANIG|XP_001396632.1 ANIG|XP_001401229.2 ANIG|XP_001402037.2 CALB|XP_710276.1 CALB|XP_712145.1 CALB|XP_713952.2 CALB|XP_717208.1 CALB|XP_719445.1 CALB|XP_723558.2 CGLA|XP_447446.1 CGLA|XP_449128.1 CGLA|XP_449471.1 ECAL|JCM_6030_transcript_v001_02749-R1 EGOS|NP_984713.2 EGOS|NP_984779.1 EGOS|NP_984878.1 EMES|XP_016222297.1 ESPI|XP_016241468.1 ETRE|rna-Etr08844.1 PRAM|KAH7465506.1 PRAM|KA…
Cluster84: ANIG|XP_001390454.1 ANIG|XP_001393043.1 ANIG|XP_001394798.2 ANIG|XP_001394871.1 ANIG|XP_001395521.1 ANIG|XP_001395668.1 ANIG|XP_001397574.2 ANIG|XP_001398517.2 ANIG|XP_001398631.1 ANIG|XP_003188681.1 CALB|XP_719165.2 CGLA|XP_447058.1 CGLA|XP_447059.1 ECAL|JCM_6030_transcript_v001_00450-R1 ECAL|JCM_6030_transcript_v001_03110-R1 ECAL|JCM_6030_transcript_v001_05753-R1 ECAL|JCM_6030_transc…
Cluster85: ANIG|XP_001392486.1 ANIG|XP_001399428.1 ANIG|XP_001399911.1 CALB|XP_019330830.1 CALB|XP_716284.1 CALB|XP_722675.1 CALB|XP_723175.1 CGLA|XP_447419.1 CGLA|XP_447711.1 CGLA|XP_448103.1 ECAL|JCM_6030_transcript_v001_03430-R1 ECAL|JCM_6030_transcript_v001_06778-R1 ECAL|JCM_6030_transcript_v001_10955-R1 EGOS|NP_983326.1 EGOS|NP_984190.1 EGOS|NP_986887.2 EMES|XP_016220417.1 EMES|XP_016221067.…
Cluster86: ECAL|JCM_6030_transcript_v001_06050-R1 ECAL|JCM_6030_transcript_v001_09567-R1 ECAL|JCM_6030_transcript_v001_11069-R1 EMES|XP_016219781.1 ESPI|XP_016232735.1 ESPI|XP_016236566.1 ESPI|XP_016236567.1 ESPI|XP_016240286.1 ESPI|XP_016240287.1 ETRE|rna-Etr00408.1 ETRE|rna-Etr09935.1 ETRE|rna-Etr09936.1 LBIC|XP_001873556.1 LBIC|XP_001875591.1 LBIC|XP_001877844.1 LBIC|XP_001878494.1 LBIC|XP_001…
Cluster87: PRAM|KAH7461462.1 PSOJ|XP_009514718.1 PSOJ|XP_009514790.1 PSOJ|XP_009515066.1 PSOJ|XP_009516253.1 PSOJ|XP_009518059.1 PSOJ|XP_009518198.1 PSOJ|XP_009519391.1 PSOJ|XP_009520257.1 PSOJ|XP_009520510.1 PSOJ|XP_009523241.1 PSOJ|XP_009523355.1 PSOJ|XP_009523385.1 PSOJ|XP_009523386.1 PSOJ|XP_009524973.1 PSOJ|XP_009525363.1 PSOJ|XP_009525364.1 PSOJ|XP_009525365.1 PSOJ|XP_009525366.1 PSOJ|XP_00…
Cluster88: PSOJ|XP_009514668.1 PSOJ|XP_009514669.1 PSOJ|XP_009516173.1 PSOJ|XP_009516280.1 PSOJ|XP_009516766.1 PSOJ|XP_009516891.1 PSOJ|XP_009520200.1 PSOJ|XP_009520328.1 PSOJ|XP_009520332.1 PSOJ|XP_009520334.1 PSOJ|XP_009520335.1 PSOJ|XP_009522355.1 PSOJ|XP_009523278.1 PSOJ|XP_009523546.1 PSOJ|XP_009523695.1 PSOJ|XP_009525820.1 PSOJ|XP_009525822.1 PSOJ|XP_009525825.1 PSOJ|XP_009525827.1 PSOJ|XP_…
Cluster89: ANIG|XP_001388629.1 ANIG|XP_001389117.2 ANIG|XP_001389277.1 ANIG|XP_001389837.2 ANIG|XP_001389900.2 ANIG|XP_001392936.1 ANIG|XP_001392983.1 ANIG|XP_001393605.2 ANIG|XP_001398507.2 ANIG|XP_001400212.1 ANIG|XP_001402464.1 CALB|XP_713954.1 CALB|XP_719999.2 CGLA|XP_445072.1 CGLA|XP_448880.1 CGLA|XP_449477.1 ECAL|JCM_6030_transcript_v001_02602-R1 ECAL|JCM_6030_transcript_v001_04163-R1 ECAL|…
Cluster90: ANIG|XP_001390151.1 ANIG|XP_001400757.1 ECAL|JCM_6030_transcript_v001_00747-R1 ECAL|JCM_6030_transcript_v001_00777-R1 ECAL|JCM_6030_transcript_v001_00938-R1 ECAL|JCM_6030_transcript_v001_02992-R1 ECAL|JCM_6030_transcript_v001_07178-R1 ECAL|JCM_6030_transcript_v001_07541-R1 ECAL|JCM_6030_transcript_v001_07753-R1 ECAL|JCM_6030_transcript_v001_08863-R1 ECAL|JCM_6030_transcript_v001_10394-…
Cluster91: ANIG|XP_001389120.1 ANIG|XP_001389876.1 ANIG|XP_001390775.2 ANIG|XP_001392271.1 ANIG|XP_001392293.1 ANIG|XP_001394119.2 ANIG|XP_001397485.2 ANIG|XP_001397785.1 ANIG|XP_001401635.1 ANIG|XP_001402363.2 CALB|XP_719854.1 CALB|XP_719855.1 CGLA|XP_444888.1 CGLA|XP_447302.1 ECAL|JCM_6030_transcript_v001_03815-R1 ECAL|JCM_6030_transcript_v001_04165-R1 ECAL|JCM_6030_transcript_v001_04753-R1 ECA…
Cluster92: ANIG|XP_001393251.2 ANIG|XP_001393252.2 ANIG|XP_001395701.2 ANIG|XP_003188764.1 ANIG|XP_003188771.1 ECAL|JCM_6030_transcript_v001_12919-R1 ESPI|XP_016231961.1 ETRE|rna-Etr00952.1 ETRE|rna-Etr02034.1 ETRE|rna-Etr02050.1 ETRE|rna-Etr02166.1 ETRE|rna-Etr02285.1 ETRE|rna-Etr02291.1 ETRE|rna-Etr04068.1 ETRE|rna-Etr04904.1 ETRE|rna-Etr05612.1 ETRE|rna-Etr05639.1 ETRE|rna-Etr05708.1 ETRE|rna-…
Cluster93: ANIG|XP_001392619.2 CALB|XP_711729.1 CALB|XP_713941.1 CALB|XP_715019.1 CALB|XP_718791.1 CALB|XP_718792.2 CGLA|XP_446195.1 CGLA|XP_446695.1 ECAL|JCM_6030_transcript_v001_03280-R1 ECAL|JCM_6030_transcript_v001_09315-R1 ECAL|JCM_6030_transcript_v001_10158-R1 ECAL|JCM_6030_transcript_v001_12525-R1 ECAL|JCM_6030_transcript_v001_13404-R1 EGOS|NP_982363.1 EGOS|NP_982364.1 EGOS|NP_986248.1 EME…
Cluster94: ANIG|XP_001389006.1 ANIG|XP_001390507.2 ANIG|XP_001390827.2 ANIG|XP_001393039.2 ANIG|XP_001398570.2 ANIG|XP_001399120.1 ANIG|XP_001400410.1 CALB|XP_716025.1 ECAL|JCM_6030_transcript_v001_00215-R1 ECAL|JCM_6030_transcript_v001_00952-R1 ECAL|JCM_6030_transcript_v001_03044-R1 ECAL|JCM_6030_transcript_v001_03164-R1 ECAL|JCM_6030_transcript_v001_03862-R1 ECAL|JCM_6030_transcript_v001_04563-…
Cluster95: ANIG|XP_001396331.2 ANIG|XP_001401629.2 CALB|XP_712968.1 CALB|XP_720040.1 CGLA|XP_445358.1 ECAL|JCM_6030_transcript_v001_00705-R1 ECAL|JCM_6030_transcript_v001_01023-R1 ECAL|JCM_6030_transcript_v001_03317-R1 ECAL|JCM_6030_transcript_v001_03486-R1 ECAL|JCM_6030_transcript_v001_04608-R1 ECAL|JCM_6030_transcript_v001_05308-R1 ECAL|JCM_6030_transcript_v001_08068-R1 ECAL|JCM_6030_transcript…
Cluster96: ANIG|XP_001391230.2 ANIG|XP_001397958.1 ANIG|XP_001398070.1 ANIG|XP_001399237.1 ANIG|XP_001401463.2 ANIG|XP_001401677.1 ECAL|JCM_6030_transcript_v001_00772-R1 ECAL|JCM_6030_transcript_v001_01523-R1 ECAL|JCM_6030_transcript_v001_02073-R1 ECAL|JCM_6030_transcript_v001_02080-R1 ECAL|JCM_6030_transcript_v001_04015-R1 ECAL|JCM_6030_transcript_v001_04017-R1 ECAL|JCM_6030_transcript_v001_0509…
Cluster97: LBIC|XP_001874476.1 LBIC|XP_001875513.1 LBIC|XP_001875952.1 LBIC|XP_001875975.1 LBIC|XP_001877162.1 LBIC|XP_001877574.1 LBIC|XP_001877630.1 LBIC|XP_001877631.1 LBIC|XP_001877981.1 LBIC|XP_001880291.1 LBIC|XP_001881008.1 LBIC|XP_001881378.1 LBIC|XP_001881807.1 LBIC|XP_001881809.1 LBIC|XP_001881940.1 LBIC|XP_001881941.1 LBIC|XP_001882139.1 LBIC|XP_001882363.1 LBIC|XP_001882454.1 LBIC|XP_…
Cluster98: LBIC|XP_001875520.1 LBIC|XP_001875733.1 LBIC|XP_001875951.1 LBIC|XP_001875955.1 LBIC|XP_001876739.1 LBIC|XP_001877985.1 LBIC|XP_001878678.1 LBIC|XP_001878791.1 LBIC|XP_001878892.1 LBIC|XP_001879121.1 LBIC|XP_001880239.1 LBIC|XP_001880321.1 LBIC|XP_001880396.1 LBIC|XP_001881541.1 LBIC|XP_001881828.1 LBIC|XP_001881992.1 LBIC|XP_001882040.1 LBIC|XP_001882394.1 LBIC|XP_001882508.1 LBIC|XP_…
Cluster99: PSOJ|XP_009514667.1 PSOJ|XP_009514670.1 PSOJ|XP_009516172.1 PSOJ|XP_009516279.1 PSOJ|XP_009516767.1 PSOJ|XP_009516892.1 PSOJ|XP_009520201.1 PSOJ|XP_009520329.1 PSOJ|XP_009520331.1 PSOJ|XP_009520336.1 PSOJ|XP_009523274.1 PSOJ|XP_009523547.1 PSOJ|XP_009523696.1 PSOJ|XP_009525819.1 PSOJ|XP_009525821.1 PSOJ|XP_009525824.1 PSOJ|XP_009525826.1 PSOJ|XP_009525828.1 PSOJ|XP_009525831.1 PSOJ|XP_…
Cluster100: ANIG|XP_001391584.2 ANIG|XP_001391668.1 ANIG|XP_001392248.1 ANIG|XP_001394522.1 ANIG|XP_001395623.1 ANIG|XP_001396735.1 ANIG|XP_001397706.2 ANIG|XP_001400033.2 ANIG|XP_001400749.1 ANIG|XP_001402338.1 ECAL|JCM_6030_transcript_v001_00117-R1 ECAL|JCM_6030_transcript_v001_00304-R1 ECAL|JCM_6030_transcript_v001_02369-R1 ECAL|JCM_6030_transcript_v001_02627-R1 ECAL|JCM_6030_transcript_v001_0…
Cluster101: ANIG|XP_001392335.1 ANIG|XP_001394461.1 ANIG|XP_001395343.1 ANIG|XP_001397012.1 ANIG|XP_001397549.1 ANIG|XP_001401724.1 CALB|XP_716440.1 CGLA|XP_445618.1 CGLA|XP_447340.1 ECAL|JCM_6030_transcript_v001_03045-R1 ECAL|JCM_6030_transcript_v001_03090-R1 ECAL|JCM_6030_transcript_v001_03308-R1 ECAL|JCM_6030_transcript_v001_03879-R1 ECAL|JCM_6030_transcript_v001_05093-R1 ECAL|JCM_6030_transcr…
Cluster102: ANIG|XP_001394735.1 ANIG|XP_001398868.1 CALB|XP_714828.2 CALB|XP_721451.2 CALB|XP_721488.2 CGLA|XP_446773.1 CGLA|XP_447274.1 CGLA|XP_449726.1 ECAL|JCM_6030_transcript_v001_05535-R1 ECAL|JCM_6030_transcript_v001_12417-R1 EGOS|NP_982689.1 EGOS|NP_984641.1 EMES|XP_016223558.1 EMES|XP_016227423.1 ESPI|XP_016236436.1 ESPI|XP_016239422.1 ETRE|rna-Etr04979.1 ETRE|rna-Etr07192.1 LBIC|XP_00187…
Cluster103: ANIG|XP_001388514.2 ANIG|XP_001390486.2 ANIG|XP_001390929.1 ANIG|XP_001391178.1 ANIG|XP_001391187.1 ANIG|XP_001393509.2 ANIG|XP_001393644.2 ANIG|XP_001397382.1 ANIG|XP_001397978.1 ANIG|XP_001399374.1 ANIG|XP_001399889.1 ANIG|XP_001399930.1 ANIG|XP_001401328.1 CGLA|XP_448255.1 ECAL|JCM_6030_transcript_v001_00796-R1 ECAL|JCM_6030_transcript_v001_00858-R1 ECAL|JCM_6030_transcript_v001_01…
Cluster104: ANIG|XP_001389538.2 ANIG|XP_001392482.2 ANIG|XP_001392910.2 ANIG|XP_001394041.2 ANIG|XP_001394813.2 ANIG|XP_001400414.2 ANIG|XP_001400754.2 ANIG|XP_001402512.4 ECAL|JCM_6030_transcript_v001_01337-R1 ECAL|JCM_6030_transcript_v001_01746-R1 ECAL|JCM_6030_transcript_v001_02127-R1 ECAL|JCM_6030_transcript_v001_02314-R1 ECAL|JCM_6030_transcript_v001_03060-R1 ECAL|JCM_6030_transcript_v001_06…
Cluster105: ANIG|XP_001388722.1 ANIG|XP_001390654.1 ANIG|XP_001399835.1 CALB|XP_019330848.1 CALB|XP_019330903.1 CALB|XP_715397.1 CGLA|XP_002999515.1 CGLA|XP_446470.2 CGLA|XP_446718.1 ECAL|JCM_6030_transcript_v001_12986-R1 EGOS|NP_985832.1 EGOS|NP_986482.2 EGOS|NP_986539.1 EMES|XP_016223751.1 EMES|XP_016227833.1 EMES|XP_016229538.1 ESPI|XP_016230110.1 ESPI|XP_016231267.1 ESPI|XP_016231642.1 ESPI|X…
Cluster106: ANIG|XP_001389187.2 ANIG|XP_001390760.2 ANIG|XP_001391121.2 ANIG|XP_001391152.2 ANIG|XP_001391254.2 ANIG|XP_001394390.2 ANIG|XP_001394773.2 ANIG|XP_001398497.2 ANIG|XP_001402508.4 CALB|XP_710146.1 CALB|XP_710701.1 CGLA|XP_448079.1 ECAL|JCM_6030_transcript_v001_01256-R1 ECAL|JCM_6030_transcript_v001_03415-R1 ECAL|JCM_6030_transcript_v001_12313-R1 EMES|XP_016220405.1 EMES|XP_016223734.1…
Cluster107: ANIG|XP_001392110.1 ANIG|XP_001394947.1 ANIG|XP_001398147.2 CALB|XP_714280.2 CALB|XP_716993.1 CALB|XP_717207.1 CALB|XP_719311.1 CALB|XP_719907.1 CGLA|XP_446007.1 CGLA|XP_448088.1 CGLA|XP_448267.1 CGLA|XP_449089.1 CGLA|XP_449091.1 CGLA|XP_449354.1 ECAL|JCM_6030_transcript_v001_05923-R1 ECAL|JCM_6030_transcript_v001_09705-R1 ECAL|JCM_6030_transcript_v001_12984-R1 EGOS|NP_982862.2 EGOS|N…
Cluster108: ANIG|XP_001389976.1 ANIG|XP_001391717.1 ANIG|XP_001393472.1 ANIG|XP_001396211.1 ANIG|XP_001398232.1 ANIG|XP_001400221.2 CALB|XP_710377.1 CALB|XP_715325.1 ECAL|JCM_6030_transcript_v001_00256-R1 ECAL|JCM_6030_transcript_v001_00611-R1 ECAL|JCM_6030_transcript_v001_00713-R1 ECAL|JCM_6030_transcript_v001_01130-R1 ECAL|JCM_6030_transcript_v001_01185-R1 ECAL|JCM_6030_transcript_v001_01357-R1…
Cluster109: ANIG|XP_001388558.2 ANIG|XP_001392917.2 ANIG|XP_001399145.2 ANIG|XP_001399148.2 ANIG|XP_001401604.2 ECAL|JCM_6030_transcript_v001_01766-R1 ECAL|JCM_6030_transcript_v001_07362-R1 ECAL|JCM_6030_transcript_v001_11596-R1 ECAL|JCM_6030_transcript_v001_13524-R1 EMES|XP_016224365.1 EMES|XP_016225319.1 ESPI|XP_016231939.1 ETRE|rna-Etr07058.1 ETRE|rna-Etr09990.1 LBIC|XP_001873434.1 LBIC|XP_001…
Cluster110: ANIG|XP_001388687.1 ANIG|XP_001390194.1 ANIG|XP_001398799.1 ANIG|XP_001401771.2 CALB|XP_718142.1 CALB|XP_719372.1 CGLA|XP_445713.1 CGLA|XP_448259.1 ECAL|JCM_6030_transcript_v001_04665-R1 ECAL|JCM_6030_transcript_v001_10359-R1 EGOS|NP_983273.1 EGOS|NP_986438.1 EMES|XP_016225564.1 EMES|XP_016225765.1 ESPI|XP_016232179.1 ESPI|XP_016237989.1 ETRE|rna-Etr03059.1 LBIC|XP_001873590.1 LBIC|XP…
Cluster111: ANIG|XP_001389331.1 ANIG|XP_001396595.1 ANIG|XP_001400604.1 CALB|XP_019330727.1 CALB|XP_712024.1 CALB|XP_719183.2 CALB|XP_721525.2 CGLA|XP_448768.2 CGLA|XP_449486.1 ECAL|JCM_6030_transcript_v001_00631-R1 ECAL|JCM_6030_transcript_v001_01376-R1 ECAL|JCM_6030_transcript_v001_08297-R1 EGOS|NP_983171.1 EGOS|NP_985598.2 EGOS|NP_985652.1 EMES|XP_016221760.1 EMES|XP_016222613.1 EMES|XP_016227…
Cluster112: ANIG|XP_001392908.2 ANIG|XP_001395499.2 ANIG|XP_001400021.2 ECAL|JCM_6030_transcript_v001_00785-R1 ECAL|JCM_6030_transcript_v001_01907-R1 ECAL|JCM_6030_transcript_v001_02355-R1 ECAL|JCM_6030_transcript_v001_02406-R1 ECAL|JCM_6030_transcript_v001_04842-R1 ECAL|JCM_6030_transcript_v001_06436-R1 ECAL|JCM_6030_transcript_v001_06509-R1 ECAL|JCM_6030_transcript_v001_06929-R1 ECAL|JCM_6030_t…
Cluster113: PRAM|KAH7487772.1 PSOJ|XP_009515267.1 PSOJ|XP_009515899.1 PSOJ|XP_009516436.1 PSOJ|XP_009516442.1 PSOJ|XP_009516566.1 PSOJ|XP_009516578.1 PSOJ|XP_009518890.1 PSOJ|XP_009524060.1 PSOJ|XP_009524061.1 PSOJ|XP_009526095.1 PSOJ|XP_009536161.1 PSOJ|XP_009536267.1 PSOJ|XP_009536278.1 PSOJ|XP_009536279.1 PSOJ|XP_009536280.1 PSOJ|XP_009536292.1 PSOJ|XP_009536294.1 PSOJ|XP_009536301.1 PSOJ|XP_0…
Cluster114: ANIG|XP_001393880.2 ANIG|XP_001396405.2 ANIG|XP_001397590.1 CALB|XP_716037.2 CALB|XP_716605.1 CALB|XP_716968.1 CALB|XP_718130.1 CGLA|XP_447362.1 ECAL|JCM_6030_transcript_v001_00095-R1 ECAL|JCM_6030_transcript_v001_02322-R1 ECAL|JCM_6030_transcript_v001_03606-R1 ECAL|JCM_6030_transcript_v001_05273-R1 ECAL|JCM_6030_transcript_v001_08444-R1 ECAL|JCM_6030_transcript_v001_09276-R1 ECAL|JCM…
Cluster115: ANIG|XP_001390413.1 ANIG|XP_001393046.2 ANIG|XP_001396460.1 ANIG|XP_001397926.2 ANIG|XP_001400787.2 ANIG|XP_001401647.2 ECAL|JCM_6030_transcript_v001_01740-R1 ECAL|JCM_6030_transcript_v001_03472-R1 ECAL|JCM_6030_transcript_v001_05990-R1 ECAL|JCM_6030_transcript_v001_08181-R1 ECAL|JCM_6030_transcript_v001_11277-R1 ECAL|JCM_6030_transcript_v001_14040-R1 EMES|XP_016222052.1 EMES|XP_01622…
Cluster116: ANIG|XP_001388663.2 ANIG|XP_001391301.2 ANIG|XP_001391530.2 ANIG|XP_001394382.2 ANIG|XP_001394392.1 ANIG|XP_001394692.2 ANIG|XP_001400813.2 ECAL|JCM_6030_transcript_v001_00885-R1 ECAL|JCM_6030_transcript_v001_01411-R1 ECAL|JCM_6030_transcript_v001_02159-R1 ECAL|JCM_6030_transcript_v001_05802-R1 ECAL|JCM_6030_transcript_v001_08293-R1 ECAL|JCM_6030_transcript_v001_12025-R1 ECAL|JCM_6030…
Cluster117: ANIG|XP_001389970.1 ANIG|XP_001391238.1 ANIG|XP_001394064.1 ANIG|XP_001396406.1 ANIG|XP_001397508.2 CALB|XP_713033.1 CALB|XP_714705.1 CALB|XP_716238.1 CALB|XP_720050.1 CALB|XP_721716.2 ECAL|JCM_6030_transcript_v001_05470-R1 ECAL|JCM_6030_transcript_v001_06769-R1 ECAL|JCM_6030_transcript_v001_08630-R1 ECAL|JCM_6030_transcript_v001_12394-R1 ECAL|JCM_6030_transcript_v001_12837-R1 EGOS|NP…
Cluster118: ANIG|XP_001400122.1 ANIG|XP_001401015.1 CALB|XP_711969.1 CALB|XP_712920.1 CALB|XP_721740.2 CALB|XP_721742.1 CGLA|XP_445169.1 CGLA|XP_447119.1 CGLA|XP_447439.1 CGLA|XP_449585.1 CGLA|XP_449600.1 ECAL|JCM_6030_transcript_v001_02975-R1 ECAL|JCM_6030_transcript_v001_13575-R1 EGOS|NP_001342254.1 EGOS|NP_983653.1 EGOS|NP_984144.1 EGOS|NP_984618.1 EGOS|NP_986400.1 EMES|XP_016224220.1 EMES|XP_…
Cluster119: ANIG|XP_001388884.1 ANIG|XP_001389606.1 ANIG|XP_001399223.1 ANIG|XP_001400178.1 ECAL|JCM_6030_transcript_v001_01297-R1 ECAL|JCM_6030_transcript_v001_02765-R1 ECAL|JCM_6030_transcript_v001_04648-R1 ECAL|JCM_6030_transcript_v001_07342-R1 ECAL|JCM_6030_transcript_v001_11369-R1 ECAL|JCM_6030_transcript_v001_11666-R1 ECAL|JCM_6030_transcript_v001_11887-R1 ECAL|JCM_6030_transcript_v001_1317…
Cluster120: ANIG|XP_001390026.2 ANIG|XP_001390238.1 ANIG|XP_001391702.1 ANIG|XP_001395618.1 ANIG|XP_001396416.2 ANIG|XP_001400550.1 ANIG|XP_003188889.1 ECAL|JCM_6030_transcript_v001_04681-R1 ECAL|JCM_6030_transcript_v001_05447-R1 ECAL|JCM_6030_transcript_v001_07292-R1 ECAL|JCM_6030_transcript_v001_09238-R1 ECAL|JCM_6030_transcript_v001_09900-R1 ECAL|JCM_6030_transcript_v001_11170-R1 ECAL|JCM_6030…
Cluster121: ANIG|XP_001391868.1 ANIG|XP_001394963.2 ANIG|XP_001397295.2 CALB|XP_711333.2 CALB|XP_713441.1 CALB|XP_720536.2 CGLA|XP_444961.1 CGLA|XP_446815.1 ECAL|JCM_6030_transcript_v001_02038-R1 ECAL|JCM_6030_transcript_v001_02274-R1 ECAL|JCM_6030_transcript_v001_02827-R1 ECAL|JCM_6030_transcript_v001_03198-R1 ECAL|JCM_6030_transcript_v001_06079-R1 ECAL|JCM_6030_transcript_v001_06846-R1 ECAL|JCM…
Cluster122: ANIG|XP_001392699.1 ANIG|XP_001392728.1 ANIG|XP_001399933.1 CALB|XP_721700.2 CALB|XP_721923.1 CGLA|XP_446258.1 CGLA|XP_447604.1 ECAL|JCM_6030_transcript_v001_06318-R1 ECAL|JCM_6030_transcript_v001_10680-R1 ECAL|JCM_6030_transcript_v001_11863-R1 EGOS|NP_983106.1 EGOS|NP_984250.1 EMES|XP_016223971.1 EMES|XP_016228692.1 EMES|XP_016229744.1 ESPI|XP_016232382.1 ESPI|XP_016234578.1 ESPI|XP_…
Cluster123: ANIG|XP_001390076.1 ANIG|XP_001397343.1 ECAL|JCM_6030_transcript_v001_01939-R1 ECAL|JCM_6030_transcript_v001_04968-R1 ECAL|JCM_6030_transcript_v001_05999-R1 ECAL|JCM_6030_transcript_v001_08392-R1 ECAL|JCM_6030_transcript_v001_11031-R1 ECAL|JCM_6030_transcript_v001_12865-R1 EMES|XP_016227245.1 ESPI|XP_016230057.1 ETRE|rna-Etr01303.1 ETRE|rna-Etr01872.1 ETRE|rna-Etr10105.1 ETRE|rna-Etr1…
Cluster124: CALB|XP_717395.2 CGLA|XP_449104.1 SCER|NP_009332.1 SCER|NP_009412.1 SCER|NP_009860.3 SCER|NP_010029.1 SCER|NP_010831.3 SCER|NP_010865.1 SCER|NP_011253.1 SCER|NP_011810.1 SCER|NP_011817.1 SCER|NP_012093.1 SCER|NP_012307.1 SCER|NP_012312.1 SCER|NP_012684.4 SCER|NP_012685.1 SCER|NP_012698.1 SCER|NP_013036.1 SCER|NP_013075.1 SCER|NP_013138.1 SCER|NP_013566.1 SCER|NP_014058.1 SCER|NP_01447…
Cluster125: ECAL|JCM_6030_transcript_v001_00005-R1 ECAL|JCM_6030_transcript_v001_00783-R1 ECAL|JCM_6030_transcript_v001_01140-R1 ECAL|JCM_6030_transcript_v001_02349-R1 ECAL|JCM_6030_transcript_v001_02688-R1 ECAL|JCM_6030_transcript_v001_02872-R1 ECAL|JCM_6030_transcript_v001_03482-R1 ECAL|JCM_6030_transcript_v001_04321-R1 ECAL|JCM_6030_transcript_v001_04565-R1 ECAL|JCM_6030_transcript_v001_04566-…
Cluster126: LBIC|XP_001875272.1 LBIC|XP_001875540.1 LBIC|XP_001875541.1 LBIC|XP_001878140.1 LBIC|XP_001878142.1 LBIC|XP_001879164.1 LBIC|XP_001879165.1 LBIC|XP_001880276.1 LBIC|XP_001880277.1 LBIC|XP_001880279.1 LBIC|XP_001880303.1 LBIC|XP_001880476.1 LBIC|XP_001880477.1 LBIC|XP_001880796.1 LBIC|XP_001880797.1 LBIC|XP_001881295.1 LBIC|XP_001881865.1 LBIC|XP_001882028.1 LBIC|XP_001882134.1 LBIC|XP…
Cluster127: LBIC|XP_001874692.1 LBIC|XP_001874977.1 LBIC|XP_001875544.1 LBIC|XP_001876003.1 LBIC|XP_001877173.1 LBIC|XP_001877284.1 LBIC|XP_001877376.1 LBIC|XP_001878789.1 LBIC|XP_001879619.1 LBIC|XP_001879622.1 LBIC|XP_001879623.1 LBIC|XP_001880160.1 LBIC|XP_001880161.1 LBIC|XP_001881476.1 LBIC|XP_001881477.1 LBIC|XP_001882411.1 LBIC|XP_001882415.1 LBIC|XP_001883226.1 LBIC|XP_001883830.1 LBIC|XP…
Cluster128: ANIG|XP_001390747.2 ANIG|XP_001393555.1 ECAL|JCM_6030_transcript_v001_00370-R1 ECAL|JCM_6030_transcript_v001_04107-R1 ECAL|JCM_6030_transcript_v001_05898-R1 ECAL|JCM_6030_transcript_v001_08958-R1 ECAL|JCM_6030_transcript_v001_09721-R1 EMES|XP_016220261.1 EMES|XP_016220489.1 EMES|XP_016220788.1 EMES|XP_016221479.1 EMES|XP_016222038.1 EMES|XP_016222513.1 EMES|XP_016223246.1 EMES|XP_0162…
Cluster129: ANIG|XP_001392191.1 ANIG|XP_001400631.2 ANIG|XP_001402275.1 CALB|XP_713945.1 CALB|XP_716270.1 CALB|XP_720530.2 CGLA|XP_445289.1 CGLA|XP_445539.1 CGLA|XP_448116.1 ECAL|JCM_6030_transcript_v001_03623-R1 ECAL|JCM_6030_transcript_v001_06983-R1 ECAL|JCM_6030_transcript_v001_09975-R1 EGOS|NP_984925.2 EGOS|NP_985705.2 EGOS|NP_985735.2 EMES|XP_016220375.1 EMES|XP_016221714.1 EMES|XP_016225602…
Cluster130: ANIG|XP_001389947.1 ANIG|XP_001397071.1 ANIG|XP_001399118.1 CGLA|XP_445723.1 ECAL|JCM_6030_transcript_v001_03804-R1 ECAL|JCM_6030_transcript_v001_04597-R1 ECAL|JCM_6030_transcript_v001_09782-R1 ECAL|JCM_6030_transcript_v001_12093-R1 EGOS|NP_001342239.1 EGOS|NP_982414.1 EGOS|NP_983699.1 EGOS|NP_985238.1 EGOS|NP_985314.1 EGOS|NP_985984.1 EGOS|NP_986180.1 EMES|XP_016226194.1 EMES|XP_0162…
Cluster131: ANIG|XP_001389832.1 ANIG|XP_001402257.1 CALB|XP_719809.1 ECAL|JCM_6030_transcript_v001_03294-R1 ECAL|JCM_6030_transcript_v001_04082-R1 ECAL|JCM_6030_transcript_v001_04625-R1 ECAL|JCM_6030_transcript_v001_05637-R1 ECAL|JCM_6030_transcript_v001_06847-R1 ECAL|JCM_6030_transcript_v001_08359-R1 ECAL|JCM_6030_transcript_v001_11336-R1 EMES|XP_016220215.1 EMES|XP_016222144.1 EMES|XP_016226645…
Cluster132: ANIG|XP_001390737.2 ANIG|XP_001395702.2 CALB|XP_710344.2 ECAL|JCM_6030_transcript_v001_00309-R1 ECAL|JCM_6030_transcript_v001_00792-R1 ECAL|JCM_6030_transcript_v001_01528-R1 ECAL|JCM_6030_transcript_v001_02541-R1 ECAL|JCM_6030_transcript_v001_02646-R1 ECAL|JCM_6030_transcript_v001_03166-R1 ECAL|JCM_6030_transcript_v001_03812-R1 ECAL|JCM_6030_transcript_v001_05125-R1 ECAL|JCM_6030_tran…
Cluster133: PRAM|KAH7474623.1 PRAM|KAH7488298.1 PRAM|KAH7489236.1 PSOJ|XP_009517692.1 PSOJ|XP_009525037.1 PSOJ|XP_009525042.1 PSOJ|XP_009525043.1 PSOJ|XP_009525044.1 PSOJ|XP_009525100.1 PSOJ|XP_009525102.1 PSOJ|XP_009525112.1 PSOJ|XP_009525118.1 PSOJ|XP_009525119.1 PSOJ|XP_009525120.1 PSOJ|XP_009525127.1 PSOJ|XP_009525135.1 PSOJ|XP_009525136.1 PSOJ|XP_009525138.1 PSOJ|XP_009525140.1 PSOJ|XP_00952…
Cluster134: PSOJ|XP_009517691.1 PSOJ|XP_009520789.1 PSOJ|XP_009520791.1 PSOJ|XP_009520792.1 PSOJ|XP_009520912.1 PSOJ|XP_009520913.1 PSOJ|XP_009520916.1 PSOJ|XP_009520918.1 PSOJ|XP_009520919.1 PSOJ|XP_009520920.1 PSOJ|XP_009521944.1 PSOJ|XP_009521947.1 PSOJ|XP_009523623.1 PSOJ|XP_009524869.1 PSOJ|XP_009524873.1 PSOJ|XP_009527528.1 PSOJ|XP_009527531.1 PSOJ|XP_009527532.1 PSOJ|XP_009527533.1 PSOJ|XP…
Cluster135: SCER|NP_001268465.1 SCER|NP_009406.1 SCER|NP_009450.1 SCER|NP_009549.1 SCER|NP_009567.1 SCER|NP_009909.2 SCER|NP_011064.3 SCER|NP_011087.3 SCER|NP_012086.1 SCER|NP_012560.1 SCER|NP_012562.1 SCER|NP_013136.1 SCER|NP_013668.1 SCER|NP_013672.1 SCER|NP_013759.1 SCER|NP_013765.1 SCER|NP_058138.3 SCER|NP_058140.1 SCER|NP_058142.3 SCER|NP_058146.3 SCER|NP_058148.1 SCER|NP_058150.1 SCER|NP_05…
Cluster136: ANIG|XP_001390696.1 ANIG|XP_001392649.2 ANIG|XP_001393386.2 ANIG|XP_001396963.1 ANIG|XP_001398492.2 ANIG|XP_001400659.2 CALB|XP_710648.2 CALB|XP_719175.2 CALB|XP_723095.2 CGLA|XP_446740.1 ECAL|JCM_6030_transcript_v001_00610-R1 ECAL|JCM_6030_transcript_v001_04051-R1 ECAL|JCM_6030_transcript_v001_04751-R1 ECAL|JCM_6030_transcript_v001_05415-R1 ECAL|JCM_6030_transcript_v001_07092-R1 ECAL…
Cluster137: ANIG|XP_001390678.2 ANIG|XP_001393442.1 ANIG|XP_001398573.1 ANIG|XP_001400453.1 ANIG|XP_001401726.2 CALB|XP_019330958.1 CALB|XP_711295.1 CALB|XP_713822.1 CALB|XP_713823.2 CALB|XP_717639.2 CALB|XP_722492.2 CGLA|XP_445790.1 CGLA|XP_446949.1 CGLA|XP_448224.1 CGLA|XP_448225.1 ECAL|JCM_6030_transcript_v001_04678-R1 ECAL|JCM_6030_transcript_v001_05004-R1 ECAL|JCM_6030_transcript_v001_05733-…
Cluster138: ANIG|XP_001388595.1 ANIG|XP_001388621.1 ANIG|XP_001390445.1 ANIG|XP_001393003.2 ANIG|XP_001393629.1 ANIG|XP_001396118.1 ANIG|XP_001399415.1 ANIG|XP_001400698.2 ANIG|XP_001401343.1 CALB|XP_718818.1 CGLA|XP_448688.1 ECAL|JCM_6030_transcript_v001_00690-R1 ECAL|JCM_6030_transcript_v001_01701-R1 ECAL|JCM_6030_transcript_v001_08771-R1 ECAL|JCM_6030_transcript_v001_11271-R1 EGOS|NP_986411.1 …
Cluster139: ANIG|XP_001389127.1 ANIG|XP_001393705.1 ANIG|XP_001394701.1 ANIG|XP_001396412.1 CALB|XP_712608.1 CALB|XP_716017.2 CALB|XP_721487.1 CALB|XP_722522.1 CGLA|XP_448068.1 ECAL|JCM_6030_transcript_v001_00662-R1 ECAL|JCM_6030_transcript_v001_02147-R1 ECAL|JCM_6030_transcript_v001_03543-R1 ECAL|JCM_6030_transcript_v001_03643-R1 ECAL|JCM_6030_transcript_v001_04251-R1 ECAL|JCM_6030_transcript_v0…
Cluster140: ANIG|XP_001393952.1 ANIG|XP_001395113.2 ANIG|XP_001400707.1 ANIG|XP_003188694.1 CALB|XP_019330666.1 CGLA|XP_449881.1 ECAL|JCM_6030_transcript_v001_01570-R1 ECAL|JCM_6030_transcript_v001_03267-R1 ECAL|JCM_6030_transcript_v001_04250-R1 ECAL|JCM_6030_transcript_v001_05732-R1 ECAL|JCM_6030_transcript_v001_06461-R1 ECAL|JCM_6030_transcript_v001_07293-R1 ECAL|JCM_6030_transcript_v001_08086-…
Cluster141: ANIG|XP_001395507.2 ANIG|XP_001396023.1 ANIG|XP_001396372.1 ANIG|XP_001398634.1 ANIG|XP_001400970.1 ECAL|JCM_6030_transcript_v001_03487-R1 ECAL|JCM_6030_transcript_v001_07414-R1 ECAL|JCM_6030_transcript_v001_11176-R1 ECAL|JCM_6030_transcript_v001_11522-R1 ECAL|JCM_6030_transcript_v001_12541-R1 ECAL|JCM_6030_transcript_v001_13739-R1 EMES|XP_016221907.1 EMES|XP_016229218.1 ESPI|XP_01623…
Cluster142: ANIG|XP_001390518.1 ANIG|XP_001395155.2 ANIG|XP_001397564.1 CALB|XP_719082.1 CGLA|XP_447094.1 CGLA|XP_449955.1 ECAL|JCM_6030_transcript_v001_01356-R1 ECAL|JCM_6030_transcript_v001_10081-R1 ECAL|JCM_6030_transcript_v001_11991-R1 EMES|XP_016219566.1 EMES|XP_016225476.1 ESPI|XP_016233037.1 ESPI|XP_016233062.1 ESPI|XP_016238567.1 ESPI|XP_016239623.1 ETRE|rna-Etr01878.1 ETRE|rna-Etr02221.1…
Cluster143: ANIG|XP_001391296.1 ANIG|XP_001396559.1 CALB|XP_713784.2 CALB|XP_716261.1 CALB|XP_723439.2 CGLA|XP_445235.1 CGLA|XP_445462.1 CGLA|XP_446409.1 CGLA|XP_447515.1 ECAL|JCM_6030_transcript_v001_00204-R1 ECAL|JCM_6030_transcript_v001_05843-R1 ECAL|JCM_6030_transcript_v001_13703-R1 EGOS|NP_983219.1 EGOS|NP_983859.1 EGOS|NP_984755.2 EMES|XP_016222359.1 EMES|XP_016224156.1 EMES|XP_016229678.1 …
Cluster144: ANIG|XP_001390135.2 ANIG|XP_001398045.2 ANIG|XP_001399795.2 CALB|XP_715558.2 ECAL|JCM_6030_transcript_v001_00175-R1 ECAL|JCM_6030_transcript_v001_05086-R1 ECAL|JCM_6030_transcript_v001_12034-R1 EMES|XP_016222553.1 EMES|XP_016227470.1 ESPI|XP_016230427.1 ESPI|XP_016232333.1 ESPI|XP_016239207.1 ETRE|rna-Etr05626.1 ETRE|rna-Etr06523.1 ETRE|rna-Etr09404.1 LBIC|XP_001876710.1 LBIC|XP_00187…
Cluster145: LBIC|XP_001874812.1 LBIC|XP_001875033.1 LBIC|XP_001877009.1 LBIC|XP_001877619.1 LBIC|XP_001880500.1 LBIC|XP_001881893.1 LBIC|XP_001882110.1 LBIC|XP_001882111.1 LBIC|XP_001882112.1 LBIC|XP_001882115.1 LBIC|XP_001882116.1 LBIC|XP_001882117.1 LBIC|XP_001882120.1 LBIC|XP_001882121.1 LBIC|XP_001882122.1 LBIC|XP_001882127.1 LBIC|XP_001882128.1 LBIC|XP_001882132.1 LBIC|XP_001882133.1 LBIC|XP…
Cluster146: ANIG|XP_001393517.2 ANIG|XP_001394005.2 ANIG|XP_001394241.2 ANIG|XP_001400481.2 ECAL|JCM_6030_transcript_v001_02289-R1 ECAL|JCM_6030_transcript_v001_02620-R1 ECAL|JCM_6030_transcript_v001_07897-R1 ECAL|JCM_6030_transcript_v001_08291-R1 ECAL|JCM_6030_transcript_v001_09578-R1 ECAL|JCM_6030_transcript_v001_11726-R1 ECAL|JCM_6030_transcript_v001_12481-R1 ECAL|JCM_6030_transcript_v001_1308…
Cluster147: ANIG|XP_001390109.2 ANIG|XP_001393953.1 ANIG|XP_001395389.2 ANIG|XP_001395837.1 ECAL|JCM_6030_transcript_v001_00963-R1 ECAL|JCM_6030_transcript_v001_02093-R1 ECAL|JCM_6030_transcript_v001_04213-R1 ECAL|JCM_6030_transcript_v001_09284-R1 ECAL|JCM_6030_transcript_v001_09469-R1 ECAL|JCM_6030_transcript_v001_11093-R1 ECAL|JCM_6030_transcript_v001_11169-R1 ECAL|JCM_6030_transcript_v001_1122…
Cluster148: ANIG|XP_001389847.1 ANIG|XP_001398382.1 ANIG|XP_001399427.2 ANIG|XP_001400842.2 CALB|XP_717649.1 CALB|XP_721905.2 CGLA|XP_447590.1 CGLA|XP_447774.1 ECAL|JCM_6030_transcript_v001_03061-R1 ECAL|JCM_6030_transcript_v001_03320-R1 ECAL|JCM_6030_transcript_v001_04455-R1 EGOS|NP_982625.2 EGOS|NP_982914.1 EGOS|NP_984892.1 EMES|XP_016228301.1 EMES|XP_016229502.1 ESPI|XP_016231236.1 ESPI|XP_016…
Cluster149: ANIG|XP_001388959.2 ANIG|XP_001402386.2 CALB|XP_710366.1 CALB|XP_710367.1 CALB|XP_714456.1 CALB|XP_714832.2 CGLA|XP_445132.1 CGLA|XP_446967.1 CGLA|XP_447233.1 CGLA|XP_448731.1 ECAL|JCM_6030_transcript_v001_01981-R1 EMES|XP_016220735.1 ESPI|XP_016231974.1 ESPI|XP_016235399.1 ETRE|rna-Etr08221.1 LBIC|XP_001881909.1 LBIC|XP_001882716.1 PRAM|KAH7459569.1 PRAM|KAH7459571.1 PRAM|KAH7462608.…
Cluster150: ANIG|XP_001389101.2 ANIG|XP_001390423.1 ANIG|XP_001395342.2 ANIG|XP_001397387.2 ECAL|JCM_6030_transcript_v001_02037-R1 ECAL|JCM_6030_transcript_v001_02166-R1 ECAL|JCM_6030_transcript_v001_03736-R1 ECAL|JCM_6030_transcript_v001_05439-R1 ECAL|JCM_6030_transcript_v001_06291-R1 ECAL|JCM_6030_transcript_v001_06383-R1 ECAL|JCM_6030_transcript_v001_06880-R1 ECAL|JCM_6030_transcript_v001_0749…
Cluster151: ANIG|XP_001389166.2 ANIG|XP_001397178.2 CALB|XP_715235.1 CALB|XP_722496.1 CGLA|XP_445613.1 CGLA|XP_445614.1 CGLA|XP_447403.1 CGLA|XP_448092.1 CGLA|XP_449822.1 ECAL|JCM_6030_transcript_v001_03464-R1 ECAL|JCM_6030_transcript_v001_12870-R1 EGOS|NP_982640.1 EGOS|NP_982641.1 EGOS|NP_984164.1 EMES|XP_016220517.1 EMES|XP_016224943.1 ESPI|XP_016233139.1 ESPI|XP_016241271.1 ETRE|rna-Etr04897.1…
Cluster152: ANIG|XP_001396001.1 ANIG|XP_001396404.2 ANIG|XP_001398474.2 CALB|XP_719099.2 CALB|XP_719425.1 CGLA|XP_449126.1 ECAL|JCM_6030_transcript_v001_00021-R1 ECAL|JCM_6030_transcript_v001_00349-R1 ECAL|JCM_6030_transcript_v001_01016-R1 ECAL|JCM_6030_transcript_v001_03080-R1 ECAL|JCM_6030_transcript_v001_05275-R1 ECAL|JCM_6030_transcript_v001_08363-R1 ECAL|JCM_6030_transcript_v001_08442-R1 ECA…
Cluster153: ANIG|XP_001390382.2 ANIG|XP_001397151.1 ANIG|XP_001401491.1 CALB|XP_019330890.1 CALB|XP_714464.1 CALB|XP_716624.1 CALB|XP_719134.2 CGLA|XP_445071.1 CGLA|XP_448831.1 CGLA|XP_449325.1 ECAL|JCM_6030_transcript_v001_01935-R1 ECAL|JCM_6030_transcript_v001_03565-R1 ECAL|JCM_6030_transcript_v001_06348-R1 EGOS|NP_982823.2 EGOS|NP_985904.1 EGOS|NP_986408.2 EMES|XP_016220272.1 EMES|XP_016223271…
Cluster154: ANIG|XP_001392704.2 ANIG|XP_001394191.1 CALB|XP_718654.1 CALB|XP_721751.1 CGLA|XP_446344.1 CGLA|XP_448110.1 ECAL|JCM_6030_transcript_v001_01685-R1 ECAL|JCM_6030_transcript_v001_06321-R1 ECAL|JCM_6030_transcript_v001_12888-R1 EGOS|NP_984202.2 EGOS|NP_986045.2 EMES|XP_016223800.1 EMES|XP_016224935.1 EMES|XP_016229741.1 ESPI|XP_016231046.1 ESPI|XP_016236693.1 ESPI|XP_016241262.1 ETRE|rna…
Cluster155: LBIC|XP_001874469.1 LBIC|XP_001875598.1 LBIC|XP_001875599.1 LBIC|XP_001876027.1 LBIC|XP_001877285.1 LBIC|XP_001877286.1 LBIC|XP_001877610.1 LBIC|XP_001878141.1 LBIC|XP_001878862.1 LBIC|XP_001880534.1 LBIC|XP_001880635.1 LBIC|XP_001881896.1 LBIC|XP_001882572.1 LBIC|XP_001882891.1 LBIC|XP_001882892.1 LBIC|XP_001882893.1 LBIC|XP_001882894.1 LBIC|XP_001883113.1 LBIC|XP_001883114.1 LBIC|XP…
Cluster156: ANIG|XP_001391057.2 ANIG|XP_001393431.1 ANIG|XP_001396057.1 ANIG|XP_001399205.2 CALB|XP_718469.1 CGLA|XP_447411.1 ECAL|JCM_6030_transcript_v001_02386-R1 ECAL|JCM_6030_transcript_v001_03271-R1 ECAL|JCM_6030_transcript_v001_05102-R1 ECAL|JCM_6030_transcript_v001_06691-R1 ECAL|JCM_6030_transcript_v001_07243-R1 ECAL|JCM_6030_transcript_v001_07842-R1 ECAL|JCM_6030_transcript_v001_08147-R1 …
Cluster157: ANIG|XP_001392341.2 ANIG|XP_001393565.1 ANIG|XP_001395222.2 CALB|XP_711304.1 CALB|XP_711828.1 CALB|XP_711829.1 CALB|XP_716704.1 CGLA|XP_445122.1 CGLA|XP_449833.1 ECAL|JCM_6030_transcript_v001_04487-R1 ECAL|JCM_6030_transcript_v001_09142-R1 EGOS|NP_985667.1 EGOS|NP_986115.2 EMES|XP_016220591.1 EMES|XP_016226096.1 ESPI|XP_016233032.1 ESPI|XP_016237999.1 ETRE|rna-Etr09733.1 LBIC|XP_00187…
Cluster158: ANIG|XP_001389014.1 ANIG|XP_001395204.2 ANIG|XP_001395428.2 ANIG|XP_001396344.1 ANIG|XP_001397311.1 ANIG|XP_001397939.2 ANIG|XP_001400072.2 ANIG|XP_001400529.2 ANIG|XP_001400936.1 ANIG|XP_001401009.2 ANIG|XP_001402409.2 ANIG|XP_003188627.1 ECAL|JCM_6030_transcript_v001_02104-R1 ECAL|JCM_6030_transcript_v001_05393-R1 ECAL|JCM_6030_transcript_v001_06635-R1 ECAL|JCM_6030_transcript_v001_…
Cluster159: ANIG|XP_001388849.2 ANIG|XP_001396995.1 CALB|XP_720488.2 CGLA|XP_449305.1 ECAL|JCM_6030_transcript_v001_06342-R1 ECAL|JCM_6030_transcript_v001_11011-R1 EGOS|NP_986742.1 EMES|XP_016228184.1 EMES|XP_016229109.1 ESPI|XP_016235008.1 ESPI|XP_016236191.1 ETRE|rna-Etr00594.1 ETRE|rna-Etr00880.1 ETRE|rna-Etr03026.1 ETRE|rna-Etr04688.1 ETRE|rna-Etr09800.1 LBIC|XP_001878572.1 LBIC|XP_001886662.…
Cluster160: ANIG|XP_001396389.1 ECAL|JCM_6030_transcript_v001_05771-R1 EMES|XP_016220598.1 ESPI|XP_016236771.1 ESPI|XP_016237090.1 ETRE|rna-Etr06383.1 LBIC|XP_001880517.1 LBIC|XP_001884880.1 LBIC|XP_001884883.1 LBIC|XP_001884884.1 LBIC|XP_001884886.1 LBIC|XP_001884967.1 LBIC|XP_001884992.1 LBIC|XP_001890660.1 PRAM|KAH7460677.1 PRAM|KAH7469309.1 PRAM|KAH7472373.1 PRAM|KAH7472377.1 PRAM|KAH7472378.…
Cluster161: ANIG|XP_001396506.2 ANIG|XP_001400455.1 CALB|XP_719427.1 CALB|XP_721891.2 ECAL|JCM_6030_transcript_v001_01688-R1 ECAL|JCM_6030_transcript_v001_03151-R1 ECAL|JCM_6030_transcript_v001_07966-R1 ECAL|JCM_6030_transcript_v001_12442-R1 EMES|XP_016220090.1 EMES|XP_016221300.1 EMES|XP_016223798.1 EMES|XP_016224530.1 EMES|XP_016226353.1 ESPI|XP_016230742.1 ESPI|XP_016231048.1 ESPI|XP_016232599…
Cluster162: ANIG|XP_001393023.2 ANIG|XP_001394072.2 ANIG|XP_001397020.2 ANIG|XP_001399929.2 ANIG|XP_001402388.2 ECAL|JCM_6030_transcript_v001_02477-R1 ECAL|JCM_6030_transcript_v001_04587-R1 ECAL|JCM_6030_transcript_v001_07593-R1 ECAL|JCM_6030_transcript_v001_13023-R1 EMES|XP_016219796.1 EMES|XP_016220961.1 EMES|XP_016221061.1 EMES|XP_016223572.1 EMES|XP_016223785.1 ESPI|XP_016231513.1 ESPI|XP_016…
Cluster163: ANIG|XP_001392576.1 ANIG|XP_001394348.1 ANIG|XP_001400197.1 ANIG|XP_001402197.2 ECAL|JCM_6030_transcript_v001_01571-R1 ECAL|JCM_6030_transcript_v001_05599-R1 ECAL|JCM_6030_transcript_v001_07992-R1 ECAL|JCM_6030_transcript_v001_08428-R1 ECAL|JCM_6030_transcript_v001_09082-R1 ECAL|JCM_6030_transcript_v001_09110-R1 ECAL|JCM_6030_transcript_v001_10389-R1 EMES|XP_016223446.1 EMES|XP_016225…
Cluster164: CALB|XP_715025.1 CGLA|XP_446698.1 ECAL|JCM_6030_transcript_v001_07818-R1 ECAL|JCM_6030_transcript_v001_12977-R1 EGOS|NP_985651.1 EMES|XP_016225950.1 EMES|XP_016227837.1 ESPI|XP_016230654.1 ESPI|XP_016231271.1 ESPI|XP_016237716.1 ETRE|rna-Etr01516.1 ETRE|rna-Etr03460.1 ETRE|rna-Etr08070.1 LBIC|XP_001874585.1 LBIC|XP_001874586.1 LBIC|XP_001875183.1 LBIC|XP_001875184.1 LBIC|XP_001875192.…
Cluster165: PRAM|KAH7480051.1 PRAM|KAH7482252.1 PSOJ|XP_009516526.1 PSOJ|XP_009517020.1 PSOJ|XP_009518236.1 PSOJ|XP_009522478.1 PSOJ|XP_009522479.1 PSOJ|XP_009527482.1 PSOJ|XP_009527836.1 PSOJ|XP_009527968.1 PSOJ|XP_009527980.1 PSOJ|XP_009533633.1 PSOJ|XP_009538066.1 PSOJ|XP_009539002.1 PSOJ|XP_009539010.1 PSOJ|XP_009539011.1 PSOJ|XP_009539013.1 PSOJ|XP_009539028.1 PSOJ|XP_009539030.1 PSOJ|XP_009…
Cluster166: ANIG|XP_001390511.2 ANIG|XP_001391636.1 ANIG|XP_001393717.1 ANIG|XP_001400695.2 ANIG|XP_003188863.1 CALB|XP_716433.1 CALB|XP_717009.1 CALB|XP_717760.2 CGLA|XP_447459.1 CGLA|XP_448213.1 ECAL|JCM_6030_transcript_v001_03948-R1 ECAL|JCM_6030_transcript_v001_07240-R1 ECAL|JCM_6030_transcript_v001_08266-R1 EGOS|NP_982794.2 EGOS|NP_984671.1 EMES|XP_016221935.1 EMES|XP_016227868.1 EMES|XP_016…
Cluster167: ANIG|XP_001390546.2 ANIG|XP_001398498.2 ANIG|XP_001398963.1 ANIG|XP_001400756.1 CALB|XP_019330902.1 CALB|XP_721340.1 CGLA|XP_447252.1 CGLA|XP_447913.1 ECAL|JCM_6030_transcript_v001_02378-R1 ECAL|JCM_6030_transcript_v001_03143-R1 ECAL|JCM_6030_transcript_v001_08117-R1 ECAL|JCM_6030_transcript_v001_09054-R1 ECAL|JCM_6030_transcript_v001_09116-R1 ECAL|JCM_6030_transcript_v001_10740-R1 EG…
Cluster168: ANIG|XP_001389375.1 ANIG|XP_001397262.2 CALB|XP_710306.1 CALB|XP_711582.2 CALB|XP_720424.2 ECAL|JCM_6030_transcript_v001_01416-R1 ECAL|JCM_6030_transcript_v001_08515-R1 ECAL|JCM_6030_transcript_v001_10563-R1 EMES|XP_016222716.1 EMES|XP_016224536.1 EMES|XP_016226676.1 ESPI|XP_016232622.1 ESPI|XP_016235088.1 ESPI|XP_016241846.1 ETRE|rna-Etr05039.1 ETRE|rna-Etr06119.1 ETRE|rna-Etr08324.1…
Cluster169: ANIG|XP_001395315.2 ANIG|XP_001397304.1 ECAL|JCM_6030_transcript_v001_01734-R1 ECAL|JCM_6030_transcript_v001_01951-R1 ECAL|JCM_6030_transcript_v001_03047-R1 ECAL|JCM_6030_transcript_v001_03489-R1 ECAL|JCM_6030_transcript_v001_04603-R1 ECAL|JCM_6030_transcript_v001_05205-R1 ECAL|JCM_6030_transcript_v001_06073-R1 ECAL|JCM_6030_transcript_v001_07029-R1 ECAL|JCM_6030_transcript_v001_08143…
Cluster170: ANIG|XP_001391229.2 ANIG|XP_001396129.2 ANIG|XP_001402450.2 ECAL|JCM_6030_transcript_v001_00011-R1 ECAL|JCM_6030_transcript_v001_01525-R1 ECAL|JCM_6030_transcript_v001_02036-R1 ECAL|JCM_6030_transcript_v001_02070-R1 ECAL|JCM_6030_transcript_v001_02079-R1 ECAL|JCM_6030_transcript_v001_04351-R1 ECAL|JCM_6030_transcript_v001_05105-R1 ECAL|JCM_6030_transcript_v001_06639-R1 ECAL|JCM_6030_t…
Cluster171: ANIG|XP_001397219.2 CALB|XP_717957.1 CALB|XP_719897.2 CGLA|XP_445056.1 CGLA|XP_445524.1 ECAL|JCM_6030_transcript_v001_05039-R1 ECAL|JCM_6030_transcript_v001_10527-R1 EGOS|NP_983899.1 EGOS|NP_986730.1 EMES|XP_016222165.1 EMES|XP_016225586.1 ESPI|XP_016235881.1 ESPI|XP_016241245.1 ETRE|rna-Etr08656.1 LBIC|XP_001875187.1 LBIC|XP_001875846.1 LBIC|XP_001875850.1 PRAM|KAH7476843.1 PRAM|KAH7…
Cluster172: ANIG|XP_001391019.2 ANIG|XP_001391270.1 ANIG|XP_001397478.1 ANIG|XP_001397946.2 ANIG|XP_001399160.1 ANIG|XP_001402535.4 ECAL|JCM_6030_transcript_v001_00577-R1 ECAL|JCM_6030_transcript_v001_00614-R1 ECAL|JCM_6030_transcript_v001_02908-R1 ECAL|JCM_6030_transcript_v001_03474-R1 ECAL|JCM_6030_transcript_v001_04009-R1 ECAL|JCM_6030_transcript_v001_04011-R1 ECAL|JCM_6030_transcript_v001_067…
Cluster173: ANIG|XP_001390716.1 ANIG|XP_001394486.2 CALB|XP_718061.2 CALB|XP_721729.1 CALB|XP_721732.1 CGLA|XP_444930.1 ECAL|JCM_6030_transcript_v001_03318-R1 ECAL|JCM_6030_transcript_v001_03775-R1 ECAL|JCM_6030_transcript_v001_05541-R1 ECAL|JCM_6030_transcript_v001_06805-R1 ECAL|JCM_6030_transcript_v001_09427-R1 ECAL|JCM_6030_transcript_v001_09431-R1 EGOS|NP_985214.2 EMES|XP_016219984.1 EMES|XP_…
Cluster174: ANIG|XP_001392178.1 ANIG|XP_001398937.1 CALB|XP_711354.1 CALB|XP_719021.1 CALB|XP_721347.1 CALB|XP_721348.2 CGLA|XP_002999578.1 CGLA|XP_447447.1 ECAL|JCM_6030_transcript_v001_03647-R1 ECAL|JCM_6030_transcript_v001_06153-R1 EGOS|NP_984877.2 EGOS|NP_986258.1 EMES|XP_016219652.1 EMES|XP_016220503.1 ESPI|XP_016233156.1 ESPI|XP_016236220.1 ETRE|rna-Etr00365.1 LBIC|XP_001877828.1 PRAM|KAH74…
Cluster175: LBIC|XP_001873660.1 LBIC|XP_001875855.1 LBIC|XP_001878024.1 LBIC|XP_001878075.1 LBIC|XP_001879334.1 LBIC|XP_001880472.1 LBIC|XP_001880872.1 LBIC|XP_001880884.1 LBIC|XP_001881183.1 LBIC|XP_001881524.1 LBIC|XP_001882283.1 LBIC|XP_001882336.1 LBIC|XP_001882503.1 LBIC|XP_001883564.1 LBIC|XP_001884919.1 LBIC|XP_001885290.1 LBIC|XP_001885521.1 LBIC|XP_001885967.1 LBIC|XP_001886399.1 LBIC|XP…
Cluster176: ANIG|XP_001391072.2 ANIG|XP_001393602.1 ANIG|XP_001398199.1 CALB|XP_717767.1 ECAL|JCM_6030_transcript_v001_00305-R1 ECAL|JCM_6030_transcript_v001_00712-R1 ECAL|JCM_6030_transcript_v001_03853-R1 ECAL|JCM_6030_transcript_v001_06746-R1 ECAL|JCM_6030_transcript_v001_06921-R1 ECAL|JCM_6030_transcript_v001_08238-R1 ECAL|JCM_6030_transcript_v001_09322-R1 ECAL|JCM_6030_transcript_v001_09802-R…
Cluster177: ANIG|XP_001391470.1 ANIG|XP_001393694.1 CALB|XP_714833.1 CALB|XP_715244.1 CALB|XP_718621.1 CALB|XP_718622.1 CGLA|XP_445129.1 CGLA|XP_445804.1 CGLA|XP_449237.1 CGLA|XP_449346.1 ECAL|JCM_6030_transcript_v001_01183-R1 EGOS|NP_982610.2 EGOS|NP_983415.1 EMES|XP_016222879.1 ESPI|XP_016240839.1 ETRE|rna-Etr02193.1 ETRE|rna-Etr11232.1 LBIC|XP_001882545.1 LBIC|XP_001888817.1 PRAM|KAH7460793.1 …
Cluster178: ANIG|XP_001392749.1 ANIG|XP_001395501.2 ANIG|XP_001400753.1 ANIG|XP_003188637.1 CALB|XP_710482.1 CALB|XP_710954.2 CALB|XP_711430.2 CALB|XP_711433.1 CALB|XP_716009.1 CALB|XP_721834.2 CALB|XP_721919.1 CGLA|XP_446335.1 ECAL|JCM_6030_transcript_v001_00774-R1 ECAL|JCM_6030_transcript_v001_05224-R1 ECAL|JCM_6030_transcript_v001_06314-R1 ECAL|JCM_6030_transcript_v001_06863-R1 ECAL|JCM_6030_t…
Cluster179: ANIG|XP_001395874.1 ANIG|XP_001399679.1 ANIG|XP_001401870.1 CALB|XP_712601.2 CALB|XP_721838.2 CGLA|XP_447780.1 CGLA|XP_449026.1 CGLA|XP_449426.1 ECAL|JCM_6030_transcript_v001_13974-R1 EGOS|NP_001342256.1 EGOS|NP_984045.1 EGOS|NP_984046.1 EGOS|NP_984054.1 EGOS|NP_984056.2 EGOS|NP_984404.1 EGOS|NP_984784.1 EGOS|NP_986460.1 EGOS|NP_986852.2 EMES|XP_016221831.1 EMES|XP_016222907.1 ESPI|XP…
Cluster180: ANIG|XP_001398259.2 PRAM|KAH7460744.1 PRAM|KAH7460745.1 PRAM|KAH7476185.1 PRAM|KAH7478882.1 PRAM|KAH7478883.1 PRAM|KAH7478884.1 PRAM|KAH7478957.1 PRAM|KAH7478958.1 PRAM|KAH7478959.1 PRAM|KAH7479148.1 PRAM|KAH7481808.1 PRAM|KAH7481983.1 PRAM|KAH7481984.1 PRAM|KAH7481985.1 PRAM|KAH7482211.1 PRAM|KAH7488056.1 PRAM|KAH7488818.1 PRAM|KAH7488819.1 PRAM|KAH7488820.1 PRAM|KAH7489030.1 PSOJ|XP…
Cluster181: ANIG|XP_001390524.1 ANIG|XP_001394825.2 ECAL|JCM_6030_transcript_v001_03346-R1 ECAL|JCM_6030_transcript_v001_04010-R1 ECAL|JCM_6030_transcript_v001_04036-R1 ECAL|JCM_6030_transcript_v001_04568-R1 ECAL|JCM_6030_transcript_v001_08144-R1 ECAL|JCM_6030_transcript_v001_08342-R1 ECAL|JCM_6030_transcript_v001_08427-R1 ECAL|JCM_6030_transcript_v001_08495-R1 ECAL|JCM_6030_transcript_v001_09172…
Cluster182: LBIC|XP_001874978.1 LBIC|XP_001876005.1 LBIC|XP_001878398.1 LBIC|XP_001879059.1 LBIC|XP_001879262.1 LBIC|XP_001879364.1 LBIC|XP_001880157.1 LBIC|XP_001880158.1 LBIC|XP_001881450.1 LBIC|XP_001881459.1 LBIC|XP_001883068.1 LBIC|XP_001883069.1 LBIC|XP_001883228.1 LBIC|XP_001883651.1 LBIC|XP_001883832.1 LBIC|XP_001884580.1 LBIC|XP_001884776.1 LBIC|XP_001885035.1 LBIC|XP_001885216.1 LBIC|XP…
Cluster183: PRAM|KAH7477299.1 PRAM|KAH7477300.1 PRAM|KAH7480021.1 PSOJ|XP_009518385.1 PSOJ|XP_009519342.1 PSOJ|XP_009519758.1 PSOJ|XP_009519759.1 PSOJ|XP_009521766.1 PSOJ|XP_009522876.1 PSOJ|XP_009522883.1 PSOJ|XP_009522886.1 PSOJ|XP_009522887.1 PSOJ|XP_009522892.1 PSOJ|XP_009522893.1 PSOJ|XP_009523965.1 PSOJ|XP_009525293.1 PSOJ|XP_009525300.1 PSOJ|XP_009525301.1 PSOJ|XP_009530323.1 PSOJ|XP_00953…
Cluster184: PSOJ|XP_009514439.1 PSOJ|XP_009514913.1 PSOJ|XP_009515088.1 PSOJ|XP_009515181.1 PSOJ|XP_009517434.1 PSOJ|XP_009518296.1 PSOJ|XP_009518306.1 PSOJ|XP_009518708.1 PSOJ|XP_009519454.1 PSOJ|XP_009519925.1 PSOJ|XP_009522314.1 PSOJ|XP_009522884.1 PSOJ|XP_009523057.1 PSOJ|XP_009523530.1 PSOJ|XP_009523852.1 PSOJ|XP_009524247.1 PSOJ|XP_009524381.1 PSOJ|XP_009524831.1 PSOJ|XP_009525481.1 PSOJ|XP…
Cluster185: ANIG|XP_001399936.2 ANIG|XP_001401034.1 ANIG|XP_003188781.1 ANIG|XP_003188884.1 CALB|XP_019330619.1 CALB|XP_019330835.1 CALB|XP_019330956.1 CALB|XP_714450.1 CGLA|XP_002999603.1 CGLA|XP_448119.1 ECAL|JCM_6030_transcript_v001_08605-R1 ECAL|JCM_6030_transcript_v001_10464-R1 EGOS|NP_983380.1 EGOS|NP_983481.1 EGOS|NP_986274.1 EMES|XP_016224197.1 EMES|XP_016225482.1 EMES|XP_016229248.1 ESPI…
Cluster186: ANIG|XP_001390795.2 ANIG|XP_001391409.2 ANIG|XP_001396519.2 ANIG|XP_001397045.1 ANIG|XP_001398065.1 ANIG|XP_001398698.2 ANIG|XP_001400934.1 CALB|XP_714261.1 CALB|XP_718647.1 CGLA|XP_445754.1 ECAL|JCM_6030_transcript_v001_01257-R1 ECAL|JCM_6030_transcript_v001_02839-R1 ECAL|JCM_6030_transcript_v001_09915-R1 ECAL|JCM_6030_transcript_v001_13125-R1 EGOS|NP_983911.1 EMES|XP_016222237.1 EME…
Cluster187: ANIG|XP_001388670.1 ANIG|XP_001390611.1 ANIG|XP_001391506.1 CALB|XP_019331063.1 CALB|XP_714405.2 CGLA|XP_445167.1 CGLA|XP_445824.1 ECAL|JCM_6030_transcript_v001_02969-R1 ECAL|JCM_6030_transcript_v001_04719-R1 ECAL|JCM_6030_transcript_v001_11712-R1 EGOS|NP_983834.2 EGOS|NP_986011.1 EMES|XP_016222836.1 EMES|XP_016223337.1 EMES|XP_016224825.1 ESPI|XP_016236796.1 ESPI|XP_016241116.1 ESPI|…
Cluster188: ANIG|XP_001392409.2 ANIG|XP_001393118.2 ANIG|XP_001394122.2 ANIG|XP_001394202.2 ANIG|XP_001394841.2 ANIG|XP_001394884.2 ANIG|XP_001396538.2 ANIG|XP_001397042.2 ANIG|XP_001398729.1 ANIG|XP_001402310.2 ECAL|JCM_6030_transcript_v001_02003-R1 ECAL|JCM_6030_transcript_v001_06570-R1 ECAL|JCM_6030_transcript_v001_08817-R1 ECAL|JCM_6030_transcript_v001_11214-R1 ECAL|JCM_6030_transcript_v001_1…
Cluster189: ANIG|XP_001390047.2 ANIG|XP_001391873.1 ANIG|XP_001392585.2 ANIG|XP_001395183.2 ANIG|XP_001396998.2 CALB|XP_711294.1 CALB|XP_720363.1 CALB|XP_721414.1 ECAL|JCM_6030_transcript_v001_02552-R1 ECAL|JCM_6030_transcript_v001_04769-R1 ECAL|JCM_6030_transcript_v001_05232-R1 ECAL|JCM_6030_transcript_v001_08715-R1 ECAL|JCM_6030_transcript_v001_09839-R1 ECAL|JCM_6030_transcript_v001_13156-R1 EM…
Cluster190: ANIG|XP_001390353.2 ANIG|XP_001395904.2 CALB|XP_713796.1 CALB|XP_715699.1 CALB|XP_720615.2 CGLA|XP_448474.1 CGLA|XP_448591.1 CGLA|XP_449733.1 ECAL|JCM_6030_transcript_v001_01209-R1 ECAL|JCM_6030_transcript_v001_08345-R1 EGOS|NP_982913.1 EGOS|NP_984631.1 EGOS|NP_986244.1 EMES|XP_016222850.1 EMES|XP_016228121.1 ESPI|XP_016231701.1 ESPI|XP_016240773.1 ETRE|rna-Etr03035.1 ETRE|rna-Etr1124…
Cluster191: ANIG|XP_001391145.1 ANIG|XP_001394860.1 ANIG|XP_001397481.2 ECAL|JCM_6030_transcript_v001_11221-R1 ECAL|JCM_6030_transcript_v001_13806-R1 EMES|XP_016219573.1 EMES|XP_016220048.1 EMES|XP_016220269.1 ETRE|rna-Etr00253.1 ETRE|rna-Etr06627.1 ETRE|rna-Etr08553.1 LBIC|XP_001880324.1 LBIC|XP_001880544.1 LBIC|XP_001881822.1 LBIC|XP_001885453.1 LBIC|XP_001888930.1 LBIC|XP_001888990.1 LBIC|XP_0…
Cluster192: ANIG|XP_001391412.1 ANIG|XP_001397842.1 ANIG|XP_001401598.1 CALB|XP_715252.1 ECAL|JCM_6030_transcript_v001_06101-R1 ECAL|JCM_6030_transcript_v001_06986-R1 ECAL|JCM_6030_transcript_v001_07143-R1 ECAL|JCM_6030_transcript_v001_09050-R1 ECAL|JCM_6030_transcript_v001_13310-R1 EMES|XP_016221133.1 EMES|XP_016221226.1 EMES|XP_016223872.1 EMES|XP_016225614.1 EMES|XP_016226113.1 EMES|XP_0162276…
Cluster193: ECAL|JCM_6030_transcript_v001_00948-R1 ECAL|JCM_6030_transcript_v001_00968-R1 ECAL|JCM_6030_transcript_v001_01066-R1 ECAL|JCM_6030_transcript_v001_01121-R1 ECAL|JCM_6030_transcript_v001_01472-R1 ECAL|JCM_6030_transcript_v001_01900-R1 ECAL|JCM_6030_transcript_v001_02229-R1 ECAL|JCM_6030_transcript_v001_02354-R1 ECAL|JCM_6030_transcript_v001_03692-R1 ECAL|JCM_6030_transcript_v001_04606-…
Cluster194: PRAM|KAH7485139.1 PSOJ|XP_009518560.1 PSOJ|XP_009521941.1 PSOJ|XP_009522219.1 PSOJ|XP_009522225.1 PSOJ|XP_009522227.1 PSOJ|XP_009522231.1 PSOJ|XP_009522233.1 PSOJ|XP_009522236.1 PSOJ|XP_009522250.1 PSOJ|XP_009522272.1 PSOJ|XP_009522278.1 PSOJ|XP_009526344.1 PSOJ|XP_009526516.1 PSOJ|XP_009527249.1 PSOJ|XP_009527250.1 PSOJ|XP_009527262.1 PSOJ|XP_009527273.1 PSOJ|XP_009527275.1 PSOJ|XP_0…
Cluster195: ANIG|XP_001389866.1 ANIG|XP_001396966.1 ANIG|XP_001397928.1 ANIG|XP_001398574.2 ANIG|XP_001401341.1 ANIG|XP_001401637.1 ANIG|XP_001402451.1 ECAL|JCM_6030_transcript_v001_01512-R1 ECAL|JCM_6030_transcript_v001_04626-R1 ECAL|JCM_6030_transcript_v001_05050-R1 ECAL|JCM_6030_transcript_v001_05500-R1 ECAL|JCM_6030_transcript_v001_06849-R1 EMES|XP_016223861.1 EMES|XP_016226934.1 ESPI|XP_0162…
Cluster196: ANIG|XP_001388809.1 ANIG|XP_001395612.2 ANIG|XP_001395770.1 ANIG|XP_001398596.2 CALB|XP_713358.1 CALB|XP_713591.2 CALB|XP_715006.2 CALB|XP_722221.1 CALB|XP_723128.2 CGLA|XP_448362.1 ECAL|JCM_6030_transcript_v001_00449-R1 ECAL|JCM_6030_transcript_v001_03604-R1 ECAL|JCM_6030_transcript_v001_04277-R1 ECAL|JCM_6030_transcript_v001_06267-R1 ECAL|JCM_6030_transcript_v001_07900-R1 ECAL|JCM_6…
Cluster197: ANIG|XP_001388840.2 ANIG|XP_001391935.2 ANIG|XP_001395377.2 CALB|XP_711142.1 CALB|XP_713085.1 CGLA|XP_445240.1 CGLA|XP_446110.1 CGLA|XP_447006.1 CGLA|XP_448315.1 ECAL|JCM_6030_transcript_v001_01352-R1 ECAL|JCM_6030_transcript_v001_14024-R1 EGOS|NP_985190.2 EGOS|NP_985497.1 EGOS|NP_985713.2 EMES|XP_016221455.1 EMES|XP_016226267.1 ESPI|XP_016237212.1 ESPI|XP_016237799.1 ETRE|rna-Etr0319…
Cluster198: ANIG|XP_001389339.2 ANIG|XP_001392709.2 CALB|XP_019330671.1 CALB|XP_716066.1 CALB|XP_721791.1 CGLA|XP_445248.1 CGLA|XP_447665.1 CGLA|XP_447820.1 ECAL|JCM_6030_transcript_v001_06330-R1 ECAL|JCM_6030_transcript_v001_08288-R1 EGOS|NP_983998.1 EGOS|NP_985508.1 EGOS|NP_986084.1 EMES|XP_016227879.1 EMES|XP_016229559.1 ESPI|XP_016231322.1 ESPI|XP_016236193.1 ETRE|rna-Etr00873.1 ETRE|rna-Etr0…
Cluster199: ANIG|XP_001389619.2 ANIG|XP_001390912.1 ANIG|XP_001395715.1 ANIG|XP_001396997.1 ANIG|XP_001398284.1 ANIG|XP_001399243.2 ECAL|JCM_6030_transcript_v001_01153-R1 ECAL|JCM_6030_transcript_v001_04670-R1 ECAL|JCM_6030_transcript_v001_09933-R1 ECAL|JCM_6030_transcript_v001_11194-R1 EMES|XP_016223190.1 EMES|XP_016224239.1 EMES|XP_016228368.1 EMES|XP_016228886.1 EMES|XP_016229417.1 ESPI|XP_016…
Cluster200: ANIG|XP_001392657.1 ANIG|XP_001396199.1 ANIG|XP_001399468.1 ANIG|XP_001401936.1 CALB|XP_718677.1 CALB|XP_719495.1 CALB|XP_721775.1 CGLA|XP_447091.1 ECAL|JCM_6030_transcript_v001_02423-R1 ECAL|JCM_6030_transcript_v001_02848-R1 ECAL|JCM_6030_transcript_v001_06095-R1 ECAL|JCM_6030_transcript_v001_06598-R1 ECAL|JCM_6030_transcript_v001_08254-R1 ECAL|JCM_6030_transcript_v001_10129-R1 EGOS|…
Cluster201: ANIG|XP_001395062.2 ANIG|XP_001395574.1 ANIG|XP_001395803.1 CALB|XP_713013.2 CALB|XP_716590.1 CGLA|XP_444959.1 CGLA|XP_448131.1 ECAL|JCM_6030_transcript_v001_00160-R1 ECAL|JCM_6030_transcript_v001_08804-R1 ECAL|JCM_6030_transcript_v001_11781-R1 EGOS|NP_983149.1 EGOS|NP_983629.1 EMES|XP_016222535.1 EMES|XP_016227047.1 EMES|XP_016228099.1 ESPI|XP_016230429.1 ESPI|XP_016231127.1 ESPI|XP_…
Cluster202: ANIG|XP_001392084.1 ANIG|XP_001395825.1 ANIG|XP_001397334.2 CALB|XP_719485.1 ECAL|JCM_6030_transcript_v001_04613-R1 ECAL|JCM_6030_transcript_v001_05945-R1 ECAL|JCM_6030_transcript_v001_08215-R1 ECAL|JCM_6030_transcript_v001_11595-R1 ECAL|JCM_6030_transcript_v001_12193-R1 ECAL|JCM_6030_transcript_v001_13595-R1 ECAL|JCM_6030_transcript_v001_13725-R1 EMES|XP_016219575.1 EMES|XP_016223542…
Cluster203: ANIG|XP_001396892.2 ANIG|XP_001400025.2 CALB|XP_715892.1 CGLA|XP_444896.1 ECAL|JCM_6030_transcript_v001_03742-R1 ECAL|JCM_6030_transcript_v001_06428-R1 ECAL|JCM_6030_transcript_v001_07672-R1 EGOS|NP_983602.1 EMES|XP_016219740.1 EMES|XP_016226459.1 ESPI|XP_016232819.1 ESPI|XP_016236382.1 ESPI|XP_016241747.1 ETRE|rna-Etr00137.1 ETRE|rna-Etr03772.1 ETRE|rna-Etr11176.1 LBIC|XP_001874435.1…
Cluster204: ANIG|XP_001394521.2 ANIG|XP_001401753.2 CALB|XP_712299.2 CALB|XP_713022.1 CALB|XP_713790.1 CALB|XP_721302.1 CGLA|XP_446849.1 ECAL|JCM_6030_transcript_v001_04481-R1 ECAL|JCM_6030_transcript_v001_05676-R1 ECAL|JCM_6030_transcript_v001_09190-R1 EGOS|NP_982458.1 EMES|XP_016221916.1 EMES|XP_016225970.1 ESPI|XP_016236475.1 ESPI|XP_016237950.1 ETRE|rna-Etr03928.1 ETRE|rna-Etr09920.1 LBIC|XP_…
Cluster205: ANIG|XP_001394415.1 ANIG|XP_001398942.1 CALB|XP_019331043.1 CALB|XP_710148.2 CALB|XP_717655.2 CGLA|XP_445466.1 CGLA|XP_446460.1 CGLA|XP_448561.1 ECAL|JCM_6030_transcript_v001_02174-R1 ECAL|JCM_6030_transcript_v001_05087-R1 EGOS|NP_983726.1 EGOS|NP_984317.2 EMES|XP_016220764.1 EMES|XP_016223407.1 ESPI|XP_016234648.1 ESPI|XP_016235435.1 ETRE|rna-Etr00459.1 ETRE|rna-Etr05415.1 LBIC|XP_00…
Cluster206: SIND|CAG7846840.1 SIND|CAG7846841.1 SIND|CAG7847290.1 SIND|CAG7847321.1 SIND|CAG7847858.1 SIND|CAG7847859.1 SIND|CAG7847860.1 SIND|CAG7847996.1 SIND|CAG7847997.1 SIND|CAG7848005.1 SIND|CAG7848460.1 SIND|CAG7848596.1 SIND|CAG7848598.1 SIND|CAG7848723.1 SIND|CAG7848758.1 SIND|CAG7848843.1 SIND|CAG7848846.1 SIND|CAG7849170.1 SIND|CAG7849580.1 SIND|CAG7849581.1 SIND|CAG7849607.1 SIND|CAG7…
Cluster207: ANIG|XP_001389091.1 ANIG|XP_001398555.2 ANIG|XP_001400714.2 CALB|XP_019330721.1 CALB|XP_710751.1 CGLA|XP_446873.1 CGLA|XP_448641.1 ECAL|JCM_6030_transcript_v001_01301-R1 ECAL|JCM_6030_transcript_v001_07082-R1 EGOS|NP_985611.1 EMES|XP_016221269.1 EMES|XP_016225944.1 EMES|XP_016226597.1 ESPI|XP_016232592.1 ESPI|XP_016237710.1 ESPI|XP_016239699.1 ETRE|rna-Etr02408.1 ETRE|rna-Etr03532.1 E…
Cluster208: ANIG|XP_001388743.2 CALB|XP_716726.2 CALB|XP_721564.1 CGLA|XP_449546.1 ECAL|JCM_6030_transcript_v001_02578-R1 EGOS|NP_986459.2 EGOS|NP_986506.1 EMES|XP_016229549.1 ESPI|XP_016234329.1 ETRE|rna-Etr00672.1 PRAM|KAH7477038.1 PRAM|KAH7477083.1 PRAM|KAH7477088.1 PRAM|KAH7479244.1 PRAM|KAH7479245.1 PRAM|KAH7479266.1 PRAM|KAH7479267.1 PRAM|KAH7479287.1 PRAM|KAH7479303.1 PRAM|KAH7482397.1 PRA…
Cluster209: ANIG|XP_001389881.1 ANIG|XP_001394261.1 ANIG|XP_001397923.1 ANIG|XP_001398509.1 ANIG|XP_001399950.2 ANIG|XP_001402341.2 CALB|XP_711841.1 CALB|XP_715740.2 CALB|XP_715741.1 CALB|XP_715742.2 CGLA|XP_444825.1 ECAL|JCM_6030_transcript_v001_05475-R1 EGOS|NP_984293.2 EGOS|NP_985241.1 EMES|XP_016227258.1 EMES|XP_016229709.1 ESPI|XP_016235820.1 ETRE|rna-Etr00037.1 ETRE|rna-Etr08338.1 LBIC|XP_0…
Cluster210: ANIG|XP_001390541.1 ANIG|XP_001392578.2 ANIG|XP_001395210.1 ANIG|XP_001397272.2 CALB|XP_019331059.1 CALB|XP_712738.1 CGLA|XP_446469.1 ECAL|JCM_6030_transcript_v001_00542-R1 ECAL|JCM_6030_transcript_v001_01398-R1 ECAL|JCM_6030_transcript_v001_04515-R1 ECAL|JCM_6030_transcript_v001_04794-R1 EGOS|NP_985775.1 EGOS|NP_986302.1 EMES|XP_016219897.1 EMES|XP_016221612.1 EMES|XP_016224410.1 ESP…
Cluster211: ANIG|XP_001397015.1 ECAL|JCM_6030_transcript_v001_02838-R1 ECAL|JCM_6030_transcript_v001_03659-R1 ECAL|JCM_6030_transcript_v001_06693-R1 ECAL|JCM_6030_transcript_v001_07288-R1 ECAL|JCM_6030_transcript_v001_13454-R1 ECAL|JCM_6030_transcript_v001_13455-R1 EMES|XP_016225396.1 ESPI|XP_016232117.1 ESPI|XP_016240801.1 ETRE|rna-Etr05744.1 ETRE|rna-Etr09444.1 ETRE|rna-Etr10962.1 PRAM|KAH74631…
Cluster212: ANIG|XP_001390964.2 ANIG|XP_001397025.2 ANIG|XP_001397644.2 ECAL|JCM_6030_transcript_v001_01367-R1 ECAL|JCM_6030_transcript_v001_06862-R1 ECAL|JCM_6030_transcript_v001_09663-R1 ECAL|JCM_6030_transcript_v001_12047-R1 ECAL|JCM_6030_transcript_v001_13901-R1 ESPI|XP_016230044.1 ESPI|XP_016230446.1 ESPI|XP_016230982.1 ESPI|XP_016231705.1 ESPI|XP_016233497.1 ESPI|XP_016234141.1 ESPI|XP_0162…
Cluster213: ANIG|XP_001390759.1 ANIG|XP_001390900.2 ANIG|XP_001400177.2 ANIG|XP_001402490.1 ESPI|XP_016233676.1 ESPI|XP_016241715.1 LBIC|XP_001879053.1 LBIC|XP_001879054.1 LBIC|XP_001887807.1 LBIC|XP_001887896.1 PRAM|KAH7460671.1 PRAM|KAH7460672.1 PRAM|KAH7462694.1 PRAM|KAH7462702.1 PRAM|KAH7467362.1 PRAM|KAH7467363.1 PRAM|KAH7467365.1 PRAM|KAH7479862.1 PRAM|KAH7481629.1 PRAM|KAH7481637.1 PRAM|KA…
Cluster214: ANIG|XP_001389977.2 ANIG|XP_001398601.1 CALB|XP_719439.1 CALB|XP_719522.1 CGLA|XP_448845.1 CGLA|XP_449567.1 ECAL|JCM_6030_transcript_v001_00165-R1 ECAL|JCM_6030_transcript_v001_02270-R1 ECAL|JCM_6030_transcript_v001_08334-R1 ECAL|JCM_6030_transcript_v001_10318-R1 EGOS|NP_983006.2 EGOS|NP_983202.1 EGOS|NP_983203.1 EGOS|NP_983204.1 EGOS|NP_986077.2 EMES|XP_016222542.1 EMES|XP_016224366.…
Cluster215: LBIC|XP_001874457.1 LBIC|XP_001874492.1 LBIC|XP_001875045.1 LBIC|XP_001876018.1 LBIC|XP_001876729.1 LBIC|XP_001876807.1 LBIC|XP_001877169.1 LBIC|XP_001877887.1 LBIC|XP_001877922.1 LBIC|XP_001880288.1 LBIC|XP_001880788.1 LBIC|XP_001881811.1 LBIC|XP_001882086.1 LBIC|XP_001882265.1 LBIC|XP_001882448.1 LBIC|XP_001882624.1 LBIC|XP_001885021.1 LBIC|XP_001887257.1 LBIC|XP_001887415.1 LBIC|XP…
Cluster216: PRAM|KAH7491299.1 PRAM|KAH7491332.1 PSOJ|XP_009513765.1 PSOJ|XP_009513970.1 PSOJ|XP_009513972.1 PSOJ|XP_009513981.1 PSOJ|XP_009513983.1 PSOJ|XP_009513986.1 PSOJ|XP_009513993.1 PSOJ|XP_009514058.1 PSOJ|XP_009514099.1 PSOJ|XP_009514109.1 PSOJ|XP_009518387.1 PSOJ|XP_009527163.1 PSOJ|XP_009530344.1 PSOJ|XP_009530345.1 PSOJ|XP_009531078.1 PSOJ|XP_009531079.1 PSOJ|XP_009531086.1 PSOJ|XP_009…
Cluster217: PRAM|KAH7460378.1 PSOJ|XP_009514671.1 PSOJ|XP_009514801.1 PSOJ|XP_009514803.1 PSOJ|XP_009514804.1 PSOJ|XP_009515790.1 PSOJ|XP_009516512.1 PSOJ|XP_009518612.1 PSOJ|XP_009519409.1 PSOJ|XP_009519974.1 PSOJ|XP_009520337.1 PSOJ|XP_009520345.1 PSOJ|XP_009520346.1 PSOJ|XP_009520646.1 PSOJ|XP_009520647.1 PSOJ|XP_009522987.1 PSOJ|XP_009525598.1 PSOJ|XP_009525841.1 PSOJ|XP_009525842.1 PSOJ|XP_0…
Cluster218: PSOJ|XP_009515327.1 PSOJ|XP_009516201.1 PSOJ|XP_009516521.1 PSOJ|XP_009517109.1 PSOJ|XP_009517110.1 PSOJ|XP_009517427.1 PSOJ|XP_009517800.1 PSOJ|XP_009517976.1 PSOJ|XP_009518221.1 PSOJ|XP_009518407.1 PSOJ|XP_009518705.1 PSOJ|XP_009520269.1 PSOJ|XP_009520563.1 PSOJ|XP_009520841.1 PSOJ|XP_009520858.1 PSOJ|XP_009524651.1 PSOJ|XP_009525123.1 PSOJ|XP_009525296.1 PSOJ|XP_009525485.1 PSOJ|XP…
Cluster219: ANIG|XP_001390014.1 ANIG|XP_001393553.1 ANIG|XP_001395838.1 ANIG|XP_001397865.2 ANIG|XP_001402002.1 CALB|XP_711144.1 CALB|XP_714913.1 CALB|XP_722739.2 CGLA|XP_445496.1 CGLA|XP_447904.1 CGLA|XP_448594.1 ECAL|JCM_6030_transcript_v001_07062-R1 ECAL|JCM_6030_transcript_v001_11023-R1 EGOS|NP_982909.2 EGOS|NP_985758.1 EMES|XP_016221440.1 EMES|XP_016225842.1 EMES|XP_016229168.1 ESPI|XP_01623…
Cluster220: ANIG|XP_001395510.1 ANIG|XP_001396251.1 ANIG|XP_001398781.1 ANIG|XP_001400914.1 CALB|XP_714903.1 CALB|XP_715448.2 CGLA|XP_448780.1 ECAL|JCM_6030_transcript_v001_02837-R1 ECAL|JCM_6030_transcript_v001_05800-R1 ECAL|JCM_6030_transcript_v001_08236-R1 ECAL|JCM_6030_transcript_v001_08244-R1 ECAL|JCM_6030_transcript_v001_08674-R1 EGOS|NP_986307.1 EMES|XP_016220342.1 EMES|XP_016223253.1 EMES…
Cluster221: ANIG|XP_001388681.2 ANIG|XP_001391056.2 ANIG|XP_001400956.1 ANIG|XP_001401161.2 CALB|XP_019330951.1 CALB|XP_711585.2 CALB|XP_721563.2 ECAL|JCM_6030_transcript_v001_01384-R1 ECAL|JCM_6030_transcript_v001_03544-R1 ECAL|JCM_6030_transcript_v001_06424-R1 ECAL|JCM_6030_transcript_v001_07693-R1 ECAL|JCM_6030_transcript_v001_08360-R1 ECAL|JCM_6030_transcript_v001_10361-R1 ECAL|JCM_6030_trans…
Cluster222: ANIG|XP_001388526.2 ANIG|XP_001392502.1 ANIG|XP_001394368.2 ANIG|XP_001399921.1 ANIG|XP_001401052.1 ANIG|XP_001401249.2 CALB|XP_710080.1 CALB|XP_712348.2 ECAL|JCM_6030_transcript_v001_00038-R1 ECAL|JCM_6030_transcript_v001_01779-R1 ECAL|JCM_6030_transcript_v001_10525-R1 EMES|XP_016224716.1 EMES|XP_016227555.1 ESPI|XP_016231537.1 ESPI|XP_016233613.1 ESPI|XP_016234790.1 ESPI|XP_01623765…
Cluster223: ANIG|XP_001388909.1 CALB|XP_712804.1 CALB|XP_717214.1 CGLA|XP_448883.1 ECAL|JCM_6030_transcript_v001_12595-R1 ECAL|JCM_6030_transcript_v001_13861-R1 EGOS|NP_984685.1 EGOS|NP_985844.1 EMES|XP_016222017.1 ESPI|XP_016237264.1 ETRE|rna-Etr10633.1 LBIC|XP_001873609.1 LBIC|XP_001874431.1 LBIC|XP_001875292.1 LBIC|XP_001880313.1 PRAM|KAH7463199.1 PRAM|KAH7463517.1 PRAM|KAH7468478.1 PRAM|KAH74…
Cluster224: ANIG|XP_001389379.2 ECAL|JCM_6030_transcript_v001_09982-R1 ECAL|JCM_6030_transcript_v001_11960-R1 EMES|XP_016224908.1 ESPI|XP_016230995.1 ESPI|XP_016231602.1 ESPI|XP_016232460.1 ESPI|XP_016235446.1 ETRE|rna-Etr05342.1 ETRE|rna-Etr09245.1 ETRE|rna-Etr09366.1 LBIC|XP_001884969.1 LBIC|XP_001884974.1 PRAM|KAH7479404.1 PRAM|KAH7479435.1 PSOJ|XP_009514143.1 PSOJ|XP_009515798.1 PSOJ|XP_00951…
Cluster225: ANIG|XP_001399817.2 CALB|XP_019330908.1 CALB|XP_711076.1 CALB|XP_715533.1 CGLA|XP_444902.1 CGLA|XP_446491.1 CGLA|XP_449691.1 ECAL|JCM_6030_transcript_v001_03915-R1 ECAL|JCM_6030_transcript_v001_04012-R1 ECAL|JCM_6030_transcript_v001_05119-R1 ECAL|JCM_6030_transcript_v001_06754-R1 ECAL|JCM_6030_transcript_v001_06785-R1 ECAL|JCM_6030_transcript_v001_10276-R1 EGOS|NP_982469.1 EGOS|NP_983…
Cluster226: ANIG|XP_001400048.2 CALB|XP_711995.2 ECAL|JCM_6030_transcript_v001_07347-R1 EMES|XP_016226753.1 ESPI|XP_016230794.1 ETRE|rna-Etr11564.1 LBIC|XP_001874369.1 LBIC|XP_001875597.1 LBIC|XP_001876413.1 LBIC|XP_001877312.1 LBIC|XP_001877561.1 LBIC|XP_001877562.1 LBIC|XP_001877571.1 LBIC|XP_001877641.1 LBIC|XP_001877647.1 LBIC|XP_001877878.1 LBIC|XP_001877993.1 LBIC|XP_001879064.1 LBIC|XP_001…
Cluster227: ANIG|XP_001391279.2 ECAL|JCM_6030_transcript_v001_01636-R1 ECAL|JCM_6030_transcript_v001_04230-R1 ECAL|JCM_6030_transcript_v001_04433-R1 ECAL|JCM_6030_transcript_v001_05916-R1 ECAL|JCM_6030_transcript_v001_05917-R1 ECAL|JCM_6030_transcript_v001_06070-R1 ECAL|JCM_6030_transcript_v001_08514-R1 ECAL|JCM_6030_transcript_v001_13380-R1 ECAL|JCM_6030_transcript_v001_13465-R1 EMES|XP_01622299…
Cluster228: ANIG|XP_001390293.2 ANIG|XP_001391403.2 CALB|XP_716034.1 CALB|XP_719525.2 CALB|XP_721944.1 CGLA|XP_445400.1 CGLA|XP_448248.1 CGLA|XP_448365.1 ECAL|JCM_6030_transcript_v001_00698-R1 ECAL|JCM_6030_transcript_v001_10283-R1 EGOS|NP_982993.1 EGOS|NP_984080.1 EGOS|NP_984411.2 EMES|XP_016222658.1 EMES|XP_016224427.1 ESPI|XP_016230500.1 ESPI|XP_016238494.1 ETRE|rna-Etr01506.1 ETRE|rna-Etr0626…
Cluster229: ANIG|XP_001391611.2 ANIG|XP_001392375.1 CALB|XP_717640.1 CALB|XP_718272.2 CALB|XP_719358.1 CALB|XP_719359.1 CALB|XP_719904.1 CGLA|XP_448548.1 CGLA|XP_448549.1 CGLA|XP_448550.1 ECAL|JCM_6030_transcript_v001_06874-R1 ECAL|JCM_6030_transcript_v001_08331-R1 EGOS|NP_984556.1 EMES|XP_016228108.1 ESPI|XP_016231167.1 ESPI|XP_016238016.1 ESPI|XP_016240242.1 ETRE|rna-Etr02565.1 ETRE|rna-Etr0322…
Cluster230: ANIG|XP_001390410.1 ANIG|XP_001392475.1 CALB|XP_722637.2 CGLA|XP_446374.1 ECAL|JCM_6030_transcript_v001_04349-R1 ECAL|JCM_6030_transcript_v001_04916-R1 ECAL|JCM_6030_transcript_v001_10414-R1 ECAL|JCM_6030_transcript_v001_12818-R1 ECAL|JCM_6030_transcript_v001_13483-R1 EGOS|NP_986324.2 EMES|XP_016219859.1 EMES|XP_016223414.1 EMES|XP_016226175.1 EMES|XP_016228532.1 ESPI|XP_016233311.1 E…
Cluster231: LBIC|XP_001875977.1 LBIC|XP_001876108.1 LBIC|XP_001877513.1 LBIC|XP_001881583.1 LBIC|XP_001881616.1 LBIC|XP_001881741.1 LBIC|XP_001881749.1 LBIC|XP_001881750.1 LBIC|XP_001882870.1 LBIC|XP_001884348.1 LBIC|XP_001884465.1 LBIC|XP_001885856.1 LBIC|XP_001885878.1 LBIC|XP_001885909.1 LBIC|XP_001886285.1 LBIC|XP_001886460.1 LBIC|XP_001886510.1 LBIC|XP_001886618.1 LBIC|XP_001886619.1 LBIC|XP…
Cluster232: PRAM|KAH7491407.1 PSOJ|XP_009514942.1 PSOJ|XP_009514943.1 PSOJ|XP_009514947.1 PSOJ|XP_009514954.1 PSOJ|XP_009514956.1 PSOJ|XP_009514957.1 PSOJ|XP_009514958.1 PSOJ|XP_009516587.1 PSOJ|XP_009516588.1 PSOJ|XP_009516596.1 PSOJ|XP_009519916.1 PSOJ|XP_009521269.1 PSOJ|XP_009527124.1 PSOJ|XP_009527128.1 PSOJ|XP_009527129.1 PSOJ|XP_009527130.1 PSOJ|XP_009527131.1 PSOJ|XP_009527194.1 PSOJ|XP_0…
Cluster233: ANIG|XP_001389836.1 ANIG|XP_001393344.2 ANIG|XP_001395380.1 ANIG|XP_001398400.1 ANIG|XP_001402330.1 ANIG|XP_001402538.3 CALB|XP_714698.1 CALB|XP_717371.1 CGLA|XP_446737.1 CGLA|XP_448142.1 ECAL|JCM_6030_transcript_v001_01055-R1 ECAL|JCM_6030_transcript_v001_04873-R1 ECAL|JCM_6030_transcript_v001_08391-R1 ECAL|JCM_6030_transcript_v001_11843-R1 ECAL|JCM_6030_transcript_v001_11873-R1 ECAL…
Cluster234: ANIG|XP_001392894.1 ANIG|XP_001393426.2 ANIG|XP_001394842.2 ANIG|XP_001401760.1 CALB|XP_716349.1 CALB|XP_720016.2 CGLA|XP_445095.2 CGLA|XP_445861.1 CGLA|XP_448415.1 ECAL|JCM_6030_transcript_v001_03148-R1 ECAL|JCM_6030_transcript_v001_03758-R1 ECAL|JCM_6030_transcript_v001_05636-R1 ECAL|JCM_6030_transcript_v001_12835-R1 EGOS|NP_982944.1 EGOS|NP_983331.2 EMES|XP_016222199.1 EMES|XP_0162…
Cluster235: ANIG|XP_001395529.2 ANIG|XP_001399557.2 ANIG|XP_001401030.2 CALB|XP_712108.2 CALB|XP_713422.2 CALB|XP_723096.2 CGLA|XP_447324.1 ECAL|JCM_6030_transcript_v001_02433-R1 ECAL|JCM_6030_transcript_v001_02808-R1 ECAL|JCM_6030_transcript_v001_05503-R1 EGOS|NP_984790.2 EGOS|NP_986286.2 EMES|XP_016220100.1 EMES|XP_016221398.1 EMES|XP_016223668.1 EMES|XP_016225072.1 ESPI|XP_016233405.1 ESPI|XP_…
Cluster236: ANIG|XP_001388623.1 ANIG|XP_001395591.2 ANIG|XP_001396062.2 ANIG|XP_001396491.1 ECAL|JCM_6030_transcript_v001_00264-R1 ECAL|JCM_6030_transcript_v001_00612-R1 ECAL|JCM_6030_transcript_v001_01364-R1 ECAL|JCM_6030_transcript_v001_02239-R1 ECAL|JCM_6030_transcript_v001_03457-R1 ECAL|JCM_6030_transcript_v001_04379-R1 ECAL|JCM_6030_transcript_v001_05160-R1 ECAL|JCM_6030_transcript_v001_0653…
Cluster237: ANIG|XP_001388675.1 ANIG|XP_001399365.2 CALB|XP_713017.1 CALB|XP_715773.2 CALB|XP_716583.1 CALB|XP_721822.2 CALB|XP_723553.2 CGLA|XP_446550.1 CGLA|XP_448553.1 CGLA|XP_448909.1 ECAL|JCM_6030_transcript_v001_02589-R1 ECAL|JCM_6030_transcript_v001_10365-R1 EGOS|NP_985616.2 EGOS|NP_986060.2 EMES|XP_016225559.1 EMES|XP_016229569.1 ESPI|XP_016232176.1 ESPI|XP_016234389.1 ETRE|rna-Etr00622.1…
Cluster238: ANIG|XP_001396230.2 ANIG|XP_001400200.1 CALB|XP_710618.1 CALB|XP_712496.1 CALB|XP_721547.2 CGLA|XP_446870.1 CGLA|XP_449270.1 ECAL|JCM_6030_transcript_v001_09009-R1 ECAL|JCM_6030_transcript_v001_10315-R1 EGOS|NP_983300.1 EGOS|NP_986272.1 EMES|XP_016224353.1 EMES|XP_016226304.1 ESPI|XP_016233702.1 ESPI|XP_016237750.1 ETRE|rna-Etr01605.1 ETRE|rna-Etr03744.1 LBIC|XP_001876676.1 PRAM|KAH74…
Cluster239: ANIG|XP_001395166.1 ANIG|XP_001401842.2 CALB|XP_714404.2 CALB|XP_714467.2 CALB|XP_721001.2 CGLA|XP_446645.1 CGLA|XP_446883.1 CGLA|XP_449218.1 ECAL|JCM_6030_transcript_v001_02910-R1 ECAL|JCM_6030_transcript_v001_12246-R1 EGOS|NP_983833.2 EGOS|NP_984303.1 EGOS|NP_984761.1 EMES|XP_016227487.1 EMES|XP_016229664.1 ESPI|XP_016231897.1 ESPI|XP_016234440.1 ETRE|rna-Etr00798.1 LBIC|XP_00187413…
Cluster240: ANIG|XP_001392426.2 ANIG|XP_001399772.2 ANIG|XP_001402531.4 CALB|XP_721798.1 CGLA|XP_444795.1 ECAL|JCM_6030_transcript_v001_03687-R1 ECAL|JCM_6030_transcript_v001_05365-R1 EGOS|NP_985537.1 EMES|XP_016219915.1 EMES|XP_016220887.1 ESPI|XP_016233287.1 ESPI|XP_016235486.1 ETRE|rna-Etr00186.1 ETRE|rna-Etr02141.1 ETRE|rna-Etr03327.1 ETRE|rna-Etr05643.1 ETRE|rna-Etr06704.1 ETRE|rna-Etr09664.…
Cluster241: ANIG|XP_001390506.1 ANIG|XP_001402325.1 LBIC|XP_001876322.1 LBIC|XP_001889571.1 LBIC|XP_001889588.1 PRAM|KAH7468603.1 PRAM|KAH7468619.1 PRAM|KAH7468622.1 PRAM|KAH7468623.1 PRAM|KAH7468624.1 PRAM|KAH7468625.1 PRAM|KAH7474031.1 PRAM|KAH7474282.1 PRAM|KAH7476490.1 PRAM|KAH7487735.1 PRAM|KAH7487737.1 PSOJ|XP_009514285.1 PSOJ|XP_009514303.1 PSOJ|XP_009514305.1 PSOJ|XP_009514312.1 PSOJ|XP_0…
Cluster242: ANIG|XP_001390977.1 CALB|XP_717960.2 CALB|XP_718514.2 CALB|XP_721429.2 CGLA|XP_446406.1 CGLA|XP_448401.1 CGLA|XP_449945.1 ECAL|JCM_6030_transcript_v001_03923-R1 EGOS|NP_982594.1 EGOS|NP_983223.2 EGOS|NP_986314.1 EMES|XP_016228465.1 ESPI|XP_016231424.1 ETRE|rna-Etr02872.1 LBIC|XP_001875386.1 LBIC|XP_001878782.1 PRAM|KAH7464942.1 PRAM|KAH7479072.1 PRAM|KAH7479205.1 PRAM|KAH7479206.1 PRA…
Cluster243: ECAL|JCM_6030_transcript_v001_00186-R1 ECAL|JCM_6030_transcript_v001_10820-R1 ESPI|XP_016237568.1 ETRE|rna-Etr02269.1 PSOJ|XP_009513773.1 PSOJ|XP_009513818.1 PSOJ|XP_009514273.1 PSOJ|XP_009514567.1 PSOJ|XP_009514579.1 PSOJ|XP_009515950.1 PSOJ|XP_009517585.1 PSOJ|XP_009518557.1 PSOJ|XP_009520979.1 PSOJ|XP_009521340.1 PSOJ|XP_009522343.1 PSOJ|XP_009522567.1 PSOJ|XP_009523350.1 PSOJ|XP_0…
Cluster244: LBIC|XP_001876004.1 LBIC|XP_001876351.1 LBIC|XP_001876352.1 LBIC|XP_001877283.1 LBIC|XP_001878788.1 LBIC|XP_001879394.1 LBIC|XP_001881474.1 LBIC|XP_001881475.1 LBIC|XP_001881990.1 LBIC|XP_001881991.1 LBIC|XP_001883227.1 LBIC|XP_001883298.1 LBIC|XP_001883831.1 LBIC|XP_001884071.1 LBIC|XP_001884072.1 LBIC|XP_001884074.1 LBIC|XP_001884155.1 LBIC|XP_001884377.1 LBIC|XP_001884773.1 LBIC|XP…
Cluster245: LBIC|XP_001874546.1 LBIC|XP_001875496.1 LBIC|XP_001875497.1 LBIC|XP_001878029.1 LBIC|XP_001879530.1 LBIC|XP_001879542.1 LBIC|XP_001880806.1 LBIC|XP_001880807.1 LBIC|XP_001881021.1 LBIC|XP_001881022.1 LBIC|XP_001881502.1 LBIC|XP_001881793.1 LBIC|XP_001881798.1 LBIC|XP_001883164.1 LBIC|XP_001883445.1 LBIC|XP_001883547.1 LBIC|XP_001884086.1 LBIC|XP_001884521.1 LBIC|XP_001884629.1 LBIC|XP…
Cluster246: LBIC|XP_001873719.1 LBIC|XP_001874352.1 LBIC|XP_001874359.1 LBIC|XP_001874364.1 LBIC|XP_001876886.1 LBIC|XP_001877578.1 LBIC|XP_001880496.1 LBIC|XP_001880566.1 LBIC|XP_001882353.1 LBIC|XP_001884374.1 LBIC|XP_001884375.1 LBIC|XP_001885211.1 LBIC|XP_001885702.1 LBIC|XP_001885740.1 LBIC|XP_001885765.1 LBIC|XP_001885767.1 LBIC|XP_001885831.1 LBIC|XP_001886198.1 LBIC|XP_001886295.1 LBIC|XP…
Cluster247: PRAM|KAH7487832.1 PRAM|KAH7487833.1 PSOJ|XP_009513885.1 PSOJ|XP_009513888.1 PSOJ|XP_009515060.1 PSOJ|XP_009515075.1 PSOJ|XP_009515076.1 PSOJ|XP_009515133.1 PSOJ|XP_009515135.1 PSOJ|XP_009516451.1 PSOJ|XP_009518754.1 PSOJ|XP_009529183.1 PSOJ|XP_009529302.1 PSOJ|XP_009529308.1 PSOJ|XP_009531999.1 PSOJ|XP_009532000.1 PSOJ|XP_009533177.1 PSOJ|XP_009533178.1 PSOJ|XP_009533184.1 PSOJ|XP_009…
Cluster248: PRAM|KAH7463588.1 PRAM|KAH7484208.1 PSOJ|XP_009518537.1 PSOJ|XP_009518538.1 PSOJ|XP_009524666.1 PSOJ|XP_009525030.1 PSOJ|XP_009525558.1 PSOJ|XP_009525565.1 PSOJ|XP_009525566.1 PSOJ|XP_009525572.1 PSOJ|XP_009525573.1 PSOJ|XP_009525574.1 PSOJ|XP_009525992.1 PSOJ|XP_009527389.1 PSOJ|XP_009527390.1 PSOJ|XP_009530464.1 PSOJ|XP_009531131.1 PSOJ|XP_009532207.1 PSOJ|XP_009532209.1 PSOJ|XP_009…
Cluster249: PRAM|KAH7479838.1 PSOJ|XP_009515045.1 PSOJ|XP_009515565.1 PSOJ|XP_009515567.1 PSOJ|XP_009517727.1 PSOJ|XP_009517730.1 PSOJ|XP_009519259.1 PSOJ|XP_009519956.1 PSOJ|XP_009525653.1 PSOJ|XP_009526286.1 PSOJ|XP_009526290.1 PSOJ|XP_009526291.1 PSOJ|XP_009526303.1 PSOJ|XP_009526304.1 PSOJ|XP_009528031.1 PSOJ|XP_009528131.1 PSOJ|XP_009528132.1 PSOJ|XP_009528134.1 PSOJ|XP_009528135.1 PSOJ|XP_0…
Cluster250: ANIG|XP_001388458.1 ANIG|XP_001393189.2 ANIG|XP_001393196.1 ANIG|XP_001393490.2 ANIG|XP_001393516.2 ANIG|XP_001395284.1 ANIG|XP_001402457.2 CALB|XP_716817.1 CALB|XP_723161.2 CGLA|XP_445436.1 CGLA|XP_445956.1 ECAL|JCM_6030_transcript_v001_07328-R1 ECAL|JCM_6030_transcript_v001_07329-R1 EGOS|NP_984945.2 EGOS|NP_985412.2 EMES|XP_016221683.1 EMES|XP_016221684.1 ESPI|XP_016240275.1 ESPI|XP…
Cluster251: ANIG|XP_001393157.2 ANIG|XP_001393703.1 ANIG|XP_001397884.2 ANIG|XP_001400233.2 CALB|XP_711698.2 CALB|XP_716225.1 CGLA|XP_445684.1 CGLA|XP_446075.1 ECAL|JCM_6030_transcript_v001_03407-R1 ECAL|JCM_6030_transcript_v001_08802-R1 EGOS|NP_984065.1 EGOS|NP_986176.2 EMES|XP_016220395.1 EMES|XP_016227814.1 ESPI|XP_016230444.1 ESPI|XP_016231752.1 ESPI|XP_016238979.1 ETRE|rna-Etr02584.1 ETRE|rn…
Cluster252: ANIG|XP_001388990.2 ANIG|XP_001393906.1 ANIG|XP_001397892.1 ANIG|XP_001400382.2 CALB|XP_717759.2 CGLA|XP_444794.1 ECAL|JCM_6030_transcript_v001_10336-R1 ECAL|JCM_6030_transcript_v001_13983-R1 EGOS|NP_986581.1 EMES|XP_016221818.1 ESPI|XP_016233707.1 ESPI|XP_016240410.1 ETRE|rna-Etr01337.1 ETRE|rna-Etr10158.1 LBIC|XP_001885558.1 LBIC|XP_001885560.1 LBIC|XP_001886632.1 LBIC|XP_001887781.…
Cluster253: ANIG|XP_001399882.2 ANIG|XP_001400637.1 CALB|XP_717006.2 CGLA|XP_447937.1 ECAL|JCM_6030_transcript_v001_06964-R1 EGOS|NP_985503.1 EMES|XP_016221565.1 ESPI|XP_016240220.1 ETRE|rna-Etr10463.1 PRAM|KAH7474169.1 PRAM|KAH7474550.1 PRAM|KAH7474659.1 PRAM|KAH7476858.1 PRAM|KAH7479055.1 PRAM|KAH7479168.1 PRAM|KAH7479169.1 PRAM|KAH7479808.1 PRAM|KAH7481667.1 PRAM|KAH7484387.1 PRAM|KAH7492110.1…
Cluster254: ANIG|XP_001393085.2 ANIG|XP_001394025.2 ANIG|XP_001400792.1 ECAL|JCM_6030_transcript_v001_01460-R1 ECAL|JCM_6030_transcript_v001_02139-R1 ECAL|JCM_6030_transcript_v001_02212-R1 ECAL|JCM_6030_transcript_v001_04384-R1 ECAL|JCM_6030_transcript_v001_05202-R1 ECAL|JCM_6030_transcript_v001_06210-R1 ECAL|JCM_6030_transcript_v001_06831-R1 ECAL|JCM_6030_transcript_v001_07808-R1 ECAL|JCM_6030_t…
Cluster255: ANIG|XP_001400797.2 ANIG|XP_001401791.1 CALB|XP_713038.2 CGLA|XP_445078.1 ECAL|JCM_6030_transcript_v001_00386-R1 ECAL|JCM_6030_transcript_v001_01012-R1 ECAL|JCM_6030_transcript_v001_12662-R1 EGOS|NP_985989.1 EMES|XP_016226254.1 ESPI|XP_016233420.1 ESPI|XP_016236838.1 ESPI|XP_016238074.1 ETRE|rna-Etr03395.1 ETRE|rna-Etr09526.1 ETRE|rna-Etr11108.1 ETRE|rna-Etr11398.1 LBIC|XP_001880970.1…
Cluster256: ANIG|XP_001388988.1 ANIG|XP_001396857.1 CALB|XP_019331113.1 CGLA|XP_445079.1 ECAL|JCM_6030_transcript_v001_09823-R1 ECAL|JCM_6030_transcript_v001_13166-R1 EGOS|NP_985988.1 EMES|XP_016223468.1 EMES|XP_016223489.1 ESPI|XP_016238292.1 ESPI|XP_016239904.1 ETRE|rna-Etr01167.1 ETRE|rna-Etr01278.1 LBIC|XP_001876589.1 LBIC|XP_001877048.1 PRAM|KAH7464649.1 PRAM|KAH7464650.1 PRAM|KAH7464683.1 P…
Cluster257: ANIG|XP_001388993.2 ANIG|XP_001396658.2 CALB|XP_711443.2 CALB|XP_717758.1 CALB|XP_722196.2 CGLA|XP_444793.1 CGLA|XP_445650.1 CGLA|XP_449034.1 ECAL|JCM_6030_transcript_v001_00446-R1 ECAL|JCM_6030_transcript_v001_13376-R1 EGOS|NP_982390.1 EGOS|NP_984040.2 EGOS|NP_986580.2 EMES|XP_016222723.1 EMES|XP_016224406.1 ESPI|XP_016237555.1 ESPI|XP_016238521.1 ETRE|rna-Etr01701.1 ETRE|rna-Etr1131…
Cluster258: ANIG|XP_001396059.1 ANIG|XP_001396413.2 ANIG|XP_001397356.1 ANIG|XP_001397656.1 CALB|XP_711431.1 CALB|XP_723475.2 ECAL|JCM_6030_transcript_v001_02149-R1 ECAL|JCM_6030_transcript_v001_03268-R1 ECAL|JCM_6030_transcript_v001_04253-R1 ECAL|JCM_6030_transcript_v001_04255-R1 ECAL|JCM_6030_transcript_v001_04369-R1 ECAL|JCM_6030_transcript_v001_05073-R1 ECAL|JCM_6030_transcript_v001_06333-R1 …
Cluster259: ANIG|XP_001395533.1 CALB|XP_719426.1 CGLA|XP_448667.1 ECAL|JCM_6030_transcript_v001_02432-R1 ECAL|JCM_6030_transcript_v001_11008-R1 EGOS|NP_983603.3 EMES|XP_016223669.1 ESPI|XP_016235053.1 LBIC|XP_001878255.1 PRAM|KAH7473939.1 PRAM|KAH7473941.1 PRAM|KAH7473944.1 PRAM|KAH7474306.1 PRAM|KAH7474310.1 PRAM|KAH7474311.1 PRAM|KAH7474312.1 PRAM|KAH7474313.1 PRAM|KAH7474314.1 PRAM|KAH7491434.…
Cluster260: ANIG|XP_001391122.1 ANIG|XP_001396668.1 ANIG|XP_001397542.1 CALB|XP_716280.1 CALB|XP_716282.1 CGLA|XP_446192.1 ECAL|JCM_6030_transcript_v001_00347-R1 ECAL|JCM_6030_transcript_v001_02365-R1 ECAL|JCM_6030_transcript_v001_02380-R1 ECAL|JCM_6030_transcript_v001_09956-R1 ECAL|JCM_6030_transcript_v001_13821-R1 EGOS|NP_986949.1 EMES|XP_016220236.1 EMES|XP_016221659.1 EMES|XP_016222712.1 EMES…
Cluster261: ANIG|XP_001392809.1 ANIG|XP_001398751.2 ANIG|XP_001399660.1 CALB|XP_711083.1 CALB|XP_713663.1 CGLA|XP_445355.1 CGLA|XP_447225.1 CGLA|XP_449638.1 ECAL|JCM_6030_transcript_v001_05593-R1 EGOS|NP_983895.2 EGOS|NP_984872.2 EMES|XP_016222121.1 ESPI|XP_016230788.1 ESPI|XP_016236343.1 ETRE|rna-Etr09860.1 LBIC|XP_001883663.1 LBIC|XP_001883792.1 LBIC|XP_001883944.1 LBIC|XP_001890242.1 LBIC|XP_0…
Cluster262: ANIG|XP_001398856.2 ANIG|XP_001399767.1 CALB|XP_720397.1 CGLA|XP_449372.1 ECAL|JCM_6030_transcript_v001_07660-R1 ECAL|JCM_6030_transcript_v001_11980-R1 EGOS|NP_985015.1 EMES|XP_016226108.1 EMES|XP_016226526.1 EMES|XP_016227654.1 ESPI|XP_016230862.1 ESPI|XP_016239611.1 ETRE|rna-Etr03659.1 ETRE|rna-Etr07533.2 PRAM|KAH7474683.1 PRAM|KAH7491817.1 PRAM|KAH7491819.1 PRAM|KAH7491820.1 PRAM|K…
Cluster263: ANIG|XP_001397496.1 CALB|XP_719909.1 CGLA|XP_446770.1 CGLA|XP_447731.1 ECAL|JCM_6030_transcript_v001_12896-R1 EGOS|NP_984891.2 EMES|XP_016225274.1 ESPI|XP_016232094.1 ETRE|rna-Etr09042.1 LBIC|XP_001879715.1 LBIC|XP_001879716.1 LBIC|XP_001887370.1 PRAM|KAH7469270.1 PRAM|KAH7469271.1 PRAM|KAH7469272.1 PRAM|KAH7469273.1 PRAM|KAH7469275.1 PRAM|KAH7469276.1 PRAM|KAH7469277.1 PRAM|KAH747654…
Cluster264: ANIG|XP_001397731.2 ANIG|XP_001399049.1 CALB|XP_019330798.1 CALB|XP_715774.1 CGLA|XP_447616.1 CGLA|XP_447950.1 CGLA|XP_448583.1 ECAL|JCM_6030_transcript_v001_04112-R1 ECAL|JCM_6030_transcript_v001_07483-R1 EGOS|NP_983130.1 EGOS|NP_983131.1 EGOS|NP_983317.1 EMES|XP_016220666.1 EMES|XP_016226427.1 ESPI|XP_016230814.1 ESPI|XP_016230829.1 ETRE|rna-Etr02372.1 ETRE|rna-Etr07347.1 LBIC|XP_00…
Cluster265: ANIG|XP_001390414.1 ANIG|XP_001391025.1 ANIG|XP_001398281.2 CALB|XP_721741.2 ECAL|JCM_6030_transcript_v001_01705-R1 ECAL|JCM_6030_transcript_v001_07170-R1 ECAL|JCM_6030_transcript_v001_11278-R1 ECAL|JCM_6030_transcript_v001_13086-R1 EMES|XP_016221205.1 EMES|XP_016223476.1 EMES|XP_016225326.1 EMES|XP_016227413.1 ESPI|XP_016232961.1 ESPI|XP_016234202.1 ESPI|XP_016234506.1 ESPI|XP_016240…
Cluster266: LBIC|XP_001874752.1 LBIC|XP_001876355.1 LBIC|XP_001876356.1 LBIC|XP_001876357.1 LBIC|XP_001876358.1 LBIC|XP_001876933.1 LBIC|XP_001876934.1 LBIC|XP_001876935.1 LBIC|XP_001877632.1 LBIC|XP_001877865.1 LBIC|XP_001877866.1 LBIC|XP_001882130.1 LBIC|XP_001882131.1 LBIC|XP_001882390.1 LBIC|XP_001883225.1 LBIC|XP_001883328.1 LBIC|XP_001883862.1 LBIC|XP_001883888.1 LBIC|XP_001884697.1 LBIC|XP…
Cluster267: PRAM|KAH7464726.1 PRAM|KAH7464727.1 PRAM|KAH7464728.1 PRAM|KAH7464730.1 PRAM|KAH7464731.1 PRAM|KAH7464732.1 PRAM|KAH7464740.1 PRAM|KAH7465482.1 PRAM|KAH7465483.1 PRAM|KAH7465484.1 PRAM|KAH7465486.1 PRAM|KAH7465487.1 PRAM|KAH7465490.1 PRAM|KAH7482051.1 PRAM|KAH7482110.1 PSOJ|XP_009526228.1 PSOJ|XP_009528616.1 PSOJ|XP_009535430.1 PSOJ|XP_009535437.1 PSOJ|XP_009536869.1 PSOJ|XP_009537131…
Cluster268: PRAM|KAH7470932.1 PSOJ|XP_009514809.1 PSOJ|XP_009515202.1 PSOJ|XP_009518088.1 PSOJ|XP_009518284.1 PSOJ|XP_009518285.1 PSOJ|XP_009518466.1 PSOJ|XP_009519579.1 PSOJ|XP_009519581.1 PSOJ|XP_009521002.1 PSOJ|XP_009523820.1 PSOJ|XP_009523821.1 PSOJ|XP_009526798.1 PSOJ|XP_009527139.1 PSOJ|XP_009527872.1 PSOJ|XP_009527921.1 PSOJ|XP_009528439.1 PSOJ|XP_009528489.1 PSOJ|XP_009528535.1 PSOJ|XP_0…
Cluster269: PSOJ|XP_009514752.1 PSOJ|XP_009514912.1 PSOJ|XP_009516338.1 PSOJ|XP_009517296.1 PSOJ|XP_009517433.1 PSOJ|XP_009518294.1 PSOJ|XP_009518503.1 PSOJ|XP_009519452.1 PSOJ|XP_009519455.1 PSOJ|XP_009522002.1 PSOJ|XP_009522238.1 PSOJ|XP_009522315.1 PSOJ|XP_009522902.1 PSOJ|XP_009523203.1 PSOJ|XP_009523532.1 PSOJ|XP_009524382.1 PSOJ|XP_009524853.1 PSOJ|XP_009524854.1 PSOJ|XP_009527112.1 PSOJ|XP…
Cluster270: SIND|CAG7845892.1 SIND|CAG7846381.1 SIND|CAG7846889.1 SIND|CAG7846890.1 SIND|CAG7848184.1 SIND|CAG7849700.1 SIND|CAG7849907.1 SIND|CAG7850026.1 SIND|CAG7850060.1 SIND|CAG7851402.1 SIND|CAG7851403.1 SIND|CAG7851406.1 SIND|CAG7852040.1 SIND|CAG7852458.1 SIND|CAG7852864.1 SIND|CAG7852964.1 SIND|CAG7853265.1 SIND|CAG7853266.1 SIND|CAG7853332.1 SIND|CAG7853338.1 SIND|CAG7853348.1 SIND|CAG7…
Cluster271: ANIG|XP_001390417.1 ANIG|XP_001391479.1 ANIG|XP_001391581.1 ANIG|XP_001393683.2 ANIG|XP_001395627.2 ANIG|XP_001397083.2 ANIG|XP_001397276.1 ANIG|XP_001397349.2 ANIG|XP_001397896.1 ANIG|XP_001398067.1 ANIG|XP_001400898.1 ANIG|XP_001401336.1 ANIG|XP_001402298.1 ECAL|JCM_6030_transcript_v001_01847-R1 ECAL|JCM_6030_transcript_v001_02293-R1 ECAL|JCM_6030_transcript_v001_03263-R1 ECAL|JCM_6…
Cluster272: ANIG|XP_001389877.1 ANIG|XP_001393838.2 ANIG|XP_001396465.2 ANIG|XP_003188988.3 ECAL|JCM_6030_transcript_v001_00964-R1 ECAL|JCM_6030_transcript_v001_06011-R1 ECAL|JCM_6030_transcript_v001_06081-R1 ECAL|JCM_6030_transcript_v001_06535-R1 ECAL|JCM_6030_transcript_v001_07526-R1 ECAL|JCM_6030_transcript_v001_08856-R1 ECAL|JCM_6030_transcript_v001_09191-R1 ECAL|JCM_6030_transcript_v001_1004…
Cluster273: ANIG|XP_001393855.2 ANIG|XP_001399536.1 ANIG|XP_001399697.2 CALB|XP_716416.1 CGLA|XP_446273.1 CGLA|XP_448812.1 ECAL|JCM_6030_transcript_v001_02008-R1 ECAL|JCM_6030_transcript_v001_10620-R1 ECAL|JCM_6030_transcript_v001_12989-R1 EGOS|NP_982700.1 EGOS|NP_983980.1 EGOS|NP_985127.2 EMES|XP_016223501.1 EMES|XP_016228664.1 EMES|XP_016229420.1 ESPI|XP_016233792.1 ESPI|XP_016234535.1 ESPI|XP_…
Cluster274: ANIG|XP_001394503.2 ANIG|XP_001400671.1 ECAL|JCM_6030_transcript_v001_05799-R1 ECAL|JCM_6030_transcript_v001_08690-R1 ECAL|JCM_6030_transcript_v001_08782-R1 ECAL|JCM_6030_transcript_v001_09246-R1 ECAL|JCM_6030_transcript_v001_09828-R1 ECAL|JCM_6030_transcript_v001_10649-R1 EMES|XP_016227208.1 EMES|XP_016227794.1 EMES|XP_016228137.1 ESPI|XP_016231569.1 ESPI|XP_016235282.1 ESPI|XP_01623…
Cluster275: ANIG|XP_001388744.1 ANIG|XP_001400827.2 ANIG|XP_001402529.4 ANIG|XP_001402530.4 CALB|XP_711893.1 CGLA|XP_448114.1 ECAL|JCM_6030_transcript_v001_05016-R1 ECAL|JCM_6030_transcript_v001_06198-R1 ECAL|JCM_6030_transcript_v001_12584-R1 EGOS|NP_985707.2 EMES|XP_016221874.1 EMES|XP_016224351.1 EMES|XP_016227627.1 EMES|XP_016229634.1 ESPI|XP_016231505.1 ESPI|XP_016236404.1 ESPI|XP_016236478.1…
Cluster276: ANIG|XP_001390854.1 ANIG|XP_001391292.2 ANIG|XP_001399894.2 ANIG|XP_001400896.1 CALB|XP_717819.1 ECAL|JCM_6030_transcript_v001_05418-R1 ECAL|JCM_6030_transcript_v001_05934-R1 ECAL|JCM_6030_transcript_v001_06546-R1 ECAL|JCM_6030_transcript_v001_07809-R1 ECAL|JCM_6030_transcript_v001_13143-R1 EGOS|NP_986390.1 EMES|XP_016219530.1 EMES|XP_016220721.1 EMES|XP_016226458.1 EMES|XP_016227830.…
Cluster277: ANIG|XP_001400945.1 CALB|XP_715407.2 CALB|XP_721889.2 CGLA|XP_446387.1 CGLA|XP_449287.1 ECAL|JCM_6030_transcript_v001_06599-R1 ECAL|JCM_6030_transcript_v001_07575-R1 EGOS|NP_983089.2 EGOS|NP_986779.1 EMES|XP_016221691.1 EMES|XP_016221693.1 ESPI|XP_016237069.1 ESPI|XP_016240540.1 ETRE|rna-Etr10535.1 ETRE|rna-Etr11032.1 LBIC|XP_001876755.1 LBIC|XP_001878978.1 LBIC|XP_001883938.1 LBIC|XP…
Cluster278: ANIG|XP_001388521.1 ANIG|XP_001389325.1 ANIG|XP_001400988.1 CALB|XP_721871.1 CALB|XP_723426.2 CGLA|XP_446213.1 CGLA|XP_449931.1 ECAL|JCM_6030_transcript_v001_03957-R1 ECAL|JCM_6030_transcript_v001_07961-R1 ECAL|JCM_6030_transcript_v001_13304-R1 EGOS|NP_986555.1 EGOS|NP_986999.2 EMES|XP_016220348.1 EMES|XP_016226348.1 EMES|XP_016228279.1 ESPI|XP_016231650.1 ESPI|XP_016238723.1 ETRE|rna…
Cluster279: ANIG|XP_001389136.2 ANIG|XP_001390893.2 ANIG|XP_001392250.1 ANIG|XP_001395614.2 ANIG|XP_001396346.2 CALB|XP_715345.2 CGLA|XP_448234.1 ECAL|JCM_6030_transcript_v001_03541-R1 ECAL|JCM_6030_transcript_v001_06626-R1 ECAL|JCM_6030_transcript_v001_08467-R1 ECAL|JCM_6030_transcript_v001_08870-R1 ECAL|JCM_6030_transcript_v001_11794-R1 EGOS|NP_983061.1 EMES|XP_016225838.1 EMES|XP_016226670.1 E…
Cluster280: ANIG|XP_001389351.1 ANIG|XP_001389658.1 ANIG|XP_001396252.1 CALB|XP_712226.1 ECAL|JCM_6030_transcript_v001_03345-R1 ECAL|JCM_6030_transcript_v001_06444-R1 ECAL|JCM_6030_transcript_v001_09106-R1 ECAL|JCM_6030_transcript_v001_10186-R1 ECAL|JCM_6030_transcript_v001_11461-R1 ECAL|JCM_6030_transcript_v001_12101-R1 ECAL|JCM_6030_transcript_v001_12580-R1 EMES|XP_016219732.1 EMES|XP_016224063…
Cluster281: ANIG|XP_001389655.2 ANIG|XP_001392541.2 CALB|XP_718052.2 CALB|XP_720034.1 CGLA|XP_445076.1 CGLA|XP_447286.1 ECAL|JCM_6030_transcript_v001_03274-R1 ECAL|JCM_6030_transcript_v001_06041-R1 EGOS|NP_984358.1 EGOS|NP_985994.2 EMES|XP_016219776.1 EMES|XP_016225107.1 ESPI|XP_016236579.1 ESPI|XP_016241799.1 ETRE|rna-Etr00194.1 ETRE|rna-Etr02099.1 ETRE|rna-Etr04130.1 ETRE|rna-Etr08464.1 ETRE|rn…
Cluster282: ANIG|XP_001389736.1 ANIG|XP_001392464.1 CALB|XP_716227.2 CALB|XP_721005.2 CGLA|XP_446531.1 CGLA|XP_449729.1 ECAL|JCM_6030_transcript_v001_04064-R1 ECAL|JCM_6030_transcript_v001_12715-R1 EGOS|NP_984638.2 EGOS|NP_986630.1 EMES|XP_016220220.1 EMES|XP_016229221.1 ESPI|XP_016231498.1 ESPI|XP_016238810.1 ETRE|rna-Etr07070.1 ETRE|rna-Etr07654.1 LBIC|XP_001873798.1 LBIC|XP_001881766.1 LBIC|XP…
Cluster283: ANIG|XP_001395164.2 ANIG|XP_001398195.1 ECAL|JCM_6030_transcript_v001_01420-R1 ECAL|JCM_6030_transcript_v001_01468-R1 ECAL|JCM_6030_transcript_v001_02652-R1 ECAL|JCM_6030_transcript_v001_04499-R1 ECAL|JCM_6030_transcript_v001_06022-R1 ECAL|JCM_6030_transcript_v001_06999-R1 ECAL|JCM_6030_transcript_v001_08661-R1 ECAL|JCM_6030_transcript_v001_08885-R1 ECAL|JCM_6030_transcript_v001_09494…
Cluster284: ANIG|XP_001391096.2 ANIG|XP_001396956.1 ANIG|XP_001401902.1 CALB|XP_710017.2 CALB|XP_711971.1 CALB|XP_713581.2 CALB|XP_713652.2 CALB|XP_718134.1 CGLA|XP_445914.1 CGLA|XP_445915.1 CGLA|XP_445916.1 ECAL|JCM_6030_transcript_v001_01810-R1 ECAL|JCM_6030_transcript_v001_02846-R1 ECAL|JCM_6030_transcript_v001_03511-R1 ECAL|JCM_6030_transcript_v001_04822-R1 ECAL|JCM_6030_transcript_v001_09317…
Cluster285: ANIG|XP_001390025.2 ANIG|XP_001397193.2 ANIG|XP_001401453.1 CALB|XP_711071.2 CALB|XP_712727.2 CGLA|XP_445026.1 CGLA|XP_445688.1 CGLA|XP_445838.1 ECAL|JCM_6030_transcript_v001_09403-R1 ECAL|JCM_6030_transcript_v001_10519-R1 EGOS|NP_984058.2 EGOS|NP_986177.2 EMES|XP_016225191.1 EMES|XP_016226666.1 ESPI|XP_016238110.1 ESPI|XP_016241242.1 ETRE|rna-Etr03961.1 ETRE|rna-Etr08671.1 LBIC|XP_00…
Cluster286: ANIG|XP_001391860.1 ANIG|XP_001391913.1 CALB|XP_711859.2 CALB|XP_715765.2 CALB|XP_717754.2 CALB|XP_719896.1 CGLA|XP_444912.1 CGLA|XP_445032.1 CGLA|XP_445477.1 ECAL|JCM_6030_transcript_v001_11810-R1 ECAL|JCM_6030_transcript_v001_12247-R1 EGOS|NP_983756.2 EGOS|NP_985719.1 EGOS|NP_987061.1 EMES|XP_016225236.1 EMES|XP_016227486.1 ESPI|XP_016231898.1 ESPI|XP_016238849.1 LBIC|XP_001874269.1…
Cluster287: ANIG|XP_001394107.1 ANIG|XP_001401424.2 ANIG|XP_001402384.2 CALB|XP_716595.1 CALB|XP_717940.1 CGLA|XP_448344.1 CGLA|XP_449791.1 ECAL|JCM_6030_transcript_v001_03025-R1 ECAL|JCM_6030_transcript_v001_04724-R1 EGOS|NP_982955.1 EGOS|NP_983890.1 EMES|XP_016222928.1 EMES|XP_016223639.1 EMES|XP_016224981.1 ESPI|XP_016236939.1 ESPI|XP_016241220.1 ETRE|rna-Etr07823.1 ETRE|rna-Etr08760.1 ETRE|rn…
Cluster288: LBIC|XP_001874672.1 LBIC|XP_001874700.1 LBIC|XP_001874701.1 LBIC|XP_001874702.1 LBIC|XP_001874705.1 LBIC|XP_001874706.1 LBIC|XP_001878665.1 LBIC|XP_001878667.1 LBIC|XP_001879163.1 LBIC|XP_001880237.1 LBIC|XP_001881190.1 LBIC|XP_001881191.1 LBIC|XP_001884686.1 LBIC|XP_001884687.1 LBIC|XP_001884688.1 LBIC|XP_001884918.1 LBIC|XP_001885822.1 LBIC|XP_001885823.1 LBIC|XP_001886361.1 LBIC|XP…
Cluster289: ANIG|XP_001393994.1 ANIG|XP_001400630.1 CALB|XP_718237.1 CALB|XP_721550.1 CGLA|XP_446065.1 CGLA|XP_448767.1 ECAL|JCM_6030_transcript_v001_07219-R1 EGOS|NP_983169.1 EGOS|NP_986645.1 EMES|XP_016221922.1 EMES|XP_016224345.1 ESPI|XP_016237405.1 ESPI|XP_016238906.1 ETRE|rna-Etr01025.1 ETRE|rna-Etr10423.1 LBIC|XP_001878287.1 LBIC|XP_001881382.1 PRAM|KAH7474345.1 PRAM|KAH7479128.1 PRAM|KAH74…
Cluster290: ANIG|XP_001397467.2 ANIG|XP_001400991.2 CALB|XP_716011.2 CALB|XP_723491.2 CGLA|XP_446893.1 CGLA|XP_447591.1 ECAL|JCM_6030_transcript_v001_00832-R1 ECAL|JCM_6030_transcript_v001_02754-R1 ECAL|JCM_6030_transcript_v001_07386-R1 ECAL|JCM_6030_transcript_v001_12385-R1 EGOS|NP_984890.1 EGOS|NP_985139.2 EMES|XP_016222826.1 EMES|XP_016225137.1 EMES|XP_016228550.1 EMES|XP_016229239.1 ESPI|XP_0…
Cluster291: ANIG|XP_001389240.1 ANIG|XP_001397550.2 ANIG|XP_001401148.1 ANIG|XP_001401752.1 ECAL|JCM_6030_transcript_v001_00325-R1 ECAL|JCM_6030_transcript_v001_01205-R1 ECAL|JCM_6030_transcript_v001_04242-R1 ECAL|JCM_6030_transcript_v001_07768-R1 ECAL|JCM_6030_transcript_v001_08277-R1 ECAL|JCM_6030_transcript_v001_10160-R1 ECAL|JCM_6030_transcript_v001_11097-R1 ECAL|JCM_6030_transcript_v001_1184…
Cluster292: ANIG|XP_001389729.2 ANIG|XP_001393160.2 ANIG|XP_001398334.2 CALB|XP_717169.1 CALB|XP_722208.1 CGLA|XP_447432.1 CGLA|XP_449430.1 ECAL|JCM_6030_transcript_v001_00426-R1 ECAL|JCM_6030_transcript_v001_07727-R1 ECAL|JCM_6030_transcript_v001_12612-R1 EGOS|NP_984563.2 EGOS|NP_986455.2 EMES|XP_016222935.1 EMES|XP_016227817.1 ESPI|XP_016231755.1 ESPI|XP_016231938.1 ESPI|XP_016240605.1 ETRE|rna…
Cluster293: ANIG|XP_001391085.1 ANIG|XP_001391260.2 ANIG|XP_001396343.1 ANIG|XP_001399161.2 ECAL|JCM_6030_transcript_v001_01362-R1 ECAL|JCM_6030_transcript_v001_04228-R1 ECAL|JCM_6030_transcript_v001_07021-R1 ECAL|JCM_6030_transcript_v001_07971-R1 ECAL|JCM_6030_transcript_v001_09063-R1 ECAL|JCM_6030_transcript_v001_11166-R1 ECAL|JCM_6030_transcript_v001_13094-R1 ECAL|JCM_6030_transcript_v001_1374…
Cluster294: ANIG|XP_001394100.1 ANIG|XP_001395517.1 ANIG|XP_001400484.2 ANIG|XP_001402072.2 CALB|XP_718660.1 CGLA|XP_445687.1 CGLA|XP_445835.1 CGLA|XP_445836.1 ECAL|JCM_6030_transcript_v001_01124-R1 EGOS|NP_984060.1 EMES|XP_016223239.1 ESPI|XP_016236852.1 ETRE|rna-Etr05553.1 LBIC|XP_001875163.1 LBIC|XP_001877121.1 LBIC|XP_001878127.1 LBIC|XP_001880551.1 LBIC|XP_001880552.1 LBIC|XP_001886183.1 LBI…
Cluster295: ANIG|XP_001392769.1 ANIG|XP_001395545.1 CALB|XP_712745.1 CALB|XP_720052.2 CALB|XP_723184.1 CGLA|XP_447695.1 CGLA|XP_449057.1 ECAL|JCM_6030_transcript_v001_05566-R1 ECAL|JCM_6030_transcript_v001_11067-R1 EGOS|NP_983955.1 EGOS|NP_985860.1 EMES|XP_016221770.1 EMES|XP_016229050.1 ESPI|XP_016234582.1 ESPI|XP_016235973.1 ETRE|rna-Etr04366.1 ETRE|rna-Etr10021.1 LBIC|XP_001873284.1 LBIC|XP_00…
Cluster296: ANIG|XP_001389911.1 ANIG|XP_001396958.1 ANIG|XP_001398069.2 ANIG|XP_001399905.2 ANIG|XP_001402426.1 ECAL|JCM_6030_transcript_v001_00276-R1 ECAL|JCM_6030_transcript_v001_01048-R1 ECAL|JCM_6030_transcript_v001_02947-R1 ECAL|JCM_6030_transcript_v001_05863-R1 ECAL|JCM_6030_transcript_v001_09176-R1 ECAL|JCM_6030_transcript_v001_09811-R1 EMES|XP_016222399.1 EMES|XP_016224718.1 EMES|XP_01622…
Cluster297: ANIG|XP_001391591.1 ANIG|XP_001399935.1 ANIG|XP_003188801.1 CALB|XP_019330862.1 CALB|XP_721376.1 CGLA|XP_445959.1 CGLA|XP_447321.1 ECAL|JCM_6030_transcript_v001_00539-R1 ECAL|JCM_6030_transcript_v001_11857-R1 EGOS|NP_984787.1 EGOS|NP_985409.1 EMES|XP_016222329.1 EMES|XP_016223976.1 EMES|XP_016229235.1 ESPI|XP_016232374.1 ESPI|XP_016235298.1 ESPI|XP_016237152.1 ETRE|rna-Etr06491.1 ETRE…
Cluster298: ANIG|XP_001400167.2 ANIG|XP_001400296.1 CALB|XP_718147.1 CALB|XP_718509.1 CGLA|XP_447438.1 CGLA|XP_449633.1 ECAL|JCM_6030_transcript_v001_06726-R1 ECAL|JCM_6030_transcript_v001_11062-R1 EGOS|NP_983655.1 EGOS|NP_985263.2 EMES|XP_016221411.1 EMES|XP_016229283.1 ESPI|XP_016234140.1 ESPI|XP_016239844.1 ETRE|rna-Etr04826.1 ETRE|rna-Etr10452.1 LBIC|XP_001877056.1 LBIC|XP_001877515.1 PRAM|KA…
Cluster299: CALB|XP_717840.2 SCER|NP_009437.1 SCER|NP_009438.1 SCER|NP_009439.1 SCER|NP_010834.1 SCER|NP_010835.1 SCER|NP_010836.1 SCER|NP_010837.1 SCER|NP_010839.1 SCER|NP_011116.3 SCER|NP_011117.3 SCER|NP_011812.3 SCER|NP_011813.1 SCER|NP_011814.1 SCER|NP_012090.1 SCER|NP_012091.3 SCER|NP_012092.1 SCER|NP_012311.1 SCER|NP_013033.1 SCER|NP_013034.1 SCER|NP_013567.3 SCER|NP_013569.1 SCER|NP_01357…
Cluster300: CGLA|XP_002999510.1 CGLA|XP_002999512.1 CGLA|XP_002999534.1 CGLA|XP_002999563.1 CGLA|XP_002999564.1 CGLA|XP_002999565.1 CGLA|XP_002999571.1 CGLA|XP_002999576.1 CGLA|XP_002999584.1 CGLA|XP_002999597.1 CGLA|XP_002999598.1 CGLA|XP_445189.1 CGLA|XP_445192.1 CGLA|XP_445219.1 CGLA|XP_445221.1 CGLA|XP_445223.1 CGLA|XP_445700.1 CGLA|XP_445761.1 CGLA|XP_445979.1 CGLA|XP_445980.1 CGLA|XP_445981…
Cluster301: ECAL|JCM_6030_transcript_v001_06821-R1 ECAL|JCM_6030_transcript_v001_06822-R1 ECAL|JCM_6030_transcript_v001_06823-R1 ECAL|JCM_6030_transcript_v001_08448-R1 EMES|XP_016229080.1 EMES|XP_016229081.1 ESPI|XP_016230816.1 ESPI|XP_016234528.1 ESPI|XP_016240007.1 ESPI|XP_016240913.1 ESPI|XP_016240914.1 ETRE|rna-Etr04572.1 ETRE|rna-Etr04574.1 LBIC|XP_001873722.1 LBIC|XP_001878506.1 LBIC|XP_001…
Cluster302: LBIC|XP_001873358.1 LBIC|XP_001874360.1 LBIC|XP_001875138.1 LBIC|XP_001877296.1 LBIC|XP_001877297.1 LBIC|XP_001877299.1 LBIC|XP_001879494.1 LBIC|XP_001882021.1 LBIC|XP_001882022.1 LBIC|XP_001882276.1 LBIC|XP_001882525.1 LBIC|XP_001882670.1 LBIC|XP_001882759.1 LBIC|XP_001882868.1 LBIC|XP_001883525.1 LBIC|XP_001883874.1 LBIC|XP_001884662.1 LBIC|XP_001886241.1 LBIC|XP_001886462.1 LBIC|XP…
Cluster303: PSOJ|XP_009513965.1 PSOJ|XP_009513968.1 PSOJ|XP_009513976.1 PSOJ|XP_009513978.1 PSOJ|XP_009513991.1 PSOJ|XP_009514060.1 PSOJ|XP_009514101.1 PSOJ|XP_009514102.1 PSOJ|XP_009515006.1 PSOJ|XP_009515010.1 PSOJ|XP_009519970.1 PSOJ|XP_009519971.1 PSOJ|XP_009523987.1 PSOJ|XP_009523990.1 PSOJ|XP_009526765.1 PSOJ|XP_009526766.1 PSOJ|XP_009526768.1 PSOJ|XP_009531072.1 PSOJ|XP_009531073.1 PSOJ|XP…
Cluster304: PSOJ|XP_009514597.1 PSOJ|XP_009514717.1 PSOJ|XP_009515068.1 PSOJ|XP_009515866.1 PSOJ|XP_009516251.1 PSOJ|XP_009516909.1 PSOJ|XP_009517464.1 PSOJ|XP_009517942.1 PSOJ|XP_009520255.1 PSOJ|XP_009520573.1 PSOJ|XP_009522244.1 PSOJ|XP_009523388.1 PSOJ|XP_009525361.1 PSOJ|XP_009525770.1 PSOJ|XP_009526328.1 PSOJ|XP_009526367.1 PSOJ|XP_009528329.1 PSOJ|XP_009528827.1 PSOJ|XP_009530697.1 PSOJ|XP…
Cluster305: PSOJ|XP_009514713.1 PSOJ|XP_009514902.1 PSOJ|XP_009515073.1 PSOJ|XP_009515863.1 PSOJ|XP_009516247.1 PSOJ|XP_009516730.1 PSOJ|XP_009516913.1 PSOJ|XP_009517458.1 PSOJ|XP_009517500.1 PSOJ|XP_009517937.1 PSOJ|XP_009518204.1 PSOJ|XP_009519396.1 PSOJ|XP_009520212.1 PSOJ|XP_009520570.1 PSOJ|XP_009522239.1 PSOJ|XP_009523374.1 PSOJ|XP_009523393.1 PSOJ|XP_009523920.1 PSOJ|XP_009524974.1 PSOJ|XP…
Cluster306: PSOJ|XP_009515015.1 PSOJ|XP_009515271.1 PSOJ|XP_009517023.1 PSOJ|XP_009519169.1 PSOJ|XP_009520314.1 PSOJ|XP_009520315.1 PSOJ|XP_009521004.1 PSOJ|XP_009521669.1 PSOJ|XP_009522728.1 PSOJ|XP_009522732.1 PSOJ|XP_009523517.1 PSOJ|XP_009523566.1 PSOJ|XP_009523790.1 PSOJ|XP_009523862.1 PSOJ|XP_009523863.1 PSOJ|XP_009523867.1 PSOJ|XP_009525011.1 PSOJ|XP_009525075.1 PSOJ|XP_009525146.1 PSOJ|XP…
Cluster307: ANIG|XP_001388555.2 ANIG|XP_001390395.2 ANIG|XP_001393508.2 ANIG|XP_001394387.1 ANIG|XP_001394579.1 ANIG|XP_001394581.2 ANIG|XP_001395761.2 ANIG|XP_001396381.2 ANIG|XP_001396752.1 ANIG|XP_001396949.2 ANIG|XP_001397040.2 ANIG|XP_001397313.2 ANIG|XP_001402359.2 ANIG|XP_003188601.1 ECAL|JCM_6030_transcript_v001_01904-R1 ECAL|JCM_6030_transcript_v001_01905-R1 ECAL|JCM_6030_transcript_v001…
Cluster308: ANIG|XP_001393673.1 ANIG|XP_001394140.2 ANIG|XP_001395355.2 ANIG|XP_001396803.1 ANIG|XP_001396919.2 ANIG|XP_001399234.2 ANIG|XP_001400412.2 ANIG|XP_003188924.1 ECAL|JCM_6030_transcript_v001_05465-R1 ECAL|JCM_6030_transcript_v001_07284-R1 ECAL|JCM_6030_transcript_v001_07571-R1 ECAL|JCM_6030_transcript_v001_07572-R1 ECAL|JCM_6030_transcript_v001_07841-R1 ECAL|JCM_6030_transcript_v001_11…
Cluster309: ANIG|XP_001391838.2 ANIG|XP_001392050.2 ANIG|XP_001392938.2 ANIG|XP_001394024.1 ANIG|XP_001394592.2 ANIG|XP_001396728.2 ANIG|XP_001397014.1 ANIG|XP_001398816.1 ANIG|XP_001400803.2 CALB|XP_019331115.1 ECAL|JCM_6030_transcript_v001_00119-R1 ECAL|JCM_6030_transcript_v001_05350-R1 EMES|XP_016220920.1 EMES|XP_016222265.1 EMES|XP_016224902.1 ESPI|XP_016235522.1 ESPI|XP_016237593.1 ESPI|XP_0…
Cluster310: ANIG|XP_001388551.1 ANIG|XP_001395334.2 CALB|XP_019330641.1 CALB|XP_019330642.1 CGLA|XP_446268.1 CGLA|XP_446269.1 ECAL|JCM_6030_transcript_v001_06840-R1 ECAL|JCM_6030_transcript_v001_06918-R1 EGOS|NP_983195.2 EGOS|NP_983196.1 EGOS|NP_983197.1 EGOS|NP_983198.1 EGOS|NP_983573.1 EMES|XP_016221954.1 EMES|XP_016222093.1 EMES|XP_016225595.1 EMES|XP_016228427.1 ESPI|XP_016237054.1 ESPI|XP_01…
Cluster311: ANIG|XP_001388846.1 ANIG|XP_001401690.1 CALB|XP_717798.2 CALB|XP_722550.2 CGLA|XP_446465.1 CGLA|XP_448470.1 ECAL|JCM_6030_transcript_v001_04980-R1 ECAL|JCM_6030_transcript_v001_12791-R1 ECAL|JCM_6030_transcript_v001_14027-R1 EGOS|NP_984327.2 EMES|XP_016221458.1 EMES|XP_016225864.1 EMES|XP_016227271.1 ESPI|XP_016232561.1 ESPI|XP_016235220.1 ESPI|XP_016237214.1 ETRE|rna-Etr03252.1 ETRE|…
Cluster312: ANIG|XP_001388856.1 ANIG|XP_001397197.2 CALB|XP_716792.1 CALB|XP_717369.2 CGLA|XP_448143.1 CGLA|XP_448159.1 CGLA|XP_449302.1 ECAL|JCM_6030_transcript_v001_00491-R1 ECAL|JCM_6030_transcript_v001_11012-R1 EGOS|NP_983839.1 EGOS|NP_985282.1 EGOS|NP_986749.1 EMES|XP_016222968.1 EMES|XP_016229108.1 ESPI|XP_016235009.1 ESPI|XP_016237289.1 ETRE|rna-Etr04692.1 ETRE|rna-Etr11465.1 LBIC|XP_00187…
Cluster313: ANIG|XP_001388887.1 ANIG|XP_001398661.1 CALB|XP_718534.2 CALB|XP_720507.2 CALB|XP_721830.1 CGLA|XP_449554.1 ECAL|JCM_6030_transcript_v001_01859-R1 ECAL|JCM_6030_transcript_v001_11645-R1 EGOS|NP_986106.2 EMES|XP_016223361.1 EMES|XP_016224493.1 ESPI|XP_016232204.1 ESPI|XP_016241493.1 ETRE|rna-Etr01250.1 ETRE|rna-Etr08972.1 LBIC|XP_001875002.1 LBIC|XP_001888384.1 PRAM|KAH7464823.1 PRAM|K…
Cluster314: ANIG|XP_001389039.1 ANIG|XP_001396195.1 CALB|XP_019330750.1 CALB|XP_710729.1 CGLA|XP_445243.1 CGLA|XP_447238.1 ECAL|JCM_6030_transcript_v001_05245-R1 ECAL|JCM_6030_transcript_v001_07117-R1 EGOS|NP_982845.1 EGOS|NP_985501.1 EGOS|NP_985817.2 EMES|XP_016221048.1 EMES|XP_016226076.1 ESPI|XP_016237982.1 ESPI|XP_016240095.1 ETRE|rna-Etr10991.1 LBIC|XP_001875880.1 LBIC|XP_001880010.1 PRAM|KA…
Cluster315: ANIG|XP_001389163.2 ANIG|XP_001400570.2 CALB|XP_718246.2 CALB|XP_719442.1 CALB|XP_723447.2 CGLA|XP_445407.1 CGLA|XP_448288.1 CGLA|XP_449153.1 ECAL|JCM_6030_transcript_v001_03458-R1 ECAL|JCM_6030_transcript_v001_11963-R1 EGOS|NP_984848.1 EGOS|NP_986648.1 EMES|XP_016220511.1 EMES|XP_016224569.1 ESPI|XP_016230992.1 ESPI|XP_016233145.1 ETRE|rna-Etr05348.1 ETRE|rna-Etr08002.1 LBIC|XP_00187…
Cluster316: ANIG|XP_001389377.1 ANIG|XP_001389557.2 ANIG|XP_001391188.1 ANIG|XP_001392758.2 ANIG|XP_001397507.1 CALB|XP_715207.1 CALB|XP_721358.2 CALB|XP_721360.2 ECAL|JCM_6030_transcript_v001_00996-R1 ECAL|JCM_6030_transcript_v001_03077-R1 ECAL|JCM_6030_transcript_v001_05471-R1 ECAL|JCM_6030_transcript_v001_06770-R1 ECAL|JCM_6030_transcript_v001_09531-R1 ECAL|JCM_6030_transcript_v001_11915-R1 EG…
Cluster317: ANIG|XP_001389680.2 ANIG|XP_001400320.2 CALB|XP_714328.2 CALB|XP_719530.1 CGLA|XP_444799.1 CGLA|XP_446286.1 ECAL|JCM_6030_transcript_v001_00090-R1 ECAL|JCM_6030_transcript_v001_12359-R1 EGOS|NP_985534.1 EGOS|NP_985541.2 EMES|XP_016222391.1 EMES|XP_016227309.1 ESPI|XP_016230409.1 ESPI|XP_016239377.1 ETRE|rna-Etr06445.1 ETRE|rna-Etr07878.1 LBIC|XP_001876525.1 PRAM|KAH7488718.1 PRAM|KAH7…
Cluster318: ANIG|XP_001391885.2 ANIG|XP_001394108.2 ANIG|XP_001396751.1 CALB|XP_717003.2 CALB|XP_721017.2 ECAL|JCM_6030_transcript_v001_06572-R1 ECAL|JCM_6030_transcript_v001_10012-R1 ECAL|JCM_6030_transcript_v001_11987-R1 EMES|XP_016219519.1 EMES|XP_016223284.1 EMES|XP_016226858.1 EMES|XP_016227588.1 ESPI|XP_016229976.1 ESPI|XP_016232354.1 ESPI|XP_016239573.1 ESPI|XP_016241152.1 ETRE|rna-Etr0013…
Cluster319: ANIG|XP_001391538.1 ANIG|XP_001393080.1 ANIG|XP_001397026.1 ANIG|XP_001400480.1 ECAL|JCM_6030_transcript_v001_02315-R1 ECAL|JCM_6030_transcript_v001_07212-R1 ECAL|JCM_6030_transcript_v001_09383-R1 ECAL|JCM_6030_transcript_v001_09952-R1 ECAL|JCM_6030_transcript_v001_10220-R1 ECAL|JCM_6030_transcript_v001_11327-R1 EMES|XP_016226976.1 ESPI|XP_016233039.1 ESPI|XP_016238089.1 ESPI|XP_01623…
Cluster320: ANIG|XP_001399777.1 ANIG|XP_001401615.1 CALB|XP_714216.1 CALB|XP_715017.1 CALB|XP_715865.1 CGLA|XP_446696.1 CGLA|XP_447651.1 CGLA|XP_448083.1 ECAL|JCM_6030_transcript_v001_04997-R1 ECAL|JCM_6030_transcript_v001_05335-R1 EGOS|NP_982366.1 EGOS|NP_983320.1 EGOS|NP_984674.1 EMES|XP_016220578.1 EMES|XP_016226159.1 ESPI|XP_016235574.1 ESPI|XP_016240993.1 ETRE|rna-Etr00207.1 LBIC|XP_00187386…
Cluster321: ANIG|XP_001391512.1 ANIG|XP_001401577.1 CALB|XP_720913.2 CGLA|XP_446270.1 CGLA|XP_448518.1 ECAL|JCM_6030_transcript_v001_00945-R1 ECAL|JCM_6030_transcript_v001_03032-R1 ECAL|JCM_6030_transcript_v001_04718-R1 ECAL|JCM_6030_transcript_v001_04934-R1 ECAL|JCM_6030_transcript_v001_10131-R1 EGOS|NP_982705.2 EMES|XP_016223200.1 EMES|XP_016225890.1 ESPI|XP_016232540.1 ESPI|XP_016236496.1 ESPI…
Cluster322: ANIG|XP_001395006.2 ANIG|XP_003188803.1 CALB|XP_019331121.1 CALB|XP_721949.1 CGLA|XP_445894.1 CGLA|XP_447694.1 ECAL|JCM_6030_transcript_v001_09683-R1 ECAL|JCM_6030_transcript_v001_10746-R1 EGOS|NP_985031.1 EGOS|NP_985861.1 EMES|XP_016227089.1 EMES|XP_016229042.1 ESPI|XP_016234120.1 ESPI|XP_016240647.1 ETRE|rna-Etr04355.1 LBIC|XP_001878597.1 LBIC|XP_001881094.1 PRAM|KAH7474497.1 PRAM|K…
Cluster323: ANIG|XP_001393363.1 ANIG|XP_001396970.2 ANIG|XP_001398295.1 ANIG|XP_001399485.2 ECAL|JCM_6030_transcript_v001_00490-R1 ECAL|JCM_6030_transcript_v001_05219-R1 ECAL|JCM_6030_transcript_v001_06913-R1 ECAL|JCM_6030_transcript_v001_07927-R1 ECAL|JCM_6030_transcript_v001_08064-R1 ECAL|JCM_6030_transcript_v001_11410-R1 EMES|XP_016220881.1 EMES|XP_016222967.1 EMES|XP_016224199.1 ESPI|XP_01623…
Cluster324: ANIG|XP_001389094.1 ANIG|XP_001389225.2 ANIG|XP_001393319.2 ANIG|XP_001393388.2 ANIG|XP_001397092.2 ANIG|XP_001401751.2 ECAL|JCM_6030_transcript_v001_01053-R1 ECAL|JCM_6030_transcript_v001_08107-R1 ECAL|JCM_6030_transcript_v001_08281-R1 ECAL|JCM_6030_transcript_v001_08282-R1 ECAL|JCM_6030_transcript_v001_09292-R1 ECAL|JCM_6030_transcript_v001_11554-R1 ECAL|JCM_6030_transcript_v001_115…
Cluster325: ANIG|XP_001393740.1 ANIG|XP_001402082.1 CALB|XP_714210.1 ECAL|JCM_6030_transcript_v001_03969-R1 ECAL|JCM_6030_transcript_v001_10710-R1 EGOS|NP_983590.1 EMES|XP_016220177.1 EMES|XP_016228741.1 ESPI|XP_016229892.1 ESPI|XP_016229917.1 ESPI|XP_016229943.1 ESPI|XP_016232998.1 ESPI|XP_016234261.1 ESPI|XP_016237140.1 ETRE|rna-Etr04495.1 ETRE|rna-Etr08222.1 ETRE|rna-Etr08271.1 ETRE|rna-Etr098…
Cluster326: ANIG|XP_001393897.2 ANIG|XP_001399463.1 CALB|XP_717124.1 CALB|XP_719985.1 CGLA|XP_446274.1 CGLA|XP_448122.1 ECAL|JCM_6030_transcript_v001_06703-R1 ECAL|JCM_6030_transcript_v001_11353-R1 EGOS|NP_982713.2 EGOS|NP_986004.1 EMES|XP_016221405.1 EMES|XP_016223688.1 ESPI|XP_016238422.1 ESPI|XP_016239829.1 ETRE|rna-Etr01594.1 ETRE|rna-Etr10477.1 LBIC|XP_001875153.1 LBIC|XP_001875469.1 PRAM|KA…
Cluster327: ANIG|XP_001400822.1 ANIG|XP_001400927.1 CALB|XP_711734.2 CGLA|XP_446160.1 ECAL|JCM_6030_transcript_v001_07262-R1 EGOS|NP_983796.1 EMES|XP_016221478.1 ESPI|XP_016239910.1 ETRE|rna-Etr10703.1 PRAM|KAH7463240.1 PRAM|KAH7463950.1 PRAM|KAH7465759.1 PRAM|KAH7477222.1 PRAM|KAH7477228.1 PRAM|KAH7479309.1 PRAM|KAH7484374.1 PRAM|KAH7491439.1 PRAM|KAH7491797.1 PRAM|KAH7492029.1 PRAM|KAH7492617.1…
Cluster328: ANIG|XP_001394111.2 ANIG|XP_001394363.1 ANIG|XP_001394523.2 ANIG|XP_001396314.2 ANIG|XP_001397394.1 ANIG|XP_001401152.1 CALB|XP_718267.2 ECAL|JCM_6030_transcript_v001_06948-R1 EGOS|NP_983104.2 EMES|XP_016221574.1 EMES|XP_016227664.1 ESPI|XP_016239859.1 ETRE|rna-Etr05105.1 ETRE|rna-Etr05507.1 ETRE|rna-Etr10507.1 LBIC|XP_001874246.1 LBIC|XP_001883172.1 LBIC|XP_001883373.1 LBIC|XP_001888…
Cluster329: ANIG|XP_001388601.1 ANIG|XP_001389092.1 ANIG|XP_001396078.2 ANIG|XP_001397246.1 CALB|XP_722627.2 CGLA|XP_445747.1 CGLA|XP_449534.1 ECAL|JCM_6030_transcript_v001_03581-R1 ECAL|JCM_6030_transcript_v001_09252-R1 EGOS|NP_986524.2 EMES|XP_016226006.1 ESPI|XP_016237567.1 ESPI|XP_016238025.1 ESPI|XP_016239375.1 ETRE|rna-Etr02522.1 LBIC|XP_001874612.1 LBIC|XP_001885404.1 PRAM|KAH7460652.1 PRA…
Cluster330: ANIG|XP_001389246.2 ANIG|XP_001400090.2 CALB|XP_710725.2 CALB|XP_722619.1 CGLA|XP_445572.1 CGLA|XP_447293.1 CGLA|XP_449071.1 ECAL|JCM_6030_transcript_v001_01260-R1 ECAL|JCM_6030_transcript_v001_12419-R1 EGOS|NP_982717.1 EGOS|NP_984345.1 EMES|XP_016226221.1 EMES|XP_016227425.1 ESPI|XP_016237866.1 ESPI|XP_016239420.1 ETRE|rna-Etr02549.2 ETRE|rna-Etr07190.1 LBIC|XP_001875442.1 LBIC|XP_00…
Cluster331: ANIG|XP_001390670.2 ANIG|XP_001395105.2 CALB|XP_716728.1 CGLA|XP_448858.1 ECAL|JCM_6030_transcript_v001_01515-R1 ECAL|JCM_6030_transcript_v001_09773-R1 EGOS|NP_986598.2 EMES|XP_016220723.1 EMES|XP_016223301.1 ESPI|XP_016240527.1 ESPI|XP_016240667.1 ETRE|rna-Etr01309.1 LBIC|XP_001875905.1 LBIC|XP_001881221.1 LBIC|XP_001888498.1 LBIC|XP_001888501.1 LBIC|XP_001889203.1 LBIC|XP_001889204.…
Cluster332: ANIG|XP_001391348.1 ANIG|XP_001396730.1 CALB|XP_711356.2 CALB|XP_716466.1 CGLA|XP_445123.1 CGLA|XP_445575.1 ECAL|JCM_6030_transcript_v001_00985-R1 ECAL|JCM_6030_transcript_v001_06401-R1 EGOS|NP_982514.2 EGOS|NP_985419.2 EMES|XP_016225979.1 EMES|XP_016229648.1 ESPI|XP_016236487.1 ESPI|XP_016241050.1 ETRE|rna-Etr00721.1 ETRE|rna-Etr03409.1 LBIC|XP_001878516.1 PRAM|KAH7462006.1 PRAM|KAH7…
Cluster333: ANIG|XP_001392304.2 ANIG|XP_001399394.2 CALB|XP_019331065.1 CALB|XP_719923.1 CGLA|XP_448529.1 CGLA|XP_448941.1 ECAL|JCM_6030_transcript_v001_07237-R1 EGOS|NP_985329.2 EGOS|NP_985521.2 EMES|XP_016220124.1 EMES|XP_016221942.1 ESPI|XP_016233193.1 ESPI|XP_016240464.1 ETRE|rna-Etr07022.1 ETRE|rna-Etr10639.1 LBIC|XP_001880766.1 PRAM|KAH7479704.1 PRAM|KAH7479705.1 PRAM|KAH7484636.1 PRAM|KAH7…
Cluster334: ANIG|XP_001391502.1 CALB|XP_719499.1 CALB|XP_722188.2 CGLA|XP_445500.1 ECAL|JCM_6030_transcript_v001_00568-R1 EGOS|NP_985753.1 EMES|XP_016223213.1 ESPI|XP_016240745.1 ETRE|rna-Etr11816.1 LBIC|XP_001877811.1 LBIC|XP_001883390.1 PRAM|KAH7473977.1 PRAM|KAH7473978.1 PRAM|KAH7484214.1 PRAM|KAH7484215.1 PRAM|KAH7484358.1 PRAM|KAH7484364.1 PRAM|KAH7484365.1 PRAM|KAH7484366.1 PSOJ|XP_00951417…
Cluster335: ANIG|XP_001392857.2 ANIG|XP_001397805.2 CALB|XP_712650.2 CALB|XP_717912.1 CGLA|XP_445387.1 CGLA|XP_449022.1 ECAL|JCM_6030_transcript_v001_10433-R1 ECAL|JCM_6030_transcript_v001_14031-R1 EGOS|NP_983105.2 EGOS|NP_983665.2 EMES|XP_016221462.1 EMES|XP_016225266.1 ESPI|XP_016232078.1 ESPI|XP_016237217.1 ETRE|rna-Etr09029.1 ETRE|rna-Etr10937.1 LBIC|XP_001880425.1 LBIC|XP_001883308.1 PRAM|KA…
Cluster336: ANIG|XP_001394458.2 ANIG|XP_001401530.1 CALB|XP_717138.1 CGLA|XP_446832.1 CGLA|XP_448791.1 ECAL|JCM_6030_transcript_v001_00077-R1 ECAL|JCM_6030_transcript_v001_01447-R1 EGOS|NP_985391.2 EMES|XP_016222292.1 EMES|XP_016223621.1 ESPI|XP_016230392.1 ESPI|XP_016234754.1 ESPI|XP_016236753.1 ETRE|rna-Etr05003.1 ETRE|rna-Etr05594.1 LBIC|XP_001877256.1 PRAM|KAH7460767.1 PRAM|KAH7463816.1 PRAM|…
Cluster337: ANIG|XP_001394302.2 ANIG|XP_001395075.1 ANIG|XP_001402381.2 CALB|XP_718477.2 CALB|XP_721825.2 CGLA|XP_445114.1 CGLA|XP_445264.1 ECAL|JCM_6030_transcript_v001_06281-R1 ECAL|JCM_6030_transcript_v001_08120-R1 EGOS|NP_984707.1 EGOS|NP_985799.1 EMES|XP_016222048.1 EMES|XP_016228241.1 ESPI|XP_016235198.1 ESPI|XP_016236053.1 ETRE|rna-Etr02475.1 ETRE|rna-Etr09902.1 LBIC|XP_001876224.1 LBIC|XP…
Cluster338: ANIG|XP_001390758.1 ANIG|XP_001392987.1 CALB|XP_711339.1 CALB|XP_711679.2 CALB|XP_718495.2 CGLA|XP_449937.1 ECAL|JCM_6030_transcript_v001_04452-R1 EGOS|NP_984882.1 EGOS|NP_986339.1 EMES|XP_016228304.1 ESPI|XP_016231278.1 ETRE|rna-Etr02635.1 LBIC|XP_001878503.1 LBIC|XP_001884576.1 PRAM|KAH7484188.1 PRAM|KAH7492260.1 PRAM|KAH7492261.1 PRAM|KAH7492269.1 PRAM|KAH7492270.1 PSOJ|XP_00952129…
Cluster339: ANIG|XP_001392765.1 ANIG|XP_001394561.1 CALB|XP_712734.1 CALB|XP_719888.1 CGLA|XP_447085.1 CGLA|XP_449444.1 ECAL|JCM_6030_transcript_v001_01743-R1 ECAL|JCM_6030_transcript_v001_11038-R1 EGOS|NP_983541.1 EGOS|NP_985840.1 EMES|XP_016223837.1 EMES|XP_016229275.1 ESPI|XP_016234158.1 ESPI|XP_016234716.1 ETRE|rna-Etr04733.1 ETRE|rna-Etr05062.1 LBIC|XP_001875721.1 LBIC|XP_001887703.1 LBIC|XP…
Cluster340: ANIG|XP_001390940.1 CALB|XP_716334.1 ECAL|JCM_6030_transcript_v001_08562-R1 EGOS|NP_984241.1 EMES|XP_016226805.1 ESPI|XP_016230846.1 ETRE|rna-Etr11619.3 LBIC|XP_001875399.1 LBIC|XP_001875444.1 PRAM|KAH7461369.1 PRAM|KAH7461952.1 PRAM|KAH7464618.1 PRAM|KAH7468650.1 PRAM|KAH7468791.1 PRAM|KAH7474760.1 PRAM|KAH7479855.1 PRAM|KAH7481685.1 PRAM|KAH7482355.1 PRAM|KAH7488319.1 PSOJ|XP_009516…
Cluster341: CALB|XP_709965.2 CALB|XP_710024.2 CALB|XP_710087.2 CALB|XP_710103.2 CALB|XP_710536.1 CALB|XP_710607.2 CALB|XP_711214.2 CALB|XP_711219.2 CALB|XP_711571.2 CALB|XP_711670.1 CALB|XP_711707.1 CALB|XP_711840.1 CALB|XP_712143.1 CALB|XP_712155.2 CALB|XP_712933.2 CALB|XP_712935.1 CALB|XP_712936.2 CALB|XP_712974.2 CALB|XP_713502.2 CALB|XP_713503.2 CALB|XP_713504.1 CALB|XP_715706.2 CALB|XP_71677…
Cluster342: LBIC|XP_001873298.1 LBIC|XP_001874361.1 LBIC|XP_001875503.1 LBIC|XP_001875764.1 LBIC|XP_001875767.1 LBIC|XP_001875768.1 LBIC|XP_001875990.1 LBIC|XP_001876104.1 LBIC|XP_001880640.1 LBIC|XP_001881757.1 LBIC|XP_001883460.1 LBIC|XP_001883461.1 LBIC|XP_001883462.1 LBIC|XP_001883597.1 LBIC|XP_001885585.1 LBIC|XP_001885784.1 LBIC|XP_001886752.1 LBIC|XP_001887146.1 LBIC|XP_001887706.1 LBIC|XP…
Cluster343: LBIC|XP_001874694.1 LBIC|XP_001874695.1 LBIC|XP_001876735.1 LBIC|XP_001879149.1 LBIC|XP_001879419.1 LBIC|XP_001879625.1 LBIC|XP_001880006.1 LBIC|XP_001880046.1 LBIC|XP_001880294.1 LBIC|XP_001880395.1 LBIC|XP_001880789.1 LBIC|XP_001882439.1 LBIC|XP_001882986.1 LBIC|XP_001883716.1 LBIC|XP_001884191.1 LBIC|XP_001884681.1 LBIC|XP_001885196.1 LBIC|XP_001886537.1 LBIC|XP_001887204.1 LBIC|XP…
Cluster344: LBIC|XP_001875578.1 LBIC|XP_001875680.1 LBIC|XP_001875763.1 LBIC|XP_001877559.1 LBIC|XP_001877608.1 LBIC|XP_001877979.1 LBIC|XP_001878362.1 LBIC|XP_001882614.1 LBIC|XP_001882627.1 LBIC|XP_001882641.1 LBIC|XP_001882648.1 LBIC|XP_001882663.1 LBIC|XP_001882848.1 LBIC|XP_001885492.1 LBIC|XP_001886919.1 LBIC|XP_001886920.1 LBIC|XP_001888246.1 LBIC|XP_001888291.1 LBIC|XP_001888293.1 LBIC|XP…
Cluster345: PRAM|KAH7463098.1 PRAM|KAH7463099.1 PRAM|KAH7464758.1 PRAM|KAH7464759.1 PRAM|KAH7464760.1 PRAM|KAH7464761.1 PRAM|KAH7464762.1 PRAM|KAH7464764.1 PRAM|KAH7465651.1 PRAM|KAH7487807.1 PRAM|KAH7492574.1 PSOJ|XP_009520493.1 PSOJ|XP_009520494.1 PSOJ|XP_009520630.1 PSOJ|XP_009520788.1 PSOJ|XP_009524289.1 PSOJ|XP_009525613.1 PSOJ|XP_009525614.1 PSOJ|XP_009535772.1 PSOJ|XP_009536422.1 PSOJ|XP_0…
Cluster346: PRAM|KAH7460850.1 PSOJ|XP_009521800.1 PSOJ|XP_009521801.1 PSOJ|XP_009521802.1 PSOJ|XP_009521804.1 PSOJ|XP_009521806.1 PSOJ|XP_009521808.1 PSOJ|XP_009521811.1 PSOJ|XP_009521812.1 PSOJ|XP_009521813.1 PSOJ|XP_009521814.1 PSOJ|XP_009521816.1 PSOJ|XP_009521818.1 PSOJ|XP_009521821.1 PSOJ|XP_009521822.1 PSOJ|XP_009521897.1 PSOJ|XP_009521913.1 PSOJ|XP_009522041.1 PSOJ|XP_009522051.1 PSOJ|XP_0…
Cluster347: PSOJ|XP_009514589.1 PSOJ|XP_009514714.1 PSOJ|XP_009514907.1 PSOJ|XP_009515072.1 PSOJ|XP_009515864.1 PSOJ|XP_009516248.1 PSOJ|XP_009516731.1 PSOJ|XP_009516911.1 PSOJ|XP_009517938.1 PSOJ|XP_009518202.1 PSOJ|XP_009520252.1 PSOJ|XP_009520571.1 PSOJ|XP_009523392.1 PSOJ|XP_009526331.1 PSOJ|XP_009526365.1 PSOJ|XP_009528327.1 PSOJ|XP_009528600.1 PSOJ|XP_009528831.1 PSOJ|XP_009528832.1 PSOJ|XP…
Cluster348: ANIG|XP_001389874.2 ANIG|XP_001390943.2 ANIG|XP_001392600.2 ANIG|XP_001393369.1 ANIG|XP_001394420.2 ANIG|XP_001394536.1 ANIG|XP_001396056.1 ANIG|XP_001396132.2 ANIG|XP_001396383.2 ANIG|XP_001397736.1 ANIG|XP_001399222.1 ECAL|JCM_6030_transcript_v001_06934-R1 ECAL|JCM_6030_transcript_v001_13338-R1 EMES|XP_016220345.1 EMES|XP_016223929.1 ESPI|XP_016230917.1 ESPI|XP_016232927.1 ESPI|XP_0…
Cluster349: ANIG|XP_001393989.1 CALB|XP_714284.2 CALB|XP_715205.1 CALB|XP_716620.1 CALB|XP_719970.2 CGLA|XP_447210.1 ECAL|JCM_6030_transcript_v001_11231-R1 EGOS|NP_984148.1 EMES|XP_016224370.1 ESPI|XP_016233722.1 ETRE|rna-Etr01019.1 LBIC|XP_001878626.1 PRAM|KAH7459793.1 PRAM|KAH7467020.1 PRAM|KAH7467070.1 PRAM|KAH7467072.1 PRAM|KAH7467076.1 PRAM|KAH7470574.1 PRAM|KAH7470576.1 PRAM|KAH7484339.1 PS…
Cluster350: ANIG|XP_001389178.1 ANIG|XP_001389586.2 ANIG|XP_001393067.2 ANIG|XP_001398920.1 ANIG|XP_001400781.2 CALB|XP_718799.2 CALB|XP_720642.2 CGLA|XP_447641.1 CGLA|XP_447642.1 ECAL|JCM_6030_transcript_v001_03705-R1 ECAL|JCM_6030_transcript_v001_04380-R1 ECAL|JCM_6030_transcript_v001_07999-R1 ECAL|JCM_6030_transcript_v001_13654-R1 EMES|XP_016219848.1 EMES|XP_016224283.1 ESPI|XP_016231361.1 ESP…
Cluster351: ANIG|XP_001389901.1 ANIG|XP_001390388.2 ANIG|XP_001400552.1 ANIG|XP_001401219.1 CALB|XP_716727.2 CALB|XP_723078.1 ECAL|JCM_6030_transcript_v001_01441-R1 ECAL|JCM_6030_transcript_v001_01479-R1 ECAL|JCM_6030_transcript_v001_02182-R1 ECAL|JCM_6030_transcript_v001_02775-R1 ECAL|JCM_6030_transcript_v001_04219-R1 ECAL|JCM_6030_transcript_v001_11264-R1 ECAL|JCM_6030_transcript_v001_12994-R1 …
Cluster352: ANIG|XP_001389775.2 ANIG|XP_001395706.1 ECAL|JCM_6030_transcript_v001_03720-R1 ECAL|JCM_6030_transcript_v001_06123-R1 ECAL|JCM_6030_transcript_v001_12388-R1 EMES|XP_016225749.1 EMES|XP_016225988.1 EMES|XP_016229240.1 ESPI|XP_016231883.1 ESPI|XP_016232239.1 ESPI|XP_016232831.1 ESPI|XP_016236099.1 ESPI|XP_016239670.1 ESPI|XP_016241377.1 ETRE|rna-Etr01442.1 ETRE|rna-Etr05654.1 ETRE|rna-E…
Cluster353: ANIG|XP_001389787.1 ANIG|XP_001398192.2 ANIG|XP_001398857.2 ANIG|XP_001401730.2 CALB|XP_712975.2 CALB|XP_716739.1 ECAL|JCM_6030_transcript_v001_04093-R1 ECAL|JCM_6030_transcript_v001_04955-R1 ECAL|JCM_6030_transcript_v001_07010-R1 ECAL|JCM_6030_transcript_v001_08576-R1 ECAL|JCM_6030_transcript_v001_11982-R1 EGOS|NP_984804.1 EMES|XP_016219677.1 EMES|XP_016221129.1 EMES|XP_016225917.1 E…
Cluster354: ANIG|XP_001393115.2 ANIG|XP_001396165.2 CALB|XP_713356.2 CALB|XP_721468.1 CGLA|XP_446772.1 CGLA|XP_448558.1 ECAL|JCM_6030_transcript_v001_08997-R1 ECAL|JCM_6030_transcript_v001_12801-R1 EGOS|NP_982690.1 EGOS|NP_983750.2 EMES|XP_016226890.1 EMES|XP_016228589.1 ESPI|XP_016237941.1 ESPI|XP_016239179.1 ETRE|rna-Etr03937.1 ETRE|rna-Etr08167.1 LBIC|XP_001879682.1 LBIC|XP_001882357.1 LBIC|XP…
Cluster355: ANIG|XP_001394554.1 ANIG|XP_001395605.2 ANIG|XP_003188854.1 ECAL|JCM_6030_transcript_v001_00247-R1 ECAL|JCM_6030_transcript_v001_04744-R1 ECAL|JCM_6030_transcript_v001_07776-R1 ECAL|JCM_6030_transcript_v001_07828-R1 ECAL|JCM_6030_transcript_v001_09679-R1 ECAL|JCM_6030_transcript_v001_11150-R1 EMES|XP_016227082.1 EMES|XP_016227847.1 ESPI|XP_016230195.1 ESPI|XP_016231548.1 ESPI|XP_01623…
Cluster356: ANIG|XP_001395519.1 CALB|XP_719874.1 CGLA|XP_446634.1 ECAL|JCM_6030_transcript_v001_01495-R1 EGOS|NP_984446.2 EMES|XP_016226702.1 ESPI|XP_016231019.1 ETRE|rna-Etr05012.1 LBIC|XP_001877436.1 LBIC|XP_001877810.1 PRAM|KAH7463575.1 PRAM|KAH7469252.1 PRAM|KAH7472646.1 PRAM|KAH7474515.1 PRAM|KAH7477187.1 PRAM|KAH7479032.1 PRAM|KAH7485120.1 PRAM|KAH7491221.1 PSOJ|XP_009515403.1 PSOJ|XP_00952…
Cluster357: ANIG|XP_001391914.2 ANIG|XP_001395588.1 ANIG|XP_001396836.1 ANIG|XP_001397293.1 ANIG|XP_001402473.2 ECAL|JCM_6030_transcript_v001_02033-R1 ECAL|JCM_6030_transcript_v001_02041-R1 ECAL|JCM_6030_transcript_v001_04211-R1 ECAL|JCM_6030_transcript_v001_04602-R1 ECAL|JCM_6030_transcript_v001_05325-R1 ECAL|JCM_6030_transcript_v001_05774-R1 ECAL|JCM_6030_transcript_v001_07456-R1 ECAL|JCM_6030_…
Cluster358: ANIG|XP_001398758.2 ANIG|XP_001399512.1 CALB|XP_714679.1 CALB|XP_717385.1 CGLA|XP_447898.1 ECAL|JCM_6030_transcript_v001_06641-R1 ECAL|JCM_6030_transcript_v001_10481-R1 EGOS|NP_985429.2 EGOS|NP_985560.2 EMES|XP_016220986.1 EMES|XP_016225510.1 ESPI|XP_016237016.1 ESPI|XP_016241707.1 ETRE|rna-Etr08788.1 ETRE|rna-Etr10955.1 LBIC|XP_001877940.1 LBIC|XP_001879720.1 LBIC|XP_001879723.1 LBIC…
Cluster359: ANIG|XP_001399514.1 ANIG|XP_001401441.1 CALB|XP_721747.2 CALB|XP_723486.1 CGLA|XP_449244.1 CGLA|XP_449626.1 ECAL|JCM_6030_transcript_v001_05074-R1 ECAL|JCM_6030_transcript_v001_06636-R1 EGOS|NP_985198.1 EGOS|NP_986870.2 EMES|XP_016220767.1 EMES|XP_016221004.1 ESPI|XP_016235714.1 ESPI|XP_016237014.1 ETRE|rna-Etr00453.1 LBIC|XP_001879048.1 LBIC|XP_001879049.1 LBIC|XP_001879050.1 LBIC|XP…
Cluster360: ANIG|XP_001398969.1 ANIG|XP_001399810.1 CALB|XP_711718.1 CALB|XP_719308.2 CGLA|XP_447354.1 CGLA|XP_448186.1 ECAL|JCM_6030_transcript_v001_06475-R1 ECAL|JCM_6030_transcript_v001_08037-R1 EGOS|NP_982501.2 EGOS|NP_985158.1 EMES|XP_016219794.1 EMES|XP_016226369.1 ESPI|XP_016230605.1 ESPI|XP_016236717.1 ETRE|rna-Etr00092.1 LBIC|XP_001877907.1 LBIC|XP_001878566.1 LBIC|XP_001880818.1 PRAM|KA…
Cluster361: ANIG|XP_001391457.1 ANIG|XP_001397339.1 ANIG|XP_001397671.1 CALB|XP_716780.1 CGLA|XP_445602.2 CGLA|XP_448166.1 ECAL|JCM_6030_transcript_v001_00505-R1 ECAL|JCM_6030_transcript_v001_07814-R1 ECAL|JCM_6030_transcript_v001_13390-R1 EGOS|NP_982966.2 EMES|XP_016222983.1 EMES|XP_016227835.1 ESPI|XP_016231269.1 ESPI|XP_016237379.1 ETRE|rna-Etr03167.1 ETRE|rna-Etr11475.1 LBIC|XP_001876114.1 LB…
Cluster362: ANIG|XP_001397562.1 ANIG|XP_001397774.2 CALB|XP_715013.1 CALB|XP_719930.2 CGLA|XP_445504.1 CGLA|XP_446541.1 ECAL|JCM_6030_transcript_v001_07137-R1 ECAL|JCM_6030_transcript_v001_07736-R1 EGOS|NP_984438.2 EGOS|NP_985747.2 EMES|XP_016221231.1 EMES|XP_016227951.1 ESPI|XP_016235297.1 ESPI|XP_016240067.1 ETRE|rna-Etr03010.1 ETRE|rna-Etr10812.1 LBIC|XP_001875375.1 LBIC|XP_001879811.1 PRAM|KA…
Cluster363: ANIG|XP_001390372.2 ANIG|XP_001392835.1 CALB|XP_710277.1 CALB|XP_713006.1 CGLA|XP_445187.1 CGLA|XP_446880.1 ECAL|JCM_6030_transcript_v001_02637-R1 ECAL|JCM_6030_transcript_v001_08182-R1 EGOS|NP_985671.1 EGOS|NP_985917.1 EMES|XP_016226582.1 EMES|XP_016229492.1 ESPI|XP_016234836.1 ESPI|XP_016239718.1 ETRE|rna-Etr11742.1 LBIC|XP_001877147.1 LBIC|XP_001879832.1 PRAM|KAH7474876.1 PRAM|KAH7…
Cluster364: ANIG|XP_001390563.2 CALB|XP_710797.2 CGLA|XP_444847.1 CGLA|XP_447893.1 ECAL|JCM_6030_transcript_v001_09831-R1 EGOS|NP_985565.2 EMES|XP_016227211.1 ESPI|XP_016237325.1 ETRE|rna-Etr01295.1 LBIC|XP_001882144.1 LBIC|XP_001883934.1 LBIC|XP_001883941.1 LBIC|XP_001883942.1 LBIC|XP_001884011.1 LBIC|XP_001884014.1 LBIC|XP_001887660.1 LBIC|XP_001887690.1 LBIC|XP_001890509.1 SCER|NP_009536.1 SCE…
Cluster365: ANIG|XP_001395026.1 ANIG|XP_001398833.2 CALB|XP_712818.1 CALB|XP_717333.2 CGLA|XP_447400.1 CGLA|XP_447871.1 ECAL|JCM_6030_transcript_v001_06455-R1 ECAL|JCM_6030_transcript_v001_08534-R1 EGOS|NP_983519.1 EGOS|NP_983598.1 EMES|XP_016220974.1 EMES|XP_016228412.1 ESPI|XP_016231850.1 ESPI|XP_016236697.1 ETRE|rna-Etr00150.1 ETRE|rna-Etr02748.1 PRAM|KAH7463601.1 PRAM|KAH7474844.1 PSOJ|XP_009…
Cluster366: ANIG|XP_001392204.2 CALB|XP_716044.2 CGLA|XP_446905.1 ECAL|JCM_6030_transcript_v001_00730-R1 EMES|XP_016222881.1 ESPI|XP_016236877.1 ETRE|rna-Etr11273.1 LBIC|XP_001873475.1 PRAM|KAH7469109.1 PRAM|KAH7469111.1 PRAM|KAH7469112.1 PRAM|KAH7469113.1 PRAM|KAH7481901.1 PRAM|KAH7481902.1 PRAM|KAH7481903.1 PRAM|KAH7481904.1 PRAM|KAH7484874.1 PRAM|KAH7487814.1 PSOJ|XP_009515095.1 PSOJ|XP_009515…
Cluster367: ANIG|XP_001392224.1 CALB|XP_714470.1 CGLA|XP_448323.1 ECAL|JCM_6030_transcript_v001_03358-R1 EGOS|NP_984041.1 EMES|XP_016220279.1 ESPI|XP_016238558.1 ETRE|rna-Etr07288.1 LBIC|XP_001876290.1 PRAM|KAH7463158.1 PRAM|KAH7469197.1 PRAM|KAH7472469.1 PRAM|KAH7476227.1 PRAM|KAH7476228.1 PRAM|KAH7479586.1 PRAM|KAH7485726.1 PRAM|KAH7488478.1 PSOJ|XP_009516064.1 PSOJ|XP_009518000.1 PSOJ|XP_00952…
Cluster368: ECAL|JCM_6030_transcript_v001_01138-R1 ECAL|JCM_6030_transcript_v001_02078-R1 ECAL|JCM_6030_transcript_v001_03735-R1 ECAL|JCM_6030_transcript_v001_04005-R1 ECAL|JCM_6030_transcript_v001_04016-R1 ECAL|JCM_6030_transcript_v001_05107-R1 ECAL|JCM_6030_transcript_v001_05787-R1 ECAL|JCM_6030_transcript_v001_07636-R1 ECAL|JCM_6030_transcript_v001_09434-R1 ECAL|JCM_6030_transcript_v001_09461-…
Cluster369: LBIC|XP_001878046.1 LBIC|XP_001878047.1 LBIC|XP_001878841.1 LBIC|XP_001881610.1 LBIC|XP_001883187.1 LBIC|XP_001883385.1 LBIC|XP_001883386.1 LBIC|XP_001883775.1 LBIC|XP_001884167.1 LBIC|XP_001884638.1 LBIC|XP_001884834.1 LBIC|XP_001885029.1 LBIC|XP_001885122.1 LBIC|XP_001885674.1 LBIC|XP_001887021.1 LBIC|XP_001888247.1 LBIC|XP_001888306.1 LBIC|XP_001888877.1 LBIC|XP_001889050.1 LBIC|XP…
Cluster370: LBIC|XP_001874680.1 LBIC|XP_001875271.1 LBIC|XP_001875935.1 LBIC|XP_001875939.1 LBIC|XP_001877950.1 LBIC|XP_001877951.1 LBIC|XP_001880155.1 LBIC|XP_001883618.1 LBIC|XP_001883619.1 LBIC|XP_001884165.1 LBIC|XP_001884906.1 LBIC|XP_001884907.1 LBIC|XP_001885409.1 LBIC|XP_001885470.1 LBIC|XP_001885768.1 LBIC|XP_001886414.1 LBIC|XP_001887323.1 LBIC|XP_001888175.1 LBIC|XP_001888177.1 LBIC|XP…
Cluster371: LBIC|XP_001873520.1 LBIC|XP_001873521.1 LBIC|XP_001874384.1 LBIC|XP_001874385.1 LBIC|XP_001875976.1 LBIC|XP_001877599.1 LBIC|XP_001878082.1 LBIC|XP_001880081.1 LBIC|XP_001880082.1 LBIC|XP_001880083.1 LBIC|XP_001880497.1 LBIC|XP_001881422.1 LBIC|XP_001881525.1 LBIC|XP_001882162.1 LBIC|XP_001883575.1 LBIC|XP_001883726.1 LBIC|XP_001883727.1 LBIC|XP_001883913.1 LBIC|XP_001884151.1 LBIC|XP…
Cluster372: PRAM|KAH7470709.1 PRAM|KAH7470710.1 PRAM|KAH7481981.1 PSOJ|XP_009514233.1 PSOJ|XP_009516376.1 PSOJ|XP_009516378.1 PSOJ|XP_009516431.1 PSOJ|XP_009516432.1 PSOJ|XP_009517261.1 PSOJ|XP_009518762.1 PSOJ|XP_009519456.1 PSOJ|XP_009519464.1 PSOJ|XP_009519511.1 PSOJ|XP_009519515.1 PSOJ|XP_009519516.1 PSOJ|XP_009519855.1 PSOJ|XP_009519872.1 PSOJ|XP_009519873.1 PSOJ|XP_009520012.1 PSOJ|XP_00952…
Cluster373: PSOJ|XP_009514371.1 PSOJ|XP_009514702.1 PSOJ|XP_009514900.1 PSOJ|XP_009516130.1 PSOJ|XP_009516144.1 PSOJ|XP_009516647.1 PSOJ|XP_009519668.1 PSOJ|XP_009519669.1 PSOJ|XP_009520323.1 PSOJ|XP_009520342.1 PSOJ|XP_009520509.1 PSOJ|XP_009520564.1 PSOJ|XP_009521180.1 PSOJ|XP_009521772.1 PSOJ|XP_009523308.1 PSOJ|XP_009523309.1 PSOJ|XP_009523815.1 PSOJ|XP_009525242.1 PSOJ|XP_009525243.1 PSOJ|XP…
Cluster374: PSOJ|XP_009514791.1 PSOJ|XP_009515065.1 PSOJ|XP_009515870.1 PSOJ|XP_009516254.1 PSOJ|XP_009516851.1 PSOJ|XP_009517945.1 PSOJ|XP_009518197.1 PSOJ|XP_009519389.1 PSOJ|XP_009520258.1 PSOJ|XP_009520576.1 PSOJ|XP_009521190.1 PSOJ|XP_009523240.1 PSOJ|XP_009525375.1 PSOJ|XP_009525766.1 PSOJ|XP_009526326.1 PSOJ|XP_009528333.1 PSOJ|XP_009528407.1 PSOJ|XP_009528596.1 PSOJ|XP_009530907.1 PSOJ|XP…
Cluster375: PSOJ|XP_009515278.1 PSOJ|XP_009526831.1 PSOJ|XP_009526835.1 PSOJ|XP_009526837.1 PSOJ|XP_009526838.1 PSOJ|XP_009526839.1 PSOJ|XP_009526840.1 PSOJ|XP_009526841.1 PSOJ|XP_009531602.1 PSOJ|XP_009531604.1 PSOJ|XP_009531605.1 PSOJ|XP_009531606.1 PSOJ|XP_009531662.1 PSOJ|XP_009531667.1 PSOJ|XP_009531669.1 PSOJ|XP_009531674.1 PSOJ|XP_009531676.1 PSOJ|XP_009531682.1 PSOJ|XP_009531683.1 PSOJ|XP…
Cluster376: SCER|NP_009407.1 SCER|NP_009550.1 SCER|NP_009568.1 SCER|NP_010455.1 SCER|NP_012561.3 SCER|NP_012563.1 SCER|NP_013673.1 SCER|NP_013760.1 SCER|NP_013766.1 SCER|NP_036195.3 SCER|NP_058141.1 SCER|NP_058149.1 SCER|NP_058151.1 SCER|NP_058153.3 SCER|NP_058155.1 SCER|NP_058156.1 SCER|NP_058159.1 SCER|NP_058161.1 SCER|NP_058166.1 SCER|NP_058170.1 SCER|NP_058172.1 SCER|NP_058173.1 SCER|NP_05817…
Cluster377: SIND|CAG7846369.1 SIND|CAG7846370.1 SIND|CAG7846371.1 SIND|CAG7846372.1 SIND|CAG7846855.1 SIND|CAG7848829.1 SIND|CAG7848830.1 SIND|CAG7848832.1 SIND|CAG7850434.1 SIND|CAG7850435.1 SIND|CAG7850458.1 SIND|CAG7851144.1 SIND|CAG7851145.1 SIND|CAG7851146.1 SIND|CAG7851147.1 SIND|CAG7851148.1 SIND|CAG7851149.1 SIND|CAG7851151.1 SIND|CAG7851152.1 SIND|CAG7851153.1 SIND|CAG7851160.1 SIND|CAG7…
Cluster378: ANIG|XP_001393983.1 ANIG|XP_001396731.1 CALB|XP_019331074.1 CGLA|XP_445131.1 CGLA|XP_446968.1 CGLA|XP_449170.1 ECAL|JCM_6030_transcript_v001_01059-R1 ECAL|JCM_6030_transcript_v001_10338-R1 EGOS|NP_982545.1 EGOS|NP_986667.1 EMES|XP_016224635.1 EMES|XP_016225981.1 ESPI|XP_016233705.1 ESPI|XP_016241052.1 ETRE|rna-Etr01339.1 ETRE|rna-Etr03309.1 LBIC|XP_001874823.1 LBIC|XP_001880983.1 PRAM…
Cluster379: ANIG|XP_001393995.2 ANIG|XP_001401759.1 CALB|XP_019330640.1 CGLA|XP_445960.2 CGLA|XP_447726.1 ECAL|JCM_6030_transcript_v001_09035-R1 ECAL|JCM_6030_transcript_v001_12635-R1 ECAL|JCM_6030_transcript_v001_13570-R1 EGOS|NP_982415.2 EGOS|NP_987026.1 EMES|XP_016224344.1 EMES|XP_016226143.1 ESPI|XP_016232777.1 ESPI|XP_016237741.1 ESPI|XP_016238905.1 ETRE|rna-Etr01027.2 ETRE|rna-Etr03548.1 ET…
Cluster380: ANIG|XP_001388534.2 ANIG|XP_001399799.2 ANIG|XP_001400642.2 CALB|XP_716206.1 CALB|XP_719371.1 CGLA|XP_445410.1 CGLA|XP_447846.1 ECAL|JCM_6030_transcript_v001_01258-R1 ECAL|JCM_6030_transcript_v001_06956-R1 EGOS|NP_982775.1 EGOS|NP_983363.2 EMES|XP_016221571.1 EMES|XP_016226216.1 ESPI|XP_016237865.1 ESPI|XP_016239856.1 ETRE|rna-Etr02550.1 ETRE|rna-Etr10504.1 LBIC|XP_001873293.1 LBIC|XP…
Cluster381: ANIG|XP_001395255.2 ANIG|XP_001398267.2 ANIG|XP_001400876.2 ANIG|XP_001400883.1 ANIG|XP_001402222.2 ANIG|XP_001402314.2 ANIG|XP_003188904.1 ECAL|JCM_6030_transcript_v001_06742-R1 ECAL|JCM_6030_transcript_v001_10854-R1 ECAL|JCM_6030_transcript_v001_10956-R1 ECAL|JCM_6030_transcript_v001_11106-R1 ESPI|XP_016234313.1 ETRE|rna-Etr02066.1 ETRE|rna-Etr04137.1 ETRE|rna-Etr04873.1 ETRE|rna-Et…
Cluster382: ANIG|XP_001392640.1 ANIG|XP_001395530.1 ANIG|XP_001397023.2 ANIG|XP_001400893.2 ANIG|XP_001402213.2 ECAL|JCM_6030_transcript_v001_09927-R1 EMES|XP_016220299.1 EMES|XP_016227624.1 ESPI|XP_016241326.1 ETRE|rna-Etr05427.1 ETRE|rna-Etr09562.1 LBIC|XP_001873748.1 SIND|CAG7846131.1 SIND|CAG7846967.1 SIND|CAG7846983.1 SIND|CAG7847832.1 SIND|CAG7847890.1 SIND|CAG7848112.1 SIND|CAG7848134.1 SI…
Cluster383: ANIG|XP_001388475.2 ANIG|XP_001389395.1 ANIG|XP_001390604.1 ANIG|XP_001393057.2 ANIG|XP_001394432.1 CALB|XP_714569.2 CALB|XP_720341.1 CGLA|XP_448940.1 ECAL|JCM_6030_transcript_v001_05650-R1 ECAL|JCM_6030_transcript_v001_11708-R1 ECAL|JCM_6030_transcript_v001_13318-R1 EGOS|NP_984011.1 EGOS|NP_985327.1 EMES|XP_016220400.1 EMES|XP_016221891.1 EMES|XP_016223384.1 ESPI|XP_016236644.1 ESPI|…
Cluster384: ANIG|XP_001388488.1 ANIG|XP_001397764.2 CALB|XP_710866.2 CGLA|XP_445799.1 CGLA|XP_446561.1 ECAL|JCM_6030_transcript_v001_01866-R1 ECAL|JCM_6030_transcript_v001_04419-R1 ECAL|JCM_6030_transcript_v001_04969-R1 ECAL|JCM_6030_transcript_v001_06937-R1 EGOS|NP_983402.2 EGOS|NP_985884.1 EMES|XP_016221580.1 EMES|XP_016224253.1 EMES|XP_016224524.1 ESPI|XP_016231367.1 ESPI|XP_016232413.1 ESPI|X…
Cluster385: ANIG|XP_001388674.2 ANIG|XP_001390002.2 ANIG|XP_001397445.2 ECAL|JCM_6030_transcript_v001_00992-R1 ECAL|JCM_6030_transcript_v001_04135-R1 ECAL|JCM_6030_transcript_v001_06111-R1 ECAL|JCM_6030_transcript_v001_06197-R1 ECAL|JCM_6030_transcript_v001_07663-R1 ECAL|JCM_6030_transcript_v001_09570-R1 ECAL|JCM_6030_transcript_v001_09991-R1 ECAL|JCM_6030_transcript_v001_12893-R1 EMES|XP_0162244…
Cluster386: ANIG|XP_001389647.1 ANIG|XP_001395349.2 ANIG|XP_001401645.2 CALB|XP_717973.1 CALB|XP_718098.1 ECAL|JCM_6030_transcript_v001_01113-R1 ECAL|JCM_6030_transcript_v001_01115-R1 ECAL|JCM_6030_transcript_v001_02869-R1 ECAL|JCM_6030_transcript_v001_03340-R1 ECAL|JCM_6030_transcript_v001_03854-R1 ECAL|JCM_6030_transcript_v001_05952-R1 ECAL|JCM_6030_transcript_v001_08149-R1 ECAL|JCM_6030_transc…
Cluster387: ANIG|XP_001394910.1 ANIG|XP_001395092.2 ANIG|XP_001395691.2 CALB|XP_715346.2 CALB|XP_719005.1 CALB|XP_719852.1 CGLA|XP_447474.1 ECAL|JCM_6030_transcript_v001_05128-R1 ECAL|JCM_6030_transcript_v001_05899-R1 ECAL|JCM_6030_transcript_v001_12299-R1 EGOS|NP_985177.1 EMES|XP_016220787.1 EMES|XP_016227307.1 ESPI|XP_016232509.1 ESPI|XP_016239384.1 ESPI|XP_016240439.1 ETRE|rna-Etr00301.1 ETRE|…
Cluster388: ANIG|XP_001390106.2 ANIG|XP_001395802.2 CALB|XP_712470.2 ECAL|JCM_6030_transcript_v001_00156-R1 ECAL|JCM_6030_transcript_v001_02656-R1 ECAL|JCM_6030_transcript_v001_03220-R1 EGOS|NP_983147.1 EMES|XP_016222531.1 ESPI|XP_016230520.1 ESPI|XP_016230703.1 LBIC|XP_001878636.1 PRAM|KAH7460436.1 PRAM|KAH7476710.1 PRAM|KAH7476711.1 PRAM|KAH7476712.1 PRAM|KAH7476721.1 PRAM|KAH7482499.1 PRAM|KAH…
Cluster389: ANIG|XP_001391302.1 ANIG|XP_001394696.1 ANIG|XP_001396546.1 CALB|XP_717126.1 CALB|XP_718638.1 CALB|XP_722674.1 CGLA|XP_449002.1 CGLA|XP_449072.1 ECAL|JCM_6030_transcript_v001_01106-R1 ECAL|JCM_6030_transcript_v001_05798-R1 EGOS|NP_984248.1 EGOS|NP_984348.2 EMES|XP_016222644.1 EMES|XP_016229669.1 ESPI|XP_016236137.1 ESPI|XP_016237470.1 ETRE|rna-Etr04781.1 ETRE|rna-Etr06275.1 LBIC|XP_00…
Cluster390: ANIG|XP_001390571.2 ANIG|XP_001400174.1 CALB|XP_714693.1 CALB|XP_715712.1 CGLA|XP_445662.1 CGLA|XP_448870.1 ECAL|JCM_6030_transcript_v001_02271-R1 ECAL|JCM_6030_transcript_v001_13387-R1 EGOS|NP_982368.1 EGOS|NP_982946.1 EMES|XP_016224394.1 EMES|XP_016229400.1 ESPI|XP_016234937.1 ESPI|XP_016238526.1 ETRE|rna-Etr01696.1 ETRE|rna-Etr04566.1 LBIC|XP_001875010.1 LBIC|XP_001878200.1 PRAM|KA…
Cluster391: ANIG|XP_001398052.2 ANIG|XP_001400204.1 CALB|XP_715201.1 CALB|XP_719136.2 CGLA|XP_446351.1 ECAL|JCM_6030_transcript_v001_10342-R1 ECAL|JCM_6030_transcript_v001_13876-R1 EGOS|NP_984700.1 EGOS|NP_986686.1 EMES|XP_016222196.1 EMES|XP_016224633.1 ESPI|XP_016233703.1 ESPI|XP_016237260.1 ETRE|rna-Etr01341.1 ETRE|rna-Etr10735.1 LBIC|XP_001877325.1 LBIC|XP_001877823.1 PRAM|KAH7467272.1 PRAM|K…
Cluster392: ANIG|XP_001400518.2 ANIG|XP_001401940.1 CALB|XP_717788.1 CALB|XP_718208.2 CGLA|XP_444951.1 CGLA|XP_447865.1 ECAL|JCM_6030_transcript_v001_02558-R1 ECAL|JCM_6030_transcript_v001_11605-R1 EGOS|NP_983540.2 EGOS|NP_983638.2 EMES|XP_016224960.1 EMES|XP_016229504.1 ESPI|XP_016234354.1 ESPI|XP_016241294.1 ETRE|rna-Etr00711.1 ETRE|rna-Etr09268.1 LBIC|XP_001877412.1 LBIC|XP_001880902.1 LBIC|XP…
Cluster393: ANIG|XP_001391130.2 CGLA|XP_446731.1 CGLA|XP_449349.1 CGLA|XP_449958.1 ECAL|JCM_6030_transcript_v001_09794-R1 ECAL|JCM_6030_transcript_v001_11371-R1 ECAL|JCM_6030_transcript_v001_12634-R1 ECAL|JCM_6030_transcript_v001_13869-R1 EGOS|NP_986304.1 EMES|XP_016223761.1 EMES|XP_016223927.1 EMES|XP_016229051.1 ESPI|XP_016230529.1 ESPI|XP_016232778.1 ESPI|XP_016236505.1 ESPI|XP_016236732.1 ESP…
Cluster394: ANIG|XP_001391979.2 ECAL|JCM_6030_transcript_v001_02899-R1 ECAL|JCM_6030_transcript_v001_05621-R1 ECAL|JCM_6030_transcript_v001_05931-R1 ECAL|JCM_6030_transcript_v001_10298-R1 EMES|XP_016223571.1 EMES|XP_016224430.1 ESPI|XP_016235318.1 ESPI|XP_016238403.1 ETRE|rna-Etr00960.1 ETRE|rna-Etr01470.1 ETRE|rna-Etr08334.1 ETRE|rna-Etr08441.1 ETRE|rna-Etr11634.1 ETRE|rna-Etr11691.1 LBIC|XP_001…
Cluster395: ANIG|XP_001390615.1 ANIG|XP_001397609.1 CALB|XP_711682.2 CALB|XP_718086.1 CGLA|XP_446048.1 CGLA|XP_447650.1 ECAL|JCM_6030_transcript_v001_00151-R1 ECAL|JCM_6030_transcript_v001_08396-R1 EGOS|NP_983617.2 EGOS|NP_984673.1 EMES|XP_016222526.1 EMES|XP_016227889.1 ESPI|XP_016230484.1 ESPI|XP_016231226.1 ETRE|rna-Etr03134.1 ETRE|rna-Etr06477.1 LBIC|XP_001880072.1 PRAM|KAH7467203.1 PRAM|KAH7…
Cluster396: ANIG|XP_001398115.2 CALB|XP_019330753.1 CALB|XP_718185.1 ECAL|JCM_6030_transcript_v001_00471-R1 ECAL|JCM_6030_transcript_v001_00810-R1 ECAL|JCM_6030_transcript_v001_01683-R1 ECAL|JCM_6030_transcript_v001_02161-R1 ECAL|JCM_6030_transcript_v001_05161-R1 ECAL|JCM_6030_transcript_v001_05485-R1 ECAL|JCM_6030_transcript_v001_05930-R1 ECAL|JCM_6030_transcript_v001_06459-R1 ECAL|JCM_6030_tran…
Cluster397: ANIG|XP_001394427.1 ANIG|XP_001398428.2 CALB|XP_720551.1 CALB|XP_723573.1 CGLA|XP_445783.1 CGLA|XP_448341.1 CGLA|XP_449508.1 CGLA|XP_449788.1 ECAL|JCM_6030_transcript_v001_00840-R1 ECAL|JCM_6030_transcript_v001_05617-R1 EGOS|NP_982960.2 EGOS|NP_984656.1 EMES|XP_016221894.1 EMES|XP_016222813.1 ESPI|XP_016236642.1 ESPI|XP_016240754.1 ETRE|rna-Etr09890.1 ETRE|rna-Etr11806.1 LBIC|XP_00188…
Cluster398: ANIG|XP_001390946.2 ANIG|XP_001393009.2 CALB|XP_717919.2 CALB|XP_720496.1 CGLA|XP_445042.1 CGLA|XP_446515.1 ECAL|JCM_6030_transcript_v001_07653-R1 ECAL|JCM_6030_transcript_v001_12732-R1 EGOS|NP_986372.1 EGOS|NP_986762.1 EMES|XP_016226533.1 EMES|XP_016228612.1 ESPI|XP_016230653.1 ESPI|XP_016231489.1 ETRE|rna-Etr07740.1 ETRE|rna-Etr11735.1 LBIC|XP_001877377.1 PRAM|KAH7467125.1 PRAM|KAH7…
Cluster399: PRAM|KAH7459421.1 PRAM|KAH7464742.1 PRAM|KAH7464743.1 PRAM|KAH7464746.1 PRAM|KAH7464749.1 PRAM|KAH7464750.1 PRAM|KAH7464752.1 PRAM|KAH7470785.1 PRAM|KAH7470786.1 PRAM|KAH7482159.1 PRAM|KAH7485589.1 PRAM|KAH7491226.1 PRAM|KAH7491435.1 PRAM|KAH7492418.1 PSOJ|XP_009516430.1 PSOJ|XP_009518252.1 PSOJ|XP_009518254.1 PSOJ|XP_009518259.1 PSOJ|XP_009518594.1 PSOJ|XP_009521023.1 PSOJ|XP_0095254…
Cluster400: PRAM|KAH7474375.1 PSOJ|XP_009514073.1 PSOJ|XP_009517220.1 PSOJ|XP_009517959.1 PSOJ|XP_009517970.1 PSOJ|XP_009518143.1 PSOJ|XP_009521006.1 PSOJ|XP_009522504.1 PSOJ|XP_009524511.1 PSOJ|XP_009524721.1 PSOJ|XP_009524722.1 PSOJ|XP_009525599.1 PSOJ|XP_009525950.1 PSOJ|XP_009526603.1 PSOJ|XP_009526994.1 PSOJ|XP_009527845.1 PSOJ|XP_009528177.1 PSOJ|XP_009528412.1 PSOJ|XP_009528894.1 PSOJ|XP_0…
Cluster401: ANIG|XP_001393206.1 ANIG|XP_001393355.1 ANIG|XP_001401628.2 ANIG|XP_001401713.2 CALB|XP_713416.2 CALB|XP_713442.1 CALB|XP_722656.1 ECAL|JCM_6030_transcript_v001_00275-R1 EMES|XP_016222400.1 ESPI|XP_016236782.1 ESPI|XP_016237507.1 ESPI|XP_016238079.1 ESPI|XP_016239335.1 ESPI|XP_016239721.1 ETRE|rna-Etr06398.1 LBIC|XP_001887865.1 PRAM|KAH7485519.1 PSOJ|XP_009518703.1 SCER|NP_009434.1 SC…
Cluster402: ANIG|XP_001393393.2 ANIG|XP_001396722.2 CALB|XP_716992.1 CALB|XP_719032.1 CGLA|XP_448738.1 ECAL|JCM_6030_transcript_v001_01521-R1 ECAL|JCM_6030_transcript_v001_09733-R1 EGOS|NP_986570.2 EMES|XP_016223274.1 EMES|XP_016223703.1 EMES|XP_016225940.1 EMES|XP_016227148.1 ESPI|XP_016239862.1 ESPI|XP_016240974.1 ETRE|rna-Etr02095.1 ETRE|rna-Etr02186.1 ETRE|rna-Etr06085.1 ETRE|rna-Etr06622.1 E…
Cluster403: ANIG|XP_001393587.1 ANIG|XP_001401255.2 CALB|XP_715743.2 CALB|XP_721559.1 CGLA|XP_446230.1 CGLA|XP_447283.1 ECAL|JCM_6030_transcript_v001_02694-R1 ECAL|JCM_6030_transcript_v001_03123-R1 EGOS|NP_983032.1 EGOS|NP_984365.2 EMES|XP_016225033.1 EMES|XP_016229040.1 ESPI|XP_016234829.1 ESPI|XP_016241380.1 ETRE|rna-Etr04336.1 LBIC|XP_001873274.1 LBIC|XP_001877075.1 PRAM|KAH7477033.1 PRAM|KAH7…
Cluster404: ANIG|XP_001389194.2 ANIG|XP_001390951.2 ANIG|XP_001391115.2 ANIG|XP_001393082.2 ANIG|XP_001393639.1 ANIG|XP_001393709.2 ANIG|XP_001393932.2 ANIG|XP_001394010.1 ANIG|XP_001394680.2 ANIG|XP_001394770.1 ANIG|XP_001398020.2 ANIG|XP_001398150.2 ANIG|XP_001398288.2 ANIG|XP_001398613.2 ANIG|XP_001398732.1 ANIG|XP_001399154.2 ANIG|XP_001399158.1 ANIG|XP_001399213.2 ANIG|XP_001400216.2 ANIG|XP…
Cluster405: ANIG|XP_001393641.2 ANIG|XP_001401583.1 CALB|XP_713011.2 CALB|XP_714690.1 CGLA|XP_445164.1 CGLA|XP_445971.1 CGLA|XP_446648.1 ECAL|JCM_6030_transcript_v001_08201-R1 ECAL|JCM_6030_transcript_v001_09388-R1 EGOS|NP_983454.2 EGOS|NP_985236.2 EMES|XP_016226573.1 EMES|XP_016226628.1 ESPI|XP_016238095.1 ESPI|XP_016239716.1 ETRE|rna-Etr03980.1 ETRE|rna-Etr12240.1 PRAM|KAH7459807.1 PRAM|KAH7460…
Cluster406: ANIG|XP_001390554.2 ANIG|XP_001393816.2 ECAL|JCM_6030_transcript_v001_00701-R1 ECAL|JCM_6030_transcript_v001_05673-R1 ECAL|JCM_6030_transcript_v001_11070-R1 ECAL|JCM_6030_transcript_v001_13257-R1 EMES|XP_016221781.1 EMES|XP_016223909.1 EMES|XP_016224217.1 ESPI|XP_016230512.1 ESPI|XP_016233694.1 ESPI|XP_016233881.1 ESPI|XP_016234581.1 ESPI|XP_016236184.1 ETRE|rna-Etr02046.1 ETRE|rna-Et…
Cluster407: ANIG|XP_001390059.1 ANIG|XP_001396094.2 ANIG|XP_001400839.2 ECAL|JCM_6030_transcript_v001_05222-R1 ECAL|JCM_6030_transcript_v001_06049-R1 ECAL|JCM_6030_transcript_v001_07389-R1 EMES|XP_016221323.1 ESPI|XP_016230696.1 ESPI|XP_016230959.1 ESPI|XP_016230960.1 ETRE|rna-Etr09402.1 ETRE|rna-Etr11644.1 LBIC|XP_001874667.1 LBIC|XP_001877429.1 PRAM|KAH7463858.1 PRAM|KAH7465644.1 PSOJ|XP_009522…
Cluster408: ANIG|XP_001400871.2 CALB|XP_715780.1 CGLA|XP_444824.1 CGLA|XP_445420.1 ECAL|JCM_6030_transcript_v001_00828-R1 ECAL|JCM_6030_transcript_v001_05921-R1 EGOS|NP_986401.2 EMES|XP_016219631.1 EMES|XP_016219965.1 ESPI|XP_016233398.1 ESPI|XP_016235767.1 ESPI|XP_016236030.1 ESPI|XP_016241126.1 ETRE|rna-Etr00612.1 ETRE|rna-Etr02073.1 ETRE|rna-Etr04708.1 ETRE|rna-Etr04918.1 ETRE|rna-Etr05609.1 E…
Cluster409: ANIG|XP_001390333.1 ANIG|XP_001398714.2 ANIG|XP_001398874.1 ANIG|XP_001400953.1 CALB|XP_721948.1 CGLA|XP_445144.1 ECAL|JCM_6030_transcript_v001_03909-R1 ECAL|JCM_6030_transcript_v001_13179-R1 ECAL|JCM_6030_transcript_v001_13890-R1 EGOS|NP_983287.1 EMES|XP_016220391.1 EMES|XP_016224574.1 EMES|XP_016226679.1 EMES|XP_016228160.1 ESPI|XP_016231448.1 ESPI|XP_016232336.1 ETRE|rna-Etr01424.1…
Cluster410: ANIG|XP_001388795.2 ANIG|XP_001394242.2 CALB|XP_719846.1 CALB|XP_721371.2 CGLA|XP_448156.1 CGLA|XP_448737.1 ECAL|JCM_6030_transcript_v001_05610-R1 ECAL|JCM_6030_transcript_v001_08703-R1 EGOS|NP_985218.2 EGOS|NP_986702.1 EMES|XP_016221848.1 EMES|XP_016228448.1 ESPI|XP_016231582.1 ESPI|XP_016236635.1 ETRE|rna-Etr02900.1 ETRE|rna-Etr09885.1 LBIC|XP_001877542.1 PRAM|KAH7467300.1 PRAM|KAH7…
Cluster411: ANIG|XP_001388798.1 ANIG|XP_001392695.1 CALB|XP_716324.2 CALB|XP_718657.2 CGLA|XP_445428.1 CGLA|XP_449450.1 ECAL|JCM_6030_transcript_v001_02923-R1 ECAL|JCM_6030_transcript_v001_12809-R1 EGOS|NP_983530.2 EGOS|NP_984951.1 EMES|XP_016228590.1 EMES|XP_016229690.1 ESPI|XP_016234408.1 ESPI|XP_016239166.1 ETRE|rna-Etr04720.1 ETRE|rna-Etr08169.1 LBIC|XP_001873941.1 PRAM|KAH7488149.1 PRAM|KAH7…
Cluster412: ANIG|XP_001389089.2 ANIG|XP_001389861.2 ANIG|XP_001397315.1 ANIG|XP_001402364.2 EMES|XP_016226744.1 ESPI|XP_016230718.1 ETRE|rna-Etr00396.1 ETRE|rna-Etr08820.1 ETRE|rna-Etr09155.1 LBIC|XP_001879559.1 LBIC|XP_001881687.1 LBIC|XP_001889552.1 PRAM|KAH7472150.1 PRAM|KAH7488246.1 PRAM|KAH7488248.1 PRAM|KAH7488253.1 PRAM|KAH7488283.1 PSOJ|XP_009517618.1 PSOJ|XP_009517620.1 PSOJ|XP_009517635…
Cluster413: ANIG|XP_001395481.1 CALB|XP_722578.2 CGLA|XP_449704.1 ECAL|JCM_6030_transcript_v001_02157-R1 EGOS|NP_984735.2 EMES|XP_016223429.1 ESPI|XP_016234625.1 ETRE|rna-Etr05429.2 PRAM|KAH7460735.1 PRAM|KAH7460753.1 PRAM|KAH7460754.1 PRAM|KAH7460755.1 PRAM|KAH7474228.1 PRAM|KAH7474230.1 PRAM|KAH7474276.1 PRAM|KAH7492081.1 PRAM|KAH7492082.1 PSOJ|XP_009521556.1 PSOJ|XP_009521557.1 PSOJ|XP_0095220…
Cluster414: ANIG|XP_001390050.2 ANIG|XP_001391249.2 ANIG|XP_001395705.2 ANIG|XP_003188871.1 CALB|XP_716638.1 CGLA|XP_448327.1 ECAL|JCM_6030_transcript_v001_05234-R1 ECAL|JCM_6030_transcript_v001_05235-R1 ECAL|JCM_6030_transcript_v001_08151-R1 ECAL|JCM_6030_transcript_v001_11003-R1 ECAL|JCM_6030_transcript_v001_11899-R1 EMES|XP_016219565.1 EMES|XP_016220870.1 EMES|XP_016225304.1 EMES|XP_016228255.…
Cluster415: ANIG|XP_001394088.1 ANIG|XP_001395919.1 ANIG|XP_001397488.1 ECAL|JCM_6030_transcript_v001_01217-R1 ECAL|JCM_6030_transcript_v001_01824-R1 ECAL|JCM_6030_transcript_v001_13135-R1 EMES|XP_016222810.1 EMES|XP_016224601.1 EMES|XP_016225170.1 ESPI|XP_016232305.1 ESPI|XP_016240765.1 ESPI|XP_016241675.1 ETRE|rna-Etr01397.1 ETRE|rna-Etr08948.1 LBIC|XP_001879218.1 LBIC|XP_001886104.1 PRAM|KAH74…
Cluster416: ANIG|XP_001390624.2 ANIG|XP_001395989.1 ANIG|XP_001401397.1 CALB|XP_714885.1 CGLA|XP_447572.1 ECAL|JCM_6030_transcript_v001_03774-R1 ECAL|JCM_6030_transcript_v001_09444-R1 ECAL|JCM_6030_transcript_v001_11377-R1 EGOS|NP_985890.1 EMES|XP_016219982.1 ESPI|XP_016230946.1 ESPI|XP_016233336.1 ETRE|rna-Etr00916.1 ETRE|rna-Etr06680.1 ETRE|rna-Etr08630.1 ETRE|rna-Etr11072.1 PRAM|KAH7460283.1 P…
Cluster417: ANIG|XP_001400103.2 CALB|XP_019330613.1 CALB|XP_723071.2 CALB|XP_723412.2 CGLA|XP_445020.1 CGLA|XP_445458.1 ECAL|JCM_6030_transcript_v001_02576-R1 ECAL|JCM_6030_transcript_v001_02903-R1 EGOS|NP_986147.2 EGOS|NP_986238.2 EMES|XP_016229554.1 EMES|XP_016229657.1 ESPI|XP_016234335.1 ESPI|XP_016234360.1 ESPI|XP_016236547.1 ETRE|rna-Etr00671.1 ETRE|rna-Etr00731.1 LBIC|XP_001886961.1 SCER|NP…
Cluster418: ANIG|XP_001391896.2 ANIG|XP_001397670.1 CALB|XP_721374.2 CGLA|XP_446838.1 ECAL|JCM_6030_transcript_v001_07847-R1 ECAL|JCM_6030_transcript_v001_12014-R1 EGOS|NP_985400.2 EMES|XP_016227440.1 EMES|XP_016227925.1 ESPI|XP_016235291.1 ESPI|XP_016239556.1 ETRE|rna-Etr03608.1 ETRE|rna-Etr07453.1 LBIC|XP_001877110.1 LBIC|XP_001880745.1 PRAM|KAH7479071.1 PRAM|KAH7482426.1 PRAM|KAH7488060.1 PSOJ…
Cluster419: ANIG|XP_001401932.1 CALB|XP_714860.2 CALB|XP_719516.1 CALB|XP_722225.2 CALB|XP_722757.1 CGLA|XP_444919.1 CGLA|XP_445775.1 CGLA|XP_447729.1 ECAL|JCM_6030_transcript_v001_02850-R1 EGOS|NP_983440.1 EGOS|NP_983937.1 EGOS|NP_985771.1 EMES|XP_016229352.1 ESPI|XP_016234423.1 ETRE|rna-Etr04203.1 LBIC|XP_001873566.1 PRAM|KAH7468730.1 PRAM|KAH7484834.1 PRAM|KAH7487653.1 PSOJ|XP_009526912.1 PSOJ…
Cluster420: ANIG|XP_001401947.2 CALB|XP_715755.2 CGLA|XP_445645.1 ECAL|JCM_6030_transcript_v001_06252-R1 ECAL|JCM_6030_transcript_v001_10837-R1 EGOS|NP_982567.2 EGOS|NP_983765.1 EMES|XP_016229794.1 ESPI|XP_016234477.1 ESPI|XP_016236143.1 ETRE|rna-Etr00827.1 LBIC|XP_001873906.1 LBIC|XP_001876652.1 LBIC|XP_001878151.1 LBIC|XP_001880462.1 LBIC|XP_001881061.1 LBIC|XP_001881983.1 LBIC|XP_001881987.1 L…
Cluster421: ANIG|XP_001394926.2 ANIG|XP_001398553.2 ANIG|XP_001402207.2 CALB|XP_719816.1 CALB|XP_721831.1 CGLA|XP_447728.1 CGLA|XP_449248.1 CGLA|XP_449826.1 ECAL|JCM_6030_transcript_v001_08621-R1 EGOS|NP_983478.1 EGOS|NP_985212.1 EMES|XP_016220145.1 ESPI|XP_016238607.1 ETRE|rna-Etr07009.1 LBIC|XP_001888780.1 PRAM|KAH7474000.1 PRAM|KAH7474001.1 PSOJ|XP_009514215.1 PSOJ|XP_009514216.1 SCER|NP_01191…
Cluster422: ANIG|XP_001394339.1 CALB|XP_721339.1 CALB|XP_723549.1 CGLA|XP_446295.1 ECAL|JCM_6030_transcript_v001_09768-R1 EMES|XP_016221282.1 ESPI|XP_016240350.1 ETRE|rna-Etr09932.1 LBIC|XP_001880400.1 PRAM|KAH7461886.1 PRAM|KAH7461890.1 PRAM|KAH7461891.1 PRAM|KAH7461892.1 PRAM|KAH7461893.1 PRAM|KAH7467075.1 PRAM|KAH7485662.1 PRAM|KAH7485702.1 PSOJ|XP_009518335.1 PSOJ|XP_009518402.1 PSOJ|XP_00953…
Cluster423: ANIG|XP_001393258.2 ECAL|JCM_6030_transcript_v001_12552-R1 ECAL|JCM_6030_transcript_v001_12722-R1 EMES|XP_016228896.1 ESPI|XP_016239017.1 ESPI|XP_016239348.1 ETRE|rna-Etr05560.1 ETRE|rna-Etr07651.1 ETRE|rna-Etr07694.1 ETRE|rna-Etr09660.1 LBIC|XP_001873859.1 LBIC|XP_001874787.1 LBIC|XP_001874788.1 LBIC|XP_001874789.1 LBIC|XP_001876330.1 LBIC|XP_001878225.1 LBIC|XP_001878269.1 LBIC|XP_0…
Cluster424: CALB|XP_711098.1 CALB|XP_713563.2 CALB|XP_714702.1 CALB|XP_720578.2 CALB|XP_720587.1 CALB|XP_723582.2 CGLA|XP_445345.1 CGLA|XP_445346.1 CGLA|XP_445347.1 CGLA|XP_445348.1 CGLA|XP_445349.1 CGLA|XP_445350.1 CGLA|XP_445351.1 CGLA|XP_445352.1 CGLA|XP_446547.1 CGLA|XP_447201.1 CGLA|XP_447202.1 EGOS|NP_982726.1 EGOS|NP_983194.2 EGOS|NP_984116.3 EGOS|NP_984515.1 EGOS|NP_985315.2 SCER|NP_01091…
Cluster425: LBIC|XP_001874093.1 LBIC|XP_001877566.1 LBIC|XP_001878851.1 LBIC|XP_001878852.1 LBIC|XP_001879026.1 LBIC|XP_001879052.1 LBIC|XP_001879069.1 LBIC|XP_001879085.1 LBIC|XP_001879292.1 LBIC|XP_001882067.1 LBIC|XP_001882183.1 LBIC|XP_001884238.1 LBIC|XP_001884850.1 LBIC|XP_001884960.1 LBIC|XP_001885237.1 LBIC|XP_001885238.1 LBIC|XP_001885239.1 LBIC|XP_001885333.1 LBIC|XP_001885335.1 LBIC|XP…
Cluster426: LBIC|XP_001879226.1 LBIC|XP_001879229.1 LBIC|XP_001879230.1 LBIC|XP_001879233.1 LBIC|XP_001879481.1 LBIC|XP_001879485.1 LBIC|XP_001887441.1 LBIC|XP_001887442.1 LBIC|XP_001887446.1 LBIC|XP_001888265.1 LBIC|XP_001888270.1 LBIC|XP_001888273.1 LBIC|XP_001888278.1 LBIC|XP_001888281.1 LBIC|XP_001888282.1 LBIC|XP_001888283.1 LBIC|XP_001888872.1 LBIC|XP_001888873.1 LBIC|XP_001888874.1 LBIC|XP…
Cluster427: PRAM|KAH7465947.1 PSOJ|XP_009515203.1 PSOJ|XP_009518087.1 PSOJ|XP_009518286.1 PSOJ|XP_009521000.1 PSOJ|XP_009521228.1 PSOJ|XP_009522330.1 PSOJ|XP_009522535.1 PSOJ|XP_009523281.1 PSOJ|XP_009523816.1 PSOJ|XP_009525333.1 PSOJ|XP_009527141.1 PSOJ|XP_009527711.1 PSOJ|XP_009527919.1 PSOJ|XP_009527920.1 PSOJ|XP_009528440.1 PSOJ|XP_009528490.1 PSOJ|XP_009528547.1 PSOJ|XP_009528717.1 PSOJ|XP_0…
Cluster428: PSOJ|XP_009514173.1 PSOJ|XP_009514596.1 PSOJ|XP_009514938.1 PSOJ|XP_009517779.1 PSOJ|XP_009520081.1 PSOJ|XP_009525584.1 PSOJ|XP_009528089.1 PSOJ|XP_009528336.1 PSOJ|XP_009528405.1 PSOJ|XP_009528450.1 PSOJ|XP_009528500.1 PSOJ|XP_009528545.1 PSOJ|XP_009529090.1 PSOJ|XP_009529433.1 PSOJ|XP_009533009.1 PSOJ|XP_009533067.1 PSOJ|XP_009534696.1 PSOJ|XP_009535070.1 PSOJ|XP_009535072.1 PSOJ|XP…
Cluster429: PSOJ|XP_009516769.1 PSOJ|XP_009518183.1 PSOJ|XP_009518504.1 PSOJ|XP_009519403.1 PSOJ|XP_009519504.1 PSOJ|XP_009520320.1 PSOJ|XP_009521003.1 PSOJ|XP_009521835.1 PSOJ|XP_009524129.1 PSOJ|XP_009528113.1 PSOJ|XP_009528114.1 PSOJ|XP_009528822.1 PSOJ|XP_009530357.1 PSOJ|XP_009533610.1 PSOJ|XP_009534099.1 PSOJ|XP_009534495.1 PSOJ|XP_009534770.1 PSOJ|XP_009535270.1 PSOJ|XP_009536051.1 PSOJ|XP…
Cluster430: SIND|CAG7845867.1 SIND|CAG7846190.1 SIND|CAG7848459.1 SIND|CAG7848472.1 SIND|CAG7848473.1 SIND|CAG7849129.1 SIND|CAG7849130.1 SIND|CAG7849131.1 SIND|CAG7849133.1 SIND|CAG7849134.1 SIND|CAG7849143.1 SIND|CAG7849536.1 SIND|CAG7850041.1 SIND|CAG7850052.1 SIND|CAG7850054.1 SIND|CAG7850495.1 SIND|CAG7850944.1 SIND|CAG7850971.1 SIND|CAG7850972.1 SIND|CAG7851089.1 SIND|CAG7851506.1 SIND|CAG7…
Cluster431: ANIG|XP_001388495.2 ANIG|XP_001389559.1 ANIG|XP_001390502.1 ANIG|XP_001390807.1 ANIG|XP_001393450.1 ANIG|XP_001394372.1 ANIG|XP_001396733.1 ANIG|XP_001400830.2 ANIG|XP_001400920.2 ECAL|JCM_6030_transcript_v001_03242-R1 ECAL|JCM_6030_transcript_v001_07038-R1 ECAL|JCM_6030_transcript_v001_08536-R1 ECAL|JCM_6030_transcript_v001_10228-R1 EMES|XP_016223617.1 EMES|XP_016224866.1 ESPI|XP_016…
Cluster432: ANIG|XP_001388512.1 ANIG|XP_001389887.2 ANIG|XP_001390427.1 ANIG|XP_001391088.1 ANIG|XP_001391101.1 ANIG|XP_001392495.2 ANIG|XP_001393034.2 ANIG|XP_001393102.1 ANIG|XP_001393510.2 ANIG|XP_001394353.1 ANIG|XP_001396008.1 ANIG|XP_001398273.2 ANIG|XP_001398495.1 ANIG|XP_001398727.2 ANIG|XP_001402194.1 ECAL|JCM_6030_transcript_v001_03500-R1 ECAL|JCM_6030_transcript_v001_05740-R1 ECAL|JCM_…
Cluster433: ANIG|XP_001393708.1 ANIG|XP_001396945.1 ANIG|XP_001398018.1 ANIG|XP_001398866.1 CALB|XP_721543.1 ECAL|JCM_6030_transcript_v001_01736-R1 ECAL|JCM_6030_transcript_v001_01737-R1 ECAL|JCM_6030_transcript_v001_02334-R1 ECAL|JCM_6030_transcript_v001_02957-R1 ECAL|JCM_6030_transcript_v001_03063-R1 ECAL|JCM_6030_transcript_v001_03083-R1 ECAL|JCM_6030_transcript_v001_04040-R1 ECAL|JCM_6030_tra…
Cluster434: ANIG|XP_001392231.1 ANIG|XP_001392858.2 ANIG|XP_001393951.1 ANIG|XP_001396295.2 ANIG|XP_001396799.1 ANIG|XP_001397087.1 ANIG|XP_001397215.2 ANIG|XP_003188678.1 ECAL|JCM_6030_transcript_v001_06245-R1 ECAL|JCM_6030_transcript_v001_10850-R1 ECAL|JCM_6030_transcript_v001_10946-R1 ESPI|XP_016231117.1 ESPI|XP_016234315.1 ESPI|XP_016234441.1 ESPI|XP_016234607.1 ESPI|XP_016235676.1 ESPI|XP_01…
Cluster435: ANIG|XP_001388614.1 ANIG|XP_001390003.1 ANIG|XP_001390847.1 ANIG|XP_001392582.1 ANIG|XP_001394118.1 ANIG|XP_001397538.2 ANIG|XP_001400873.1 ECAL|JCM_6030_transcript_v001_03958-R1 ECAL|JCM_6030_transcript_v001_05425-R1 ECAL|JCM_6030_transcript_v001_08713-R1 ECAL|JCM_6030_transcript_v001_11112-R1 EMES|XP_016228435.1 EMES|XP_016229286.1 ESPI|XP_016231591.1 ESPI|XP_016234079.1 ETRE|rna-Et…
Cluster436: ANIG|XP_001388633.1 ANIG|XP_001390641.1 ANIG|XP_001398436.1 ANIG|XP_001398609.1 CALB|XP_713348.1 CALB|XP_721686.1 CGLA|XP_445759.1 CGLA|XP_449919.1 ECAL|JCM_6030_transcript_v001_00048-R1 ECAL|JCM_6030_transcript_v001_00753-R1 EGOS|NP_983038.2 EGOS|NP_983925.1 EMES|XP_016222242.1 EMES|XP_016222791.1 ESPI|XP_016230336.1 ESPI|XP_016236841.1 ETRE|rna-Etr06573.1 ETRE|rna-Etr11873.1 LBIC|XP…
Cluster437: ANIG|XP_001388961.2 ANIG|XP_001393014.2 ANIG|XP_001396624.1 ANIG|XP_001399836.1 ANIG|XP_001401833.2 ANIG|XP_001402506.4 CALB|XP_722560.1 CGLA|XP_444892.1 ECAL|JCM_6030_transcript_v001_07843-R1 EGOS|NP_983238.1 EMES|XP_016221117.1 EMES|XP_016227926.1 ESPI|XP_016234786.1 ESPI|XP_016235290.1 ETRE|rna-Etr03609.1 LBIC|XP_001877721.1 LBIC|XP_001878726.1 PRAM|KAH7467231.1 PSOJ|XP_009534674.1…
Cluster438: ANIG|XP_001389347.1 ANIG|XP_001395812.2 CALB|XP_712232.1 CGLA|XP_447837.2 CGLA|XP_449179.1 ECAL|JCM_6030_transcript_v001_01058-R1 ECAL|JCM_6030_transcript_v001_07401-R1 ECAL|JCM_6030_transcript_v001_08115-R1 EGOS|NP_984030.1 EGOS|NP_986609.2 EMES|XP_016225980.1 EMES|XP_016228019.1 ESPI|XP_016231152.1 ESPI|XP_016241051.1 ETRE|rna-Etr03308.1 ETRE|rna-Etr03565.1 LBIC|XP_001874061.1 LBIC|…
Cluster439: ANIG|XP_001389349.1 CALB|XP_718636.1 CGLA|XP_445364.1 CGLA|XP_449801.1 ECAL|JCM_6030_transcript_v001_08114-R1 EGOS|NP_984861.1 EMES|XP_016228020.1 ESPI|XP_016231151.1 ETRE|rna-Etr02104.1 ETRE|rna-Etr02154.1 ETRE|rna-Etr03566.3 ETRE|rna-Etr04037.1 ETRE|rna-Etr06635.1 ETRE|rna-Etr09688.1 LBIC|XP_001875751.1 LBIC|XP_001880715.1 PRAM|KAH7492576.1 PRAM|KAH7492586.1 PSOJ|XP_009520773.1 PSOJ…
Cluster440: ANIG|XP_001389381.1 ANIG|XP_001396615.2 CALB|XP_019330876.1 CALB|XP_712033.2 CALB|XP_712034.1 CGLA|XP_448998.1 CGLA|XP_449323.1 ECAL|JCM_6030_transcript_v001_00600-R1 EGOS|NP_984243.2 EGOS|NP_986410.2 EMES|XP_016222627.1 ESPI|XP_016237429.1 ESPI|XP_016240206.1 ETRE|rna-Etr06428.1 LBIC|XP_001888379.1 PRAM|KAH7477016.1 PRAM|KAH7477017.1 PSOJ|XP_009519315.1 PSOJ|XP_009519320.1 SCER|NP_01…
Cluster441: ANIG|XP_001394806.2 ANIG|XP_001395219.1 ANIG|XP_001399216.2 ANIG|XP_001399927.1 CALB|XP_019330864.1 CGLA|XP_447386.1 ECAL|JCM_6030_transcript_v001_00375-R1 EGOS|NP_984795.2 ESPI|XP_016231874.1 ESPI|XP_016236785.1 ETRE|rna-Etr00667.1 ETRE|rna-Etr01871.1 ETRE|rna-Etr05592.1 ETRE|rna-Etr11404.1 LBIC|XP_001875580.1 LBIC|XP_001875582.1 LBIC|XP_001876072.1 LBIC|XP_001876407.1 LBIC|XP_001881…
Cluster442: ANIG|XP_001392055.1 ANIG|XP_001395541.1 CALB|XP_711583.1 CALB|XP_715157.2 CGLA|XP_446066.1 CGLA|XP_446663.1 ECAL|JCM_6030_transcript_v001_05041-R1 ECAL|JCM_6030_transcript_v001_13622-R1 EGOS|NP_986646.1 EGOS|NP_986982.1 EMES|XP_016222163.1 EMES|XP_016224259.1 ESPI|XP_016232407.1 ESPI|XP_016235879.1 ETRE|rna-Etr09994.1 LBIC|XP_001880617.1 PRAM|KAH7488519.1 SCER|NP_012522.2 SCER|NP_0153…
Cluster443: ANIG|XP_001392863.2 ANIG|XP_001395806.2 CALB|XP_019330726.1 CALB|XP_019330738.1 CGLA|XP_445917.1 CGLA|XP_446638.1 ECAL|JCM_6030_transcript_v001_00162-R1 ECAL|JCM_6030_transcript_v001_10435-R1 EGOS|NP_984451.1 EMES|XP_016222538.1 EMES|XP_016225264.1 ESPI|XP_016230431.1 ESPI|XP_016232076.1 ETRE|rna-Etr08867.1 LBIC|XP_001879548.1 PRAM|KAH7474792.1 PRAM|KAH7478917.1 PRAM|KAH7491193.1 PSOJ…
Cluster444: ANIG|XP_001390038.2 ANIG|XP_001396864.2 ANIG|XP_001400440.1 CALB|XP_711090.2 CALB|XP_711204.1 CGLA|XP_447313.1 ECAL|JCM_6030_transcript_v001_02648-R1 ECAL|JCM_6030_transcript_v001_07449-R1 ECAL|JCM_6030_transcript_v001_09671-R1 ECAL|JCM_6030_transcript_v001_09780-R1 EGOS|NP_985913.2 EGOS|NP_986866.2 EMES|XP_016221661.1 EMES|XP_016223598.1 ESPI|XP_016240673.1 ETRE|rna-Etr00915.1 ETRE|r…
Cluster445: ANIG|XP_001399554.2 ANIG|XP_001402006.2 CALB|XP_710440.2 CALB|XP_720350.1 CGLA|XP_445261.1 CGLA|XP_449802.1 ECAL|JCM_6030_transcript_v001_05660-R1 EGOS|NP_984857.1 EGOS|NP_985812.2 EMES|XP_016221796.1 EMES|XP_016227411.1 ESPI|XP_016236163.1 ESPI|XP_016239258.1 ETRE|rna-Etr10104.1 LBIC|XP_001879865.1 PRAM|KAH7463101.1 PRAM|KAH7480054.1 PSOJ|XP_009520548.1 PSOJ|XP_009539142.1 PSOJ|XP_00…
Cluster446: ANIG|XP_001394962.2 ANIG|XP_001400551.1 CALB|XP_711878.1 CALB|XP_718826.2 CGLA|XP_446201.1 CGLA|XP_448201.1 ECAL|JCM_6030_transcript_v001_01486-R1 ECAL|JCM_6030_transcript_v001_06167-R1 EGOS|NP_982808.1 EGOS|NP_986573.1 EMES|XP_016219657.1 EMES|XP_016227014.1 ESPI|XP_016231007.1 ESPI|XP_016236209.1 ETRE|rna-Etr00360.1 ETRE|rna-Etr05519.1 LBIC|XP_001873841.1 LBIC|XP_001878191.1 PRAM|KA…
Cluster447: ANIG|XP_001391338.1 ANIG|XP_001397361.1 ANIG|XP_001397997.1 CALB|XP_716108.1 CALB|XP_717110.1 ECAL|JCM_6030_transcript_v001_02913-R1 EGOS|NP_982735.1 EGOS|NP_982737.1 EGOS|NP_985880.1 EMES|XP_016229830.1 ESPI|XP_016230454.1 ESPI|XP_016234390.1 ETRE|rna-Etr00801.1 ETRE|rna-Etr06292.1 ETRE|rna-Etr09714.1 LBIC|XP_001880256.1 LBIC|XP_001885925.1 LBIC|XP_001890608.1 PRAM|KAH7461863.1 PRAM|…
Cluster448: ANIG|XP_001391395.2 ANIG|XP_001391574.2 ANIG|XP_001397795.1 ANIG|XP_001401683.1 CALB|XP_715142.2 CALB|XP_715167.2 CALB|XP_716286.1 CALB|XP_719154.2 CALB|XP_722127.2 CALB|XP_722128.2 CALB|XP_722132.2 CALB|XP_722622.2 CALB|XP_723564.2 ECAL|JCM_6030_transcript_v001_11566-R1 ETRE|rna-Etr05582.1 LBIC|XP_001874377.1 SIND|CAG7851190.1 SIND|CAG7851786.1 SIND|CAG7852037.1 SIND|CAG7852906.1 SIN…
Cluster449: ANIG|XP_001398317.2 CALB|XP_722696.2 CGLA|XP_449672.1 ECAL|JCM_6030_transcript_v001_00356-R1 EGOS|NP_983015.1 EMES|XP_016223162.1 ESPI|XP_016235322.1 ESPI|XP_016238348.1 ESPI|XP_016239953.1 ETRE|rna-Etr05405.1 ETRE|rna-Etr06114.1 LBIC|XP_001873416.1 PRAM|KAH7463093.1 PRAM|KAH7463104.1 PRAM|KAH7463105.1 PRAM|KAH7463106.1 PRAM|KAH7463109.1 PSOJ|XP_009520539.1 PSOJ|XP_009520544.1 PSOJ|XP…
Cluster450: ANIG|XP_001389996.2 ESPI|XP_016230607.1 ETRE|rna-Etr11674.1 PRAM|KAH7461208.1 PRAM|KAH7476621.1 PRAM|KAH7487808.1 PRAM|KAH7487818.1 PRAM|KAH7489069.1 PRAM|KAH7489070.1 PRAM|KAH7489129.1 PSOJ|XP_009522995.1 PSOJ|XP_009534194.1 PSOJ|XP_009534195.1 PSOJ|XP_009536426.1 PSOJ|XP_009536444.1 SIND|CAG7846196.1 SIND|CAG7846198.1 SIND|CAG7846199.1 SIND|CAG7846200.1 SIND|CAG7846201.1 SIND|CAG784…
Cluster451: ANIG|XP_001390143.1 ECAL|JCM_6030_transcript_v001_01456-R1 ECAL|JCM_6030_transcript_v001_01722-R1 ECAL|JCM_6030_transcript_v001_06010-R1 ECAL|JCM_6030_transcript_v001_06783-R1 ECAL|JCM_6030_transcript_v001_08732-R1 ECAL|JCM_6030_transcript_v001_08937-R1 EMES|XP_016225801.1 EMES|XP_016226604.1 EMES|XP_016229161.1 ESPI|XP_016231976.1 ESPI|XP_016232490.1 ESPI|XP_016233120.1 ESPI|XP_01623…
Cluster452: ANIG|XP_001392296.1 ANIG|XP_001401413.1 CALB|XP_719548.1 CALB|XP_720604.2 CGLA|XP_444784.1 CGLA|XP_447295.1 ECAL|JCM_6030_transcript_v001_03668-R1 ECAL|JCM_6030_transcript_v001_04122-R1 EGOS|NP_983489.1 EGOS|NP_986829.1 EMES|XP_016219818.1 EMES|XP_016220651.1 ESPI|XP_016230632.1 ESPI|XP_016233640.1 ETRE|rna-Etr07358.1 ETRE|rna-Etr09751.1 PRAM|KAH7459746.1 PRAM|KAH7488634.1 PSOJ|XP_009…
Cluster453: ANIG|XP_001401488.1 CALB|XP_019330626.1 CALB|XP_019330722.1 CALB|XP_720564.2 CGLA|XP_444997.1 CGLA|XP_445889.1 CGLA|XP_446871.1 CGLA|XP_449424.1 ECAL|JCM_6030_transcript_v001_03972-R1 EGOS|NP_982884.2 EGOS|NP_986271.1 EMES|XP_016220181.1 EMES|XP_016222159.1 EMES|XP_016227332.1 ESPI|XP_016238586.1 ETRE|rna-Etr03933.1 ETRE|rna-Etr07407.1 ETRE|rna-Etr09816.1 SCER|NP_009634.2 SCER|NP_0098…
Cluster454: ANIG|XP_001402056.2 CALB|XP_721352.1 CGLA|XP_445242.1 CGLA|XP_446922.1 ECAL|JCM_6030_transcript_v001_01689-R1 ECAL|JCM_6030_transcript_v001_05674-R1 EGOS|NP_985499.1 EMES|XP_016221779.1 EMES|XP_016223796.1 ESPI|XP_016231049.1 ESPI|XP_016236182.1 ETRE|rna-Etr05491.1 ETRE|rna-Etr10080.2 LBIC|XP_001873385.1 LBIC|XP_001875812.1 PRAM|KAH7474087.1 PRAM|KAH7474151.1 PRAM|KAH7476760.1 PRAM|KA…
Cluster455: ANIG|XP_001398912.1 CALB|XP_714852.1 CGLA|XP_447229.1 ECAL|JCM_6030_transcript_v001_05223-R1 ECAL|JCM_6030_transcript_v001_11761-R1 ECAL|JCM_6030_transcript_v001_12944-R1 EGOS|NP_982857.1 EMES|XP_016225465.1 ESPI|XP_016241559.1 ETRE|rna-Etr08815.1 ETRE|rna-Etr12094.1 PRAM|KAH7461244.1 PRAM|KAH7461281.1 PRAM|KAH7461283.1 PRAM|KAH7461285.1 PRAM|KAH7476564.1 PRAM|KAH7479648.1 PRAM|KAH747…
Cluster456: ANIG|XP_003188978.1 CALB|XP_711883.1 CGLA|XP_446328.1 CGLA|XP_447360.1 ECAL|JCM_6030_transcript_v001_01344-R1 ECAL|JCM_6030_transcript_v001_05287-R1 EGOS|NP_985151.1 EMES|XP_016220152.1 EMES|XP_016226280.1 ESPI|XP_016237792.1 ETRE|rna-Etr03448.1 LBIC|XP_001874138.1 PRAM|KAH7461378.1 PRAM|KAH7479424.1 PRAM|KAH7479425.1 PSOJ|XP_009515818.1 PSOJ|XP_009515820.1 PSOJ|XP_009539953.1 SCER|NP…
Cluster457: ANIG|XP_001399137.2 CALB|XP_718971.1 CGLA|XP_449333.1 ECAL|JCM_6030_transcript_v001_01311-R1 ECAL|JCM_6030_transcript_v001_09208-R1 EGOS|NP_983083.2 EMES|XP_016226033.1 EMES|XP_016226873.1 ESPI|XP_016237703.1 ESPI|XP_016237779.1 ETRE|rna-Etr03527.1 ETRE|rna-Etr03706.1 LBIC|XP_001882020.1 LBIC|XP_001884064.1 LBIC|XP_001888078.1 PRAM|KAH7484728.1 PRAM|KAH7488787.1 PRAM|KAH7492281.1 PRAM…
Cluster458: ECAL|JCM_6030_transcript_v001_00545-R1 ECAL|JCM_6030_transcript_v001_01083-R1 ECAL|JCM_6030_transcript_v001_02603-R1 ECAL|JCM_6030_transcript_v001_02609-R1 ECAL|JCM_6030_transcript_v001_04337-R1 ECAL|JCM_6030_transcript_v001_05744-R1 ECAL|JCM_6030_transcript_v001_05788-R1 ECAL|JCM_6030_transcript_v001_06889-R1 ECAL|JCM_6030_transcript_v001_08208-R1 ECAL|JCM_6030_transcript_v001_13407-…
Cluster459: ECAL|JCM_6030_transcript_v001_04923-R1 LBIC|XP_001874184.1 LBIC|XP_001877523.1 LBIC|XP_001879969.1 LBIC|XP_001885311.1 LBIC|XP_001886258.1 PRAM|KAH7463169.1 PRAM|KAH7474539.1 PRAM|KAH7479431.1 PRAM|KAH7482264.1 PRAM|KAH7485077.1 PSOJ|XP_009515807.1 PSOJ|XP_009516219.1 PSOJ|XP_009516316.1 PSOJ|XP_009516340.1 PSOJ|XP_009517513.1 PSOJ|XP_009517516.1 PSOJ|XP_009517517.1 PSOJ|XP_009522681.…
Cluster460: PSOJ|XP_009514590.1 PSOJ|XP_009514716.1 PSOJ|XP_009515070.1 PSOJ|XP_009516249.1 PSOJ|XP_009516910.1 PSOJ|XP_009517462.1 PSOJ|XP_009517940.1 PSOJ|XP_009518201.1 PSOJ|XP_009523923.1 PSOJ|XP_009526329.1 PSOJ|XP_009526366.1 PSOJ|XP_009528328.1 PSOJ|XP_009528364.1 PSOJ|XP_009530698.1 PSOJ|XP_009530903.1 PSOJ|XP_009531059.1 PSOJ|XP_009531753.1 PSOJ|XP_009531784.1 PSOJ|XP_009533438.1 PSOJ|XP…
Cluster461: PSOJ|XP_009515069.1 PSOJ|XP_009516250.1 PSOJ|XP_009517463.1 PSOJ|XP_009517504.1 PSOJ|XP_009517941.1 PSOJ|XP_009518200.1 PSOJ|XP_009519393.1 PSOJ|XP_009522243.1 PSOJ|XP_009523243.1 PSOJ|XP_009523344.1 PSOJ|XP_009523389.1 PSOJ|XP_009525360.1 PSOJ|XP_009528828.1 PSOJ|XP_009530901.1 PSOJ|XP_009531752.1 PSOJ|XP_009531785.1 PSOJ|XP_009532006.1 PSOJ|XP_009533437.1 PSOJ|XP_009533752.1 PSOJ|XP…
Cluster462: ANIG|XP_001393337.1 ANIG|XP_001393532.1 ANIG|XP_001397501.1 ANIG|XP_001397877.2 ANIG|XP_001399111.1 CALB|XP_714309.2 CALB|XP_722747.2 CGLA|XP_445388.1 ECAL|JCM_6030_transcript_v001_01327-R1 ECAL|JCM_6030_transcript_v001_11542-R1 EGOS|NP_983107.1 EGOS|NP_983290.1 EGOS|NP_985307.1 EGOS|NP_985308.1 EGOS|NP_985309.1 EMES|XP_016226905.1 ESPI|XP_016233367.1 ESPI|XP_016240975.1 ETRE|rna-Etr0…
Cluster463: ANIG|XP_001393913.2 ANIG|XP_001397157.1 CALB|XP_714559.1 CGLA|XP_446927.1 CGLA|XP_447797.1 ECAL|JCM_6030_transcript_v001_01816-R1 ECAL|JCM_6030_transcript_v001_11234-R1 EGOS|NP_984091.1 EGOS|NP_985488.2 EMES|XP_016224606.1 EMES|XP_016225162.1 ESPI|XP_016238287.1 ESPI|XP_016241687.1 ETRE|rna-Etr01381.1 ETRE|rna-Etr08939.1 LBIC|XP_001875233.1 LBIC|XP_001877070.1 PRAM|KAH7472738.1 PSOJ|X…
Cluster464: ANIG|XP_001400653.1 ANIG|XP_001401520.1 CALB|XP_715720.2 CALB|XP_722650.1 CGLA|XP_449004.1 CGLA|XP_449864.1 ECAL|JCM_6030_transcript_v001_03634-R1 ECAL|JCM_6030_transcript_v001_07162-R1 EGOS|NP_984251.2 EGOS|NP_984478.1 EMES|XP_016220473.1 EMES|XP_016221211.1 ESPI|XP_016230098.1 ESPI|XP_016240044.1 ETRE|rna-Etr10788.1 PRAM|KAH7474857.1 PSOJ|XP_009529976.1 SCER|NP_009361.1 SCER|NP_0128…
Cluster465: ANIG|XP_001394114.2 ANIG|XP_001400742.2 CALB|XP_720323.1 CGLA|XP_445416.1 ECAL|JCM_6030_transcript_v001_04517-R1 ECAL|JCM_6030_transcript_v001_07773-R1 ECAL|JCM_6030_transcript_v001_11266-R1 EMES|XP_016221015.1 EMES|XP_016227986.1 ESPI|XP_016231771.1 ESPI|XP_016231838.1 ESPI|XP_016232270.1 ESPI|XP_016234319.1 ESPI|XP_016239458.1 ETRE|rna-Etr08327.1 ETRE|rna-Etr10103.1 LBIC|XP_00187566…
Cluster466: ANIG|XP_001394015.1 ANIG|XP_001399211.1 ANIG|XP_001400843.1 EMES|XP_016223683.1 ESPI|XP_016236134.1 ETRE|rna-Etr07844.1 PRAM|KAH7461906.1 PRAM|KAH7461907.1 PRAM|KAH7461908.1 PRAM|KAH7491812.1 PSOJ|XP_009530363.1 PSOJ|XP_009530394.1 PSOJ|XP_009530395.1 PSOJ|XP_009532051.1 PSOJ|XP_009532052.1 PSOJ|XP_009532053.1 PSOJ|XP_009532054.1 PSOJ|XP_009532055.1 PSOJ|XP_009532056.1 PSOJ|XP_0095320…
Cluster467: ANIG|XP_001389841.2 ANIG|XP_001390402.1 ANIG|XP_001394039.1 ANIG|XP_001400932.1 EMES|XP_016227034.1 ETRE|rna-Etr05235.1 LBIC|XP_001889181.1 PRAM|KAH7470818.1 PRAM|KAH7481662.1 PRAM|KAH7488805.1 PRAM|KAH7488806.1 PSOJ|XP_009514325.1 PSOJ|XP_009516837.1 PSOJ|XP_009516838.1 PSOJ|XP_009516844.1 PSOJ|XP_009516845.1 PSOJ|XP_009516846.1 PSOJ|XP_009522368.1 PSOJ|XP_009531581.1 PSOJ|XP_0095315…
Cluster468: ANIG|XP_001399883.2 ANIG|XP_001401138.1 CALB|XP_713755.2 CALB|XP_716608.1 CGLA|XP_447028.1 CGLA|XP_447258.1 ECAL|JCM_6030_transcript_v001_03181-R1 ECAL|JCM_6030_transcript_v001_07314-R1 EGOS|NP_984619.1 EGOS|NP_987055.1 EMES|XP_016224853.1 EMES|XP_016226863.1 ESPI|XP_016230782.1 ESPI|XP_016241658.1 ETRE|rna-Etr06227.1 ETRE|rna-Etr08369.1 LBIC|XP_001876919.1 LBIC|XP_001881770.1 PRAM|KA…
Cluster469: ANIG|XP_001396258.2 ANIG|XP_001401173.2 CALB|XP_715130.1 CALB|XP_720048.1 CGLA|XP_449152.1 ECAL|JCM_6030_transcript_v001_00797-R1 ECAL|JCM_6030_transcript_v001_09331-R1 EGOS|NP_986647.2 EMES|XP_016222669.1 EMES|XP_016226649.1 ESPI|XP_016237119.1 ESPI|XP_016237657.1 ETRE|rna-Etr03671.1 ETRE|rna-Etr06250.1 LBIC|XP_001873650.1 PRAM|KAH7459713.1 PRAM|KAH7484667.1 PRAM|KAH7487933.1 PSOJ|XP…
Cluster470: ANIG|XP_001389420.2 ANIG|XP_001395073.2 CALB|XP_713638.1 CGLA|XP_446976.1 CGLA|XP_449369.1 ECAL|JCM_6030_transcript_v001_05937-R1 ECAL|JCM_6030_transcript_v001_08122-R1 EGOS|NP_985022.2 EMES|XP_016228238.1 ESPI|XP_016235196.1 ESPI|XP_016236130.1 ETRE|rna-Etr02476.1 ETRE|rna-Etr10205.1 LBIC|XP_001881327.1 PRAM|KAH7487627.1 PRAM|KAH7488893.1 PSOJ|XP_009516244.1 SCER|NP_012664.1 SCER|NP_…
Cluster471: ANIG|XP_001398439.1 ANIG|XP_003188855.1 CALB|XP_019330843.1 CALB|XP_719403.1 CGLA|XP_002999535.1 CGLA|XP_447448.1 ECAL|JCM_6030_transcript_v001_00755-R1 EGOS|NP_983915.2 EGOS|NP_984876.1 EMES|XP_016222795.1 ESPI|XP_016236843.1 LBIC|XP_001873227.1 LBIC|XP_001878973.1 LBIC|XP_001888644.1 PRAM|KAH7476398.1 PRAM|KAH7492218.1 PSOJ|XP_009521384.1 PSOJ|XP_009523382.1 PSOJ|XP_009537817.1 SCER…
Cluster472: ANIG|XP_001395846.1 CALB|XP_712495.2 CALB|XP_718262.1 CGLA|XP_445922.1 CGLA|XP_449663.1 ECAL|JCM_6030_transcript_v001_00075-R1 ECAL|JCM_6030_transcript_v001_09287-R1 EGOS|NP_984145.2 EGOS|NP_984455.1 EMES|XP_016222442.1 ESPI|XP_016230384.1 ESPI|XP_016237884.1 ETRE|rna-Etr06568.1 LBIC|XP_001884803.1 PRAM|KAH7461986.1 PRAM|KAH7476925.1 PRAM|KAH7476935.1 PRAM|KAH7476936.1 PSOJ|XP_0095191…
Cluster473: ANIG|XP_001392421.2 ANIG|XP_001394642.2 ANIG|XP_001395887.2 CALB|XP_714469.2 CALB|XP_714907.1 CALB|XP_721872.1 CGLA|XP_446366.1 CGLA|XP_449759.1 ECAL|JCM_6030_transcript_v001_03688-R1 ECAL|JCM_6030_transcript_v001_12118-R1 EGOS|NP_983710.1 EGOS|NP_986389.1 EMES|XP_016219914.1 EMES|XP_016226495.1 ESPI|XP_016233286.1 ESPI|XP_016239426.1 ETRE|rna-Etr07807.1 LBIC|XP_001884532.1 SCER|NP_00…
Cluster474: ANIG|XP_001396650.1 ANIG|XP_001397631.2 CALB|XP_720541.1 CALB|XP_723567.2 CGLA|XP_445339.1 CGLA|XP_448877.1 ECAL|JCM_6030_transcript_v001_05148-R1 ECAL|JCM_6030_transcript_v001_08816-R1 EGOS|NP_984087.1 EMES|XP_016220800.1 EMES|XP_016228018.1 ESPI|XP_016230923.1 ESPI|XP_016231089.1 ESPI|XP_016235466.1 ETRE|rna-Etr00470.1 ETRE|rna-Etr03563.1 LBIC|XP_001883252.1 LBIC|XP_001885275.1 SCER…
Cluster475: ANIG|XP_001396912.2 ECAL|JCM_6030_transcript_v001_00133-R1 ECAL|JCM_6030_transcript_v001_01949-R1 ECAL|JCM_6030_transcript_v001_04624-R1 ECAL|JCM_6030_transcript_v001_04853-R1 ECAL|JCM_6030_transcript_v001_10222-R1 ECAL|JCM_6030_transcript_v001_11340-R1 ECAL|JCM_6030_transcript_v001_11341-R1 ECAL|JCM_6030_transcript_v001_13907-R1 ECAL|JCM_6030_transcript_v001_14048-R1 EMES|XP_01621980…
Cluster476: ANIG|XP_001397132.2 CALB|XP_019331062.1 CGLA|XP_446453.1 ECAL|JCM_6030_transcript_v001_02768-R1 ECAL|JCM_6030_transcript_v001_05928-R1 ECAL|JCM_6030_transcript_v001_06714-R1 EMES|XP_016222150.1 EMES|XP_016224998.1 EMES|XP_016226783.1 ESPI|XP_016236128.1 ESPI|XP_016241453.1 ETRE|rna-Etr08735.1 ETRE|rna-Etr09970.1 LBIC|XP_001881085.1 PRAM|KAH7465522.1 PRAM|KAH7465523.1 PRAM|KAH7476782.1…
Cluster477: ANIG|XP_001391131.2 ANIG|XP_001399155.1 ECAL|JCM_6030_transcript_v001_00022-R1 ECAL|JCM_6030_transcript_v001_02993-R1 ECAL|JCM_6030_transcript_v001_09793-R1 ECAL|JCM_6030_transcript_v001_11081-R1 ECAL|JCM_6030_transcript_v001_11372-R1 ECAL|JCM_6030_transcript_v001_12633-R1 ECAL|JCM_6030_transcript_v001_13870-R1 EGOS|NP_983430.2 EMES|XP_016222940.1 EMES|XP_016223762.1 EMES|XP_016226842…
Cluster478: ANIG|XP_001399534.2 CALB|XP_716603.2 CALB|XP_716604.1 CALB|XP_716781.1 CALB|XP_720043.1 CGLA|XP_446183.1 CGLA|XP_447683.1 ECAL|JCM_6030_transcript_v001_10626-R1 EGOS|NP_986092.1 EMES|XP_016228669.1 ESPI|XP_016234233.1 LBIC|XP_001873964.1 LBIC|XP_001876317.1 LBIC|XP_001879681.1 LBIC|XP_001885930.1 SCER|NP_011659.3 SCER|NP_015485.1 SIND|CAG7846554.1 SIND|CAG7847355.1 SIND|CAG7849018.1 S…
Cluster479: ANIG|XP_001400119.1 CALB|XP_711561.1 CALB|XP_721027.1 CGLA|XP_446571.1 CGLA|XP_448249.1 CGLA|XP_449132.1 ECAL|JCM_6030_transcript_v001_13584-R1 EGOS|NP_986133.1 EGOS|NP_986171.1 EMES|XP_016224225.1 ESPI|XP_016233477.1 ESPI|XP_016238922.1 ETRE|rna-Etr01766.1 LBIC|XP_001873195.1 PRAM|KAH7484225.1 PSOJ|XP_009526018.1 SCER|NP_009963.1 SCER|NP_012339.1 SCER|NP_013476.3 SIND|CAG7852288.1 SI…
Cluster480: ANIG|XP_001391892.2 CALB|XP_019330790.1 CGLA|XP_448685.1 ECAL|JCM_6030_transcript_v001_12015-R1 EGOS|NP_984977.2 EMES|XP_016227441.1 ESPI|XP_016239555.1 ETRE|rna-Etr07454.1 LBIC|XP_001879769.1 PRAM|KAH7479388.1 PRAM|KAH7492392.1 PSOJ|XP_009515776.1 PSOJ|XP_009521049.1 SCER|NP_012088.3 SCER|NP_013536.3 SCER|NP_013656.1 SIND|CAG7854433.1 SIND|CAG7854443.1 SMIK|XP_056078445.1 SMIK|XP_056…
Cluster481: ANIG|XP_001392048.1 ANIG|XP_001394259.2 ANIG|XP_001402280.1 CALB|XP_710335.2 CGLA|XP_449540.1 ECAL|JCM_6030_transcript_v001_10506-R1 ECAL|JCM_6030_transcript_v001_13702-R1 EGOS|NP_986495.2 EMES|XP_016220074.1 EMES|XP_016223108.1 EMES|XP_016225528.1 ESPI|XP_016232169.1 ESPI|XP_016233210.1 ESPI|XP_016233848.1 ETRE|rna-Etr01864.1 ETRE|rna-Etr07962.1 ETRE|rna-Etr08860.1 LBIC|XP_001883352.…
Cluster482: ANIG|XP_001394924.1 ANIG|XP_001398086.2 CALB|XP_710744.1 CGLA|XP_448636.1 CGLA|XP_449337.1 ECAL|JCM_6030_transcript_v001_04199-R1 ECAL|JCM_6030_transcript_v001_07034-R1 EGOS|NP_987010.1 EMES|XP_016220062.1 EMES|XP_016221102.1 ESPI|XP_016233197.1 ESPI|XP_016239767.1 ETRE|rna-Etr07951.1 ETRE|rna-Etr10896.1 PRAM|KAH7476951.1 PRAM|KAH7488720.1 PRAM|KAH7491916.1 PSOJ|XP_009517009.1 PSOJ|XP…
Cluster483: ANIG|XP_001398415.2 ANIG|XP_001399047.2 CALB|XP_717244.1 CALB|XP_717753.2 CGLA|XP_448319.1 ECAL|JCM_6030_transcript_v001_04049-R1 ECAL|JCM_6030_transcript_v001_09587-R1 EGOS|NP_983351.2 EMES|XP_016220244.1 EMES|XP_016222088.1 ESPI|XP_016238802.1 ESPI|XP_016240304.1 PRAM|KAH7462977.1 PRAM|KAH7468988.1 PRAM|KAH7474538.1 PRAM|KAH7482304.1 PSOJ|XP_009520373.1 PSOJ|XP_009520704.1 PSOJ|XP_0…
Cluster484: ANIG|XP_001398460.2 CALB|XP_722219.1 CGLA|XP_446003.1 CGLA|XP_446637.1 ECAL|JCM_6030_transcript_v001_00223-R1 EGOS|NP_984450.1 EMES|XP_016222500.1 ESPI|XP_016230416.1 ETRE|rna-Etr06424.1 LBIC|XP_001874967.1 PRAM|KAH7467284.1 PRAM|KAH7476337.1 PRAM|KAH7476393.1 PRAM|KAH7484311.1 PRAM|KAH7492382.1 PSOJ|XP_009521059.1 PSOJ|XP_009523396.1 PSOJ|XP_009523495.1 PSOJ|XP_009526174.1 PSOJ|XP_00…
Cluster485: ANIG|XP_001398462.2 CALB|XP_722615.2 CGLA|XP_449832.1 ECAL|JCM_6030_transcript_v001_00219-R1 EGOS|NP_986114.2 EMES|XP_016222498.1 ESPI|XP_016230398.1 ETRE|rna-Etr06422.1 LBIC|XP_001880130.1 PRAM|KAH7468824.1 PRAM|KAH7468925.1 PRAM|KAH7468927.1 PRAM|KAH7468928.1 PRAM|KAH7480014.1 PSOJ|XP_009531942.1 PSOJ|XP_009533117.1 PSOJ|XP_009533136.1 PSOJ|XP_009533889.1 PSOJ|XP_009533890.1 PSOJ|XP…
Cluster486: ANIG|XP_001401514.2 CALB|XP_715177.2 CGLA|XP_446264.1 ECAL|JCM_6030_transcript_v001_00106-R1 ECAL|JCM_6030_transcript_v001_06353-R1 EGOS|NP_983302.2 EMES|XP_016222474.1 EMES|XP_016229760.1 ESPI|XP_016230377.1 ESPI|XP_016236420.1 ETRE|rna-Etr06467.1 LBIC|XP_001877051.1 LBIC|XP_001881160.1 LBIC|XP_001883770.1 LBIC|XP_001884870.1 PRAM|KAH7472255.1 PRAM|KAH7484227.1 PRAM|KAH7485588.1 PSOJ…
Cluster487: ANIG|XP_001401952.1 CALB|XP_722617.1 CALB|XP_722683.1 CGLA|XP_447488.1 CGLA|XP_448336.1 ECAL|JCM_6030_transcript_v001_06026-R1 ECAL|JCM_6030_transcript_v001_06243-R1 EGOS|NP_986586.1 EGOS|NP_987037.1 EMES|XP_016224919.1 EMES|XP_016229795.1 ESPI|XP_016236038.1 ESPI|XP_016236401.1 ETRE|rna-Etr00819.1 LBIC|XP_001873192.1 LBIC|XP_001878466.1 PRAM|KAH7474174.1 PSOJ|XP_009514532.1 SCER|NP_0…
Cluster488: ANIG|XP_001395087.1 CALB|XP_712725.1 CALB|XP_713655.1 CGLA|XP_445367.1 CGLA|XP_448713.1 ECAL|JCM_6030_transcript_v001_07697-R1 EGOS|NP_984858.1 EGOS|NP_986850.1 EMES|XP_016228039.1 ESPI|XP_016231130.1 ETRE|rna-Etr03583.2 LBIC|XP_001874660.1 LBIC|XP_001881080.1 LBIC|XP_001881159.1 LBIC|XP_001881262.1 PRAM|KAH7479608.1 PRAM|KAH7479609.1 PSOJ|XP_009516109.1 PSOJ|XP_009516110.1 SCER|NP_00…
Cluster489: ANIG|XP_003188752.1 CALB|XP_715542.2 CALB|XP_715894.2 CGLA|XP_447892.1 CGLA|XP_448406.1 ECAL|JCM_6030_transcript_v001_08787-R1 EGOS|NP_983213.1 EGOS|NP_985566.1 EMES|XP_016227799.1 ESPI|XP_016231233.1 LBIC|XP_001881046.1 LBIC|XP_001881172.1 LBIC|XP_001886883.1 PRAM|KAH7484625.1 PRAM|KAH7491991.1 PRAM|KAH7492182.1 PSOJ|XP_009521419.1 PSOJ|XP_009521650.1 PSOJ|XP_009526627.1 SCER|NP_0095…
Cluster490: CALB|XP_711725.2 CALB|XP_712603.2 CGLA|XP_447518.1 CGLA|XP_447519.1 CGLA|XP_447520.1 CGLA|XP_449714.1 CGLA|XP_449715.1 ECAL|JCM_6030_transcript_v001_05479-R1 ECAL|JCM_6030_transcript_v001_10461-R1 EGOS|NP_984750.1 EGOS|NP_984751.1 EGOS|NP_984758.1 EMES|XP_016221868.1 EMES|XP_016225479.1 ESPI|XP_016236042.1 ETRE|rna-Etr10018.1 SCER|NP_012375.2 SCER|NP_012376.3 SCER|NP_012377.1 SCER|NP_…
Cluster491: ECAL|JCM_6030_transcript_v001_00784-R1 ECAL|JCM_6030_transcript_v001_02490-R1 ECAL|JCM_6030_transcript_v001_03170-R1 ECAL|JCM_6030_transcript_v001_03501-R1 ECAL|JCM_6030_transcript_v001_03548-R1 ECAL|JCM_6030_transcript_v001_03859-R1 ECAL|JCM_6030_transcript_v001_04041-R1 ECAL|JCM_6030_transcript_v001_06225-R1 ECAL|JCM_6030_transcript_v001_06230-R1 ECAL|JCM_6030_transcript_v001_06249-…
Cluster492: ECAL|JCM_6030_transcript_v001_02958-R1 ECAL|JCM_6030_transcript_v001_10349-R1 EMES|XP_016223964.1 EMES|XP_016224642.1 ESPI|XP_016231364.1 ESPI|XP_016233713.1 ETRE|rna-Etr01330.1 ETRE|rna-Etr08092.1 LBIC|XP_001874181.1 PRAM|KAH7462518.1 PRAM|KAH7463688.1 PRAM|KAH7463690.1 PRAM|KAH7463691.1 PRAM|KAH7463694.1 PRAM|KAH7463871.1 PRAM|KAH7468940.1 PRAM|KAH7474744.1 PSOJ|XP_009513875.1 PSOJ|…
Cluster493: LBIC|XP_001875565.1 LBIC|XP_001876824.1 LBIC|XP_001877655.1 LBIC|XP_001880397.1 LBIC|XP_001882319.1 LBIC|XP_001883714.1 LBIC|XP_001883715.1 LBIC|XP_001884243.1 LBIC|XP_001884245.1 LBIC|XP_001884683.1 LBIC|XP_001884924.1 LBIC|XP_001885123.1 LBIC|XP_001886163.1 LBIC|XP_001886391.1 LBIC|XP_001887101.1 LBIC|XP_001887457.1 LBIC|XP_001887458.1 LBIC|XP_001887943.1 LBIC|XP_001888909.1 LBIC|XP…
Cluster494: LBIC|XP_001878964.1 LBIC|XP_001881659.1 LBIC|XP_001881660.1 LBIC|XP_001881661.1 LBIC|XP_001883496.1 LBIC|XP_001884546.1 LBIC|XP_001884547.1 LBIC|XP_001884550.1 LBIC|XP_001884553.1 LBIC|XP_001884554.1 LBIC|XP_001884557.1 LBIC|XP_001884577.1 LBIC|XP_001884603.1 LBIC|XP_001884632.1 LBIC|XP_001884641.1 LBIC|XP_001884646.1 LBIC|XP_001884649.1 LBIC|XP_001884651.1 LBIC|XP_001884656.1 LBIC|XP…
Cluster495: LBIC|XP_001874354.1 LBIC|XP_001875221.1 LBIC|XP_001875797.1 LBIC|XP_001876323.1 LBIC|XP_001876367.1 LBIC|XP_001876368.1 LBIC|XP_001877008.1 LBIC|XP_001877492.1 LBIC|XP_001878009.1 LBIC|XP_001878518.1 LBIC|XP_001879859.1 LBIC|XP_001879890.1 LBIC|XP_001882026.1 LBIC|XP_001882056.1 LBIC|XP_001882180.1 LBIC|XP_001884541.1 LBIC|XP_001887061.1 LBIC|XP_001887569.1 LBIC|XP_001887571.1 LBIC|XP…
Cluster496: LBIC|XP_001875885.1 LBIC|XP_001876144.1 LBIC|XP_001880061.1 LBIC|XP_001880958.1 LBIC|XP_001881350.1 LBIC|XP_001881731.1 LBIC|XP_001882147.1 LBIC|XP_001882871.1 LBIC|XP_001882877.1 LBIC|XP_001884630.1 LBIC|XP_001884957.1 LBIC|XP_001885269.1 LBIC|XP_001885270.1 LBIC|XP_001886075.1 LBIC|XP_001886570.1 LBIC|XP_001886956.1 LBIC|XP_001887032.1 LBIC|XP_001887116.1 LBIC|XP_001887469.1 LBIC|XP…
Cluster497: LBIC|XP_001875084.1 LBIC|XP_001878064.1 LBIC|XP_001878415.1 LBIC|XP_001879656.1 LBIC|XP_001881025.1 LBIC|XP_001881704.1 LBIC|XP_001881706.1 LBIC|XP_001882995.1 LBIC|XP_001885542.1 LBIC|XP_001885549.1 LBIC|XP_001885595.1 LBIC|XP_001885596.1 LBIC|XP_001885597.1 LBIC|XP_001885598.1 LBIC|XP_001885599.1 LBIC|XP_001885600.1 LBIC|XP_001885601.1 LBIC|XP_001885605.1 LBIC|XP_001885606.1 LBIC|XP…
Cluster498: PRAM|KAH7468638.1 PRAM|KAH7489010.1 PRAM|KAH7489013.1 PSOJ|XP_009518336.1 PSOJ|XP_009518347.1 PSOJ|XP_009519383.1 PSOJ|XP_009519384.1 PSOJ|XP_009519386.1 PSOJ|XP_009519387.1 PSOJ|XP_009533948.1 PSOJ|XP_009533949.1 PSOJ|XP_009533950.1 PSOJ|XP_009533951.1 PSOJ|XP_009533952.1 PSOJ|XP_009533953.1 PSOJ|XP_009533954.1 PSOJ|XP_009533955.1 PSOJ|XP_009533957.1 PSOJ|XP_009533958.1 PSOJ|XP_00953…
Cluster499: PRAM|KAH7478999.1 PSOJ|XP_009516036.1 PSOJ|XP_009516275.1 PSOJ|XP_009516471.1 PSOJ|XP_009517222.1 PSOJ|XP_009517949.1 PSOJ|XP_009518546.1 PSOJ|XP_009519633.1 PSOJ|XP_009523520.1 PSOJ|XP_009524310.1 PSOJ|XP_009525486.1 PSOJ|XP_009525602.1 PSOJ|XP_009527618.1 PSOJ|XP_009528270.1 PSOJ|XP_009528272.1 PSOJ|XP_009528633.1 PSOJ|XP_009530504.1 PSOJ|XP_009534816.1 PSOJ|XP_009535603.1 PSOJ|XP_0…
Cluster500: PSOJ|XP_009515080.1 PSOJ|XP_009515083.1 PSOJ|XP_009515084.1 PSOJ|XP_009518054.1 PSOJ|XP_009523572.1 PSOJ|XP_009524533.1 PSOJ|XP_009527442.1 PSOJ|XP_009531439.1 PSOJ|XP_009532227.1 PSOJ|XP_009532229.1 PSOJ|XP_009533680.1 PSOJ|XP_009534941.1 PSOJ|XP_009534966.1 PSOJ|XP_009534971.1 PSOJ|XP_009534981.1 PSOJ|XP_009535005.1 PSOJ|XP_009536790.1 PSOJ|XP_009536791.1 PSOJ|XP_009536793.1 PSOJ|XP…
Cluster501: ANIG|XP_001393821.2 CALB|XP_019331049.1 CGLA|XP_447980.1 CGLA|XP_448622.1 ECAL|JCM_6030_transcript_v001_04152-R1 ECAL|JCM_6030_transcript_v001_13263-R1 EGOS|NP_982596.1 EGOS|NP_983382.1 EMES|XP_016220526.1 EMES|XP_016223907.1 ESPI|XP_016233432.1 ESPI|XP_016233850.1 ETRE|rna-Etr01739.1 ETRE|rna-Etr07986.1 LBIC|XP_001876491.1 LBIC|XP_001880423.1 PRAM|KAH7479823.1 PRAM|KAH7479825.1 PSOJ|…
Cluster502: ANIG|XP_001389482.1 ANIG|XP_001389508.2 ANIG|XP_001390849.2 ANIG|XP_001391162.1 ANIG|XP_001393826.2 ANIG|XP_001395585.2 ANIG|XP_001395793.1 ANIG|XP_001396120.2 ANIG|XP_001399989.1 ECAL|JCM_6030_transcript_v001_12532-R1 LBIC|XP_001879555.1 PSOJ|XP_009525507.1 PSOJ|XP_009536223.1 PSOJ|XP_009536229.1 PSOJ|XP_009536636.1 PSOJ|XP_009536637.1 PSOJ|XP_009536639.1 PSOJ|XP_009536714.1 PSOJ|XP_…
Cluster503: ANIG|XP_001392794.1 ANIG|XP_001393839.1 CALB|XP_019330724.1 CALB|XP_722750.2 CGLA|XP_449030.1 CGLA|XP_449208.1 ECAL|JCM_6030_transcript_v001_07684-R1 ECAL|JCM_6030_transcript_v001_13371-R1 EGOS|NP_984050.1 EGOS|NP_986969.2 EMES|XP_016224302.1 EMES|XP_016226730.1 ESPI|XP_016230637.1 ESPI|XP_016233959.1 ETRE|rna-Etr01588.1 ETRE|rna-Etr11623.1 PRAM|KAH7465517.1 PRAM|KAH7492421.1 SCER|NP_…
Cluster504: ANIG|XP_001392929.2 ANIG|XP_001393845.1 ANIG|XP_001395532.2 ANIG|XP_001396085.1 ANIG|XP_001396750.2 ANIG|XP_001397058.1 ANIG|XP_001401646.2 ECAL|JCM_6030_transcript_v001_03057-R1 ECAL|JCM_6030_transcript_v001_06289-R1 ECAL|JCM_6030_transcript_v001_10388-R1 EMES|XP_016223901.1 EMES|XP_016228397.1 ESPI|XP_016235990.1 ESPI|XP_016235998.1 ETRE|rna-Etr01613.1 ETRE|rna-Etr06821.1 ETRE|rna-E…
Cluster505: ANIG|XP_001393937.1 ANIG|XP_001400322.1 CALB|XP_711423.1 CALB|XP_713940.1 CALB|XP_721706.2 CGLA|XP_447311.1 CGLA|XP_448592.1 ECAL|JCM_6030_transcript_v001_00091-R1 ECAL|JCM_6030_transcript_v001_13053-R1 EGOS|NP_982912.2 EMES|XP_016222392.1 EMES|XP_016223808.1 ESPI|XP_016230408.1 ESPI|XP_016238259.1 ETRE|rna-Etr05193.1 ETRE|rna-Etr06447.1 LBIC|XP_001877081.1 PRAM|KAH7470643.1 PSOJ|XP_0…
Cluster506: ANIG|XP_001388766.1 ANIG|XP_001390419.1 ANIG|XP_001390433.1 ANIG|XP_001400902.1 LBIC|XP_001879568.1 LBIC|XP_001886659.1 LBIC|XP_001890614.1 PRAM|KAH7460391.1 PRAM|KAH7460392.1 PRAM|KAH7489061.1 PRAM|KAH7489062.1 PRAM|KAH7489063.1 PRAM|KAH7489064.1 PRAM|KAH7492446.1 PRAM|KAH7492447.1 PSOJ|XP_009520955.1 PSOJ|XP_009525815.1 PSOJ|XP_009525816.1 PSOJ|XP_009534095.1 PSOJ|XP_009534100.1 PSO…
Cluster507: ANIG|XP_001389512.2 ANIG|XP_001394854.2 ANIG|XP_001395509.1 ANIG|XP_001397406.1 ANIG|XP_001400909.1 CALB|XP_719950.2 CGLA|XP_445193.1 ECAL|JCM_6030_transcript_v001_10742-R1 ESPI|XP_016232379.1 ESPI|XP_016238302.1 ESPI|XP_016238425.1 ETRE|rna-Etr00016.1 ETRE|rna-Etr01310.1 ETRE|rna-Etr05319.1 ETRE|rna-Etr09516.1 SCER|NP_010822.1 SCER|NP_014055.1 SCER|NP_015036.3 SCER|NP_015043.1 SIND|C…
Cluster508: ANIG|XP_001397581.2 ANIG|XP_001400966.1 ANIG|XP_001401875.1 CALB|XP_710000.1 CALB|XP_714238.1 CGLA|XP_446200.1 CGLA|XP_448839.1 ECAL|JCM_6030_transcript_v001_02924-R1 ECAL|JCM_6030_transcript_v001_10304-R1 EGOS|NP_984900.1 EGOS|NP_985930.1 EMES|XP_016224436.1 EMES|XP_016229170.1 ESPI|XP_016235022.1 ESPI|XP_016238397.1 ETRE|rna-Etr01495.1 ETRE|rna-Etr04699.1 LBIC|XP_001874718.1 LBIC|XP…
Cluster509: ANIG|XP_001401031.2 CALB|XP_715735.2 CALB|XP_721561.1 CGLA|XP_448649.1 ECAL|JCM_6030_transcript_v001_01110-R1 ECAL|JCM_6030_transcript_v001_02809-R1 EGOS|NP_984487.1 EMES|XP_016222491.1 EMES|XP_016225073.1 ESPI|XP_016237137.1 ESPI|XP_016241404.1 ETRE|rna-Etr06415.1 ETRE|rna-Etr08544.1 LBIC|XP_001876211.1 LBIC|XP_001876227.1 PRAM|KAH7473931.1 PRAM|KAH7477024.1 PSOJ|XP_009514082.1 PSOJ|…
Cluster510: ANIG|XP_001388765.1 CALB|XP_711891.1 CALB|XP_712031.2 CGLA|XP_445787.1 CGLA|XP_447982.1 CGLA|XP_448115.1 ECAL|JCM_6030_transcript_v001_10735-R1 EGOS|NP_984666.1 EGOS|NP_985706.1 EMES|XP_016229047.1 ESPI|XP_016234131.1 ETRE|rna-Etr04362.1 LBIC|XP_001880421.1 LBIC|XP_001884434.1 LBIC|XP_001886042.1 LBIC|XP_001887509.1 LBIC|XP_001887510.1 LBIC|XP_001888024.1 SCER|NP_010102.1 SCER|NP_0101…
Cluster511: ANIG|XP_001389370.1 ANIG|XP_001389516.1 CALB|XP_710514.1 CALB|XP_721482.2 CGLA|XP_445569.1 CGLA|XP_449908.1 ECAL|JCM_6030_transcript_v001_04395-R1 EGOS|NP_983365.1 EGOS|NP_984965.1 EMES|XP_016228198.1 ESPI|XP_016231863.1 ETRE|rna-Etr02462.1 LBIC|XP_001878968.1 PRAM|KAH7484590.1 PRAM|KAH7485007.1 PSOJ|XP_009526561.1 PSOJ|XP_009527243.1 PSOJ|XP_009539741.1 SCER|NP_012727.1 SCER|NP_11657…
Cluster512: ANIG|XP_001389551.2 ANIG|XP_001389993.1 ANIG|XP_001391174.1 ANIG|XP_001397404.1 ANIG|XP_001399273.1 ANIG|XP_001400222.2 CALB|XP_713806.1 CALB|XP_715440.2 CGLA|XP_448473.1 ECAL|JCM_6030_transcript_v001_05613-R1 ECAL|JCM_6030_transcript_v001_08313-R1 ECAL|JCM_6030_transcript_v001_10528-R1 ECAL|JCM_6030_transcript_v001_12049-R1 EMES|XP_016227453.1 EMES|XP_016227681.1 EMES|XP_016228063.1 …
Cluster513: ANIG|XP_001389659.2 ANIG|XP_001401851.1 CALB|XP_019331017.1 CALB|XP_718163.1 CGLA|XP_445877.1 ECAL|JCM_6030_transcript_v001_02858-R1 ECAL|JCM_6030_transcript_v001_12681-R1 EGOS|NP_984257.2 EMES|XP_016220201.1 EMES|XP_016229362.1 ESPI|XP_016234700.1 ESPI|XP_016239055.1 ETRE|rna-Etr04212.1 LBIC|XP_001878774.1 LBIC|XP_001887049.1 LBIC|XP_001888515.1 PRAM|KAH7482254.1 PRAM|KAH7492124.1 PS…
Cluster514: ANIG|XP_001396144.2 CALB|XP_714547.2 CALB|XP_720344.1 CGLA|XP_445172.1 CGLA|XP_446565.1 CGLA|XP_447798.1 ECAL|JCM_6030_transcript_v001_09133-R1 EGOS|NP_984095.1 EGOS|NP_985322.2 EMES|XP_016226107.1 ESPI|XP_016238007.1 ETRE|rna-Etr03794.1 LBIC|XP_001877057.1 PRAM|KAH7468734.1 PRAM|KAH7485038.1 PSOJ|XP_009527600.1 PSOJ|XP_009533312.1 SCER|NP_012264.3 SCER|NP_014293.1 SCER|NP_014752.3 SI…
Cluster515: ANIG|XP_001396205.2 CALB|XP_715864.1 CGLA|XP_445781.1 CGLA|XP_449509.1 ECAL|JCM_6030_transcript_v001_07114-R1 EGOS|NP_984654.1 EMES|XP_016221046.1 ESPI|XP_016240097.1 ETRE|rna-Etr10986.2 LBIC|XP_001873555.1 LBIC|XP_001886810.1 PRAM|KAH7477247.1 PRAM|KAH7481839.1 PRAM|KAH7484735.1 PRAM|KAH7488684.1 PRAM|KAH7492495.1 PSOJ|XP_009514979.1 PSOJ|XP_009517098.1 PSOJ|XP_009519690.1 PSOJ|XP_00…
Cluster516: ANIG|XP_001391955.1 ANIG|XP_001396340.2 CALB|XP_019330752.1 CALB|XP_710295.1 CALB|XP_710650.1 CALB|XP_714701.1 CALB|XP_714703.1 CALB|XP_716747.2 CALB|XP_716748.1 CALB|XP_718515.2 CGLA|XP_449115.1 CGLA|XP_449497.1 ECAL|JCM_6030_transcript_v001_01306-R1 EGOS|NP_985049.2 EMES|XP_016226869.1 ESPI|XP_016237705.1 ETRE|rna-Etr03529.2 LBIC|XP_001887267.1 LBIC|XP_001889417.1 SCER|NP_009936.1 S…
Cluster517: ANIG|XP_001395550.1 ANIG|XP_001397601.1 CALB|XP_714841.2 CGLA|XP_447966.1 ECAL|JCM_6030_transcript_v001_03889-R1 ECAL|JCM_6030_transcript_v001_08221-R1 ECAL|JCM_6030_transcript_v001_12450-R1 ECAL|JCM_6030_transcript_v001_12464-R1 ECAL|JCM_6030_transcript_v001_12965-R1 ECAL|JCM_6030_transcript_v001_12968-R1 EMES|XP_016227346.1 EMES|XP_016228949.1 ESPI|XP_016234779.1 ESPI|XP_016239446.1…
Cluster518: ANIG|XP_001389978.2 ANIG|XP_001390891.2 ANIG|XP_001394089.2 ANIG|XP_001395592.2 ANIG|XP_001401963.2 CALB|XP_718793.1 CGLA|XP_449193.1 ECAL|JCM_6030_transcript_v001_02599-R1 ECAL|JCM_6030_transcript_v001_03230-R1 ECAL|JCM_6030_transcript_v001_03538-R1 ECAL|JCM_6030_transcript_v001_09988-R1 ECAL|JCM_6030_transcript_v001_11793-R1 EGOS|NP_983308.2 EMES|XP_016220209.1 EMES|XP_016220899.1 E…
Cluster519: ANIG|XP_001391282.1 ANIG|XP_001396044.1 CALB|XP_717653.1 CGLA|XP_447271.1 ECAL|JCM_6030_transcript_v001_06561-R1 EGOS|NP_982696.1 EMES|XP_016221135.1 EMES|XP_016229027.1 ESPI|XP_016232364.1 ETRE|rna-Etr02056.1 ETRE|rna-Etr02280.1 ETRE|rna-Etr02293.1 ETRE|rna-Etr04015.1 ETRE|rna-Etr05699.1 ETRE|rna-Etr05928.1 ETRE|rna-Etr06624.1 ETRE|rna-Etr10856.1 LBIC|XP_001879579.1 LBIC|XP_001879581…
Cluster520: ANIG|XP_001396824.1 CALB|XP_712611.1 CALB|XP_713778.2 CGLA|XP_447149.1 ECAL|JCM_6030_transcript_v001_06808-R1 ECAL|JCM_6030_transcript_v001_13208-R1 EGOS|NP_982784.1 EMES|XP_016224372.1 ESPI|XP_016232434.1 ESPI|XP_016238383.1 ETRE|rna-Etr01827.1 ETRE|rna-Etr08667.1 LBIC|XP_001883080.1 PRAM|KAH7482381.1 PRAM|KAH7488216.1 PRAM|KAH7488217.1 PRAM|KAH7491737.1 PSOJ|XP_009517562.1 PSOJ|XP_0…
Cluster521: ANIG|XP_001398854.1 ANIG|XP_001399297.2 CALB|XP_718240.2 CGLA|XP_448763.1 ECAL|JCM_6030_transcript_v001_01926-R1 ECAL|JCM_6030_transcript_v001_02260-R1 ECAL|JCM_6030_transcript_v001_05869-R1 EGOS|NP_983622.1 EMES|XP_016224547.1 EMES|XP_016225612.1 EMES|XP_016229823.1 ESPI|XP_016231841.1 ESPI|XP_016231996.1 ESPI|XP_016235864.1 ETRE|rna-Etr00678.1 ETRE|rna-Etr09569.1 ETRE|rna-Etr12147.1…
Cluster522: ANIG|XP_001398904.2 ANIG|XP_001399419.2 ECAL|JCM_6030_transcript_v001_03262-R1 ECAL|JCM_6030_transcript_v001_06069-R1 EMES|XP_016219710.1 EMES|XP_016225111.1 EMES|XP_016226799.1 ESPI|XP_016233941.1 ESPI|XP_016236264.1 ESPI|XP_016241792.1 ETRE|rna-Etr00703.1 ETRE|rna-Etr05527.1 ETRE|rna-Etr08471.1 ETRE|rna-Etr11418.1 LBIC|XP_001878823.1 LBIC|XP_001882351.1 LBIC|XP_001882711.1 LBIC|XP_0…
Cluster523: ANIG|XP_001394169.1 ANIG|XP_001399903.2 CALB|XP_712497.1 CGLA|XP_449616.1 ECAL|JCM_6030_transcript_v001_05361-R1 ECAL|JCM_6030_transcript_v001_05480-R1 EGOS|NP_986873.1 EMES|XP_016220910.1 EMES|XP_016221651.1 ESPI|XP_016235511.1 ESPI|XP_016235906.1 ESPI|XP_016241750.1 ETRE|rna-Etr00053.1 ETRE|rna-Etr10669.1 PRAM|KAH7470735.1 PRAM|KAH7488802.1 PSOJ|XP_009516832.1 PSOJ|XP_009519927.1 SC…
Cluster524: ANIG|XP_001399944.2 CALB|XP_713880.1 CALB|XP_714294.1 CALB|XP_714295.1 CALB|XP_714296.2 CGLA|XP_445249.1 CGLA|XP_447263.1 CGLA|XP_447264.1 ECAL|JCM_6030_transcript_v001_11861-R1 EGOS|NP_985509.1 EMES|XP_016223973.1 ESPI|XP_016232376.1 LBIC|XP_001880701.1 PRAM|KAH7472350.1 PRAM|KAH7491732.1 PSOJ|XP_009530579.1 PSOJ|XP_009532948.1 PSOJ|XP_009532953.1 SCER|NP_009803.3 SCER|NP_012303.1 SC…
Cluster525: ANIG|XP_001391594.2 CALB|XP_019330965.1 CALB|XP_710520.1 CALB|XP_713774.1 CGLA|XP_445898.1 CGLA|XP_445986.1 CGLA|XP_446599.1 ECAL|JCM_6030_transcript_v001_00422-R1 EGOS|NP_982788.1 EGOS|NP_985300.1 EGOS|NP_985983.1 EGOS|NP_986841.1 EMES|XP_016222938.1 ESPI|XP_016240602.1 ETRE|rna-Etr11356.3 LBIC|XP_001873888.1 LBIC|XP_001877814.1 SCER|NP_010056.1 SCER|NP_010504.1 SCER|NP_012610.1 SIND…
Cluster526: ANIG|XP_001391789.1 ANIG|XP_001394456.2 CALB|XP_718106.1 CALB|XP_719187.1 CGLA|XP_446156.1 CGLA|XP_448533.1 CGLA|XP_449046.1 ECAL|JCM_6030_transcript_v001_05700-R1 ECAL|JCM_6030_transcript_v001_06456-R1 EGOS|NP_985043.1 EGOS|NP_985530.1 EMES|XP_016220973.1 EMES|XP_016222204.1 ESPI|XP_016236330.1 ESPI|XP_016236698.1 ETRE|rna-Etr00151.1 ETRE|rna-Etr06882.1 LBIC|XP_001874954.1 PRAM|KAH74…
Cluster527: ANIG|XP_001391963.1 ANIG|XP_001394179.2 CALB|XP_710374.1 CALB|XP_713588.2 CGLA|XP_446436.1 CGLA|XP_446490.1 CGLA|XP_449164.1 ECAL|JCM_6030_transcript_v001_07829-R1 ECAL|JCM_6030_transcript_v001_09209-R1 EGOS|NP_984531.1 EGOS|NP_986660.1 EMES|XP_016226032.1 EMES|XP_016227848.1 ESPI|XP_016231549.1 ESPI|XP_016237778.1 ETRE|rna-Etr03157.1 ETRE|rna-Etr03705.1 LBIC|XP_001873222.1 SCER|NP_01…
Cluster528: ANIG|XP_001394278.1 ANIG|XP_001394340.1 ANIG|XP_001397389.1 CALB|XP_019330772.1 CGLA|XP_444858.1 CGLA|XP_447636.1 ECAL|JCM_6030_transcript_v001_01678-R1 EGOS|NP_984844.1 EMES|XP_016224664.1 ESPI|XP_016230077.1 ESPI|XP_016231065.1 ETRE|rna-Etr04200.1 ETRE|rna-Etr05292.1 LBIC|XP_001873324.1 LBIC|XP_001876250.1 PRAM|KAH7476522.1 PRAM|KAH7484196.1 PSOJ|XP_009523165.1 PSOJ|XP_009525981.1 S…
Cluster529: ANIG|XP_001398261.1 CALB|XP_713869.2 CALB|XP_714299.2 CGLA|XP_446112.1 CGLA|XP_448771.1 CGLA|XP_449340.1 CGLA|XP_449405.1 ECAL|JCM_6030_transcript_v001_00524-R1 EGOS|NP_983180.1 EGOS|NP_984391.2 EMES|XP_016223149.1 ESPI|XP_016240429.1 ETRE|rna-Etr11496.1 LBIC|XP_001873543.1 PRAM|KAH7491953.1 PSOJ|XP_009521703.1 SCER|NP_010613.1 SCER|NP_011948.1 SCER|NP_013173.1 SCER|NP_116611.1 SIND|C…
Cluster530: ANIG|XP_001402361.2 ECAL|JCM_6030_transcript_v001_05134-R1 ECAL|JCM_6030_transcript_v001_06881-R1 ECAL|JCM_6030_transcript_v001_09441-R1 LBIC|XP_001875670.1 LBIC|XP_001876632.1 LBIC|XP_001878970.1 LBIC|XP_001879003.1 LBIC|XP_001879004.1 LBIC|XP_001879013.1 LBIC|XP_001882862.1 LBIC|XP_001883638.1 LBIC|XP_001883741.1 LBIC|XP_001884956.1 LBIC|XP_001886980.1 SIND|CAG7845937.1 SIND|CAG7846…
Cluster531: ANIG|XP_001395080.1 ANIG|XP_001398478.1 CALB|XP_019330860.1 CGLA|XP_448860.1 ECAL|JCM_6030_transcript_v001_02917-R1 ECAL|JCM_6030_transcript_v001_08124-R1 EGOS|NP_986602.1 EMES|XP_016227677.1 EMES|XP_016228236.1 EMES|XP_016229827.1 ESPI|XP_016233612.1 ESPI|XP_016234410.1 ESPI|XP_016235194.1 ESPI|XP_016236511.1 ETRE|rna-Etr00805.1 ETRE|rna-Etr01773.1 ETRE|rna-Etr02478.1 ETRE|rna-Etr025…
Cluster532: ANIG|XP_001390995.1 CALB|XP_719320.2 CGLA|XP_447029.1 CGLA|XP_447823.1 ECAL|JCM_6030_transcript_v001_07820-R1 EGOS|NP_983987.2 EGOS|NP_984617.1 EMES|XP_016227840.1 ESPI|XP_016231273.1 ETRE|rna-Etr03165.1 PRAM|KAH7462116.1 PRAM|KAH7464869.1 PRAM|KAH7474182.1 PRAM|KAH7479018.1 PRAM|KAH7491998.1 PSOJ|XP_009514542.1 PSOJ|XP_009515381.1 PSOJ|XP_009521643.1 PSOJ|XP_009532439.1 PSOJ|XP_00953…
Cluster533: ANIG|XP_001392655.2 ANIG|XP_001398851.2 CALB|XP_715419.2 CALB|XP_715537.2 CALB|XP_719120.2 CALB|XP_720973.2 CALB|XP_720975.1 CALB|XP_721456.2 CALB|XP_721457.2 CALB|XP_723457.2 CGLA|XP_446877.1 CGLA|XP_447196.1 ECAL|JCM_6030_transcript_v001_11983-R1 ECAL|JCM_6030_transcript_v001_13478-R1 ECAL|JCM_6030_transcript_v001_13705-R1 EGOS|NP_983543.2 EGOS|NP_985963.2 EMES|XP_016221025.1 EMES|X…
Cluster534: ECAL|JCM_6030_transcript_v001_00009-R1 ECAL|JCM_6030_transcript_v001_00016-R1 ECAL|JCM_6030_transcript_v001_02778-R1 ECAL|JCM_6030_transcript_v001_06247-R1 ECAL|JCM_6030_transcript_v001_06390-R1 ECAL|JCM_6030_transcript_v001_06723-R1 ECAL|JCM_6030_transcript_v001_06790-R1 ECAL|JCM_6030_transcript_v001_07688-R1 ECAL|JCM_6030_transcript_v001_08881-R1 ECAL|JCM_6030_transcript_v001_13777-…
Cluster535: ECAL|JCM_6030_transcript_v001_02655-R1 ECAL|JCM_6030_transcript_v001_06480-R1 ECAL|JCM_6030_transcript_v001_06713-R1 ECAL|JCM_6030_transcript_v001_08728-R1 ECAL|JCM_6030_transcript_v001_08736-R1 ECAL|JCM_6030_transcript_v001_11249-R1 ECAL|JCM_6030_transcript_v001_13117-R1 EMES|XP_016228499.1 ESPI|XP_016230160.1 ESPI|XP_016230704.1 ESPI|XP_016230720.1 ESPI|XP_016231628.1 ESPI|XP_016235…
Cluster536: LBIC|XP_001874420.1 LBIC|XP_001875100.1 LBIC|XP_001875126.1 LBIC|XP_001876024.1 LBIC|XP_001879474.1 LBIC|XP_001879483.1 LBIC|XP_001883358.1 LBIC|XP_001887487.1 LBIC|XP_001888309.1 LBIC|XP_001888316.1 LBIC|XP_001888321.1 LBIC|XP_001888766.1 LBIC|XP_001888905.1 LBIC|XP_001889998.1 LBIC|XP_001890009.1 LBIC|XP_001890010.1 LBIC|XP_001890015.1 LBIC|XP_001890016.1 LBIC|XP_001890202.1 LBIC|XP…
Cluster537: LBIC|XP_001874475.1 LBIC|XP_001875034.1 LBIC|XP_001875056.1 LBIC|XP_001876734.1 LBIC|XP_001876737.1 LBIC|XP_001877163.1 LBIC|XP_001877243.1 LBIC|XP_001877522.1 LBIC|XP_001879417.1 LBIC|XP_001880523.1 LBIC|XP_001881006.1 LBIC|XP_001881806.1 LBIC|XP_001881942.1 LBIC|XP_001882138.1 LBIC|XP_001882362.1 LBIC|XP_001884770.1 LBIC|XP_001884927.1 LBIC|XP_001887345.1 LBIC|XP_001888103.1 LBIC|XP…
Cluster538: LBIC|XP_001877271.1 LBIC|XP_001877275.1 LBIC|XP_001877281.1 LBIC|XP_001877651.1 LBIC|XP_001879630.1 LBIC|XP_001883229.1 LBIC|XP_001883232.1 LBIC|XP_001883233.1 LBIC|XP_001883235.1 LBIC|XP_001883239.1 LBIC|XP_001883240.1 LBIC|XP_001883315.1 LBIC|XP_001883319.1 LBIC|XP_001883320.1 LBIC|XP_001883321.1 LBIC|XP_001883334.1 LBIC|XP_001883335.1 LBIC|XP_001883341.1 LBIC|XP_001885981.1 LBIC|XP…
Cluster539: LBIC|XP_001875063.1 LBIC|XP_001875064.1 LBIC|XP_001875430.1 LBIC|XP_001875525.1 LBIC|XP_001876856.1 LBIC|XP_001879145.1 LBIC|XP_001879696.1 LBIC|XP_001879697.1 LBIC|XP_001881020.1 LBIC|XP_001882329.1 LBIC|XP_001882540.1 LBIC|XP_001882850.1 LBIC|XP_001882978.1 LBIC|XP_001884038.1 LBIC|XP_001884558.1 LBIC|XP_001884568.1 LBIC|XP_001884671.1 LBIC|XP_001884672.1 LBIC|XP_001885039.1 LBIC|XP…
Cluster540: LBIC|XP_001876414.1 LBIC|XP_001877563.1 LBIC|XP_001877877.1 LBIC|XP_001877879.1 LBIC|XP_001877994.1 LBIC|XP_001879063.1 LBIC|XP_001882098.1 LBIC|XP_001882410.1 LBIC|XP_001882414.1 LBIC|XP_001882672.1 LBIC|XP_001882834.1 LBIC|XP_001883379.1 LBIC|XP_001884467.1 LBIC|XP_001886293.1 LBIC|XP_001886353.1 LBIC|XP_001886384.1 LBIC|XP_001886385.1 LBIC|XP_001886417.1 LBIC|XP_001887282.1 LBIC|XP…
Cluster541: PRAM|KAH7482321.1 PRAM|KAH7487930.1 PRAM|KAH7489210.1 PRAM|KAH7489213.1 PRAM|KAH7489221.1 PRAM|KAH7489225.1 PRAM|KAH7489226.1 PRAM|KAH7489227.1 PRAM|KAH7489232.1 PRAM|KAH7491082.1 PRAM|KAH7491090.1 PRAM|KAH7491094.1 PRAM|KAH7491095.1 PRAM|KAH7491100.1 PRAM|KAH7491101.1 PRAM|KAH7491129.1 PRAM|KAH7491131.1 PRAM|KAH7491132.1 PRAM|KAH7491140.1 PRAM|KAH7491144.1 PRAM|KAH7491145.1 PRAM|KAH7…
Cluster542: PRAM|KAH7462458.1 PRAM|KAH7463647.1 PRAM|KAH7463649.1 PRAM|KAH7463656.1 PRAM|KAH7463659.1 PRAM|KAH7487849.1 PRAM|KAH7487850.1 PRAM|KAH7487851.1 PRAM|KAH7487852.1 PRAM|KAH7487862.1 PRAM|KAH7487863.1 PRAM|KAH7487864.1 PRAM|KAH7487865.1 PSOJ|XP_009513767.1 PSOJ|XP_009518456.1 PSOJ|XP_009522939.1 PSOJ|XP_009522956.1 PSOJ|XP_009522959.1 PSOJ|XP_009536518.1 PSOJ|XP_009536519.1 PSOJ|XP_00953…
Cluster543: PRAM|KAH7462542.1 PSOJ|XP_009513929.1 PSOJ|XP_009514234.1 PSOJ|XP_009514236.1 PSOJ|XP_009514237.1 PSOJ|XP_009514238.1 PSOJ|XP_009514239.1 PSOJ|XP_009514240.1 PSOJ|XP_009514246.1 PSOJ|XP_009514255.1 PSOJ|XP_009514277.1 PSOJ|XP_009514278.1 PSOJ|XP_009514287.1 PSOJ|XP_009514288.1 PSOJ|XP_009518339.1 PSOJ|XP_009518349.1 PSOJ|XP_009520310.1 PSOJ|XP_009520917.1 PSOJ|XP_009522816.1 PSOJ|XP_0…
Cluster544: PSOJ|XP_009514078.1 PSOJ|XP_009514300.1 PSOJ|XP_009514379.1 PSOJ|XP_009514492.1 PSOJ|XP_009516595.1 PSOJ|XP_009516619.1 PSOJ|XP_009520691.1 PSOJ|XP_009523283.1 PSOJ|XP_009523361.1 PSOJ|XP_009525196.1 PSOJ|XP_009525498.1 PSOJ|XP_009525689.1 PSOJ|XP_009528998.1 PSOJ|XP_009530645.1 PSOJ|XP_009530776.1 PSOJ|XP_009530952.1 PSOJ|XP_009530958.1 PSOJ|XP_009532463.1 PSOJ|XP_009533654.1 PSOJ|XP…
Cluster545: PSOJ|XP_009517092.1 PSOJ|XP_009530480.1 PSOJ|XP_009530487.1 PSOJ|XP_009530488.1 PSOJ|XP_009530489.1 PSOJ|XP_009530499.1 PSOJ|XP_009530502.1 PSOJ|XP_009530506.1 PSOJ|XP_009530521.1 PSOJ|XP_009530527.1 PSOJ|XP_009530545.1 PSOJ|XP_009530547.1 PSOJ|XP_009530548.1 PSOJ|XP_009530552.1 PSOJ|XP_009530556.1 PSOJ|XP_009530567.1 PSOJ|XP_009530568.1 PSOJ|XP_009530571.1 PSOJ|XP_009530572.1 PSOJ|XP…
Cluster546: ANIG|XP_001393429.2 ANIG|XP_001393791.2 ANIG|XP_001396423.1 CALB|XP_721365.1 CGLA|XP_446552.1 ECAL|JCM_6030_transcript_v001_06739-R1 ECAL|JCM_6030_transcript_v001_11760-R1 EGOS|NP_985622.1 EMES|XP_016220098.1 EMES|XP_016222750.1 ESPI|XP_016233741.1 ESPI|XP_016236370.1 ETRE|rna-Etr00025.1 ETRE|rna-Etr02183.1 ETRE|rna-Etr07092.1 LBIC|XP_001873973.1 LBIC|XP_001886832.1 SCER|NP_012427.1 S…
Cluster547: ANIG|XP_001391945.1 ANIG|XP_001393155.1 ANIG|XP_001400844.1 CALB|XP_711706.1 CGLA|XP_448136.1 ECAL|JCM_6030_transcript_v001_07626-R1 ECAL|JCM_6030_transcript_v001_08792-R1 EGOS|NP_983718.1 EMES|XP_016227802.1 ESPI|XP_016230326.1 ESPI|XP_016231745.1 ESPI|XP_016240804.1 ETRE|rna-Etr00519.1 ETRE|rna-Etr02380.1 ETRE|rna-Etr03633.1 ETRE|rna-Etr05668.1 ETRE|rna-Etr06013.1 LBIC|XP_001880689.…
Cluster548: ANIG|XP_001390398.2 ANIG|XP_001400880.1 CALB|XP_712305.1 CALB|XP_716760.1 CALB|XP_722152.1 CGLA|XP_445930.1 CGLA|XP_447151.1 CGLA|XP_449868.1 ECAL|JCM_6030_transcript_v001_06346-R1 EGOS|NP_984466.1 EGOS|NP_985240.2 EMES|XP_016229815.1 ESPI|XP_016236414.1 ETRE|rna-Etr00886.1 ETRE|rna-Etr09665.1 LBIC|XP_001884807.1 LBIC|XP_001884808.1 SCER|NP_014675.1 SCER|NP_014989.3 SIND|CAG7847828.1 …
Cluster549: ANIG|XP_001392772.1 ANIG|XP_001400975.1 CALB|XP_717648.1 CGLA|XP_445471.1 ECAL|JCM_6030_transcript_v001_01913-R1 ECAL|JCM_6030_transcript_v001_08722-R1 ECAL|JCM_6030_transcript_v001_13350-R1 EGOS|NP_983730.1 EMES|XP_016225348.1 ESPI|XP_016232007.1 ESPI|XP_016235355.1 ETRE|rna-Etr08638.1 ETRE|rna-Etr10171.1 ETRE|rna-Etr10513.1 ETRE|rna-Etr11556.1 LBIC|XP_001878218.1 PRAM|KAH7476221.1 P…
Cluster550: ANIG|XP_001401310.1 CALB|XP_713125.2 CALB|XP_715342.1 CGLA|XP_445565.1 CGLA|XP_446546.1 ECAL|JCM_6030_transcript_v001_13016-R1 EGOS|NP_982406.1 EMES|XP_016225584.1 ESPI|XP_016232197.1 ETRE|rna-Etr08978.1 LBIC|XP_001875724.1 LBIC|XP_001890370.1 PRAM|KAH7479085.1 PRAM|KAH7479086.1 PSOJ|XP_009515460.1 PSOJ|XP_009515461.1 PSOJ|XP_009528577.1 PSOJ|XP_009528586.1 PSOJ|XP_009539297.1 SCER|NP…
Cluster551: ANIG|XP_001401329.1 ANIG|XP_001402073.2 CGLA|XP_445014.1 CGLA|XP_447093.1 ECAL|JCM_6030_transcript_v001_03192-R1 ECAL|JCM_6030_transcript_v001_04631-R1 ECAL|JCM_6030_transcript_v001_06432-R1 ECAL|JCM_6030_transcript_v001_12073-R1 ECAL|JCM_6030_transcript_v001_13774-R1 EMES|XP_016227388.1 ESPI|XP_016234374.1 ESPI|XP_016236385.1 ESPI|XP_016239547.1 ESPI|XP_016241347.1 ESPI|XP_016241580.…
Cluster552: ANIG|XP_001388872.2 CALB|XP_721471.2 CGLA|XP_448651.1 ECAL|JCM_6030_transcript_v001_01585-R1 EGOS|NP_984490.2 EMES|XP_016220682.1 ESPI|XP_016235664.1 ETRE|rna-Etr00537.1 LBIC|XP_001881320.1 PRAM|KAH7468470.1 PRAM|KAH7474503.1 PRAM|KAH7474508.1 PRAM|KAH7479894.1 PRAM|KAH7484478.1 PRAM|KAH7488157.1 PRAM|KAH7488654.1 PSOJ|XP_009514575.1 PSOJ|XP_009517134.1 PSOJ|XP_009517472.1 PSOJ|XP_009…
Cluster553: ANIG|XP_001388941.1 CALB|XP_711777.1 CALB|XP_714529.1 CGLA|XP_447347.1 CGLA|XP_449650.1 CGLA|XP_449819.1 ECAL|JCM_6030_transcript_v001_11659-R1 EGOS|NP_984646.1 EGOS|NP_985125.1 EMES|XP_016227188.1 ESPI|XP_016241488.1 ETRE|rna-Etr01241.1 LBIC|XP_001873891.1 PRAM|KAH7462636.1 PSOJ|XP_009524759.1 SCER|NP_009999.2 SCER|NP_011764.3 SCER|NP_012033.2 SCER|NP_014432.3 SIND|CAG7848035.1 SMIK|…
Cluster554: ANIG|XP_001389103.2 ANIG|XP_001389188.2 ANIG|XP_001397043.2 CALB|XP_715413.1 CGLA|XP_447039.1 CGLA|XP_449623.1 ECAL|JCM_6030_transcript_v001_07982-R1 ECAL|JCM_6030_transcript_v001_11881-R1 ECAL|JCM_6030_transcript_v001_13273-R1 EGOS|NP_986865.2 EMES|XP_016223897.1 EMES|XP_016225291.1 ESPI|XP_016232263.1 ESPI|XP_016233919.1 ETRE|rna-Etr09380.1 LBIC|XP_001873425.1 PRAM|KAH7469123.1 PRAM…
Cluster555: ANIG|XP_001389316.1 ANIG|XP_001397080.1 ANIG|XP_001397426.2 CALB|XP_715020.1 CALB|XP_715031.1 CALB|XP_723488.2 CGLA|XP_447543.1 CGLA|XP_449586.1 ECAL|JCM_6030_transcript_v001_03799-R1 EGOS|NP_984146.1 EGOS|NP_984566.1 EGOS|NP_986795.1 EMES|XP_016221555.1 EMES|XP_016227420.1 ESPI|XP_016233693.1 ESPI|XP_016234221.1 ETRE|rna-Etr04190.1 ETRE|rna-Etr07195.1 SCER|NP_009766.4 SCER|NP_011072.…
Cluster556: ANIG|XP_001389510.2 ANIG|XP_001402053.1 CALB|XP_711217.2 CALB|XP_723581.2 ECAL|JCM_6030_transcript_v001_07595-R1 EMES|XP_016227363.1 ESPI|XP_016239406.1 ETRE|rna-Etr07217.1 ETRE|rna-Etr10753.1 PRAM|KAH7465815.1 PRAM|KAH7484701.1 PRAM|KAH7484704.1 PSOJ|XP_009516655.1 PSOJ|XP_009526754.1 PSOJ|XP_009526756.1 PSOJ|XP_009527488.1 PSOJ|XP_009534216.1 SIND|CAG7850794.1 SIND|CAG7850803.1 SIND…
Cluster557: ANIG|XP_001389590.1 ANIG|XP_001390130.1 ANIG|XP_001392787.2 ANIG|XP_001396071.1 CALB|XP_711050.2 CALB|XP_714231.1 ECAL|JCM_6030_transcript_v001_02207-R1 ECAL|JCM_6030_transcript_v001_04776-R1 ECAL|JCM_6030_transcript_v001_06211-R1 ECAL|JCM_6030_transcript_v001_07906-R1 ECAL|JCM_6030_transcript_v001_09227-R1 ECAL|JCM_6030_transcript_v001_10448-R1 ECAL|JCM_6030_transcript_v001_12570-R1 …
Cluster558: ANIG|XP_001389617.2 ANIG|XP_001389844.1 ANIG|XP_001397369.1 ANIG|XP_001397925.2 ANIG|XP_001398633.1 ANIG|XP_003188804.1 ECAL|JCM_6030_transcript_v001_05155-R1 ECAL|JCM_6030_transcript_v001_05905-R1 ECAL|JCM_6030_transcript_v001_11177-R1 EMES|XP_016223801.1 EMES|XP_016225299.1 ESPI|XP_016235472.1 ESPI|XP_016238940.1 ESPI|XP_016239397.1 ESPI|XP_016240142.1 ETRE|rna-Etr00309.1 ETRE|rna-E…
Cluster559: ANIG|XP_001389801.2 ANIG|XP_001390681.2 ANIG|XP_001392265.2 ANIG|XP_001394879.2 ANIG|XP_001395616.2 ANIG|XP_001396438.1 ANIG|XP_001397424.2 ANIG|XP_001399551.2 ANIG|XP_001401775.2 ECAL|JCM_6030_transcript_v001_06161-R1 ECAL|JCM_6030_transcript_v001_06674-R1 ECAL|JCM_6030_transcript_v001_09097-R1 ECAL|JCM_6030_transcript_v001_09717-R1 ECAL|JCM_6030_transcript_v001_11173-R1 EMES|XP_0162…
Cluster560: ANIG|XP_001389813.1 ANIG|XP_001402369.1 CALB|XP_720371.1 CGLA|XP_446959.1 ECAL|JCM_6030_transcript_v001_01610-R1 ECAL|JCM_6030_transcript_v001_08096-R1 ECAL|JCM_6030_transcript_v001_08691-R1 EGOS|NP_982530.1 EMES|XP_016220587.1 EMES|XP_016228139.1 ESPI|XP_016231570.1 ESPI|XP_016235677.1 ESPI|XP_016237200.1 ETRE|rna-Etr00517.1 ETRE|rna-Etr02994.1 ETRE|rna-Etr06002.1 ETRE|rna-Etr08236.1…
Cluster561: ANIG|XP_001389822.2 ANIG|XP_001390618.2 ANIG|XP_001398258.2 CALB|XP_717155.1 ECAL|JCM_6030_transcript_v001_00032-R1 ECAL|JCM_6030_transcript_v001_00521-R1 ECAL|JCM_6030_transcript_v001_12431-R1 EGOS|NP_985131.1 EMES|XP_016222432.1 EMES|XP_016223146.1 EMES|XP_016227400.1 ESPI|XP_016230348.1 ESPI|XP_016239433.1 ESPI|XP_016240148.1 ETRE|rna-Etr06592.3 ETRE|rna-Etr07210.1 ETRE|rna-Etr1148…
Cluster562: ANIG|XP_001395143.2 CGLA|XP_447428.1 ECAL|JCM_6030_transcript_v001_12378-R1 EGOS|NP_985789.1 EMES|XP_016227391.1 ESPI|XP_016231875.1 ETRE|rna-Etr05197.1 ETRE|rna-Etr07860.1 LBIC|XP_001873901.1 LBIC|XP_001874902.1 LBIC|XP_001875745.1 LBIC|XP_001875746.1 PRAM|KAH7464883.1 PRAM|KAH7478986.1 PRAM|KAH7478987.1 PRAM|KAH7478988.1 PRAM|KAH7479663.1 PSOJ|XP_009515345.1 PSOJ|XP_009515346.1 PSOJ…
Cluster563: ANIG|XP_001395276.1 CALB|XP_711209.2 CALB|XP_716575.1 CGLA|XP_447789.1 CGLA|XP_447824.1 CGLA|XP_448815.1 ECAL|JCM_6030_transcript_v001_01271-R1 EGOS|NP_983985.2 EGOS|NP_984111.2 EMES|XP_016226224.1 ESPI|XP_016237861.1 ETRE|rna-Etr02546.1 LBIC|XP_001874572.1 LBIC|XP_001875928.1 LBIC|XP_001876332.1 LBIC|XP_001879386.1 LBIC|XP_001886795.1 PRAM|KAH7477067.1 SCER|NP_010967.3 SCER|NP_012269…
Cluster564: ANIG|XP_001390672.2 ANIG|XP_001395504.2 ANIG|XP_001396977.2 ECAL|JCM_6030_transcript_v001_01670-R1 ECAL|JCM_6030_transcript_v001_02191-R1 ECAL|JCM_6030_transcript_v001_08890-R1 ECAL|JCM_6030_transcript_v001_09205-R1 ECAL|JCM_6030_transcript_v001_10697-R1 EMES|XP_016220680.1 EMES|XP_016225787.1 ESPI|XP_016230025.1 ESPI|XP_016235669.1 ESPI|XP_016236588.1 ESPI|XP_016238155.1 ESPI|XP_0162…
Cluster565: ANIG|XP_001396578.2 CALB|XP_718693.1 CALB|XP_722138.1 CGLA|XP_447090.1 CGLA|XP_448065.1 ECAL|JCM_6030_transcript_v001_00338-R1 EGOS|NP_985848.1 EGOS|NP_986217.2 EGOS|NP_986303.1 EMES|XP_016222702.1 ESPI|XP_016240385.1 ETRE|rna-Etr05297.1 ETRE|rna-Etr06131.1 LBIC|XP_001875489.1 PRAM|KAH7467200.1 PRAM|KAH7476703.1 PSOJ|XP_009534726.1 SCER|NP_012107.1 SCER|NP_014128.2 SIND|CAG7846762.1 S…
Cluster566: ANIG|XP_001396606.1 CALB|XP_713147.1 CALB|XP_721538.2 CGLA|XP_446136.1 CGLA|XP_449618.1 ECAL|JCM_6030_transcript_v001_00621-R1 EGOS|NP_983143.1 EGOS|NP_983551.1 EMES|XP_016222588.1 ESPI|XP_016237531.1 ETRE|rna-Etr06364.3 PRAM|KAH7491249.1 PRAM|KAH7491260.1 PSOJ|XP_009528442.1 PSOJ|XP_009528492.1 PSOJ|XP_009528705.1 PSOJ|XP_009528715.1 PSOJ|XP_009538565.1 SCER|NP_009736.3 SCER|NP_01393…
Cluster567: ANIG|XP_001391993.1 ANIG|XP_001396734.2 CALB|XP_711325.1 CGLA|XP_447451.1 ECAL|JCM_6030_transcript_v001_00116-R1 ECAL|JCM_6030_transcript_v001_02881-R1 ECAL|JCM_6030_transcript_v001_04861-R1 ECAL|JCM_6030_transcript_v001_09495-R1 ECAL|JCM_6030_transcript_v001_12211-R1 EGOS|NP_983230.2 EMES|XP_016222262.1 EMES|XP_016225828.1 EMES|XP_016229373.1 ESPI|XP_016232589.1 ESPI|XP_016234183.1 E…
Cluster568: ANIG|XP_001397097.1 CALB|XP_019330967.1 CALB|XP_019331045.1 CGLA|XP_002999513.1 CGLA|XP_446792.1 ECAL|JCM_6030_transcript_v001_00298-R1 ECAL|JCM_6030_transcript_v001_04656-R1 EGOS|NP_983606.1 EGOS|NP_984586.1 ESPI|XP_016237518.1 ESPI|XP_016237681.1 LBIC|XP_001875280.1 LBIC|XP_001888361.1 PRAM|KAH7484635.1 PRAM|KAH7491613.1 PSOJ|XP_009526656.1 PSOJ|XP_009530737.1 SCER|NP_010666.2 SCER|…
Cluster569: ANIG|XP_001392511.1 ANIG|XP_001399521.2 CALB|XP_019330966.1 CALB|XP_716425.1 CGLA|XP_449016.1 ECAL|JCM_6030_transcript_v001_03356-R1 ECAL|JCM_6030_transcript_v001_10617-R1 EGOS|NP_985338.1 EMES|XP_016220092.1 EMES|XP_016228662.1 ESPI|XP_016234536.1 ESPI|XP_016238556.1 ETRE|rna-Etr04426.1 ETRE|rna-Etr07290.1 LBIC|XP_001873210.1 LBIC|XP_001881250.1 PRAM|KAH7489047.1 PRAM|KAH7491548.1 PS…
Cluster570: ANIG|XP_001390158.1 ANIG|XP_001399957.2 CALB|XP_713499.2 ECAL|JCM_6030_transcript_v001_01232-R1 ECAL|JCM_6030_transcript_v001_05736-R1 ECAL|JCM_6030_transcript_v001_12798-R1 EMES|XP_016226644.1 EMES|XP_016226963.1 EMES|XP_016229005.1 ESPI|XP_016235038.1 ESPI|XP_016237728.1 ESPI|XP_016238108.1 ESPI|XP_016239182.1 ETRE|rna-Etr03401.1 ETRE|rna-Etr03487.1 ETRE|rna-Etr03964.1 ETRE|rna-Etr0…
Cluster571: ANIG|XP_001398973.2 ANIG|XP_001399975.1 CALB|XP_718114.1 CGLA|XP_447455.1 ECAL|JCM_6030_transcript_v001_07614-R1 ECAL|JCM_6030_transcript_v001_07863-R1 EGOS|NP_982733.1 EMES|XP_016226444.1 ESPI|XP_016232792.1 ESPI|XP_016233406.1 ETRE|rna-Etr11432.1 ETRE|rna-Etr12186.1 LBIC|XP_001876170.1 LBIC|XP_001877894.1 PRAM|KAH7484542.1 PRAM|KAH7484578.1 PSOJ|XP_009526476.1 PSOJ|XP_009526537.1 SC…
Cluster572: ANIG|XP_001400371.1 CALB|XP_710919.2 CALB|XP_713421.2 CGLA|XP_445184.1 CGLA|XP_445447.1 CGLA|XP_446953.1 ECAL|JCM_6030_transcript_v001_08322-R1 EGOS|NP_982520.1 EGOS|NP_984921.1 EMES|XP_016228106.1 ESPI|XP_016231669.1 ETRE|rna-Etr03216.1 LBIC|XP_001878769.1 PRAM|KAH7491162.1 PRAM|KAH7492341.1 PSOJ|XP_009521158.1 PSOJ|XP_009528950.1 SCER|NP_010217.1 SCER|NP_013275.1 SCER|NP_014389.3 SI…
Cluster573: ANIG|XP_001391683.1 ANIG|XP_003188823.1 CALB|XP_714610.1 CALB|XP_721702.2 CGLA|XP_446103.1 CGLA|XP_446996.1 CGLA|XP_448338.1 CGLA|XP_449785.1 ECAL|JCM_6030_transcript_v001_02450-R1 ECAL|JCM_6030_transcript_v001_11753-R1 EGOS|NP_982964.1 EGOS|NP_984291.2 EMES|XP_016223386.1 EMES|XP_016223605.1 ESPI|XP_016235072.1 ESPI|XP_016241096.1 ETRE|rna-Etr05361.2 SCER|NP_010711.3 SCER|NP_011854.1…
Cluster574: ANIG|XP_001391692.2 ANIG|XP_001399004.2 CALB|XP_019331106.1 CGLA|XP_446011.1 ECAL|JCM_6030_transcript_v001_05332-R1 ECAL|JCM_6030_transcript_v001_08526-R1 EMES|XP_016219648.1 ESPI|XP_016231836.1 ESPI|XP_016235575.1 ETRE|rna-Etr00202.1 ETRE|rna-Etr02739.1 LBIC|XP_001888460.1 PRAM|KAH7489160.1 PRAM|KAH7489161.1 PRAM|KAH7489162.1 PRAM|KAH7489163.1 PSOJ|XP_009523786.1 PSOJ|XP_009530136.1 …
Cluster575: ANIG|XP_001391973.1 CALB|XP_714934.1 CGLA|XP_445932.1 CGLA|XP_449865.1 ECAL|JCM_6030_transcript_v001_09357-R1 EGOS|NP_984464.1 EMES|XP_016226084.1 ESPI|XP_016237623.1 ETRE|rna-Etr03815.1 LBIC|XP_001874245.1 PRAM|KAH7465768.1 PRAM|KAH7465769.1 PRAM|KAH7465771.1 PRAM|KAH7465772.1 PRAM|KAH7465773.1 PRAM|KAH7465779.1 PSOJ|XP_009535961.1 PSOJ|XP_009535963.1 PSOJ|XP_009535964.1 SCER|NP_0093…
Cluster576: ANIG|XP_001398430.1 CALB|XP_714343.1 CGLA|XP_447450.1 ECAL|JCM_6030_transcript_v001_00509-R1 ECAL|JCM_6030_transcript_v001_02633-R1 EGOS|NP_983231.1 EMES|XP_016222986.1 EMES|XP_016227126.1 ESPI|XP_016234913.1 ESPI|XP_016240130.1 ETRE|rna-Etr00741.1 ETRE|rna-Etr11479.1 PRAM|KAH7459789.1 PRAM|KAH7465882.1 PRAM|KAH7467016.1 PRAM|KAH7470682.1 PSOJ|XP_009516491.1 PSOJ|XP_009519853.1 PSOJ|X…
Cluster577: ANIG|XP_001401742.1 CALB|XP_715709.1 CGLA|XP_448368.1 ECAL|JCM_6030_transcript_v001_04946-R1 EGOS|NP_982891.1 EMES|XP_016225904.1 ESPI|XP_016232525.1 ETRE|rna-Etr03376.1 LBIC|XP_001873803.1 PRAM|KAH7463134.1 PRAM|KAH7480022.1 PRAM|KAH7482462.1 PRAM|KAH7491313.1 PRAM|KAH7491320.1 PSOJ|XP_009520525.1 PSOJ|XP_009525683.1 PSOJ|XP_009528426.1 PSOJ|XP_009528544.1 PSOJ|XP_009528560.1 PSOJ|XP…
Cluster578: ANIG|XP_001394266.1 ANIG|XP_001401777.2 CALB|XP_714568.2 CGLA|XP_448810.1 ECAL|JCM_6030_transcript_v001_01315-R1 ECAL|JCM_6030_transcript_v001_05488-R1 EGOS|NP_984012.1 EMES|XP_016223579.1 EMES|XP_016226875.1 ESPI|XP_016236452.1 ESPI|XP_016237699.1 ETRE|rna-Etr00967.1 ETRE|rna-Etr03522.1 LBIC|XP_001873681.1 LBIC|XP_001889058.1 PRAM|KAH7467269.1 PRAM|KAH7492320.1 PSOJ|XP_009521130.1 SC…
Cluster579: ANIG|XP_001401889.2 CALB|XP_019330708.1 CALB|XP_721936.1 CGLA|XP_445362.1 CGLA|XP_448370.1 ECAL|JCM_6030_transcript_v001_10727-R1 EGOS|NP_982925.2 EGOS|NP_984863.1 EMES|XP_016229415.1 ESPI|XP_016234693.1 ETRE|rna-Etr04605.1 LBIC|XP_001882896.1 LBIC|XP_001882898.1 LBIC|XP_001882899.1 LBIC|XP_001883502.1 PRAM|KAH7479988.1 PRAM|KAH7479990.1 PSOJ|XP_009538925.1 PSOJ|XP_009538927.1 SCER|NP…
Cluster580: ANIG|XP_001401927.2 CALB|XP_710995.2 CALB|XP_716094.1 CGLA|XP_446238.1 CGLA|XP_446926.1 CGLA|XP_448989.1 ECAL|JCM_6030_transcript_v001_05388-R1 ECAL|JCM_6030_transcript_v001_05389-R1 EGOS|NP_983045.2 EGOS|NP_985489.1 EMES|XP_016229733.1 ESPI|XP_016235937.1 ETRE|rna-Etr00650.1 LBIC|XP_001876541.1 LBIC|XP_001881279.1 PRAM|KAH7470506.1 PRAM|KAH7470507.1 PSOJ|XP_009520239.1 SCER|NP_011423…
Cluster581: ANIG|XP_001401987.2 CALB|XP_720495.2 CGLA|XP_446203.1 ECAL|JCM_6030_transcript_v001_02654-R1 ECAL|JCM_6030_transcript_v001_10415-R1 ECAL|JCM_6030_transcript_v001_10588-R1 ECAL|JCM_6030_transcript_v001_13382-R1 EGOS|NP_986568.1 EMES|XP_016223277.1 EMES|XP_016228031.1 EMES|XP_016229270.1 ESPI|XP_016230705.1 ESPI|XP_016232883.1 ESPI|XP_016235331.1 ETRE|rna-Etr03066.1 ETRE|rna-Etr04974.1 …
Cluster582: ANIG|XP_001395088.1 CALB|XP_712726.1 CALB|XP_713656.1 CGLA|XP_445366.1 CGLA|XP_448714.1 ECAL|JCM_6030_transcript_v001_07696-R1 EGOS|NP_984859.1 EGOS|NP_986849.1 EMES|XP_016228038.1 ESPI|XP_016231131.1 ETRE|rna-Etr03582.1 LBIC|XP_001881267.1 LBIC|XP_001881338.1 PRAM|KAH7479282.1 PRAM|KAH7479341.1 PSOJ|XP_009515672.1 PSOJ|XP_009515730.1 SCER|NP_009553.1 SCER|NP_010510.3 SIND|CAG7846173.…
Cluster583: ANIG|XP_001390913.2 ANIG|XP_001392369.1 CALB|XP_716702.2 CALB|XP_717809.1 CGLA|XP_445594.1 CGLA|XP_447505.1 CGLA|XP_449848.1 CGLA|XP_449883.1 CGLA|XP_449905.1 ECAL|JCM_6030_transcript_v001_12786-R1 EGOS|NP_982419.1 EGOS|NP_984025.1 EMES|XP_016229229.1 ESPI|XP_016235215.1 ETRE|rna-Etr07564.1 LBIC|XP_001873911.1 LBIC|XP_001877049.1 SCER|NP_010984.3 SCER|NP_011909.1 SCER|NP_011910.1 SCER…
Cluster584: ANIG|XP_001392906.1 CALB|XP_719127.2 ECAL|JCM_6030_transcript_v001_09012-R1 ECAL|JCM_6030_transcript_v001_10072-R1 ECAL|JCM_6030_transcript_v001_11418-R1 ECAL|JCM_6030_transcript_v001_13715-R1 EMES|XP_016225331.1 EMES|XP_016227828.1 ESPI|XP_016230505.1 ESPI|XP_016233055.1 ESPI|XP_016233861.1 ESPI|XP_016237771.1 ESPI|XP_016239696.1 ETRE|rna-Etr01886.1 ETRE|rna-Etr03752.1 ETRE|rna-Etr03…
Cluster585: ANIG|XP_001398746.2 CALB|XP_714686.1 CALB|XP_717780.1 CALB|XP_718821.2 CGLA|XP_445303.1 CGLA|XP_446131.1 CGLA|XP_446610.1 CGLA|XP_448204.1 CGLA|XP_448297.1 ECAL|JCM_6030_transcript_v001_12940-R1 EGOS|NP_982804.3 EGOS|NP_984271.1 EGOS|NP_984409.2 EMES|XP_016225469.1 ESPI|XP_016241555.1 ETRE|rna-Etr02189.1 ETRE|rna-Etr02260.1 ETRE|rna-Etr08812.1 SCER|NP_010259.1 SCER|NP_014216.1 SCER|NP…
Cluster586: ANIG|XP_001398825.1 CALB|XP_717160.1 CALB|XP_718270.2 CGLA|XP_446476.1 CGLA|XP_447241.1 CGLA|XP_447853.1 CGLA|XP_448736.1 ECAL|JCM_6030_transcript_v001_06158-R1 EGOS|NP_983879.2 EGOS|NP_986692.1 EMES|XP_016219655.1 ESPI|XP_016236207.1 ETRE|rna-Etr00361.1 LBIC|XP_001874050.1 PRAM|KAH7470877.1 SCER|NP_009615.1 SCER|NP_012171.1 SCER|NP_014378.1 SIND|CAG7853824.1 SMIK|XP_056079190.1 SMIK|…
Cluster587: CALB|XP_710476.2 CALB|XP_721765.2 CGLA|XP_449589.1 CGLA|XP_449702.1 ECAL|JCM_6030_transcript_v001_14039-R1 EGOS|NP_984152.1 EGOS|NP_984731.2 EMES|XP_016221521.1 ESPI|XP_016237243.1 ETRE|rna-Etr10342.1 PRAM|KAH7462588.1 PRAM|KAH7462589.1 PRAM|KAH7472510.1 PRAM|KAH7473902.1 PRAM|KAH7473903.1 PRAM|KAH7473918.1 PRAM|KAH7492433.1 PSOJ|XP_009514040.1 PSOJ|XP_009514041.1 PSOJ|XP_009520987.1 …
Cluster588: ETRE|rna-Etr02065.1 ETRE|rna-Etr02383.1 ETRE|rna-Etr02951.1 ETRE|rna-Etr04040.1 ETRE|rna-Etr04098.1 ETRE|rna-Etr04117.1 ETRE|rna-Etr05596.1 ETRE|rna-Etr05701.1 ETRE|rna-Etr05792.1 ETRE|rna-Etr05799.1 ETRE|rna-Etr05814.1 ETRE|rna-Etr05818.1 ETRE|rna-Etr05831.1 ETRE|rna-Etr05921.1 ETRE|rna-Etr05975.1 ETRE|rna-Etr06043.1 ETRE|rna-Etr06052.1 ETRE|rna-Etr06074.1 ETRE|rna-Etr08131.1 ETRE|rn…
Cluster589: LBIC|XP_001874704.1 LBIC|XP_001875274.1 LBIC|XP_001875275.1 LBIC|XP_001879162.1 LBIC|XP_001880478.1 LBIC|XP_001880479.1 LBIC|XP_001880791.1 LBIC|XP_001881367.1 LBIC|XP_001881368.1 LBIC|XP_001881369.1 LBIC|XP_001881863.1 LBIC|XP_001881864.1 LBIC|XP_001884777.1 LBIC|XP_001885548.1 LBIC|XP_001885753.1 LBIC|XP_001886424.1 LBIC|XP_001886425.1 LBIC|XP_001887327.1 LBIC|XP_001887329.1 LBIC|XP…
Cluster590: LBIC|XP_001875499.1 LBIC|XP_001875522.1 LBIC|XP_001876013.1 LBIC|XP_001876025.1 LBIC|XP_001879139.1 LBIC|XP_001879478.1 LBIC|XP_001880297.1 LBIC|XP_001880298.1 LBIC|XP_001882307.1 LBIC|XP_001882324.1 LBIC|XP_001882399.1 LBIC|XP_001882773.1 LBIC|XP_001882774.1 LBIC|XP_001883652.1 LBIC|XP_001884862.1 LBIC|XP_001886339.1 LBIC|XP_001887498.1 LBIC|XP_001889113.1 LBIC|XP_001889341.1 LBIC|XP…
Cluster591: LBIC|XP_001878501.1 LBIC|XP_001889185.1 PRAM|KAH7492547.1 PSOJ|XP_009514006.1 PSOJ|XP_009515875.1 PSOJ|XP_009517210.1 PSOJ|XP_009518809.1 PSOJ|XP_009519228.1 PSOJ|XP_009519527.1 PSOJ|XP_009520726.1 PSOJ|XP_009520727.1 PSOJ|XP_009521774.1 PSOJ|XP_009525085.1 PSOJ|XP_009525287.1 PSOJ|XP_009526510.1 PSOJ|XP_009527449.1 PSOJ|XP_009530179.1 PSOJ|XP_009530182.1 PSOJ|XP_009531603.1 PSOJ|XP_0…
Cluster592: LBIC|XP_001873588.1 LBIC|XP_001873710.1 LBIC|XP_001873712.1 LBIC|XP_001873730.1 LBIC|XP_001873743.1 LBIC|XP_001873744.1 LBIC|XP_001873745.1 LBIC|XP_001874358.1 LBIC|XP_001876858.1 LBIC|XP_001877774.1 LBIC|XP_001879185.1 LBIC|XP_001881604.1 LBIC|XP_001881689.1 LBIC|XP_001881715.1 LBIC|XP_001883079.1 LBIC|XP_001883489.1 LBIC|XP_001883491.1 LBIC|XP_001883497.1 LBIC|XP_001883600.1 LBIC|XP…
Cluster593: PRAM|KAH7492095.1 PRAM|KAH7492096.1 PSOJ|XP_009514024.1 PSOJ|XP_009515177.1 PSOJ|XP_009515318.1 PSOJ|XP_009515618.1 PSOJ|XP_009517276.1 PSOJ|XP_009518055.1 PSOJ|XP_009518476.1 PSOJ|XP_009518613.1 PSOJ|XP_009518760.1 PSOJ|XP_009519626.1 PSOJ|XP_009520831.1 PSOJ|XP_009522389.1 PSOJ|XP_009523324.1 PSOJ|XP_009523325.1 PSOJ|XP_009527473.1 PSOJ|XP_009528282.1 PSOJ|XP_009531019.1 PSOJ|XP_009…
Cluster594: PRAM|KAH7487762.1 PSOJ|XP_009514903.1 PSOJ|XP_009517067.1 PSOJ|XP_009517070.1 PSOJ|XP_009521435.1 PSOJ|XP_009521443.1 PSOJ|XP_009521447.1 PSOJ|XP_009521452.1 PSOJ|XP_009522529.1 PSOJ|XP_009522531.1 PSOJ|XP_009523771.1 PSOJ|XP_009524198.1 PSOJ|XP_009524569.1 PSOJ|XP_009526155.1 PSOJ|XP_009526811.1 PSOJ|XP_009530573.1 PSOJ|XP_009530574.1 PSOJ|XP_009531053.1 PSOJ|XP_009531361.1 PSOJ|XP_0…
Cluster595: PSOJ|XP_009514761.1 PSOJ|XP_009514817.1 PSOJ|XP_009518551.1 PSOJ|XP_009518772.1 PSOJ|XP_009518825.1 PSOJ|XP_009521459.1 PSOJ|XP_009521827.1 PSOJ|XP_009524640.1 PSOJ|XP_009524657.1 PSOJ|XP_009525230.1 PSOJ|XP_009528018.1 PSOJ|XP_009528097.1 PSOJ|XP_009530980.1 PSOJ|XP_009531340.1 PSOJ|XP_009531857.1 PSOJ|XP_009532187.1 PSOJ|XP_009532188.1 PSOJ|XP_009532570.1 PSOJ|XP_009533195.1 PSOJ|XP…
Cluster596: PSOJ|XP_009514802.1 PSOJ|XP_009520322.1 PSOJ|XP_009520338.1 PSOJ|XP_009522327.1 PSOJ|XP_009522331.1 PSOJ|XP_009522988.1 PSOJ|XP_009523959.1 PSOJ|XP_009524136.1 PSOJ|XP_009525600.1 PSOJ|XP_009526898.1 PSOJ|XP_009528875.1 PSOJ|XP_009528898.1 PSOJ|XP_009528996.1 PSOJ|XP_009530744.1 PSOJ|XP_009530745.1 PSOJ|XP_009530750.1 PSOJ|XP_009530779.1 PSOJ|XP_009531725.1 PSOJ|XP_009534214.1 PSOJ|XP…
Cluster597: SIND|CAG7850678.1 SIND|CAG7850679.1 SIND|CAG7851994.1 SIND|CAG7852690.1 SIND|CAG7852691.1 SIND|CAG7852692.1 SIND|CAG7852693.1 SIND|CAG7852694.1 SIND|CAG7852696.1 SIND|CAG7852697.1 SIND|CAG7852701.1 SIND|CAG7852702.1 SIND|CAG7852703.1 SIND|CAG7852704.1 SIND|CAG7852707.1 SIND|CAG7852708.1 SIND|CAG7852710.1 SIND|CAG7852711.1 SIND|CAG7852712.1 SIND|CAG7852714.1 SIND|CAG7852715.1 SIND|CAG7…
Cluster598: ANIG|XP_001391571.1 ANIG|XP_001392589.2 ANIG|XP_001393360.1 ANIG|XP_001394501.1 ECAL|JCM_6030_transcript_v001_00529-R1 ECAL|JCM_6030_transcript_v001_01412-R1 ECAL|JCM_6030_transcript_v001_04924-R1 ECAL|JCM_6030_transcript_v001_07301-R1 ECAL|JCM_6030_transcript_v001_08141-R1 ECAL|JCM_6030_transcript_v001_08647-R1 ESPI|XP_016230302.1 ESPI|XP_016230303.1 ESPI|XP_016233825.1 ESPI|XP_01623…
Cluster599: ANIG|XP_001393437.1 ANIG|XP_001397586.2 ANIG|XP_001399280.2 ANIG|XP_001400184.1 PRAM|KAH7459372.1 PRAM|KAH7471115.1 PRAM|KAH7471116.1 PRAM|KAH7471117.1 PRAM|KAH7471118.1 PRAM|KAH7471119.1 PRAM|KAH7491517.1 PRAM|KAH7491518.1 PRAM|KAH7491519.1 PRAM|KAH7491521.1 PRAM|KAH7491522.1 PSOJ|XP_009518112.1 PSOJ|XP_009530916.1 PSOJ|XP_009530917.1 PSOJ|XP_009530923.1 PSOJ|XP_009530925.1 PSOJ|XP_0…
Cluster600: ANIG|XP_001389342.1 ANIG|XP_001389935.1 ANIG|XP_001393614.2 ANIG|XP_001393824.1 ANIG|XP_001397288.2 ANIG|XP_001402519.4 ECAL|JCM_6030_transcript_v001_11442-R1 ECAL|JCM_6030_transcript_v001_12409-R1 EMES|XP_016229501.1 ESPI|XP_016231870.1 ESPI|XP_016233865.1 ESPI|XP_016238504.1 ESPI|XP_016239256.1 ESPI|XP_016241505.1 ETRE|rna-Etr01314.1 ETRE|rna-Etr01715.1 ETRE|rna-Etr07200.1 ETRE|rna-…
Cluster601: ANIG|XP_001389533.2 ANIG|XP_001390942.2 ANIG|XP_001391652.2 ANIG|XP_001392989.2 ANIG|XP_001393738.2 ANIG|XP_001394585.2 ANIG|XP_001394733.2 ANIG|XP_001396626.2 ANIG|XP_001397094.1 ANIG|XP_001398583.2 ANIG|XP_001398620.2 ANIG|XP_001399366.2 ECAL|JCM_6030_transcript_v001_04705-R1 ECAL|JCM_6030_transcript_v001_10798-R1 ECAL|JCM_6030_transcript_v001_10984-R1 EMES|XP_016223462.1 EMES|XP_01…
Cluster602: ANIG|XP_001396927.2 ANIG|XP_001400697.2 CALB|XP_722581.2 CGLA|XP_448542.1 ECAL|JCM_6030_transcript_v001_13830-R1 EGOS|NP_983076.2 EMES|XP_016221364.1 ESPI|XP_016240187.1 ETRE|rna-Etr10274.1 LBIC|XP_001874552.1 LBIC|XP_001886543.1 PRAM|KAH7468654.1 PRAM|KAH7468863.1 PSOJ|XP_009531815.1 PSOJ|XP_009531820.1 PSOJ|XP_009533458.1 SCER|NP_013970.1 SCER|NP_014961.3 SIND|CAG7851528.1 SIND|CAG7…
Cluster603: ANIG|XP_001400961.1 CALB|XP_710056.2 CALB|XP_715356.1 CGLA|XP_445813.1 CGLA|XP_448576.1 ECAL|JCM_6030_transcript_v001_10725-R1 EGOS|NP_986036.2 EGOS|NP_986967.2 EMES|XP_016229429.1 ESPI|XP_016234433.1 ETRE|rna-Etr04609.1 LBIC|XP_001877712.1 LBIC|XP_001879312.1 LBIC|XP_001879316.1 PRAM|KAH7467416.1 PRAM|KAH7479109.1 PSOJ|XP_009515489.1 PSOJ|XP_009534295.1 SCER|NP_009542.1 SCER|NP_01299…
Cluster604: ANIG|XP_001388672.2 ANIG|XP_001397421.1 CALB|XP_722705.1 CGLA|XP_449829.1 ECAL|JCM_6030_transcript_v001_01049-R1 ECAL|JCM_6030_transcript_v001_10518-R1 ECAL|JCM_6030_transcript_v001_13317-R1 EGOS|NP_986108.1 EMES|XP_016225190.1 ESPI|XP_016236993.1 ESPI|XP_016241241.1 ETRE|rna-Etr07885.1 ETRE|rna-Etr08672.2 LBIC|XP_001875384.1 PRAM|KAH7462693.1 PRAM|KAH7481628.1 PRAM|KAH7492438.1 PRAM|…
Cluster605: ANIG|XP_001389085.1 ANIG|XP_001389326.1 CALB|XP_710432.2 CALB|XP_716038.2 CALB|XP_718519.2 CGLA|XP_445947.1 CGLA|XP_447185.1 CGLA|XP_449878.1 ECAL|JCM_6030_transcript_v001_08366-R1 EGOS|NP_984502.2 EGOS|NP_985430.1 EMES|XP_016227911.1 ESPI|XP_016231690.1 ETRE|rna-Etr02961.1 SCER|NP_009348.2 SCER|NP_011376.3 SCER|NP_015010.1 SCER|NP_015103.1 SMIK|XP_056079759.1 SMIK|XP_056080179.1 SMIK…
Cluster606: ANIG|XP_001389106.2 ANIG|XP_001392461.2 CALB|XP_712338.2 CGLA|XP_447652.1 ECAL|JCM_6030_transcript_v001_01088-R1 ECAL|JCM_6030_transcript_v001_10241-R1 ECAL|JCM_6030_transcript_v001_11246-R1 ECAL|JCM_6030_transcript_v001_13002-R1 EGOS|NP_984697.1 EMES|XP_016223961.1 ESPI|XP_016232868.1 ETRE|rna-Etr09628.1 LBIC|XP_001886316.1 PRAM|KAH7485721.1 PRAM|KAH7488377.1 PRAM|KAH7488482.1 PRAM|K…
Cluster607: ANIG|XP_001389584.1 ECAL|JCM_6030_transcript_v001_00645-R1 ECAL|JCM_6030_transcript_v001_02241-R1 ECAL|JCM_6030_transcript_v001_03542-R1 ECAL|JCM_6030_transcript_v001_04307-R1 ECAL|JCM_6030_transcript_v001_09334-R1 ECAL|JCM_6030_transcript_v001_10145-R1 ECAL|JCM_6030_transcript_v001_11319-R1 ECAL|JCM_6030_transcript_v001_11515-R1 EMES|XP_016225793.1 EMES|XP_016225837.1 EMES|XP_0162260…
Cluster608: ANIG|XP_001389872.1 ANIG|XP_001390441.1 ANIG|XP_001391113.2 ANIG|XP_001393029.1 ANIG|XP_001394019.1 ANIG|XP_001394679.1 ANIG|XP_001395771.1 ANIG|XP_001395779.2 ANIG|XP_001396029.2 ANIG|XP_001397305.1 ANIG|XP_001398537.2 ANIG|XP_001398556.1 ANIG|XP_001398846.2 ANIG|XP_001401658.1 ECAL|JCM_6030_transcript_v001_00541-R1 ECAL|JCM_6030_transcript_v001_11272-R1 ECAL|JCM_6030_transcript_v001…
Cluster609: ANIG|XP_001396163.2 ECAL|JCM_6030_transcript_v001_09006-R1 EMES|XP_016226301.1 ESPI|XP_016237747.1 ETRE|rna-Etr03741.1 ETRE|rna-Etr06862.1 LBIC|XP_001878376.1 LBIC|XP_001878377.1 PRAM|KAH7459549.1 PRAM|KAH7459550.1 PRAM|KAH7459551.1 PRAM|KAH7459552.1 PRAM|KAH7460031.1 PRAM|KAH7460032.1 PRAM|KAH7460033.1 PRAM|KAH7460034.1 PSOJ|XP_009535296.1 PSOJ|XP_009535298.1 PSOJ|XP_009535299.1 PSOJ…
Cluster610: ANIG|XP_001392853.1 ANIG|XP_001395206.2 ECAL|JCM_6030_transcript_v001_00453-R1 ECAL|JCM_6030_transcript_v001_01223-R1 ECAL|JCM_6030_transcript_v001_03322-R1 ECAL|JCM_6030_transcript_v001_05542-R1 ECAL|JCM_6030_transcript_v001_05754-R1 ECAL|JCM_6030_transcript_v001_09429-R1 EMES|XP_016224958.1 EMES|XP_016225786.1 ESPI|XP_016232614.1 ESPI|XP_016232695.1 ESPI|XP_016232966.1 ESPI|XP_01623…
Cluster611: ANIG|XP_001395268.2 ANIG|XP_001400523.1 CALB|XP_718859.2 CGLA|XP_445375.1 ECAL|JCM_6030_transcript_v001_07970-R1 ECAL|JCM_6030_transcript_v001_12902-R1 EGOS|NP_986353.1 EMES|XP_016225277.1 EMES|XP_016226366.1 ESPI|XP_016230551.1 ESPI|XP_016232098.1 ETRE|rna-Etr09047.1 ETRE|rna-Etr11687.1 LBIC|XP_001879160.1 LBIC|XP_001885243.1 PRAM|KAH7488960.1 PRAM|KAH7488961.1 PRAM|KAH7488973.1 PSOJ…
Cluster612: ANIG|XP_001392360.2 ANIG|XP_001395518.1 CGLA|XP_449112.1 ECAL|JCM_6030_transcript_v001_03445-R1 ECAL|JCM_6030_transcript_v001_05045-R1 EGOS|NP_984822.1 EMES|XP_016220459.1 EMES|XP_016222155.1 ESPI|XP_016235875.1 ESPI|XP_016239004.1 ETRE|rna-Etr10000.1 LBIC|XP_001876264.1 LBIC|XP_001879825.1 LBIC|XP_001879826.1 LBIC|XP_001880411.1 PRAM|KAH7479249.1 PSOJ|XP_009515642.1 SCER|NP_009940.2 …
Cluster613: ANIG|XP_001395571.1 ECAL|JCM_6030_transcript_v001_03484-R1 ECAL|JCM_6030_transcript_v001_04319-R1 ECAL|JCM_6030_transcript_v001_04374-R1 ECAL|JCM_6030_transcript_v001_05984-R1 ECAL|JCM_6030_transcript_v001_07007-R1 ECAL|JCM_6030_transcript_v001_07930-R1 ECAL|JCM_6030_transcript_v001_10494-R1 ECAL|JCM_6030_transcript_v001_13528-R1 ECAL|JCM_6030_transcript_v001_14080-R1 ECAL|JCM_6030_tr…
Cluster614: ANIG|XP_001390403.2 ANIG|XP_001390743.1 ANIG|XP_001390918.2 ANIG|XP_001390921.2 ANIG|XP_001390922.1 ANIG|XP_001391195.2 ANIG|XP_001394682.1 ANIG|XP_003188861.1 ECAL|JCM_6030_transcript_v001_03530-R1 EMES|XP_016227182.1 ESPI|XP_016230116.1 ESPI|XP_016241353.1 ETRE|rna-Etr00951.1 ETRE|rna-Etr01234.1 ETRE|rna-Etr02281.1 ETRE|rna-Etr05562.1 ETRE|rna-Etr05713.1 ETRE|rna-Etr09671.1 LBIC|XP_…
Cluster615: ANIG|XP_001396784.1 ANIG|XP_001399141.2 ANIG|XP_001399690.1 CALB|XP_719544.1 CGLA|XP_446416.1 ECAL|JCM_6030_transcript_v001_04767-R1 ECAL|JCM_6030_transcript_v001_14036-R1 EGOS|NP_986095.1 EGOS|NP_986833.1 EMES|XP_016221468.1 ESPI|XP_016237221.1 ETRE|rna-Etr09868.1 ETRE|rna-Etr10933.1 LBIC|XP_001876658.1 LBIC|XP_001883500.1 SCER|NP_011313.1 SIND|CAG7848825.1 SIND|CAG7848863.1 SIND|CAG…
Cluster616: ANIG|XP_001397009.2 ANIG|XP_001402410.2 ECAL|JCM_6030_transcript_v001_03367-R1 EMES|XP_016220056.1 EMES|XP_016220408.1 ESPI|XP_016238569.1 ETRE|rna-Etr07317.1 ETRE|rna-Etr08708.1 LBIC|XP_001873603.1 LBIC|XP_001875103.1 LBIC|XP_001876335.1 LBIC|XP_001877551.1 LBIC|XP_001877552.1 LBIC|XP_001877553.1 LBIC|XP_001877554.1 LBIC|XP_001877556.1 LBIC|XP_001885399.1 LBIC|XP_001885725.1 LBIC|XP_…
Cluster617: ANIG|XP_001398297.2 ANIG|XP_001399711.2 CALB|XP_714687.1 CGLA|XP_448579.1 ECAL|JCM_6030_transcript_v001_01146-R1 ECAL|JCM_6030_transcript_v001_06398-R1 EGOS|NP_983663.1 EMES|XP_016223183.1 EMES|XP_016229774.1 ESPI|XP_016236435.1 ESPI|XP_016236812.1 ETRE|rna-Etr00842.1 LBIC|XP_001877808.1 PRAM|KAH7482329.1 PRAM|KAH7484394.1 PRAM|KAH7491164.1 PSOJ|XP_009525071.1 PSOJ|XP_009526261.1 PSOJ…
Cluster618: ANIG|XP_001399996.2 CALB|XP_712313.2 CALB|XP_716293.2 CGLA|XP_446560.1 CGLA|XP_447575.1 CGLA|XP_448505.1 ECAL|JCM_6030_transcript_v001_07996-R1 EGOS|NP_985882.1 EGOS|NP_985924.1 EMES|XP_016226388.1 ESPI|XP_016238694.1 ETRE|rna-Etr11729.1 LBIC|XP_001880836.1 PRAM|KAH7474044.1 PRAM|KAH7481735.1 PSOJ|XP_009514338.1 PSOJ|XP_009514629.1 SCER|NP_010754.1 SCER|NP_010778.3 SCER|NP_014541.1 SM…
Cluster619: ANIG|XP_001400176.1 EMES|XP_016220120.1 ESPI|XP_016233271.1 ETRE|rna-Etr06980.1 PRAM|KAH7467218.1 PRAM|KAH7467219.1 PRAM|KAH7482232.1 PRAM|KAH7482236.1 PRAM|KAH7482237.1 PRAM|KAH7482238.1 PRAM|KAH7482239.1 PRAM|KAH7482241.1 PRAM|KAH7482245.1 PRAM|KAH7482246.1 PSOJ|XP_009522612.1 PSOJ|XP_009525277.1 PSOJ|XP_009525278.1 PSOJ|XP_009525279.1 PSOJ|XP_009525281.1 PSOJ|XP_009525282.1 PSOJ|XP…
Cluster620: ANIG|XP_001390015.1 ANIG|XP_001391182.1 ANIG|XP_001391710.1 ANIG|XP_001400445.1 ANIG|XP_001402474.1 ECAL|JCM_6030_transcript_v001_03306-R1 ECAL|JCM_6030_transcript_v001_07501-R1 ECAL|JCM_6030_transcript_v001_13112-R1 EMES|XP_016224534.1 EMES|XP_016224595.1 EMES|XP_016226411.1 ESPI|XP_016230835.1 ESPI|XP_016232317.1 ESPI|XP_016236190.1 ESPI|XP_016236279.1 ESPI|XP_016236280.1 ESPI|XP_01…
Cluster621: ANIG|XP_001391791.1 ANIG|XP_001400614.1 CALB|XP_711589.1 CGLA|XP_446173.1 ECAL|JCM_6030_transcript_v001_02226-R1 ECAL|JCM_6030_transcript_v001_06458-R1 EGOS|NP_983101.1 EMES|XP_016220972.1 EMES|XP_016223661.1 ESPI|XP_016234260.1 ESPI|XP_016236703.1 ETRE|rna-Etr00152.1 ETRE|rna-Etr05463.1 LBIC|XP_001874277.1 LBIC|XP_001877733.1 LBIC|XP_001877929.1 PRAM|KAH7463535.1 PRAM|KAH7467454.1 PS…
Cluster622: ANIG|XP_001391561.2 CALB|XP_711151.2 CGLA|XP_447742.1 ECAL|JCM_6030_transcript_v001_00474-R1 EGOS|NP_983470.2 EMES|XP_016222745.1 ESPI|XP_016237281.1 ETRE|rna-Etr06214.1 LBIC|XP_001889489.1 PRAM|KAH7461309.1 PRAM|KAH7464659.1 PRAM|KAH7470744.1 PRAM|KAH7479029.1 PRAM|KAH7482403.1 PRAM|KAH7489028.1 PSOJ|XP_009515399.1 PSOJ|XP_009525667.1 PSOJ|XP_009534015.1 PSOJ|XP_009537026.1 PSOJ|XP_0…
Cluster623: ANIG|XP_001390462.2 ANIG|XP_001391663.2 CALB|XP_721489.2 CALB|XP_723572.1 ECAL|JCM_6030_transcript_v001_01051-R1 ECAL|JCM_6030_transcript_v001_01237-R1 ECAL|JCM_6030_transcript_v001_08476-R1 ECAL|JCM_6030_transcript_v001_13844-R1 EGOS|NP_984432.1 EGOS|NP_984433.1 EMES|XP_016221377.1 EMES|XP_016227961.1 ESPI|XP_016231186.1 ESPI|XP_016232091.1 ESPI|XP_016236772.1 ESPI|XP_016238648.1 ESP…
Cluster624: ANIG|XP_003188716.1 CALB|XP_712515.1 CGLA|XP_446948.1 ECAL|JCM_6030_transcript_v001_02884-R1 ECAL|JCM_6030_transcript_v001_04185-R1 ECAL|JCM_6030_transcript_v001_10768-R1 EGOS|NP_985457.1 EMES|XP_016220073.1 EMES|XP_016225685.1 ESPI|XP_016233209.1 ESPI|XP_016234314.1 ETRE|rna-Etr04316.1 ETRE|rna-Etr07960.7 LBIC|XP_001874066.1 LBIC|XP_001874112.1 PRAM|KAH7474208.1 PSOJ|XP_009529127.1 S…
Cluster625: ANIG|XP_001390358.2 ANIG|XP_001391712.2 CALB|XP_711965.2 CGLA|XP_446209.1 CGLA|XP_446730.1 ECAL|JCM_6030_transcript_v001_06040-R1 ECAL|JCM_6030_transcript_v001_08337-R1 EGOS|NP_986561.3 EMES|XP_016219775.1 EMES|XP_016228114.1 ESPI|XP_016231709.1 ESPI|XP_016236580.1 ETRE|rna-Etr00193.1 ETRE|rna-Etr03224.1 LBIC|XP_001876380.1 LBIC|XP_001879758.1 LBIC|XP_001886609.1 SCER|NP_010486.3 SCER…
Cluster626: ANIG|XP_001399080.1 ANIG|XP_003188718.1 CALB|XP_721512.1 CGLA|XP_449048.1 CGLA|XP_449292.1 ECAL|JCM_6030_transcript_v001_08553-R1 EGOS|NP_986773.1 EMES|XP_016225852.1 EMES|XP_016228362.1 ESPI|XP_016231386.1 ESPI|XP_016232574.1 ETRE|rna-Etr02862.1 ETRE|rna-Etr03266.1 LBIC|XP_001876996.1 PRAM|KAH7485568.1 PSOJ|XP_009518642.1 SCER|NP_010384.3 SCER|NP_011104.3 SIND|CAG7848556.1 SMIK|XP_05…
Cluster627: ANIG|XP_001391909.1 CALB|XP_714614.1 CGLA|XP_448349.1 ECAL|JCM_6030_transcript_v001_00693-R1 ECAL|JCM_6030_transcript_v001_00983-R1 ECAL|JCM_6030_transcript_v001_12495-R1 EGOS|NP_984573.2 EMES|XP_016222661.1 EMES|XP_016228931.1 ESPI|XP_016230526.1 ESPI|XP_016239482.1 ETRE|rna-Etr03182.1 ETRE|rna-Etr06258.1 ETRE|rna-Etr07706.1 LBIC|XP_001874302.1 PRAM|KAH7460316.1 PSOJ|XP_009516756.1 S…
Cluster628: ANIG|XP_001392096.2 CALB|XP_715759.2 CALB|XP_717349.2 CGLA|XP_446127.1 CGLA|XP_447955.1 ECAL|JCM_6030_transcript_v001_13696-R1 EGOS|NP_982433.1 EGOS|NP_985601.2 EMES|XP_016224167.1 ESPI|XP_016233836.1 ETRE|rna-Etr01857.1 LBIC|XP_001874204.1 LBIC|XP_001875016.1 PRAM|KAH7470482.1 PRAM|KAH7491607.1 PSOJ|XP_009520286.1 PSOJ|XP_009530731.1 PSOJ|XP_009538273.1 SCER|NP_014251.1 SCER|NP_01515…
Cluster629: ANIG|XP_001398012.2 CALB|XP_019330605.1 CGLA|XP_445797.1 CGLA|XP_448217.1 ECAL|JCM_6030_transcript_v001_13604-R1 EGOS|NP_983400.1 EMES|XP_016224243.1 ESPI|XP_016238935.1 ETRE|rna-Etr01785.1 LBIC|XP_001874054.1 LBIC|XP_001879839.1 LBIC|XP_001879840.1 LBIC|XP_001879841.1 LBIC|XP_001887363.1 PRAM|KAH7463202.1 PRAM|KAH7492656.1 PRAM|KAH7492657.1 PSOJ|XP_009520700.1 SCER|NP_014639.1 SIND|C…
Cluster630: ANIG|XP_001390926.2 ANIG|XP_001398015.1 CALB|XP_712811.1 CALB|XP_722209.1 CGLA|XP_447312.1 CGLA|XP_448824.1 ECAL|JCM_6030_transcript_v001_07200-R1 ECAL|JCM_6030_transcript_v001_11631-R1 EGOS|NP_985914.1 EMES|XP_016221492.1 EMES|XP_016223298.1 ESPI|XP_016240479.1 ESPI|XP_016241500.1 ETRE|rna-Etr01562.1 ETRE|rna-Etr10414.1 LBIC|XP_001880208.1 PRAM|KAH7477166.1 PSOJ|XP_009519574.1 SCER|N…
Cluster631: ANIG|XP_001401926.1 CALB|XP_019330638.1 CALB|XP_714389.1 CGLA|XP_445089.1 CGLA|XP_448802.1 ECAL|JCM_6030_transcript_v001_05173-R1 EGOS|NP_984503.1 EGOS|NP_986519.1 EMES|XP_016229732.1 ESPI|XP_016235935.1 LBIC|XP_001886531.1 PRAM|KAH7474295.1 PRAM|KAH7474296.1 PRAM|KAH7474298.1 PSOJ|XP_009518711.1 PSOJ|XP_009529259.1 PSOJ|XP_009529260.1 PSOJ|XP_009529261.1 SCER|NP_009347.1 SCER|NP_0132…
Cluster632: ANIG|XP_001392967.1 ANIG|XP_001401971.2 CALB|XP_717143.2 CGLA|XP_446831.1 CGLA|XP_448691.1 ECAL|JCM_6030_transcript_v001_02880-R1 ECAL|JCM_6030_transcript_v001_07642-R1 EGOS|NP_985389.2 EMES|XP_016226521.1 EMES|XP_016229374.1 ESPI|XP_016230671.1 ESPI|XP_016234182.1 ETRE|rna-Etr04227.1 ETRE|rna-Etr12209.1 LBIC|XP_001877732.1 PRAM|KAH7476163.1 PSOJ|XP_009523781.1 SCER|NP_013917.1 SCER|N…
Cluster633: ANIG|XP_001390986.2 CALB|XP_019331048.1 CALB|XP_721421.1 CGLA|XP_447553.1 CGLA|XP_449874.1 ECAL|JCM_6030_transcript_v001_08491-R1 EGOS|NP_984493.1 EGOS|NP_986898.1 EMES|XP_016227695.1 ESPI|XP_016231252.1 LBIC|XP_001874750.1 LBIC|XP_001879773.1 PRAM|KAH7461951.1 PRAM|KAH7489204.1 PRAM|KAH7491076.1 PSOJ|XP_009525725.1 SCER|NP_009353.1 SCER|NP_011295.1 SIND|CAG7851073.1 SMIK|XP_056080184…
Cluster634: ANIG|XP_001399056.2 CALB|XP_714706.1 CALB|XP_716062.2 CGLA|XP_446629.1 CGLA|XP_447964.1 CGLA|XP_448325.1 ECAL|JCM_6030_transcript_v001_04029-R1 EGOS|NP_984043.1 EGOS|NP_985587.1 EMES|XP_016220257.1 ESPI|XP_016238818.1 ETRE|rna-Etr08013.1 LBIC|XP_001874936.1 SCER|NP_011049.2 SCER|NP_012003.1 SCER|NP_014245.1 SIND|CAG7846021.1 SIND|CAG7852857.1 SMIK|XP_056079080.1 SMIK|XP_056081709.1 SM…
Cluster635: CALB|XP_714437.2 CALB|XP_723493.1 CGLA|XP_446892.1 CGLA|XP_447227.1 ECAL|JCM_6030_transcript_v001_05280-R1 EGOS|NP_984875.1 EGOS|NP_985140.1 EMES|XP_016221638.1 ESPI|XP_016239933.1 ESPI|XP_016240641.1 ETRE|rna-Etr10677.1 LBIC|XP_001873402.1 PRAM|KAH7482039.1 PSOJ|XP_009527256.1 PSOJ|XP_009536871.1 SCER|NP_009565.1 SCER|NP_013994.1 SIND|CAG7854190.1 SIND|CAG7854191.1 SMIK|XP_056078855.…
Cluster636: LBIC|XP_001873756.1 LBIC|XP_001876040.1 LBIC|XP_001877172.1 LBIC|XP_001877657.1 LBIC|XP_001877977.1 LBIC|XP_001878492.1 LBIC|XP_001879080.1 LBIC|XP_001881754.1 LBIC|XP_001881808.1 LBIC|XP_001881898.1 LBIC|XP_001882123.1 LBIC|XP_001882772.1 LBIC|XP_001882775.1 LBIC|XP_001884933.1 LBIC|XP_001886914.1 LBIC|XP_001887168.1 LBIC|XP_001887248.1 LBIC|XP_001889235.1 LBIC|XP_001889240.1 LBIC|XP…
Cluster637: LBIC|XP_001873593.1 LBIC|XP_001873718.1 LBIC|XP_001874416.1 LBIC|XP_001875562.1 LBIC|XP_001876412.1 LBIC|XP_001876730.1 LBIC|XP_001879008.1 LBIC|XP_001879693.1 LBIC|XP_001881294.1 LBIC|XP_001882249.1 LBIC|XP_001882288.1 LBIC|XP_001882459.1 LBIC|XP_001882483.1 LBIC|XP_001884036.1 LBIC|XP_001884192.1 LBIC|XP_001884698.1 LBIC|XP_001885040.1 LBIC|XP_001885663.1 LBIC|XP_001887256.1 LBIC|XP…
Cluster638: LBIC|XP_001875093.1 LBIC|XP_001875507.1 LBIC|XP_001875956.1 LBIC|XP_001876870.1 LBIC|XP_001876871.1 LBIC|XP_001877573.1 LBIC|XP_001879876.1 LBIC|XP_001880283.1 LBIC|XP_001880299.1 LBIC|XP_001880520.1 LBIC|XP_001880532.1 LBIC|XP_001880533.1 LBIC|XP_001885014.1 LBIC|XP_001885015.1 LBIC|XP_001885481.1 LBIC|XP_001885814.1 LBIC|XP_001886426.1 LBIC|XP_001888148.1 LBIC|XP_001889799.1 LBIC|XP…
Cluster639: LBIC|XP_001874141.1 LBIC|XP_001874342.1 LBIC|XP_001874343.1 LBIC|XP_001879057.1 LBIC|XP_001879921.1 LBIC|XP_001880252.1 LBIC|XP_001881696.1 LBIC|XP_001881697.1 LBIC|XP_001881955.1 LBIC|XP_001881956.1 LBIC|XP_001881957.1 LBIC|XP_001882471.1 LBIC|XP_001883472.1 LBIC|XP_001883622.1 LBIC|XP_001883630.1 LBIC|XP_001884241.1 LBIC|XP_001884581.1 LBIC|XP_001886596.1 LBIC|XP_001886744.1 LBIC|XP…
Cluster640: LBIC|XP_001874372.1 LBIC|XP_001875760.1 LBIC|XP_001875879.1 LBIC|XP_001876327.1 LBIC|XP_001879210.1 LBIC|XP_001879240.1 LBIC|XP_001879721.1 LBIC|XP_001879725.1 LBIC|XP_001881518.1 LBIC|XP_001885303.1 LBIC|XP_001885338.1 LBIC|XP_001885370.1 LBIC|XP_001885718.1 LBIC|XP_001885719.1 LBIC|XP_001885720.1 LBIC|XP_001886545.1 LBIC|XP_001887989.1 LBIC|XP_001889633.1 LBIC|XP_001889634.1 LBIC|XP…
Cluster641: LBIC|XP_001877650.1 LBIC|XP_001879032.1 LBIC|XP_001882831.1 LBIC|XP_001883402.1 LBIC|XP_001884914.1 LBIC|XP_001885445.1 LBIC|XP_001885495.1 LBIC|XP_001885496.1 LBIC|XP_001885497.1 LBIC|XP_001885611.1 LBIC|XP_001885638.1 LBIC|XP_001885639.1 LBIC|XP_001886637.1 LBIC|XP_001887958.1 LBIC|XP_001887959.1 LBIC|XP_001888556.1 LBIC|XP_001888580.1 LBIC|XP_001888671.1 LBIC|XP_001889643.1 LBIC|XP…
Cluster642: LBIC|XP_001875987.1 LBIC|XP_001876006.1 LBIC|XP_001877067.1 LBIC|XP_001877168.1 LBIC|XP_001879827.1 LBIC|XP_001879828.1 LBIC|XP_001880539.1 LBIC|XP_001884898.1 LBIC|XP_001885392.1 LBIC|XP_001885403.1 LBIC|XP_001885413.1 LBIC|XP_001885479.1 LBIC|XP_001887193.1 LBIC|XP_001888221.1 LBIC|XP_001888222.1 LBIC|XP_001888551.1 LBIC|XP_001888552.1 LBIC|XP_001889259.1 LBIC|XP_001889293.1 LBIC|XP…
Cluster643: PRAM|KAH7465891.1 PRAM|KAH7465892.1 PRAM|KAH7474104.1 PSOJ|XP_009514440.1 PSOJ|XP_009514441.1 PSOJ|XP_009516476.1 PSOJ|XP_009516477.1 PSOJ|XP_009516478.1 PSOJ|XP_009516485.1 PSOJ|XP_009516486.1 PSOJ|XP_009516487.1 PSOJ|XP_009516488.1 PSOJ|XP_009516489.1 PSOJ|XP_009516494.1 PSOJ|XP_009516495.1 PSOJ|XP_009516496.1 PSOJ|XP_009516497.1 PSOJ|XP_009516498.1 PSOJ|XP_009516499.1 PSOJ|XP_00951…
Cluster644: PRAM|KAH7468917.1 PSOJ|XP_009515061.1 PSOJ|XP_009515961.1 PSOJ|XP_009516367.1 PSOJ|XP_009517633.1 PSOJ|XP_009518188.1 PSOJ|XP_009519148.1 PSOJ|XP_009520939.1 PSOJ|XP_009520940.1 PSOJ|XP_009520941.1 PSOJ|XP_009522525.1 PSOJ|XP_009528108.1 PSOJ|XP_009529720.1 PSOJ|XP_009530551.1 PSOJ|XP_009531164.1 PSOJ|XP_009531910.1 PSOJ|XP_009531988.1 PSOJ|XP_009532861.1 PSOJ|XP_009533371.1 PSOJ|XP_0…
Cluster645: PSOJ|XP_009528711.1 PSOJ|XP_009528712.1 PSOJ|XP_009528713.1 PSOJ|XP_009528714.1 PSOJ|XP_009530987.1 PSOJ|XP_009530989.1 PSOJ|XP_009530990.1 PSOJ|XP_009530991.1 PSOJ|XP_009530993.1 PSOJ|XP_009530994.1 PSOJ|XP_009530995.1 PSOJ|XP_009530996.1 PSOJ|XP_009530997.1 PSOJ|XP_009530998.1 PSOJ|XP_009530999.1 PSOJ|XP_009531000.1 PSOJ|XP_009531001.1 PSOJ|XP_009531002.1 PSOJ|XP_009531005.1 PSOJ|XP…
Cluster646: SIND|CAG7846136.1 SIND|CAG7850079.1 SIND|CAG7850080.1 SIND|CAG7850106.1 SIND|CAG7850107.1 SIND|CAG7850114.1 SIND|CAG7850127.1 SIND|CAG7850128.1 SIND|CAG7850129.1 SIND|CAG7851128.1 SIND|CAG7851129.1 SIND|CAG7851413.1 SIND|CAG7852807.1 SIND|CAG7853215.1 SIND|CAG7853216.1 SIND|CAG7853219.1 SIND|CAG7853221.1 SIND|CAG7853222.1 SIND|CAG7853239.1 SIND|CAG7853240.1 SIND|CAG7853244.1 SIND|CAG7…
Cluster647: ANIG|XP_001388532.1 ANIG|XP_001388700.1 ANIG|XP_001389196.2 ANIG|XP_001390458.2 ANIG|XP_001390477.2 ANIG|XP_001391632.1 ANIG|XP_001394011.2 ANIG|XP_001394776.1 ANIG|XP_001395360.1 ANIG|XP_001397224.1 ANIG|XP_001397438.1 ANIG|XP_001397938.2 ANIG|XP_001398151.1 ANIG|XP_001398524.1 ANIG|XP_001399219.1 ANIG|XP_001401207.2 ANIG|XP_001402308.1 ANIG|XP_003188774.1 ECAL|JCM_6030_transcript_v0…
Cluster648: ANIG|XP_001389137.2 ANIG|XP_001391148.2 ANIG|XP_001393499.2 ANIG|XP_001394504.2 ANIG|XP_001395288.2 ANIG|XP_001397441.1 ECAL|JCM_6030_transcript_v001_05556-R1 ECAL|JCM_6030_transcript_v001_06483-R1 ECAL|JCM_6030_transcript_v001_10002-R1 ESPI|XP_016230928.1 ESPI|XP_016233871.1 ESPI|XP_016236331.1 ESPI|XP_016236996.1 ESPI|XP_016241091.1 ETRE|rna-Etr04807.1 ETRE|rna-Etr07484.1 ETRE|rna-E…
Cluster649: ANIG|XP_001393781.1 CALB|XP_713258.2 CALB|XP_722629.1 CGLA|XP_445252.1 ECAL|JCM_6030_transcript_v001_08346-R1 ECAL|JCM_6030_transcript_v001_09184-R1 EGOS|NP_985514.2 EMES|XP_016225961.1 EMES|XP_016227918.1 ESPI|XP_016231700.1 ESPI|XP_016237956.1 ETRE|rna-Etr03036.1 ETRE|rna-Etr03936.1 LBIC|XP_001878308.1 PRAM|KAH7467460.1 PRAM|KAH7477306.1 PSOJ|XP_009519768.1 PSOJ|XP_009527867.1 SCER|…
Cluster650: ANIG|XP_001390931.1 ANIG|XP_001393923.1 CALB|XP_716463.1 CGLA|XP_449677.1 ECAL|JCM_6030_transcript_v001_08176-R1 ECAL|JCM_6030_transcript_v001_13054-R1 EGOS|NP_983005.1 EMES|XP_016223806.1 EMES|XP_016226586.1 ESPI|XP_016238258.1 ESPI|XP_016239678.1 ETRE|rna-Etr05192.1 ETRE|rna-Etr12026.1 LBIC|XP_001879786.1 LBIC|XP_001880037.1 PRAM|KAH7484810.1 PSOJ|XP_009526887.1 SCER|NP_013735.1 SIN…
Cluster651: ANIG|XP_001393966.2 ANIG|XP_001399038.1 CALB|XP_714538.1 CALB|XP_716611.1 CGLA|XP_447583.1 CGLA|XP_449068.1 ECAL|JCM_6030_transcript_v001_00447-R1 ECAL|JCM_6030_transcript_v001_04044-R1 EGOS|NP_986152.1 EMES|XP_016220249.1 EMES|XP_016222725.1 ESPI|XP_016237553.1 ESPI|XP_016238793.1 ETRE|rna-Etr08006.1 ETRE|rna-Etr11308.1 LBIC|XP_001874892.1 SCER|NP_009705.1 SCER|NP_014549.1 SIND|CAG78…
Cluster652: ANIG|XP_001394629.2 ANIG|XP_001395508.2 ANIG|XP_001398607.2 ANIG|XP_001400755.2 ANIG|XP_003188561.1 CALB|XP_720980.1 CALB|XP_720981.2 CALB|XP_722567.1 ECAL|JCM_6030_transcript_v001_03326-R1 ECAL|JCM_6030_transcript_v001_03943-R1 ECAL|JCM_6030_transcript_v001_11577-R1 ECAL|JCM_6030_transcript_v001_11600-R1 EMES|XP_016224806.1 ESPI|XP_016239360.1 ETRE|rna-Etr03484.1 ETRE|rna-Etr05381.1 …
Cluster653: ANIG|XP_001388572.2 ANIG|XP_001390845.1 ANIG|XP_001394616.1 ANIG|XP_001400244.1 ANIG|XP_001400806.2 ECAL|JCM_6030_transcript_v001_05267-R1 ECAL|JCM_6030_transcript_v001_05268-R1 EMES|XP_016225785.1 ESPI|XP_016235359.1 ETRE|rna-Etr00217.1 ETRE|rna-Etr00566.1 ETRE|rna-Etr03294.1 ETRE|rna-Etr06031.1 ETRE|rna-Etr08614.1 ETRE|rna-Etr09651.1 LBIC|XP_001881346.1 SIND|CAG7849718.1 SIND|CAG785…
Cluster654: ANIG|XP_001390785.1 ANIG|XP_001391878.1 ANIG|XP_001399607.2 ANIG|XP_001400841.2 ECAL|JCM_6030_transcript_v001_03965-R1 ECAL|JCM_6030_transcript_v001_05248-R1 ECAL|JCM_6030_transcript_v001_07608-R1 ESPI|XP_016231643.1 ESPI|XP_016232715.1 ESPI|XP_016233115.1 ESPI|XP_016237037.1 ETRE|rna-Etr01928.1 ETRE|rna-Etr02777.1 ETRE|rna-Etr10695.1 ETRE|rna-Etr12178.1 LBIC|XP_001874589.1 PRAM|KAH74…
Cluster655: ANIG|XP_001396896.2 ANIG|XP_001401241.1 CALB|XP_713761.2 ECAL|JCM_6030_transcript_v001_03155-R1 ECAL|JCM_6030_transcript_v001_11714-R1 EMES|XP_016223335.1 EMES|XP_016225056.1 ESPI|XP_016232236.1 ESPI|XP_016241114.1 ETRE|rna-Etr01109.1 ETRE|rna-Etr08478.1 LBIC|XP_001884395.1 PRAM|KAH7474856.1 PRAM|KAH7488275.1 PRAM|KAH7492036.1 PSOJ|XP_009515777.1 PSOJ|XP_009517662.1 PSOJ|XP_009521610.…
Cluster656: ANIG|XP_001390390.2 ANIG|XP_001401266.2 CALB|XP_716634.1 CGLA|XP_447315.1 CGLA|XP_448828.1 ECAL|JCM_6030_transcript_v001_03180-R1 ECAL|JCM_6030_transcript_v001_11046-R1 EGOS|NP_985908.2 EMES|XP_016224852.1 EMES|XP_016229281.1 ESPI|XP_016234164.1 ESPI|XP_016241659.1 PRAM|KAH7488637.1 PSOJ|XP_009517150.1 SCER|NP_010873.1 SCER|NP_012583.1 SIND|CAG7853993.1 SMIK|XP_056077572.1 SMIK|XP_056…
Cluster657: ANIG|XP_001391577.1 ANIG|XP_001394720.2 ANIG|XP_001395756.2 ANIG|XP_001401337.1 CALB|XP_716632.1 CALB|XP_716752.2 CGLA|XP_444841.1 CGLA|XP_445987.1 ECAL|JCM_6030_transcript_v001_00536-R1 EGOS|NP_985982.1 EGOS|NP_986012.1 EMES|XP_016220379.1 EMES|XP_016222332.1 ESPI|XP_016237154.1 ETRE|rna-Etr05567.1 ETRE|rna-Etr06486.1 ETRE|rna-Etr06896.1 SCER|NP_011477.1 SCER|NP_012609.3 SMIK|XP_0560…
Cluster658: ANIG|XP_001388583.1 ANIG|XP_001389285.1 ANIG|XP_001389531.2 ANIG|XP_001391320.2 ANIG|XP_001392733.2 ANIG|XP_001394722.2 ANIG|XP_001396964.2 ANIG|XP_001398768.2 ANIG|XP_001399212.1 ANIG|XP_001399931.2 ANIG|XP_001401810.2 ANIG|XP_001402413.2 ECAL|JCM_6030_transcript_v001_01751-R1 ECAL|JCM_6030_transcript_v001_06499-R1 ECAL|JCM_6030_transcript_v001_11108-R1 ESPI|XP_016235337.1 ETRE|rna-E…
Cluster659: ANIG|XP_001388592.1 ANIG|XP_001391588.2 ANIG|XP_001401648.1 CALB|XP_713331.1 CGLA|XP_447608.1 ECAL|JCM_6030_transcript_v001_03264-R1 ECAL|JCM_6030_transcript_v001_05668-R1 ECAL|JCM_6030_transcript_v001_13331-R1 EGOS|NP_983116.1 EMES|XP_016220208.1 EMES|XP_016220896.1 EMES|XP_016221790.1 ESPI|XP_016236170.1 ESPI|XP_016241030.1 ETRE|rna-Etr12251.1 LBIC|XP_001878239.1 PRAM|KAH7463777.1 P…
Cluster660: ANIG|XP_001388787.1 ANIG|XP_001397209.1 CALB|XP_710845.1 CGLA|XP_445969.1 ECAL|JCM_6030_transcript_v001_05214-R1 ECAL|JCM_6030_transcript_v001_08709-R1 EGOS|NP_983457.1 EMES|XP_016220821.1 EMES|XP_016228440.1 ESPI|XP_016231587.1 ESPI|XP_016235595.1 ETRE|rna-Etr00223.1 ETRE|rna-Etr02906.1 LBIC|XP_001874732.1 PRAM|KAH7485563.1 PRAM|KAH7485569.1 PRAM|KAH7492015.1 PSOJ|XP_009518646.1 PSOJ…
Cluster661: ANIG|XP_001388986.1 ANIG|XP_001391678.1 CALB|XP_713240.1 CGLA|XP_445690.1 ECAL|JCM_6030_transcript_v001_04507-R1 ECAL|JCM_6030_transcript_v001_13979-R1 EGOS|NP_984057.1 EMES|XP_016220000.1 EMES|XP_016221827.1 ESPI|XP_016233011.1 ESPI|XP_016233187.1 ESPI|XP_016240407.1 ETRE|rna-Etr07027.1 ETRE|rna-Etr09718.1 ETRE|rna-Etr10155.1 LBIC|XP_001873217.1 PRAM|KAH7491956.1 PSOJ|XP_009521699.1 …
Cluster662: ANIG|XP_001389119.2 ANIG|XP_001391679.1 ANIG|XP_001399938.1 CALB|XP_715883.1 CALB|XP_720555.2 CGLA|XP_446445.1 ECAL|JCM_6030_transcript_v001_10952-R1 EGOS|NP_986963.2 EMES|XP_016222914.1 EMES|XP_016229154.1 ESPI|XP_016234965.1 ESPI|XP_016236853.1 ETRE|rna-Etr11288.1 PRAM|KAH7462061.1 PRAM|KAH7462535.1 PSOJ|XP_009513923.1 PSOJ|XP_009532364.1 SCER|NP_012996.1 SIND|CAG7849712.1 SMIK|XP_0…
Cluster663: ANIG|XP_001389236.1 CALB|XP_720634.1 CGLA|XP_449719.1 ECAL|JCM_6030_transcript_v001_12566-R1 EGOS|NP_983488.2 EMES|XP_016227631.1 ESPI|XP_016235248.1 ETRE|rna-Etr07683.1 LBIC|XP_001875106.1 PRAM|KAH7468906.1 PRAM|KAH7476767.1 PRAM|KAH7479036.1 PRAM|KAH7484568.1 PRAM|KAH7484570.1 PSOJ|XP_009515407.1 PSOJ|XP_009519008.1 PSOJ|XP_009526521.1 PSOJ|XP_009526523.1 PSOJ|XP_009531906.1 SCER|NP…
Cluster664: ANIG|XP_001389749.2 CALB|XP_710923.1 CALB|XP_710924.2 CALB|XP_710925.1 CALB|XP_714291.1 CALB|XP_714292.2 CGLA|XP_445147.1 ECAL|JCM_6030_transcript_v001_10685-R1 ECAL|JCM_6030_transcript_v001_12704-R1 EGOS|NP_983282.1 EMES|XP_016225761.1 EMES|XP_016227448.1 ESPI|XP_016230035.1 ESPI|XP_016237990.1 ESPI|XP_016238641.1 ESPI|XP_016239036.1 ETRE|rna-Etr01458.1 ETRE|rna-Etr08067.1 LBIC|XP_00…
Cluster665: ANIG|XP_001396146.1 ANIG|XP_001396914.2 ANIG|XP_001402195.2 CALB|XP_712742.1 CGLA|XP_447864.1 ECAL|JCM_6030_transcript_v001_04661-R1 EGOS|NP_983542.1 EMES|XP_016225780.1 ESPI|XP_016237675.1 ETRE|rna-Etr03055.1 LBIC|XP_001875017.1 LBIC|XP_001886791.1 PRAM|KAH7470558.1 PRAM|KAH7479946.1 PRAM|KAH7481922.1 PSOJ|XP_009515128.1 PSOJ|XP_009520151.1 PSOJ|XP_009520152.1 PSOJ|XP_009539666.1 SCE…
Cluster666: ANIG|XP_001391424.2 ANIG|XP_001396336.2 ANIG|XP_001397169.1 ANIG|XP_001399611.2 CALB|XP_723137.1 CGLA|XP_445415.1 ECAL|JCM_6030_transcript_v001_01573-R1 ECAL|JCM_6030_transcript_v001_04480-R1 ECAL|JCM_6030_transcript_v001_10500-R1 ECAL|JCM_6030_transcript_v001_11392-R1 ECAL|JCM_6030_transcript_v001_12563-R1 EGOS|NP_982758.1 EGOS|NP_982759.1 EMES|XP_016223716.1 EMES|XP_016225523.1 ESPI…
Cluster667: ANIG|XP_001392136.1 ANIG|XP_001395495.1 ANIG|XP_001396973.1 ANIG|XP_001397416.1 CALB|XP_711539.2 ECAL|JCM_6030_transcript_v001_00039-R1 ECAL|JCM_6030_transcript_v001_02813-R1 ECAL|JCM_6030_transcript_v001_03353-R1 ECAL|JCM_6030_transcript_v001_10146-R1 ECAL|JCM_6030_transcript_v001_11617-R1 ECAL|JCM_6030_transcript_v001_13321-R1 ECAL|JCM_6030_transcript_v001_13506-R1 EMES|XP_016225077…
Cluster668: ANIG|XP_001396859.1 ANIG|XP_001398976.2 CALB|XP_715182.1 CALB|XP_720623.2 CGLA|XP_448605.1 ECAL|JCM_6030_transcript_v001_07042-R1 ECAL|JCM_6030_transcript_v001_07351-R1 EGOS|NP_984120.1 EGOS|NP_984826.2 EMES|XP_016221097.1 EMES|XP_016226757.1 ESPI|XP_016230798.1 ESPI|XP_016239737.1 ETRE|rna-Etr10907.1 ETRE|rna-Etr11566.1 LBIC|XP_001878845.1 LBIC|XP_001880631.1 PRAM|KAH7463088.1 PSOJ|X…
Cluster669: ANIG|XP_001399259.2 CALB|XP_714271.2 CGLA|XP_445628.1 ECAL|JCM_6030_transcript_v001_12436-R1 EGOS|NP_986919.1 EMES|XP_016227356.1 ESPI|XP_016239456.1 ETRE|rna-Etr07912.3 PRAM|KAH7465740.1 PRAM|KAH7474773.1 PRAM|KAH7479596.1 PRAM|KAH7488864.1 PSOJ|XP_009516087.1 PSOJ|XP_009516772.1 PSOJ|XP_009525634.1 PSOJ|XP_009529887.1 PSOJ|XP_009530442.1 PSOJ|XP_009535915.1 SCER|NP_015467.1 SIND|CAG…
Cluster670: ANIG|XP_001399893.1 ANIG|XP_001400408.1 CALB|XP_715528.1 CALB|XP_715875.1 CGLA|XP_447749.1 ECAL|JCM_6030_transcript_v001_09676-R1 ECAL|JCM_6030_transcript_v001_10274-R1 EGOS|NP_983455.2 EMES|XP_016227079.1 ESPI|XP_016238496.1 ESPI|XP_016240654.1 ETRE|rna-Etr01509.1 ETRE|rna-Etr04947.1 LBIC|XP_001875882.1 LBIC|XP_001879081.1 PRAM|KAH7472322.1 PSOJ|XP_009532904.1 SCER|NP_012490.1 SCER|N…
Cluster671: ANIG|XP_001393201.2 ANIG|XP_001399919.1 CALB|XP_710703.2 CGLA|XP_446079.1 CGLA|XP_446747.1 ECAL|JCM_6030_transcript_v001_06171-R1 ECAL|JCM_6030_transcript_v001_06477-R1 ECAL|JCM_6030_transcript_v001_11406-R1 EGOS|NP_985226.2 EMES|XP_016219658.1 ESPI|XP_016232558.1 ESPI|XP_016236212.1 ETRE|rna-Etr00357.1 ETRE|rna-Etr01480.1 ETRE|rna-Etr02190.2 ETRE|rna-Etr02258.1 SCER|NP_012136.1 SCER|…
Cluster672: ANIG|XP_001391356.2 CALB|XP_711315.2 CALB|XP_722234.1 CGLA|XP_446739.1 CGLA|XP_448141.1 CGLA|XP_448915.1 CGLA|XP_449011.1 ECAL|JCM_6030_transcript_v001_11034-R1 EGOS|NP_984418.1 EGOS|NP_985228.2 EMES|XP_016229273.1 ESPI|XP_016234156.1 ETRE|rna-Etr04731.1 SCER|NP_012143.2 SCER|NP_012419.1 SCER|NP_012968.4 SCER|NP_014333.1 SMIK|XP_056077432.1 SMIK|XP_056077917.1 SMIK|XP_056079159.1 SMIK…
Cluster673: ANIG|XP_001391392.1 CALB|XP_718179.2 CGLA|XP_446503.1 ECAL|JCM_6030_transcript_v001_09561-R1 EGOS|NP_982630.2 EMES|XP_016221313.1 ESPI|XP_016240282.1 ETRE|rna-Etr09941.1 LBIC|XP_001885746.1 LBIC|XP_001885819.1 LBIC|XP_001885820.1 LBIC|XP_001890174.1 LBIC|XP_001890177.1 LBIC|XP_001890235.1 LBIC|XP_001890236.1 LBIC|XP_001890347.1 LBIC|XP_001890657.1 PRAM|KAH7479232.1 PSOJ|XP_009515610.1…
Cluster674: ANIG|XP_001391452.1 CALB|XP_710561.2 CALB|XP_721024.2 CGLA|XP_446521.1 CGLA|XP_446994.1 CGLA|XP_449635.1 ECAL|JCM_6030_transcript_v001_00697-R1 EGOS|NP_983891.1 EGOS|NP_986382.2 EMES|XP_016222667.1 ESPI|XP_016237134.1 ETRE|rna-Etr06254.1 LBIC|XP_001874579.1 PRAM|KAH7472506.1 PSOJ|XP_009538042.1 SCER|NP_009464.2 SCER|NP_011044.1 SCER|NP_012178.1 SIND|CAG7847011.1 SMIK|XP_056080279.1 SM…
Cluster675: ANIG|XP_001391468.2 CALB|XP_718848.2 CGLA|XP_449130.1 ECAL|JCM_6030_transcript_v001_01182-R1 EGOS|NP_986167.2 EMES|XP_016222878.1 ESPI|XP_016240838.1 ETRE|rna-Etr11231.1 LBIC|XP_001879255.1 PRAM|KAH7468543.1 PRAM|KAH7474803.1 PRAM|KAH7476734.1 PRAM|KAH7484634.1 PRAM|KAH7484674.1 PSOJ|XP_009518975.1 PSOJ|XP_009526638.1 PSOJ|XP_009526719.1 PSOJ|XP_009529916.1 PSOJ|XP_009533639.1 SCER|NP…
Cluster676: ANIG|XP_001392118.1 CALB|XP_714901.2 CALB|XP_718073.2 CGLA|XP_445328.1 CGLA|XP_445521.1 CGLA|XP_445706.1 ECAL|JCM_6030_transcript_v001_11435-R1 EGOS|NP_983904.2 EGOS|NP_984267.1 EMES|XP_016224417.1 ESPI|XP_016238511.1 LBIC|XP_001878652.1 PRAM|KAH7484774.1 PSOJ|XP_009526844.1 SCER|NP_010018.1 SCER|NP_014076.1 SCER|NP_014446.3 SIND|CAG7852155.1 SMIK|XP_056078928.1 SMIK|XP_056079266.1 SM…
Cluster677: ANIG|XP_001397328.1 ANIG|XP_001397885.1 ANIG|XP_001401937.1 CALB|XP_723576.1 CGLA|XP_447217.1 ECAL|JCM_6030_transcript_v001_01613-R1 ECAL|JCM_6030_transcript_v001_02557-R1 EGOS|NP_984112.1 EMES|XP_016229497.1 ESPI|XP_016229986.1 ESPI|XP_016233480.1 ETRE|rna-Etr00715.1 ETRE|rna-Etr08709.1 ETRE|rna-Etr09434.1 ETRE|rna-Etr11942.1 LBIC|XP_001877755.1 PRAM|KAH7468539.1 PRAM|KAH7468540.1 PS…
Cluster678: ANIG|XP_001389988.2 ANIG|XP_001390105.2 ANIG|XP_001391030.2 ANIG|XP_001392584.2 ANIG|XP_001392731.1 ANIG|XP_001393187.2 ANIG|XP_001397340.2 ANIG|XP_001401830.2 CALB|XP_711426.1 CGLA|XP_447025.1 ECAL|JCM_6030_transcript_v001_05741-R1 ECAL|JCM_6030_transcript_v001_13754-R1 EGOS|NP_984623.1 EMES|XP_016219600.1 ESPI|XP_016233654.1 ETRE|rna-Etr01922.1 ETRE|rna-Etr08202.1 LBIC|XP_001889705.…
Cluster679: ANIG|XP_001397536.2 ECAL|JCM_6030_transcript_v001_00980-R1 ECAL|JCM_6030_transcript_v001_01889-R1 ECAL|JCM_6030_transcript_v001_02026-R1 ECAL|JCM_6030_transcript_v001_02259-R1 ECAL|JCM_6030_transcript_v001_03455-R1 ECAL|JCM_6030_transcript_v001_03796-R1 ECAL|JCM_6030_transcript_v001_05894-R1 ECAL|JCM_6030_transcript_v001_07512-R1 ECAL|JCM_6030_transcript_v001_09156-R1 ECAL|JCM_6030_tr…
Cluster680: ANIG|XP_001397801.1 CALB|XP_019331105.1 CALB|XP_723140.1 CGLA|XP_444905.1 ECAL|JCM_6030_transcript_v001_14002-R1 EGOS|NP_984518.1 EGOS|NP_985692.1 EMES|XP_016221856.1 ESPI|XP_016237166.1 ETRE|rna-Etr10186.1 LBIC|XP_001875232.1 PRAM|KAH7474042.1 PRAM|KAH7491605.1 PSOJ|XP_009514336.1 PSOJ|XP_009530729.1 SCER|NP_010670.3 SCER|NP_014603.1 SIND|CAG7847198.1 SMIK|XP_056079406.1 SMIK|XP_0560…
Cluster681: ANIG|XP_001398079.2 CALB|XP_719190.1 CGLA|XP_444994.1 ECAL|JCM_6030_transcript_v001_03139-R1 ECAL|JCM_6030_transcript_v001_05850-R1 ECAL|JCM_6030_transcript_v001_09754-R1 EGOS|NP_986278.2 EMES|XP_016221360.1 EMES|XP_016221667.1 EMES|XP_016225037.1 ESPI|XP_016240192.1 ESPI|XP_016241378.1 ETRE|rna-Etr10268.1 LBIC|XP_001877402.1 PRAM|KAH7479853.1 PSOJ|XP_009539466.1 SCER|NP_009880.2 SCER…
Cluster682: ANIG|XP_001390013.2 ANIG|XP_001399009.1 CALB|XP_713891.1 CALB|XP_723420.1 CGLA|XP_445485.1 CGLA|XP_448746.1 ECAL|JCM_6030_transcript_v001_08834-R1 EMES|XP_016228003.1 ESPI|XP_016235150.1 ETRE|rna-Etr03777.1 LBIC|XP_001877454.1 PRAM|KAH7474702.1 PRAM|KAH7481804.1 PRAM|KAH7491755.1 PSOJ|XP_009514896.1 PSOJ|XP_009529786.1 PSOJ|XP_009530494.1 SCER|NP_009662.3 SCER|NP_015383.1 SIND|CAG7850…
Cluster683: ANIG|XP_001390173.1 CALB|XP_720967.2 CGLA|XP_445091.1 ECAL|JCM_6030_transcript_v001_00435-R1 ECAL|JCM_6030_transcript_v001_09744-R1 EGOS|NP_982938.2 EMES|XP_016227113.1 ESPI|XP_016237453.1 ESPI|XP_016240570.1 ETRE|rna-Etr05283.1 ETRE|rna-Etr08692.1 LBIC|XP_001874639.1 LBIC|XP_001877470.1 PRAM|KAH7467358.1 PRAM|KAH7479700.1 PSOJ|XP_009524284.1 PSOJ|XP_009524286.1 PSOJ|XP_009534426.1 PS…
Cluster684: ANIG|XP_001390309.1 CALB|XP_721446.1 ECAL|JCM_6030_transcript_v001_00972-R1 ECAL|JCM_6030_transcript_v001_04673-R1 EGOS|NP_983069.2 EMES|XP_016223086.1 ESPI|XP_016240865.1 ETRE|rna-Etr06166.1 ETRE|rna-Etr08177.1 LBIC|XP_001878289.1 PRAM|KAH7474530.1 PRAM|KAH7474531.1 PSOJ|XP_009529561.1 SCER|NP_013814.1 SCER|NP_014066.1 SCER|NP_116596.1 SIND|CAG7853744.1 SMIK|XP_056078691.1 SMIK|XP_05…
Cluster685: ANIG|XP_001401930.2 CALB|XP_711988.1 CALB|XP_716982.2 CGLA|XP_445269.1 CGLA|XP_448929.1 ECAL|JCM_6030_transcript_v001_05191-R1 EGOS|NP_985636.2 EGOS|NP_985792.2 EMES|XP_016229620.1 ESPI|XP_016235428.1 ETRE|rna-Etr00635.1 LBIC|XP_001886028.1 PRAM|KAH7484638.1 PSOJ|XP_009526658.1 SCER|NP_011285.1 SCER|NP_012437.1 SCER|NP_012953.2 SCER|NP_116698.3 SIND|CAG7849506.1 SMIK|XP_056077447.1 SM…
Cluster686: ANIG|XP_001402067.1 CALB|XP_718280.1 CALB|XP_719161.2 CGLA|XP_444820.1 CGLA|XP_445704.1 ECAL|JCM_6030_transcript_v001_05520-R1 EGOS|NP_983425.2 EGOS|NP_986231.1 EMES|XP_016221648.1 ESPI|XP_016235909.1 ETRE|rna-Etr10661.1 LBIC|XP_001880168.1 PRAM|KAH7467093.1 PRAM|KAH7492549.1 PSOJ|XP_009520834.1 PSOJ|XP_009534917.1 PSOJ|XP_009534924.1 SCER|NP_013289.1 SCER|NP_015053.2 SIND|CAG7850726.…
Cluster687: ANIG|XP_001398705.2 ANIG|XP_001399113.2 CALB|XP_716616.1 CALB|XP_723434.2 CGLA|XP_449184.1 ECAL|JCM_6030_transcript_v001_03039-R1 ECAL|JCM_6030_transcript_v001_08960-R1 EGOS|NP_982563.1 EMES|XP_016225007.1 EMES|XP_016226937.1 ESPI|XP_016241010.1 ESPI|XP_016241218.1 ETRE|rna-Etr03894.1 LBIC|XP_001876657.1 LBIC|XP_001882742.1 PRAM|KAH7485503.1 PSOJ|XP_009518739.1 SCER|NP_012274.1 SIND|C…
Cluster688: CALB|XP_713490.2 ECAL|JCM_6030_transcript_v001_02102-R1 ECAL|JCM_6030_transcript_v001_11907-R1 ECAL|JCM_6030_transcript_v001_12677-R1 EMES|XP_016220347.1 EMES|XP_016225313.1 EMES|XP_016226985.1 ESPI|XP_016230363.1 ESPI|XP_016233897.1 ESPI|XP_016235125.1 ESPI|XP_016235697.1 ESPI|XP_016241509.1 ETRE|rna-Etr05018.1 ETRE|rna-Etr05107.1 ETRE|rna-Etr10859.1 LBIC|XP_001875807.1 LBIC|XP_00188…
Cluster689: LBIC|XP_001876857.1 LBIC|XP_001878536.1 LBIC|XP_001880584.1 LBIC|XP_001881776.1 LBIC|XP_001881917.1 LBIC|XP_001881918.1 LBIC|XP_001882565.1 LBIC|XP_001882800.1 LBIC|XP_001882802.1 LBIC|XP_001882803.1 LBIC|XP_001883091.1 LBIC|XP_001884529.1 LBIC|XP_001885074.1 LBIC|XP_001885776.1 LBIC|XP_001885777.1 LBIC|XP_001886444.1 LBIC|XP_001886461.1 LBIC|XP_001887330.1 LBIC|XP_001887333.1 LBIC|XP…
Cluster690: LBIC|XP_001877682.1 LBIC|XP_001878002.1 LBIC|XP_001878212.1 LBIC|XP_001878477.1 LBIC|XP_001879950.1 LBIC|XP_001881049.1 LBIC|XP_001881740.1 LBIC|XP_001882257.1 LBIC|XP_001882577.1 LBIC|XP_001882579.1 LBIC|XP_001882587.1 LBIC|XP_001883174.1 LBIC|XP_001883205.1 LBIC|XP_001884336.1 LBIC|XP_001885943.1 LBIC|XP_001885982.1 LBIC|XP_001886691.1 LBIC|XP_001888645.1 LBIC|XP_001890336.1 LBIC|XP…
Cluster691: LBIC|XP_001874197.1 LBIC|XP_001874328.1 LBIC|XP_001874333.1 LBIC|XP_001875548.1 LBIC|XP_001878487.1 LBIC|XP_001879179.1 LBIC|XP_001881994.1 LBIC|XP_001882434.1 LBIC|XP_001882724.1 LBIC|XP_001883126.1 LBIC|XP_001883301.1 LBIC|XP_001883591.1 LBIC|XP_001883631.1 LBIC|XP_001884073.1 LBIC|XP_001886747.1 LBIC|XP_001886753.1 LBIC|XP_001887303.1 LBIC|XP_001887535.1 LBIC|XP_001887905.1 LBIC|XP…
Cluster692: LBIC|XP_001875431.1 LBIC|XP_001875524.1 LBIC|XP_001876235.1 LBIC|XP_001876445.1 LBIC|XP_001877160.1 LBIC|XP_001879694.1 LBIC|XP_001880289.1 LBIC|XP_001882169.1 LBIC|XP_001882621.1 LBIC|XP_001882817.1 LBIC|XP_001883513.1 LBIC|XP_001884041.1 LBIC|XP_001884164.1 LBIC|XP_001885197.1 LBIC|XP_001885502.1 LBIC|XP_001885744.1 LBIC|XP_001886598.1 LBIC|XP_001888244.1 LBIC|XP_001888395.1 LBIC|XP…
Cluster693: LBIC|XP_001888475.1 LBIC|XP_001888587.1 PSOJ|XP_009514859.1 PSOJ|XP_009517006.1 PSOJ|XP_009517893.1 PSOJ|XP_009522904.1 PSOJ|XP_009524856.1 PSOJ|XP_009526833.1 PSOJ|XP_009526863.1 PSOJ|XP_009527267.1 PSOJ|XP_009527651.1 PSOJ|XP_009527652.1 PSOJ|XP_009528883.1 PSOJ|XP_009531512.1 PSOJ|XP_009533604.1 PSOJ|XP_009534236.1 PSOJ|XP_009534342.1 PSOJ|XP_009535374.1 PSOJ|XP_009536941.1 PSOJ|XP…
Cluster694: LBIC|XP_001874116.1 LBIC|XP_001882089.1 LBIC|XP_001882091.1 LBIC|XP_001882092.1 LBIC|XP_001882100.1 LBIC|XP_001882102.1 LBIC|XP_001882103.1 LBIC|XP_001882105.1 LBIC|XP_001882240.1 LBIC|XP_001882243.1 LBIC|XP_001882244.1 LBIC|XP_001882245.1 LBIC|XP_001882246.1 LBIC|XP_001882247.1 LBIC|XP_001882248.1 LBIC|XP_001882250.1 LBIC|XP_001882252.1 LBIC|XP_001882254.1 LBIC|XP_001882259.1 LBIC|XP…
Cluster695: PRAM|KAH7470958.1 PRAM|KAH7476771.1 PRAM|KAH7482080.1 PRAM|KAH7482089.1 PRAM|KAH7482090.1 PRAM|KAH7482091.1 PRAM|KAH7482092.1 PRAM|KAH7485025.1 PRAM|KAH7487743.1 PRAM|KAH7487744.1 PSOJ|XP_009519012.1 PSOJ|XP_009527547.1 PSOJ|XP_009527590.1 PSOJ|XP_009536282.1 PSOJ|XP_009536283.1 PSOJ|XP_009536284.1 PSOJ|XP_009536799.1 PSOJ|XP_009536800.1 PSOJ|XP_009536806.1 PSOJ|XP_009536807.1 PSOJ|XP…
Cluster696: PRAM|KAH7462147.1 PSOJ|XP_009514125.1 PSOJ|XP_009514586.1 PSOJ|XP_009516131.1 PSOJ|XP_009516145.1 PSOJ|XP_009517759.1 PSOJ|XP_009519345.1 PSOJ|XP_009520036.1 PSOJ|XP_009520648.1 PSOJ|XP_009523691.1 PSOJ|XP_009523693.1 PSOJ|XP_009524261.1 PSOJ|XP_009524307.1 PSOJ|XP_009524930.1 PSOJ|XP_009526321.1 PSOJ|XP_009526933.1 PSOJ|XP_009527145.1 PSOJ|XP_009530477.1 PSOJ|XP_009531038.1 PSOJ|XP_0…
Cluster697: PSOJ|XP_009513958.1 PSOJ|XP_009515476.1 PSOJ|XP_009520386.1 PSOJ|XP_009522532.1 PSOJ|XP_009524083.1 PSOJ|XP_009525253.1 PSOJ|XP_009526995.1 PSOJ|XP_009527884.1 PSOJ|XP_009528561.1 PSOJ|XP_009530147.1 PSOJ|XP_009531313.1 PSOJ|XP_009531633.1 PSOJ|XP_009532624.1 PSOJ|XP_009533992.1 PSOJ|XP_009534040.1 PSOJ|XP_009534830.1 PSOJ|XP_009535506.1 PSOJ|XP_009535733.1 PSOJ|XP_009536311.1 PSOJ|XP…
Cluster698: PSOJ|XP_009514054.1 PSOJ|XP_009514412.1 PSOJ|XP_009517385.1 PSOJ|XP_009517812.1 PSOJ|XP_009519428.1 PSOJ|XP_009519790.1 PSOJ|XP_009521096.1 PSOJ|XP_009521173.1 PSOJ|XP_009524761.1 PSOJ|XP_009524990.1 PSOJ|XP_009526297.1 PSOJ|XP_009526481.1 PSOJ|XP_009526771.1 PSOJ|XP_009526836.1 PSOJ|XP_009527026.1 PSOJ|XP_009527672.1 PSOJ|XP_009530079.1 PSOJ|XP_009530920.1 PSOJ|XP_009531286.1 PSOJ|XP…
Cluster699: ANIG|XP_001393332.2 ANIG|XP_001400144.1 ANIG|XP_001401913.1 CALB|XP_019330754.1 CALB|XP_715350.2 CGLA|XP_447929.1 ECAL|JCM_6030_transcript_v001_05182-R1 EGOS|NP_984691.1 EMES|XP_016229723.1 ESPI|XP_016235926.1 ETRE|rna-Etr00654.1 LBIC|XP_001877185.1 PRAM|KAH7463781.1 PRAM|KAH7479405.1 PRAM|KAH7479406.1 PSOJ|XP_009515844.1 PSOJ|XP_009522766.1 SCER|NP_012475.3 SIND|CAG7848417.1 SMIK|XP_…
Cluster700: ANIG|XP_001393596.1 ANIG|XP_001399507.1 CALB|XP_719821.1 CGLA|XP_449277.1 ECAL|JCM_6030_transcript_v001_01725-R1 ECAL|JCM_6030_transcript_v001_06555-R1 EGOS|NP_986828.2 EMES|XP_016221141.1 EMES|XP_016223513.1 ESPI|XP_016234932.1 ESPI|XP_016238954.1 ETRE|rna-Etr05493.1 ETRE|rna-Etr10848.1 LBIC|XP_001876817.1 PRAM|KAH7463774.1 PSOJ|XP_009522776.1 SCER|NP_011089.4 SIND|CAG7846794.1 SMIK|…
Cluster701: ANIG|XP_001390254.2 ANIG|XP_001398618.1 ANIG|XP_003188793.1 CALB|XP_721792.1 CGLA|XP_446428.1 ECAL|JCM_6030_transcript_v001_02555-R1 EGOS|NP_983870.1 EMES|XP_016229495.1 ESPI|XP_016234356.1 ETRE|rna-Etr00712.1 LBIC|XP_001875455.1 LBIC|XP_001882562.1 PRAM|KAH7474344.1 PRAM|KAH7474350.1 PRAM|KAH7474351.1 PSOJ|XP_009529326.1 PSOJ|XP_009529332.1 PSOJ|XP_009529333.1 SCER|NP_014362.3 SIND|C…
Cluster702: ANIG|XP_001393903.2 ANIG|XP_001393954.2 CALB|XP_718674.1 CALB|XP_719348.1 CALB|XP_721807.2 CGLA|XP_449771.1 ECAL|JCM_6030_transcript_v001_12113-R1 ECAL|JCM_6030_transcript_v001_13301-R1 EMES|XP_016223878.1 EMES|XP_016227343.1 ESPI|XP_016232247.1 ESPI|XP_016239521.1 ETRE|rna-Etr05164.1 ETRE|rna-Etr07179.1 LBIC|XP_001874259.1 SCER|NP_013388.1 SMIK|XP_056078315.1 SPOM|NP_594130.1 TREE|XP…
Cluster703: ANIG|XP_001393965.2 CALB|XP_714260.2 CGLA|XP_449213.1 ECAL|JCM_6030_transcript_v001_10330-R1 EGOS|NP_982680.1 EMES|XP_016224624.1 ESPI|XP_016238447.1 ETRE|rna-Etr01346.1 LBIC|XP_001873186.1 LBIC|XP_001877576.1 PRAM|KAH7484747.1 PRAM|KAH7484748.1 PSOJ|XP_009526808.1 SCER|NP_014700.1 SIND|CAG7854628.1 SIND|CAG7854962.1 SMIK|XP_056079488.1 SPOM|NP_595340.1 TREE|XP_006963511.1 TREE|XP_006…
Cluster704: ANIG|XP_001401106.1 CALB|XP_712340.2 CALB|XP_718694.1 CGLA|XP_447734.1 CGLA|XP_449255.1 ECAL|JCM_6030_transcript_v001_03134-R1 EGOS|NP_984987.1 EGOS|NP_985090.1 EMES|XP_016225048.1 ETRE|rna-Etr08494.1 PRAM|KAH7464629.1 PRAM|KAH7464630.1 PRAM|KAH7468590.1 PRAM|KAH7491597.1 PSOJ|XP_009525206.1 SCER|NP_011896.1 SCER|NP_013650.1 SIND|CAG7846257.1 SIND|CAG7847095.1 SMIK|XP_056078543.1 SMIK…
Cluster705: ANIG|XP_001388746.2 CALB|XP_713757.1 CALB|XP_718476.1 CGLA|XP_446074.1 CGLA|XP_447494.1 ECAL|JCM_6030_transcript_v001_02612-R1 EGOS|NP_984385.2 EGOS|NP_986175.2 EMES|XP_016229574.1 ESPI|XP_016234902.1 ETRE|rna-Etr00783.1 LBIC|XP_001882106.1 PRAM|KAH7484506.1 PSOJ|XP_009526428.1 SCER|NP_009966.2 SCER|NP_012337.1 SCER|NP_014410.3 SIND|CAG7849192.1 SMIK|XP_056077360.1 SMIK|XP_056079231.1…
Cluster706: ANIG|XP_001388931.1 CALB|XP_710879.1 CALB|XP_716720.1 CGLA|XP_447391.1 CGLA|XP_449813.1 ECAL|JCM_6030_transcript_v001_10969-R1 EGOS|NP_982588.1 EGOS|NP_984785.1 EMES|XP_016229145.1 ESPI|XP_016234976.1 ETRE|rna-Etr04655.1 LBIC|XP_001875032.1 LBIC|XP_001875036.1 PRAM|KAH7462490.1 PSOJ|XP_009513821.1 SCER|NP_010885.1 SCER|NP_014424.1 SIND|CAG7847465.1 SMIK|XP_056079244.1 SMIK|XP_05608155…
Cluster707: ANIG|XP_001389309.2 ANIG|XP_001389310.2 CALB|XP_716074.1 CGLA|XP_447001.1 ECAL|JCM_6030_transcript_v001_07833-R1 EGOS|NP_984281.1 EMES|XP_016227934.1 EMES|XP_016227935.1 ESPI|XP_016231711.1 ESPI|XP_016231712.1 ETRE|rna-Etr03616.1 ETRE|rna-Etr03617.1 LBIC|XP_001876540.1 LBIC|XP_001881078.1 PRAM|KAH7474368.1 PSOJ|XP_009529350.1 SCER|NP_013701.1 SIND|CAG7848344.1 SIND|CAG7849984.1 SMIK|X…
Cluster708: ANIG|XP_001389346.2 ANIG|XP_001392964.2 CALB|XP_719028.2 CALB|XP_721356.1 CGLA|XP_448377.1 EMES|XP_016228022.1 ESPI|XP_016231149.1 ETRE|rna-Etr01009.1 ETRE|rna-Etr03568.1 LBIC|XP_001877547.1 LBIC|XP_001885603.1 LBIC|XP_001886243.1 PRAM|KAH7461221.1 PRAM|KAH7470610.1 PRAM|KAH7470714.1 PRAM|KAH7477249.1 PSOJ|XP_009519691.1 PSOJ|XP_009537422.1 SCER|NP_013828.1 SIND|CAG7851991.1 SIND|CAG7…
Cluster709: ANIG|XP_001389429.1 CALB|XP_714926.1 CALB|XP_718256.1 ECAL|JCM_6030_transcript_v001_03626-R1 ECAL|JCM_6030_transcript_v001_04252-R1 ECAL|JCM_6030_transcript_v001_06646-R1 ECAL|JCM_6030_transcript_v001_10128-R1 ECAL|JCM_6030_transcript_v001_13000-R1 EMES|XP_016223261.1 EMES|XP_016226771.1 ESPI|XP_016230095.1 ESPI|XP_016235455.1 ESPI|XP_016239399.1 ETRE|rna-Etr02682.1 ETRE|rna-Etr07167.…
Cluster710: ANIG|XP_001389501.1 CALB|XP_715349.2 CGLA|XP_447657.1 ECAL|JCM_6030_transcript_v001_06683-R1 ECAL|JCM_6030_transcript_v001_12273-R1 EGOS|NP_985097.1 EMES|XP_016219532.1 ESPI|XP_016230043.1 ESPI|XP_016231914.1 ESPI|XP_016240246.1 ETRE|rna-Etr07775.1 ETRE|rna-Etr10967.1 LBIC|XP_001884608.1 PRAM|KAH7467202.1 PRAM|KAH7477057.1 PSOJ|XP_009519364.1 PSOJ|XP_009534724.1 SCER|NP_009830.3 SIND|…
Cluster711: ANIG|XP_001389548.2 ANIG|XP_001401498.2 CALB|XP_710564.2 CGLA|XP_446522.1 ECAL|JCM_6030_transcript_v001_03980-R1 ECAL|JCM_6030_transcript_v001_10459-R1 EGOS|NP_986384.2 EMES|XP_016220188.1 EMES|XP_016226321.1 ESPI|XP_016233581.1 ESPI|XP_016238842.1 ETRE|rna-Etr01400.3 LBIC|XP_001873433.1 PRAM|KAH7471072.1 PRAM|KAH7471081.1 PRAM|KAH7491472.1 PRAM|KAH7491481.1 PSOJ|XP_009531017.1 SCER|N…
Cluster712: ANIG|XP_001389808.1 CALB|XP_019330631.1 CALB|XP_718852.1 CGLA|XP_002999595.1 CGLA|XP_448425.1 ECAL|JCM_6030_transcript_v001_12225-R1 EGOS|NP_984710.1 EGOS|NP_986126.1 EMES|XP_016228999.1 ESPI|XP_016239191.1 ETRE|rna-Etr08157.1 PRAM|KAH7463901.1 PRAM|KAH7476466.1 PSOJ|XP_009523228.1 PSOJ|XP_009523229.1 SCER|NP_012345.1 SCER|NP_013471.1 SIND|CAG7846663.1 SMIK|XP_056077367.1 SMIK|XP_0560…
Cluster713: ANIG|XP_001396109.1 ANIG|XP_001396313.1 ESPI|XP_016235976.1 LBIC|XP_001884605.1 LBIC|XP_001884606.1 PRAM|KAH7469228.1 PRAM|KAH7485623.1 PRAM|KAH7489031.1 PRAM|KAH7489032.1 PRAM|KAH7489033.1 PRAM|KAH7489113.1 PRAM|KAH7489114.1 PSOJ|XP_009524058.1 PSOJ|XP_009524059.1 PSOJ|XP_009534008.1 PSOJ|XP_009534009.1 PSOJ|XP_009534010.1 PSOJ|XP_009534172.1 PSOJ|XP_009534173.1 PSOJ|XP_009534174.1 T…
Cluster714: ANIG|XP_001395169.1 ANIG|XP_001397247.1 CALB|XP_019330623.1 CALB|XP_019330690.1 CGLA|XP_448081.1 CGLA|XP_449265.1 ECAL|JCM_6030_transcript_v001_12245-R1 EGOS|NP_985007.1 EGOS|NP_985266.1 EMES|XP_016227488.1 ESPI|XP_016231896.1 ETRE|rna-Etr07790.1 LBIC|XP_001874248.1 SCER|NP_013639.1 SCER|NP_014312.1 SCER|NP_014729.1 SIND|CAG7854315.1 SMIK|XP_056078532.1 SMIK|XP_056079139.1 SMIK|XP_056…
Cluster715: ANIG|XP_001390067.1 ANIG|XP_001395176.2 CALB|XP_713124.2 CALB|XP_716447.1 CGLA|XP_447043.1 ECAL|JCM_6030_transcript_v001_03499-R1 ECAL|JCM_6030_transcript_v001_09152-R1 ECAL|JCM_6030_transcript_v001_12572-R1 EMES|XP_016220153.1 EMES|XP_016227617.1 ESPI|XP_016233175.1 ESPI|XP_016235257.1 ESPI|XP_016240967.1 ETRE|rna-Etr04931.1 ETRE|rna-Etr07700.1 SCER|NP_015233.1 SIND|CAG7850521.1 SMIK…
Cluster716: ANIG|XP_001395406.1 ANIG|XP_001399969.1 ECAL|JCM_6030_transcript_v001_00225-R1 ECAL|JCM_6030_transcript_v001_02444-R1 ECAL|JCM_6030_transcript_v001_03223-R1 ECAL|JCM_6030_transcript_v001_03477-R1 ECAL|JCM_6030_transcript_v001_07363-R1 ECAL|JCM_6030_transcript_v001_07458-R1 ECAL|JCM_6030_transcript_v001_07928-R1 ECAL|JCM_6030_transcript_v001_09340-R1 EMES|XP_016221872.1 EMES|XP_0162247…
Cluster717: ANIG|XP_001392719.1 ANIG|XP_001395448.2 CALB|XP_711775.2 CALB|XP_716778.1 CGLA|XP_445603.1 CGLA|XP_449291.1 ECAL|JCM_6030_transcript_v001_06363-R1 ECAL|JCM_6030_transcript_v001_13748-R1 EGOS|NP_982968.4 EGOS|NP_986774.2 EMES|XP_016219593.1 ESPI|XP_016233646.1 ETRE|rna-Etr01917.1 LBIC|XP_001879752.1 PRAM|KAH7465837.1 PSOJ|XP_009514417.1 SCER|NP_011103.1 SCER|NP_013797.1 SIND|CAG7846275…
Cluster718: ANIG|XP_001390987.1 ANIG|XP_001395908.1 ANIG|XP_001397405.1 CALB|XP_715859.1 CALB|XP_720512.1 CALB|XP_721312.2 CGLA|XP_449850.1 ECAL|JCM_6030_transcript_v001_01212-R1 ECAL|JCM_6030_transcript_v001_08493-R1 EGOS|NP_983942.1 EMES|XP_016222847.1 EMES|XP_016227693.1 ESPI|XP_016231254.1 ESPI|XP_016240770.1 ETRE|rna-Etr11238.2 LBIC|XP_001879250.1 LBIC|XP_001890224.1 SCER|NP_013210.1 SIND|CA…
Cluster719: ANIG|XP_001397149.2 CALB|XP_716580.2 CGLA|XP_448980.1 ECAL|JCM_6030_transcript_v001_11877-R1 EGOS|NP_986916.2 EMES|XP_016225288.1 ESPI|XP_016233922.1 ETRE|rna-Etr09377.1 PRAM|KAH7477084.1 PRAM|KAH7477090.1 PSOJ|XP_009519418.1 PSOJ|XP_009519419.1 PSOJ|XP_009519421.1 PSOJ|XP_009531756.1 PSOJ|XP_009537932.1 PSOJ|XP_009539181.1 PSOJ|XP_009539244.1 SCER|NP_011626.1 SIND|CAG7848988.1 SIND|C…
Cluster720: ANIG|XP_001397879.1 ANIG|XP_001399153.2 ECAL|JCM_6030_transcript_v001_00013-R1 ECAL|JCM_6030_transcript_v001_00017-R1 ECAL|JCM_6030_transcript_v001_05112-R1 ECAL|JCM_6030_transcript_v001_06116-R1 ECAL|JCM_6030_transcript_v001_06882-R1 ECAL|JCM_6030_transcript_v001_12736-R1 EMES|XP_016221951.1 EMES|XP_016222315.1 EMES|XP_016222431.1 EMES|XP_016223835.1 EMES|XP_016228615.1 ESPI|XP_01623…
Cluster721: ANIG|XP_001399336.1 CALB|XP_713228.1 CGLA|XP_446553.1 ECAL|JCM_6030_transcript_v001_02536-R1 EGOS|NP_985623.1 EMES|XP_016229308.1 ESPI|XP_016234291.1 ETRE|rna-Etr04245.1 PRAM|KAH7459314.1 PRAM|KAH7470726.1 PRAM|KAH7472447.1 PRAM|KAH7479034.1 PRAM|KAH7488163.1 PSOJ|XP_009515405.1 PSOJ|XP_009517489.1 PSOJ|XP_009519904.1 PSOJ|XP_009537955.1 SCER|NP_012429.1 SIND|CAG7854833.1 SMIK|XP_0560…
Cluster722: ANIG|XP_001399519.1 CALB|XP_717129.1 CALB|XP_720625.2 CALB|XP_722740.1 CGLA|XP_444836.1 CGLA|XP_445286.1 CGLA|XP_448627.1 ECAL|JCM_6030_transcript_v001_06633-R1 EGOS|NP_986018.1 EMES|XP_016221005.1 ESPI|XP_016239996.1 ETRE|rna-Etr10374.1 PRAM|KAH7461913.1 SCER|NP_010945.1 SCER|NP_011306.1 SCER|NP_011480.1 SIND|CAG7855099.1 SMIK|XP_056081610.1 SMIK|XP_056082198.1 SMIK|XP_056082350.1 SP…
Cluster723: ANIG|XP_001399626.1 CALB|XP_718164.2 CGLA|XP_444842.1 CGLA|XP_444859.1 ECAL|JCM_6030_transcript_v001_02203-R1 ECAL|JCM_6030_transcript_v001_02554-R1 EGOS|NP_985344.1 EMES|XP_016223650.1 ESPI|XP_016230242.1 ESPI|XP_016240871.1 ETRE|rna-Etr01016.1 ETRE|rna-Etr05450.1 LBIC|XP_001880031.1 LBIC|XP_001888505.1 PRAM|KAH7476872.1 PSOJ|XP_009519118.1 SCER|NP_010628.3 SCER|NP_011959.1 SIND|CAG7…
Cluster724: ANIG|XP_001390237.1 ANIG|XP_001399720.1 ECAL|JCM_6030_transcript_v001_01098-R1 ECAL|JCM_6030_transcript_v001_03034-R1 ECAL|JCM_6030_transcript_v001_05748-R1 ECAL|JCM_6030_transcript_v001_05750-R1 ECAL|JCM_6030_transcript_v001_13402-R1 EMES|XP_016223014.1 EMES|XP_016224326.1 EMES|XP_016224765.1 ESPI|XP_016236891.1 ESPI|XP_016241355.1 ESPI|XP_016241851.1 ETRE|rna-Etr01042.1 ETRE|rna-Etr…
Cluster725: ANIG|XP_001399722.1 CALB|XP_711887.1 CGLA|XP_448372.1 CGLA|XP_448545.1 ECAL|JCM_6030_transcript_v001_07032-R1 EGOS|NP_982919.2 EMES|XP_016221105.1 ESPI|XP_016239769.1 ETRE|rna-Etr10895.1 LBIC|XP_001875756.1 LBIC|XP_001889491.1 PRAM|KAH7481766.1 PSOJ|XP_009514785.1 PSOJ|XP_009515908.1 SCER|NP_012796.1 SCER|NP_013822.1 SIND|CAG7847710.1 SIND|CAG7850364.1 SMIK|XP_056077764.1 SMIK|XP_0560…
Cluster726: ANIG|XP_001400269.2 CALB|XP_710806.1 CALB|XP_720628.2 CGLA|XP_447737.1 CGLA|XP_448886.1 ECAL|JCM_6030_transcript_v001_02435-R1 EGOS|NP_983475.2 EGOS|NP_983505.2 EMES|XP_016227042.1 ESPI|XP_016235050.1 ETRE|rna-Etr01125.1 ETRE|rna-Etr05331.1 LBIC|XP_001875009.1 PRAM|KAH7476978.1 PSOJ|XP_009519264.1 SCER|NP_011893.1 SCER|NP_014862.3 SIND|CAG7847477.1 SMIK|XP_056079632.1 SMIK|XP_05608252…
Cluster727: ANIG|XP_001400275.1 CALB|XP_717943.1 CGLA|XP_446261.1 ECAL|JCM_6030_transcript_v001_01772-R1 ECAL|JCM_6030_transcript_v001_01995-R1 ECAL|JCM_6030_transcript_v001_03730-R1 ECAL|JCM_6030_transcript_v001_05939-R1 ECAL|JCM_6030_transcript_v001_12177-R1 ECAL|JCM_6030_transcript_v001_12536-R1 EGOS|NP_983311.2 EMES|XP_016220555.1 EMES|XP_016228852.1 ESPI|XP_016231562.1 ESPI|XP_016235743.1 ES…
Cluster728: ANIG|XP_001400349.1 CALB|XP_722733.2 CGLA|XP_447040.1 CGLA|XP_449622.1 ECAL|JCM_6030_transcript_v001_13933-R1 EGOS|NP_986864.1 EMES|XP_016222039.1 ESPI|XP_016240332.1 ETRE|rna-Etr10121.1 LBIC|XP_001877279.1 LBIC|XP_001877527.1 LBIC|XP_001883244.1 LBIC|XP_001883329.1 LBIC|XP_001887112.1 PRAM|KAH7492347.1 PSOJ|XP_009521162.1 SCER|NP_009741.3 SCER|NP_015236.1 SIND|CAG7850675.1 SMIK|XP_05…
Cluster729: ANIG|XP_001400511.2 ANIG|XP_001400559.2 CALB|XP_711448.2 CGLA|XP_447687.1 ECAL|JCM_6030_transcript_v001_01791-R1 ECAL|JCM_6030_transcript_v001_05509-R1 ECAL|JCM_6030_transcript_v001_10743-R1 EGOS|NP_985871.1 EMES|XP_016221394.1 EMES|XP_016224748.1 EMES|XP_016227941.1 ESPI|XP_016235104.1 ESPI|XP_016235916.1 ESPI|XP_016239065.1 ETRE|rna-Etr03235.1 ETRE|rna-Etr05544.1 SCER|NP_011657.1 SC…
Cluster730: ANIG|XP_001392049.1 CALB|XP_719125.1 CALB|XP_719126.2 CALB|XP_719174.2 CGLA|XP_447890.1 ECAL|JCM_6030_transcript_v001_13701-R1 EGOS|NP_982930.2 EMES|XP_016224159.1 ESPI|XP_016233849.1 ETRE|rna-Etr01863.2 LBIC|XP_001874114.1 PRAM|KAH7460640.1 PRAM|KAH7460647.1 PRAM|KAH7485131.1 PSOJ|XP_009522273.1 PSOJ|XP_009522274.1 PSOJ|XP_009522301.1 PSOJ|XP_009522302.1 SCER|NP_013961.1 SIND|CAG7846…
Cluster731: ANIG|XP_001397489.1 CALB|XP_723461.2 CGLA|XP_446943.1 ECAL|JCM_6030_transcript_v001_13098-R1 EGOS|NP_985463.2 EMES|XP_016224589.1 ESPI|XP_016232311.1 ETRE|rna-Etr01413.1 PRAM|KAH7459403.1 PRAM|KAH7459404.1 PRAM|KAH7470488.1 PRAM|KAH7479050.1 PRAM|KAH7479726.1 PSOJ|XP_009515420.1 PSOJ|XP_009518185.1 PSOJ|XP_009518186.1 PSOJ|XP_009520280.1 PSOJ|XP_009538687.1 SCER|NP_011442.3 SIND|CAG78…
Cluster732: ANIG|XP_001397781.2 CALB|XP_714879.2 CGLA|XP_445995.1 CGLA|XP_448247.1 ECAL|JCM_6030_transcript_v001_07116-R1 EGOS|NP_985967.2 EMES|XP_016221047.1 ESPI|XP_016240096.1 ETRE|rna-Etr10990.1 PRAM|KAH7485675.1 PRAM|KAH7492013.1 PSOJ|XP_009518380.1 PSOJ|XP_009521629.1 SCER|NP_012600.1 SCER|NP_012719.2 SIND|CAG7852030.1 SIND|CAG7853193.1 SIND|CAG7854546.1 SMIK|XP_056077589.1 SMIK|XP_05607769…
Cluster733: ANIG|XP_001397987.2 CALB|XP_714443.1 CGLA|XP_445680.1 CGLA|XP_445832.1 ECAL|JCM_6030_transcript_v001_11871-R1 EGOS|NP_986622.2 EMES|XP_016224015.1 ESPI|XP_016232390.1 ETRE|rna-Etr09511.4 LBIC|XP_001880418.1 LBIC|XP_001889439.1 LBIC|XP_001889441.1 LBIC|XP_001891220.1 PRAM|KAH7485663.1 PSOJ|XP_009518403.1 SCER|NP_011466.1 SCER|NP_011678.3 SIND|CAG7846185.1 SIND|CAG7854667.1 SMIK|XP_0560…
Cluster734: ANIG|XP_001398344.1 CALB|XP_716423.1 ECAL|JCM_6030_transcript_v001_00886-R1 ECAL|JCM_6030_transcript_v001_05906-R1 ECAL|JCM_6030_transcript_v001_07460-R1 ECAL|JCM_6030_transcript_v001_12208-R1 EGOS|NP_985337.1 EMES|XP_016220777.1 EMES|XP_016222959.1 EMES|XP_016229195.1 ESPI|XP_016234974.1 ESPI|XP_016235473.1 ESPI|XP_016240912.1 ETRE|rna-Etr00081.1 ETRE|rna-Etr00102.1 ETRE|rna-Etr00310…
Cluster735: ANIG|XP_001390573.2 CALB|XP_721012.1 CGLA|XP_446684.1 CGLA|XP_446920.1 ECAL|JCM_6030_transcript_v001_04067-R1 ECAL|JCM_6030_transcript_v001_09873-R1 EGOS|NP_983153.1 EGOS|NP_984215.1 EMES|XP_016221308.1 ESPI|XP_016240433.1 ETRE|rna-Etr10221.1 LBIC|XP_001876074.1 PRAM|KAH7465683.1 PSOJ|XP_009535828.1 SCER|NP_009843.3 SCER|NP_012465.3 SCER|NP_013677.1 SIND|CAG7853047.1 SMIK|XP_056077472…
Cluster736: ANIG|XP_001401546.1 CALB|XP_019330693.1 CGLA|XP_444800.1 CGLA|XP_446392.1 CGLA|XP_447308.1 ECAL|JCM_6030_transcript_v001_04055-R1 EGOS|NP_985104.1 EGOS|NP_985543.1 EMES|XP_016220240.1 ESPI|XP_016238806.1 ETRE|rna-Etr07062.1 LBIC|XP_001875242.1 PRAM|KAH7463194.1 PSOJ|XP_009520676.1 SCER|NP_009402.1 SCER|NP_011513.1 SCER|NP_011978.1 SIND|CAG7847046.1 SMIK|XP_056080229.1 SMIK|XP_05608238…
Cluster737: ANIG|XP_001401841.1 CALB|XP_710646.1 CGLA|XP_446741.1 ECAL|JCM_6030_transcript_v001_02852-R1 EGOS|NP_985230.2 EMES|XP_016229357.1 ESPI|XP_016234431.1 ETRE|rna-Etr02687.1 ETRE|rna-Etr04205.2 LBIC|XP_001876081.1 PRAM|KAH7474458.1 PRAM|KAH7481724.1 PRAM|KAH7489036.1 PRAM|KAH7489184.1 PSOJ|XP_009514641.1 PSOJ|XP_009529478.1 PSOJ|XP_009533994.1 SCER|NP_012141.1 SIND|CAG7853253.1 SIND|CAG78…
Cluster738: ANIG|XP_001401929.2 CALB|XP_716460.1 CGLA|XP_445864.1 CGLA|XP_445936.1 ECAL|JCM_6030_transcript_v001_06276-R1 EGOS|NP_984333.2 EGOS|NP_985450.2 EMES|XP_016229781.1 ESPI|XP_016236152.1 ETRE|rna-Etr00836.1 LBIC|XP_001876561.1 PRAM|KAH7484131.1 PRAM|KAH7484132.1 PSOJ|XP_009518839.1 PSOJ|XP_009525874.1 PSOJ|XP_009529497.1 SCER|NP_011824.1 SCER|NP_015116.1 SIND|CAG7848387.1 SMIK|XP_0560820…
Cluster739: ANIG|XP_001394173.1 CALB|XP_019331075.1 CGLA|XP_446782.1 ECAL|JCM_6030_transcript_v001_00585-R1 ECAL|JCM_6030_transcript_v001_02131-R1 EGOS|NP_986953.1 EMES|XP_016222300.1 EMES|XP_016222444.1 ESPI|XP_016232675.1 ESPI|XP_016232678.1 ETRE|rna-Etr06181.1 ETRE|rna-Etr06184.1 LBIC|XP_001884426.1 PRAM|KAH7481781.1 PSOJ|XP_009514839.1 SCER|NP_013390.1 SCER|NP_014825.3 SIND|CAG7846298.1 SMIK|…
Cluster740: ANIG|XP_001390975.1 CALB|XP_714424.2 CALB|XP_721440.1 CALB|XP_721805.2 CGLA|XP_444831.1 CGLA|XP_445816.1 CGLA|XP_446378.1 CGLA|XP_449944.1 ECAL|JCM_6030_transcript_v001_07821-R1 ECAL|JCM_6030_transcript_v001_13605-R1 EGOS|NP_986313.1 EMES|XP_016224244.1 EMES|XP_016227842.1 ESPI|XP_016231276.1 ESPI|XP_016238936.1 ETRE|rna-Etr01786.1 LBIC|XP_001886011.1 SCER|NP_011487.3 SCER|NP_011795.1…
Cluster741: ANIG|XP_001391038.1 CALB|XP_718489.1 CALB|XP_723584.2 CGLA|XP_446816.1 CGLA|XP_449290.1 ECAL|JCM_6030_transcript_v001_02413-R1 ECAL|JCM_6030_transcript_v001_05954-R1 ECAL|JCM_6030_transcript_v001_13027-R1 EGOS|NP_986776.1 EMES|XP_016222146.1 ESPI|XP_016232940.1 ESPI|XP_016236081.1 ESPI|XP_016238668.1 ETRE|rna-Etr00014.1 ETRE|rna-Etr07697.1 ETRE|rna-Etr10213.1 LBIC|XP_001879236.1 LBIC|…
Cluster742: ANIG|XP_001392283.1 CALB|XP_715364.1 CGLA|XP_445808.1 ECAL|JCM_6030_transcript_v001_03616-R1 EGOS|NP_983408.1 EMES|XP_016220378.1 ESPI|XP_016230067.1 ETRE|rna-Etr09852.4 LBIC|XP_001878577.1 PRAM|KAH7460852.1 PRAM|KAH7463854.1 PRAM|KAH7465807.1 PRAM|KAH7465857.1 PRAM|KAH7469160.1 PRAM|KAH7473949.1 PRAM|KAH7476223.1 PRAM|KAH7491578.1 PSOJ|XP_009537873.1 SCER|NP_014649.1 SIND|CAG7847381.…
Cluster743: ANIG|XP_001392299.1 ANIG|XP_001398745.1 CALB|XP_720373.1 CGLA|XP_446961.1 ECAL|JCM_6030_transcript_v001_04473-R1 ECAL|JCM_6030_transcript_v001_12938-R1 EGOS|NP_982528.1 EMES|XP_016220030.1 EMES|XP_016225473.1 ESPI|XP_016233189.1 ESPI|XP_016238790.1 ESPI|XP_016241553.1 ETRE|rna-Etr07025.1 LBIC|XP_001880344.1 PRAM|KAH7476676.1 PSOJ|XP_009518909.1 SCER|NP_014395.3 SIND|CAG7852684.1 SMIK|…
Cluster744: ECAL|JCM_6030_transcript_v001_01030-R1 ECAL|JCM_6030_transcript_v001_01031-R1 ECAL|JCM_6030_transcript_v001_01475-R1 ECAL|JCM_6030_transcript_v001_02031-R1 ECAL|JCM_6030_transcript_v001_02042-R1 ECAL|JCM_6030_transcript_v001_02275-R1 ECAL|JCM_6030_transcript_v001_02824-R1 ECAL|JCM_6030_transcript_v001_03200-R1 ECAL|JCM_6030_transcript_v001_06080-R1 ECAL|JCM_6030_transcript_v001_12956-…
Cluster745: ECAL|JCM_6030_transcript_v001_01061-R1 ECAL|JCM_6030_transcript_v001_04431-R1 ECAL|JCM_6030_transcript_v001_05059-R1 EMES|XP_016226883.1 ESPI|XP_016230988.1 ESPI|XP_016231341.1 ESPI|XP_016232377.1 ESPI|XP_016233119.1 ESPI|XP_016240087.1 ESPI|XP_016241054.1 ETRE|rna-Etr02726.1 ETRE|rna-Etr03311.1 ETRE|rna-Etr12116.1 LBIC|XP_001883251.1 LBIC|XP_001886138.1 LBIC|XP_001887726.1 LBIC|XP_00…
Cluster746: EMES|XP_016220213.1 SIND|CAG7846602.1 SIND|CAG7846849.1 SIND|CAG7847825.1 SIND|CAG7847829.1 SIND|CAG7847843.1 SIND|CAG7848122.1 SIND|CAG7848150.1 SIND|CAG7848151.1 SIND|CAG7848163.1 SIND|CAG7849602.1 SIND|CAG7849660.1 SIND|CAG7849661.1 SIND|CAG7849662.1 SIND|CAG7849663.1 SIND|CAG7849921.1 SIND|CAG7849927.1 SIND|CAG7849969.1 SIND|CAG7850353.1 SIND|CAG7850358.1 SIND|CAG7851691.1 SIND|CA…
Cluster747: ESPI|XP_016238272.1 ETRE|rna-Etr05951.1 LBIC|XP_001879973.1 LBIC|XP_001879974.1 LBIC|XP_001891237.1 LBIC|XP_001891238.1 PRAM|KAH7478994.1 PRAM|KAH7478995.1 PRAM|KAH7478996.1 PRAM|KAH7478997.1 PRAM|KAH7478998.1 PSOJ|XP_009515350.1 PSOJ|XP_009515351.1 PSOJ|XP_009515355.1 PSOJ|XP_009515359.1 PSOJ|XP_009515360.1 PSOJ|XP_009515361.1 PSOJ|XP_009515362.1 PSOJ|XP_009515363.1 PSOJ|XP_009522151…
Cluster748: LBIC|XP_001874412.1 LBIC|XP_001875999.1 LBIC|XP_001877282.1 LBIC|XP_001879523.1 LBIC|XP_001880339.1 LBIC|XP_001881453.1 LBIC|XP_001882455.1 LBIC|XP_001883355.1 LBIC|XP_001883410.1 LBIC|XP_001885978.1 LBIC|XP_001885979.1 LBIC|XP_001885980.1 LBIC|XP_001886625.1 LBIC|XP_001886626.1 LBIC|XP_001886627.1 LBIC|XP_001889602.1 LBIC|XP_001889603.1 LBIC|XP_001889604.1 LBIC|XP_001889605.1 LBIC|XP…
Cluster749: LBIC|XP_001874691.1 LBIC|XP_001878408.1 LBIC|XP_001879216.1 LBIC|XP_001879476.1 LBIC|XP_001883360.1 LBIC|XP_001883521.1 LBIC|XP_001887440.1 LBIC|XP_001887486.1 LBIC|XP_001887488.1 LBIC|XP_001888310.1 LBIC|XP_001888317.1 LBIC|XP_001888326.1 LBIC|XP_001889999.1 LBIC|XP_001890000.1 LBIC|XP_001890005.1 LBIC|XP_001890195.1 LBIC|XP_001890204.1 LBIC|XP_001890534.1 LBIC|XP_001890557.1 LBIC|XP…
Cluster750: LBIC|XP_001873519.1 LBIC|XP_001873563.1 LBIC|XP_001873575.1 LBIC|XP_001873577.1 LBIC|XP_001873581.1 LBIC|XP_001874202.1 LBIC|XP_001874222.1 LBIC|XP_001874796.1 LBIC|XP_001878530.1 LBIC|XP_001878531.1 LBIC|XP_001881435.1 LBIC|XP_001881445.1 LBIC|XP_001882822.1 LBIC|XP_001882823.1 LBIC|XP_001884864.1 LBIC|XP_001884947.1 LBIC|XP_001884952.1 LBIC|XP_001884968.1 LBIC|XP_001884971.1 LBIC|XP…
Cluster751: PRAM|KAH7474008.1 PRAM|KAH7474009.1 PRAM|KAH7474010.1 PRAM|KAH7474012.1 PRAM|KAH7479444.1 PRAM|KAH7479445.1 PRAM|KAH7481907.1 PRAM|KAH7484898.1 PRAM|KAH7484899.1 PSOJ|XP_009514221.1 PSOJ|XP_009514223.1 PSOJ|XP_009514224.1 PSOJ|XP_009514226.1 PSOJ|XP_009515101.1 PSOJ|XP_009515102.1 PSOJ|XP_009515872.1 PSOJ|XP_009515873.1 PSOJ|XP_009527052.1 PSOJ|XP_009527053.1 PSOJ|XP_009527056.1 PSOJ|…
Cluster752: PSOJ|XP_009514172.1 PSOJ|XP_009515200.1 PSOJ|XP_009515390.1 PSOJ|XP_009515817.1 PSOJ|XP_009516734.1 PSOJ|XP_009517967.1 PSOJ|XP_009519408.1 PSOJ|XP_009520628.1 PSOJ|XP_009520938.1 PSOJ|XP_009521184.1 PSOJ|XP_009522745.1 PSOJ|XP_009522801.1 PSOJ|XP_009524252.1 PSOJ|XP_009525269.1 PSOJ|XP_009527038.1 PSOJ|XP_009527085.1 PSOJ|XP_009534777.1 PSOJ|XP_009534972.1 PSOJ|XP_009537092.1 PSOJ|XP…
Cluster753: SIND|CAG7846892.1 SIND|CAG7848121.1 SIND|CAG7849702.1 SIND|CAG7850995.1 SIND|CAG7850996.1 SIND|CAG7850997.1 SIND|CAG7851405.1 SIND|CAG7851921.1 SIND|CAG7852082.1 SIND|CAG7853173.1 SIND|CAG7853267.1 SIND|CAG7853268.1 SIND|CAG7853315.1 SIND|CAG7853320.1 SIND|CAG7853322.1 SIND|CAG7853395.1 SIND|CAG7853396.1 SIND|CAG7853498.1 SIND|CAG7853499.1 SIND|CAG7853500.1 SIND|CAG7853501.1 SIND|CAG7…
Cluster754: SIND|CAG7848127.1 SIND|CAG7848128.1 SIND|CAG7848182.1 SIND|CAG7848183.1 SIND|CAG7848193.1 SIND|CAG7848194.1 SIND|CAG7848195.1 SIND|CAG7848196.1 SIND|CAG7848197.1 SIND|CAG7850059.1 SIND|CAG7850101.1 SIND|CAG7851488.1 SIND|CAG7851489.1 SIND|CAG7852917.1 SIND|CAG7852918.1 SIND|CAG7852924.1 SIND|CAG7852926.1 SIND|CAG7852927.1 SIND|CAG7852931.1 SIND|CAG7852932.1 SIND|CAG7852933.1 SIND|CAG7…
Cluster755: ANIG|XP_001391256.1 ANIG|XP_001392408.2 ANIG|XP_001393374.2 ANIG|XP_001393810.1 ANIG|XP_001396267.2 ANIG|XP_001396621.2 ANIG|XP_001397113.2 ANIG|XP_001397249.2 ANIG|XP_001397259.2 ANIG|XP_001397261.2 ANIG|XP_001398087.2 ANIG|XP_001400460.1 ECAL|JCM_6030_transcript_v001_12165-R1 ECAL|JCM_6030_transcript_v001_12664-R1 ECAL|JCM_6030_transcript_v001_13296-R1 EMES|XP_016227094.1 EMES|XP_01…
Cluster756: ANIG|XP_001393632.2 ANIG|XP_001395930.2 CALB|XP_716771.2 CALB|XP_720018.2 CGLA|XP_446714.1 CGLA|XP_449281.1 ECAL|JCM_6030_transcript_v001_00920-R1 EGOS|NP_986786.2 EMES|XP_016223176.1 ESPI|XP_016240884.1 ETRE|rna-Etr11773.1 PRAM|KAH7464903.1 PSOJ|XP_009519599.1 SCER|NP_010378.1 SCER|NP_011093.3 SIND|CAG7850226.1 SIND|CAG7855112.1 SMIK|XP_056081094.1 SMIK|XP_056081750.1 SPOM|NP_592849.…
Cluster757: ANIG|XP_001393797.2 ANIG|XP_001396445.2 CALB|XP_712629.2 CGLA|XP_448924.1 ECAL|JCM_6030_transcript_v001_02539-R1 ECAL|JCM_6030_transcript_v001_05201-R1 EMES|XP_016219790.1 EMES|XP_016229312.1 ESPI|XP_016234295.1 ESPI|XP_016235415.1 ETRE|rna-Etr00097.1 ETRE|rna-Etr03839.1 ETRE|rna-Etr04196.1 ETRE|rna-Etr04242.1 ETRE|rna-Etr06834.1 LBIC|XP_001876849.1 LBIC|XP_001889372.1 PRAM|KAH7474869…
Cluster758: ANIG|XP_001400728.1 CALB|XP_710072.1 CGLA|XP_448864.1 ECAL|JCM_6030_transcript_v001_06811-R1 ECAL|JCM_6030_transcript_v001_07080-R1 ECAL|JCM_6030_transcript_v001_09496-R1 EGOS|NP_986606.1 EMES|XP_016221271.1 ESPI|XP_016237192.1 ESPI|XP_016239697.1 ESPI|XP_016241068.1 ETRE|rna-Etr00026.1 ETRE|rna-Etr02709.1 ETRE|rna-Etr03422.1 ETRE|rna-Etr10357.1 LBIC|XP_001880676.1 PRAM|KAH7488502.1 P…
Cluster759: ANIG|XP_001400786.1 ANIG|XP_001401788.1 CALB|XP_721708.2 CGLA|XP_446997.1 ECAL|JCM_6030_transcript_v001_06381-R1 ECAL|JCM_6030_transcript_v001_08844-R1 EGOS|NP_984292.1 EMES|XP_016227994.1 ESPI|XP_016231794.1 ESPI|XP_016234508.1 ESPI|XP_016236431.1 ETRE|rna-Etr03513.1 LBIC|XP_001881256.1 PRAM|KAH7484187.1 PSOJ|XP_009525971.1 SCER|NP_013706.1 SIND|CAG7852391.1 SMIK|XP_056078592.1 SPOM|…
Cluster760: ANIG|XP_001394577.2 ANIG|XP_001400834.2 ANIG|XP_001400981.1 ECAL|JCM_6030_transcript_v001_05805-R1 ECAL|JCM_6030_transcript_v001_07502-R1 ECAL|JCM_6030_transcript_v001_08454-R1 ECAL|JCM_6030_transcript_v001_08851-R1 ECAL|JCM_6030_transcript_v001_09807-R1 EMES|XP_016220534.1 EMES|XP_016225816.1 EMES|XP_016226407.1 EMES|XP_016226837.1 ESPI|XP_016230836.1 ESPI|XP_016240112.1 ETRE|rna-Etr…
Cluster761: ANIG|XP_001389241.2 ANIG|XP_001401204.1 CALB|XP_711778.1 CALB|XP_712147.1 CGLA|XP_446329.1 ECAL|JCM_6030_transcript_v001_12569-R1 EGOS|NP_985154.1 EMES|XP_016227614.1 ESPI|XP_016235251.1 ETRE|rna-Etr07676.1 LBIC|XP_001876699.1 LBIC|XP_001877767.1 PRAM|KAH7484508.1 PSOJ|XP_009526430.1 PSOJ|XP_009534250.1 SCER|NP_011768.1 SIND|CAG7848388.1 SIND|CAG7850639.1 SMIK|XP_056079827.1 SPOM|NP_5…
Cluster762: ANIG|XP_001401244.1 CALB|XP_713632.2 CALB|XP_715379.2 CGLA|XP_448030.1 CGLA|XP_448059.1 ECAL|JCM_6030_transcript_v001_03175-R1 EGOS|NP_982749.1 EGOS|NP_986208.1 EMES|XP_016224849.1 ESPI|XP_016241666.1 ETRE|rna-Etr08372.1 LBIC|XP_001873536.1 PRAM|KAH7474593.1 SCER|NP_014135.1 SCER|NP_014168.1 SIND|CAG7849096.1 SIND|CAG7849097.1 SIND|CAG7853851.1 SMIK|XP_056078980.1 SMIK|XP_056079012.1 …
Cluster763: ANIG|XP_001401273.1 CALB|XP_723463.1 CGLA|XP_449263.1 ECAL|JCM_6030_transcript_v001_12884-R1 EGOS|NP_984998.2 EMES|XP_016224939.1 ESPI|XP_016229988.1 ESPI|XP_016241266.1 ETRE|rna-Etr08919.1 ETRE|rna-Etr10523.1 PRAM|KAH7467280.1 PSOJ|XP_009534557.1 SCER|NP_013641.1 SCER|NP_116602.1 SIND|CAG7851718.1 SMIK|XP_056078534.1 SMIK|XP_056081776.1 SPOM|NP_592787.1 SPOM|NP_593241.1 TREE|XP_00696…
Cluster764: ANIG|XP_001401281.2 ECAL|JCM_6030_transcript_v001_03253-R1 EMES|XP_016224790.1 ESPI|XP_016241627.1 ETRE|rna-Etr08603.1 LBIC|XP_001873550.1 LBIC|XP_001874187.1 LBIC|XP_001874189.1 PRAM|KAH7465862.1 PRAM|KAH7465931.1 PRAM|KAH7465936.1 PRAM|KAH7474373.1 PRAM|KAH7485354.1 PSOJ|XP_009516375.1 PSOJ|XP_009516381.1 PSOJ|XP_009516524.1 PSOJ|XP_009524962.1 PSOJ|XP_009527996.1 PSOJ|XP_009529354.…
Cluster765: ANIG|XP_001388516.1 CALB|XP_716020.1 CGLA|XP_445865.1 ECAL|JCM_6030_transcript_v001_11310-R1 EMES|XP_016221558.1 EMES|XP_016224662.1 EMES|XP_016226990.1 EMES|XP_016228870.1 ESPI|XP_016234796.1 ESPI|XP_016241308.1 ETRE|rna-Etr05100.1 SCER|NP_009863.2 SCER|NP_010849.3 SCER|NP_011816.2 SCER|NP_011823.1 SCER|NP_013032.1 SMIK|XP_056077979.1 SMIK|XP_056080648.1 SMIK|XP_056081519.1 SMIK|XP_0…
Cluster766: ANIG|XP_001388550.2 ANIG|XP_001396681.1 CALB|XP_713938.2 CGLA|XP_445878.1 ECAL|JCM_6030_transcript_v001_04786-R1 ECAL|JCM_6030_transcript_v001_06845-R1 EGOS|NP_985923.1 EMES|XP_016221953.1 EMES|XP_016223098.1 ESPI|XP_016236896.1 ESPI|XP_016240516.1 ETRE|rna-Etr06183.1 ETRE|rna-Etr10617.1 ETRE|rna-Etr11381.1 LBIC|XP_001878985.1 SCER|NP_011873.1 SIND|CAG7846075.1 SMIK|XP_056082503.1 SPO…
Cluster767: ANIG|XP_001388571.2 ECAL|JCM_6030_transcript_v001_03611-R1 ECAL|JCM_6030_transcript_v001_03790-R1 ECAL|JCM_6030_transcript_v001_08903-R1 ECAL|JCM_6030_transcript_v001_10374-R1 ECAL|JCM_6030_transcript_v001_12120-R1 ECAL|JCM_6030_transcript_v001_12349-R1 EMES|XP_016225659.1 EMES|XP_016227686.1 EMES|XP_016229009.1 EMES|XP_016229234.1 ESPI|XP_016230013.1 ESPI|XP_016230182.1 ESPI|XP_01623…
Cluster768: ANIG|XP_001388705.2 CALB|XP_711262.2 CALB|XP_714451.2 CALB|XP_715215.1 CGLA|XP_448979.1 ECAL|JCM_6030_transcript_v001_02340-R1 EGOS|NP_982928.2 EMES|XP_016228841.1 ESPI|XP_016234058.1 ETRE|rna-Etr04283.1 LBIC|XP_001875293.1 PRAM|KAH7479258.1 PRAM|KAH7479260.1 PRAM|KAH7491951.1 PSOJ|XP_009515651.1 PSOJ|XP_009521706.1 SCER|NP_011625.3 SIND|CAG7848749.1 SIND|CAG7848750.1 SMIK|XP_05608191…
Cluster769: ANIG|XP_001388730.2 ANIG|XP_001394047.2 ANIG|XP_001394220.1 ECAL|JCM_6030_transcript_v001_00018-R1 ECAL|JCM_6030_transcript_v001_03352-R1 ECAL|JCM_6030_transcript_v001_04215-R1 ECAL|JCM_6030_transcript_v001_08880-R1 ECAL|JCM_6030_transcript_v001_08915-R1 ECAL|JCM_6030_transcript_v001_09269-R1 ECAL|JCM_6030_transcript_v001_11250-R1 ECAL|JCM_6030_transcript_v001_11611-R1 EMES|XP_0162197…
Cluster770: ANIG|XP_001388800.1 CALB|XP_717778.1 CGLA|XP_445557.1 CGLA|XP_445653.1 ECAL|JCM_6030_transcript_v001_12734-R1 EGOS|NP_982384.1 EMES|XP_016228614.1 ESPI|XP_016231487.1 ETRE|rna-Etr07742.1 PRAM|KAH7477259.1 PRAM|KAH7477260.1 PSOJ|XP_009519698.1 PSOJ|XP_009519699.1 PSOJ|XP_009519706.1 SCER|NP_013091.1 SCER|NP_013119.1 SIND|CAG7850643.1 SIND|CAG7854846.1 SMIK|XP_056078051.1 SMIK|XP_056078…
Cluster771: ANIG|XP_001389035.2 ANIG|XP_001397265.1 CALB|XP_713824.1 CALB|XP_714402.1 CGLA|XP_445397.1 CGLA|XP_448298.1 EGOS|NP_984407.1 EMES|XP_016226647.1 ESPI|XP_016237655.1 ETRE|rna-Etr03673.1 PRAM|KAH7485485.1 PRAM|KAH7485486.1 PRAM|KAH7487896.1 PSOJ|XP_009536648.1 SCER|NP_010262.1 SCER|NP_014582.1 SIND|CAG7854049.1 SMIK|XP_056079384.1 SMIK|XP_056080988.1 SPOM|NP_594542.1 SPOM|NP_596682.1 TR…
Cluster772: ANIG|XP_001389185.2 CALB|XP_722495.1 CGLA|XP_447336.1 CGLA|XP_449065.1 ECAL|JCM_6030_transcript_v001_03413-R1 EGOS|NP_983951.1 EMES|XP_016220404.1 ESPI|XP_016238983.1 ETRE|rna-Etr07153.2 LBIC|XP_001882786.1 LBIC|XP_001882810.1 LBIC|XP_001882902.1 LBIC|XP_001882909.1 LBIC|XP_001882910.1 LBIC|XP_001882911.1 PRAM|KAH7472573.1 PSOJ|XP_009538188.1 SCER|NP_012024.1 SIND|CAG7850951.1 SMIK|XP…
Cluster773: ANIG|XP_001389350.2 ANIG|XP_001390167.2 ANIG|XP_001397996.2 CALB|XP_714227.2 CGLA|XP_449021.1 ECAL|JCM_6030_transcript_v001_10319-R1 EGOS|NP_985332.2 EMES|XP_016224367.1 ESPI|XP_016233699.1 ETRE|rna-Etr01014.1 ETRE|rna-Etr06086.1 LBIC|XP_001879952.1 LBIC|XP_001880417.1 SCER|NP_012406.1 SCER|NP_012976.1 SIND|CAG7854666.1 SIND|CAG7854847.1 SMIK|XP_056077420.1 SMIK|XP_056077924.1 SPOM|NP…
Cluster774: ANIG|XP_001389403.1 ANIG|XP_001396390.1 CALB|XP_019330851.1 CALB|XP_019330852.1 CALB|XP_019330853.1 CALB|XP_714704.1 ECAL|JCM_6030_transcript_v001_07053-R1 ECAL|JCM_6030_transcript_v001_12544-R1 EMES|XP_016221089.1 EMES|XP_016224607.1 EMES|XP_016228906.1 ESPI|XP_016236486.1 ESPI|XP_016239495.1 ESPI|XP_016239744.1 ETRE|rna-Etr07727.1 LBIC|XP_001879836.1 SCER|NP_012304.1 SIND|CAG7847066…
Cluster775: ANIG|XP_001389529.2 ANIG|XP_001395070.2 CALB|XP_019330976.1 ECAL|JCM_6030_transcript_v001_08131-R1 ECAL|JCM_6030_transcript_v001_11819-R1 EGOS|NP_986351.2 EMES|XP_016225228.1 EMES|XP_016228229.1 ESPI|XP_016235186.1 ESPI|XP_016238576.1 ETRE|rna-Etr02486.1 ETRE|rna-Etr09110.1 LBIC|XP_001880213.1 LBIC|XP_001880246.1 PRAM|KAH7471098.1 PRAM|KAH7491500.1 PSOJ|XP_009531012.1 SIND|CAG7849676.…
Cluster776: ANIG|XP_001389546.1 ANIG|XP_001391986.1 CALB|XP_715433.2 CGLA|XP_446722.1 ECAL|JCM_6030_transcript_v001_09264-R1 EGOS|NP_986545.1 EMES|XP_016225996.1 ESPI|XP_016237918.1 ETRE|rna-Etr02532.2 LBIC|XP_001875379.1 PRAM|KAH7481703.1 PRAM|KAH7492000.1 PRAM|KAH7492007.1 PSOJ|XP_009514660.1 PSOJ|XP_009521240.1 PSOJ|XP_009521641.1 SCER|NP_013345.1 SIND|CAG7852619.1 SIND|CAG7853166.1 SMIK|XP_05…
Cluster777: ANIG|XP_001389735.1 ANIG|XP_001396567.1 ECAL|JCM_6030_transcript_v001_00295-R1 ECAL|JCM_6030_transcript_v001_01192-R1 ECAL|JCM_6030_transcript_v001_05228-R1 ECAL|JCM_6030_transcript_v001_06920-R1 ECAL|JCM_6030_transcript_v001_07592-R1 ECAL|JCM_6030_transcript_v001_10069-R1 ECAL|JCM_6030_transcript_v001_11162-R1 EMES|XP_016220875.1 EMES|XP_016221060.1 EMES|XP_016224068.1 EMES|XP_016228…
Cluster778: ANIG|XP_001389860.2 ANIG|XP_001389865.2 ANIG|XP_001393042.2 ANIG|XP_001398359.1 ECAL|JCM_6030_transcript_v001_00869-R1 ECAL|JCM_6030_transcript_v001_02291-R1 ECAL|JCM_6030_transcript_v001_06820-R1 ECAL|JCM_6030_transcript_v001_06888-R1 ECAL|JCM_6030_transcript_v001_13316-R1 ECAL|JCM_6030_transcript_v001_13718-R1 EMES|XP_016219809.1 EMES|XP_016222308.1 EMES|XP_016223517.1 EMES|XP_01622…
Cluster779: ANIG|XP_001396330.2 ANIG|XP_001398216.1 CALB|XP_710124.1 CGLA|XP_449306.1 ECAL|JCM_6030_transcript_v001_04531-R1 ECAL|JCM_6030_transcript_v001_09785-R1 EGOS|NP_984262.1 EMES|XP_016223288.1 EMES|XP_016226810.1 ESPI|XP_016232748.1 ESPI|XP_016240676.1 ETRE|rna-Etr01131.1 ETRE|rna-Etr11621.1 LBIC|XP_001876645.1 PRAM|KAH7476202.1 PSOJ|XP_009523715.1 SCER|NP_015297.1 SIND|CAG7849417.1 SMIK|…
Cluster780: ANIG|XP_001392351.1 ANIG|XP_001395134.2 CALB|XP_019330712.1 CALB|XP_713440.1 CGLA|XP_447490.1 CGLA|XP_449294.1 ECAL|JCM_6030_transcript_v001_04117-R1 EGOS|NP_983628.1 EGOS|NP_986767.1 EMES|XP_016220645.1 ESPI|XP_016230583.1 LBIC|XP_001880706.1 PRAM|KAH7482214.1 PRAM|KAH7488077.1 SCER|NP_011021.3 SCER|NP_011106.1 SIND|CAG7847621.1 SIND|CAG7847626.1 SMIK|XP_056081684.1 SMIK|XP_056081763…
Cluster781: ANIG|XP_001395220.2 ANIG|XP_001399926.1 ANIG|XP_001401954.1 ECAL|JCM_6030_transcript_v001_00377-R1 ECAL|JCM_6030_transcript_v001_06272-R1 ECAL|JCM_6030_transcript_v001_11825-R1 EMES|XP_016223248.1 EMES|XP_016225224.1 EMES|XP_016229787.1 ESPI|XP_016236148.1 ESPI|XP_016236784.1 ESPI|XP_016238573.1 ETRE|rna-Etr00666.2 ETRE|rna-Etr00832.1 ETRE|rna-Etr08731.1 ETRE|rna-Etr09113.1 ETRE|rna-E…
Cluster782: ANIG|XP_001390954.1 ANIG|XP_001391097.2 ANIG|XP_001391604.2 ANIG|XP_001395354.2 ECAL|JCM_6030_transcript_v001_00414-R1 ECAL|JCM_6030_transcript_v001_00944-R1 ECAL|JCM_6030_transcript_v001_03035-R1 ECAL|JCM_6030_transcript_v001_06359-R1 ECAL|JCM_6030_transcript_v001_10391-R1 ECAL|JCM_6030_transcript_v001_10561-R1 ECAL|JCM_6030_transcript_v001_11309-R1 EMES|XP_016222597.1 EMES|XP_016222…
Cluster783: ANIG|XP_001394829.2 ANIG|XP_001395931.1 CALB|XP_723150.1 CGLA|XP_449389.1 ECAL|JCM_6030_transcript_v001_00921-R1 ECAL|JCM_6030_transcript_v001_01805-R1 EGOS|NP_984975.2 EMES|XP_016223177.1 ESPI|XP_016240885.1 ETRE|rna-Etr11774.1 LBIC|XP_001875791.1 PRAM|KAH7474091.1 PRAM|KAH7477072.1 PRAM|KAH7492247.1 PSOJ|XP_009519372.1 SCER|NP_013534.3 SIND|CAG7849556.1 SIND|CAG7853071.1 SMIK|XP_056…
Cluster784: ANIG|XP_001396020.1 ANIG|XP_001398468.2 CALB|XP_712023.1 CGLA|XP_447193.1 ECAL|JCM_6030_transcript_v001_00142-R1 EGOS|NP_985599.1 EMES|XP_016222516.1 EMES|XP_016224918.1 ESPI|XP_016230493.1 ESPI|XP_016236039.1 ETRE|rna-Etr06318.1 LBIC|XP_001884472.1 PRAM|KAH7470654.1 PRAM|KAH7470655.1 PSOJ|XP_009519976.1 PSOJ|XP_009519977.1 SCER|NP_011996.2 SIND|CAG7848156.1 SMIK|XP_056082618.1 SPOM|N…
Cluster785: ANIG|XP_001396837.2 ANIG|XP_001398249.2 ANIG|XP_001401836.1 CALB|XP_715189.1 ECAL|JCM_6030_transcript_v001_05560-R1 EMES|XP_016223931.1 ESPI|XP_016233788.1 ESPI|XP_016235989.1 ETRE|rna-Etr05127.1 PRAM|KAH7460737.1 PRAM|KAH7460741.1 PRAM|KAH7480006.1 PRAM|KAH7480007.1 PRAM|KAH7480008.1 PSOJ|XP_009521986.1 PSOJ|XP_009521987.1 PSOJ|XP_009522075.1 PSOJ|XP_009522076.1 PSOJ|XP_009522081.1 P…
Cluster786: ANIG|XP_001396987.1 CALB|XP_718972.1 CGLA|XP_448219.1 ECAL|JCM_6030_transcript_v001_09816-R1 EGOS|NP_983398.2 EMES|XP_016227201.1 ESPI|XP_016239900.1 ETRE|rna-Etr01273.1 LBIC|XP_001876346.1 LBIC|XP_001885715.1 LBIC|XP_001890722.1 PRAM|KAH7469082.1 PRAM|KAH7470679.1 PRAM|KAH7474909.1 PSOJ|XP_009519491.1 PSOJ|XP_009519850.1 PSOJ|XP_009524298.1 SCER|NP_013714.1 SIND|CAG7852666.1 SMIK|XP_…
Cluster787: ANIG|XP_001397022.1 ANIG|XP_001399657.1 ECAL|JCM_6030_transcript_v001_05633-R1 EMES|XP_016222143.1 ESPI|XP_016236365.1 ETRE|rna-Etr09875.1 LBIC|XP_001884984.1 LBIC|XP_001884985.1 PRAM|KAH7472761.1 PRAM|KAH7489104.1 PRAM|KAH7489105.1 PRAM|KAH7491965.1 PRAM|KAH7491966.1 PSOJ|XP_009521690.1 PSOJ|XP_009521691.1 PSOJ|XP_009521694.1 PSOJ|XP_009528942.1 PSOJ|XP_009534166.1 PSOJ|XP_009534167.…
Cluster788: ANIG|XP_001399192.2 ANIG|XP_001401674.2 ECAL|JCM_6030_transcript_v001_02460-R1 ECAL|JCM_6030_transcript_v001_03471-R1 ECAL|JCM_6030_transcript_v001_05824-R1 ECAL|JCM_6030_transcript_v001_11396-R1 ECAL|JCM_6030_transcript_v001_11732-R1 ECAL|JCM_6030_transcript_v001_14075-R1 EMES|XP_016222172.1 EMES|XP_016223719.1 EMES|XP_016226775.1 ESPI|XP_016230509.1 ESPI|XP_016230887.1 ESPI|XP_01623…
Cluster789: ANIG|XP_001399040.1 ANIG|XP_001399196.2 CALB|XP_716216.1 CGLA|XP_448084.1 ECAL|JCM_6030_transcript_v001_03990-R1 EGOS|NP_983321.1 EMES|XP_016220195.1 ESPI|XP_016238834.1 ETRE|rna-Etr02155.1 ETRE|rna-Etr05664.1 ETRE|rna-Etr05830.1 LBIC|XP_001876572.1 LBIC|XP_001878386.1 PRAM|KAH7474509.1 PSOJ|XP_009529534.1 SCER|NP_014733.1 SIND|CAG7848522.1 SIND|CAG7853809.1 SMIK|XP_056079516.1 SPOM|N…
Cluster790: ANIG|XP_001399367.2 CALB|XP_711552.1 CALB|XP_715577.2 CGLA|XP_449765.1 ECAL|JCM_6030_transcript_v001_02569-R1 EGOS|NP_984374.2 EMES|XP_016229522.1 ESPI|XP_016234337.1 ETRE|rna-Etr00661.1 LBIC|XP_001886690.1 LBIC|XP_001887065.1 LBIC|XP_001887914.1 LBIC|XP_001889612.1 LBIC|XP_001890585.1 PRAM|KAH7484583.1 PRAM|KAH7484584.1 PSOJ|XP_009526542.1 PSOJ|XP_009526543.1 SCER|NP_013876.1 SIND|CA…
Cluster791: ANIG|XP_001399624.1 CALB|XP_711449.1 CALB|XP_716441.1 CGLA|XP_445080.1 CGLA|XP_448811.1 ECAL|JCM_6030_transcript_v001_02218-R1 ECAL|JCM_6030_transcript_v001_03818-R1 EGOS|NP_984009.1 EGOS|NP_985986.1 EMES|XP_016223647.1 ESPI|XP_016230239.1 ETRE|rna-Etr05447.1 LBIC|XP_001873881.1 PRAM|KAH7482188.1 PSOJ|XP_009525400.1 SCER|NP_012221.2 SCER|NP_013581.1 SIND|CAG7847429.1 SMIK|XP_056078482…
Cluster792: ANIG|XP_001400370.2 CALB|XP_712654.1 CALB|XP_718690.1 CGLA|XP_448264.1 CGLA|XP_449418.1 ECAL|JCM_6030_transcript_v001_04387-R1 EGOS|NP_983283.2 EGOS|NP_985035.1 EMES|XP_016228192.1 ESPI|XP_016231461.1 ETRE|rna-Etr02673.1 LBIC|XP_001875392.1 PRAM|KAH7474467.1 PSOJ|XP_009529488.1 SCER|NP_009640.1 SCER|NP_011720.3 SIND|CAG7852047.1 SMIK|XP_056079870.1 SMIK|XP_056080439.1 SPOM|NP_595256.1…
Cluster793: ANIG|XP_001391316.2 CALB|XP_712915.2 CALB|XP_715034.1 CGLA|XP_447479.1 CGLA|XP_447819.1 CGLA|XP_449835.1 ECAL|JCM_6030_transcript_v001_02919-R1 EGOS|NP_983999.2 EGOS|NP_984726.2 EMES|XP_016229820.1 ESPI|XP_016234409.1 ETRE|rna-Etr00803.1 LBIC|XP_001881226.1 PRAM|KAH7491244.1 SCER|NP_012359.1 SCER|NP_116695.3 SIND|CAG7854199.1 SMIK|XP_056077379.1 SMIK|XP_056082432.1 SPOM|NP_593800.1 SP…
Cluster794: ANIG|XP_001391688.1 CALB|XP_719052.1 CGLA|XP_446316.1 CGLA|XP_447342.1 ECAL|JCM_6030_transcript_v001_12451-R1 EGOS|NP_983947.2 EMES|XP_016227345.1 ESPI|XP_016239445.1 ETRE|rna-Etr07927.1 PRAM|KAH7459435.1 PRAM|KAH7469085.1 PRAM|KAH7484591.1 PRAM|KAH7488076.1 PSOJ|XP_009517349.1 SCER|NP_011754.3 SCER|NP_012028.1 SIND|CAG7847599.1 SMIK|XP_056079840.1 SMIK|XP_056082648.1 SPOM|NP_588351.1…
Cluster795: ANIG|XP_001397458.2 ANIG|XP_001402217.1 ECAL|JCM_6030_transcript_v001_05348-R1 EMES|XP_016221221.1 EMES|XP_016227593.1 ESPI|XP_016235523.1 ESPI|XP_016239570.1 ESPI|XP_016240053.1 ETRE|rna-Etr00326.1 ETRE|rna-Etr10796.1 PRAM|KAH7464811.1 PRAM|KAH7476251.1 PRAM|KAH7476588.1 PRAM|KAH7476592.1 PSOJ|XP_009523044.1 PSOJ|XP_009523048.1 PSOJ|XP_009523615.1 SCER|NP_015031.1 SIND|CAG7848599.1 S…
Cluster796: ANIG|XP_001397523.1 CALB|XP_721939.1 CGLA|XP_449186.1 ECAL|JCM_6030_transcript_v001_07781-R1 EGOS|NP_982558.1 EMES|XP_016227944.1 ESPI|XP_016235267.1 ETRE|rna-Etr03000.1 LBIC|XP_001878098.1 LBIC|XP_001885085.1 LBIC|XP_001885088.1 PRAM|KAH7469243.1 PRAM|KAH7469246.1 PRAM|KAH7469259.1 PSOJ|XP_009523982.1 PSOJ|XP_009524006.1 PSOJ|XP_009524023.1 SCER|NP_012272.3 SIND|CAG7850800.1 SIND|CAG…
Cluster797: ANIG|XP_001397813.1 CALB|XP_712642.1 CALB|XP_715374.2 CGLA|XP_449367.1 CGLA|XP_449410.1 ECAL|JCM_6030_transcript_v001_11121-R1 EGOS|NP_982879.2 EGOS|NP_985943.1 EMES|XP_016228802.1 ESPI|XP_016230212.1 ETRE|rna-Etr04296.1 LBIC|XP_001876792.1 LBIC|XP_001886068.1 PRAM|KAH7467194.1 PSOJ|XP_009534753.1 SCER|NP_010683.3 SCER|NP_012666.2 SIND|CAG7853029.1 SMIK|XP_056077649.1 SMIK|XP_05608137…
Cluster798: ANIG|XP_001398099.1 CALB|XP_714889.1 CALB|XP_719411.2 CGLA|XP_446450.1 CGLA|XP_447476.1 ECAL|JCM_6030_transcript_v001_09541-R1 EGOS|NP_983994.1 EGOS|NP_984300.1 EMES|XP_016221326.1 ESPI|XP_016237001.1 ETRE|rna-Etr10240.1 LBIC|XP_001874260.1 PRAM|KAH7474766.1 PSOJ|XP_009529880.1 SCER|NP_012229.1 SCER|NP_014704.1 SIND|CAG7845993.1 SMIK|XP_056079492.1 SMIK|XP_056082838.1 SPOM|NP_593642.1…
Cluster799: ANIG|XP_001398370.2 CALB|XP_719938.2 CALB|XP_722570.2 CGLA|XP_446743.1 CGLA|XP_449556.1 ECAL|JCM_6030_transcript_v001_00336-R1 EGOS|NP_985231.1 EGOS|NP_986109.2 EMES|XP_016222699.1 ESPI|XP_016237291.1 ETRE|rna-Etr06133.1 PRAM|KAH7484994.1 PSOJ|XP_009527229.1 PSOJ|XP_009539754.1 SCER|NP_012140.1 SCER|NP_014933.3 SIND|CAG7847264.1 SMIK|XP_056079694.1 SMIK|XP_056082756.1 SPOM|NP_588472.2…
Cluster800: ANIG|XP_001390270.2 CALB|XP_718511.1 CGLA|XP_449701.1 ECAL|JCM_6030_transcript_v001_00430-R1 EGOS|NP_984730.1 ESPI|XP_016240608.1 LBIC|XP_001882488.1 LBIC|XP_001886578.1 LBIC|XP_001886579.1 LBIC|XP_001888609.1 LBIC|XP_001888610.1 LBIC|XP_001888612.1 LBIC|XP_001889397.1 SCER|NP_012743.1 SIND|CAG7845969.1 SIND|CAG7846099.1 SIND|CAG7851308.1 SIND|CAG7851311.1 SIND|CAG7853423.1 SIND|CAG78…
Cluster801: ANIG|XP_001401428.2 ANIG|XP_003188845.1 ECAL|JCM_6030_transcript_v001_01530-R1 ECAL|JCM_6030_transcript_v001_09673-R1 ECAL|JCM_6030_transcript_v001_10251-R1 ECAL|JCM_6030_transcript_v001_10252-R1 ECAL|JCM_6030_transcript_v001_10924-R1 ECAL|JCM_6030_transcript_v001_13450-R1 ECAL|JCM_6030_transcript_v001_13788-R1 ESPI|XP_016229898.1 ESPI|XP_016229899.1 ESPI|XP_016230034.1 ESPI|XP_016234…
Cluster802: ANIG|XP_001390584.1 ANIG|XP_001394493.2 CALB|XP_712513.2 CGLA|XP_445937.1 ECAL|JCM_6030_transcript_v001_08468-R1 EGOS|NP_985449.1 EMES|XP_016228124.1 ESPI|XP_016231193.1 ETRE|rna-Etr03024.1 PRAM|KAH7474852.1 PRAM|KAH7476816.1 PRAM|KAH7489049.1 PRAM|KAH7489050.1 PSOJ|XP_009519052.1 PSOJ|XP_009529971.1 PSOJ|XP_009534066.1 SCER|NP_015115.1 SIND|CAG7852136.1 SIND|CAG7853773.1 SMIK|XP_0560…
Cluster803: ANIG|XP_001394284.2 CALB|XP_721539.2 CALB|XP_722555.2 CGLA|XP_444854.1 CGLA|XP_448428.1 CGLA|XP_448682.1 ECAL|JCM_6030_transcript_v001_02133-R1 EGOS|NP_984269.1 EGOS|NP_986128.2 EMES|XP_016223433.1 ESPI|XP_016234630.1 ETRE|rna-Etr05436.1 LBIC|XP_001877520.1 SCER|NP_011582.1 SCER|NP_014661.1 SCER|NP_116677.3 SMIK|XP_056079455.1 SMIK|XP_056081880.1 SMIK|XP_056082415.1 SPOM|NP_588220.1 S…
Cluster804: ANIG|XP_003188840.1 ECAL|JCM_6030_transcript_v001_05517-R1 ESPI|XP_016239312.1 ESPI|XP_016239315.1 LBIC|XP_001874462.1 LBIC|XP_001878363.1 LBIC|XP_001878944.1 LBIC|XP_001879779.1 LBIC|XP_001880758.1 LBIC|XP_001880933.1 LBIC|XP_001881630.1 LBIC|XP_001881640.1 LBIC|XP_001881645.1 LBIC|XP_001882558.1 LBIC|XP_001883994.1 LBIC|XP_001883997.1 LBIC|XP_001884800.1 LBIC|XP_001885125.1 LBIC|XP_…
Cluster805: ANIG|XP_001394784.2 ECAL|JCM_6030_transcript_v001_01508-R1 ECAL|JCM_6030_transcript_v001_04771-R1 ECAL|JCM_6030_transcript_v001_09883-R1 ECAL|JCM_6030_transcript_v001_12657-R1 ECAL|JCM_6030_transcript_v001_12918-R1 EMES|XP_016222998.1 EMES|XP_016228891.1 ESPI|XP_016239329.1 ESPI|XP_016240151.1 ESPI|XP_016240849.1 ETRE|rna-Etr04185.1 ETRE|rna-Etr04987.1 ETRE|rna-Etr07405.1 ETRE|rna-Etr…
Cluster806: ANIG|XP_001395056.2 CALB|XP_721536.1 CGLA|XP_446592.1 ECAL|JCM_6030_transcript_v001_04405-R1 EGOS|NP_986798.1 EMES|XP_016228351.1 ESPI|XP_016231376.1 ETRE|rna-Etr02848.1 LBIC|XP_001885618.1 PRAM|KAH7469332.1 PRAM|KAH7488243.1 PRAM|KAH7488940.1 PSOJ|XP_009517608.1 PSOJ|XP_009523888.1 PSOJ|XP_009539637.1 SCER|NP_010359.1 SIND|CAG7849802.1 SMIK|XP_056081074.1 SPOM|NP_594430.1 SPOM|NP_594…
Cluster807: ANIG|XP_001392201.2 CALB|XP_718206.2 CGLA|XP_444954.1 CGLA|XP_447469.1 ECAL|JCM_6030_transcript_v001_01092-R1 EGOS|NP_983641.1 EMES|XP_016223008.1 ESPI|XP_016240579.1 ETRE|rna-Etr11264.2 LBIC|XP_001876194.1 PRAM|KAH7476205.1 PRAM|KAH7476987.1 PSOJ|XP_009523713.1 SCER|NP_009497.2 SCER|NP_011013.1 SIND|CAG7852167.1 SIND|CAG7853108.1 SMIK|XP_056080307.1 SMIK|XP_056081677.1 SPOM|NP_588356…
Cluster808: ANIG|XP_001392684.1 ECAL|JCM_6030_transcript_v001_03727-R1 EMES|XP_016221386.1 EMES|XP_016226513.1 ESPI|XP_016236628.1 ETRE|rna-Etr10060.1 ETRE|rna-Etr11167.1 LBIC|XP_001887046.1 PRAM|KAH7465738.1 PRAM|KAH7465739.1 PRAM|KAH7468801.1 PRAM|KAH7468802.1 PRAM|KAH7468803.1 PRAM|KAH7468804.1 PRAM|KAH7468805.1 PSOJ|XP_009526093.1 PSOJ|XP_009533166.1 PSOJ|XP_009533172.1 PSOJ|XP_009533173.1 PS…
Cluster809: ANIG|XP_001392757.2 CALB|XP_713907.2 ECAL|JCM_6030_transcript_v001_01274-R1 EMES|XP_016226232.1 ESPI|XP_016237870.1 ETRE|rna-Etr02543.1 LBIC|XP_001873188.1 PRAM|KAH7462688.1 PRAM|KAH7462690.1 PRAM|KAH7462698.1 PRAM|KAH7462699.1 PRAM|KAH7481623.1 PRAM|KAH7481625.1 PRAM|KAH7481633.1 PRAM|KAH7481634.1 PSOJ|XP_009524848.1 PSOJ|XP_009524851.1 PSOJ|XP_009524881.1 PSOJ|XP_009524884.1 PSOJ|XP…
Cluster810: ANIG|XP_001393002.2 ECAL|JCM_6030_transcript_v001_03498-R1 EMES|XP_016220406.1 EMES|XP_016224215.1 EMES|XP_016224786.1 EMES|XP_016228806.1 ESPI|XP_016230162.1 ESPI|XP_016230210.1 ESPI|XP_016233174.1 ESPI|XP_016239203.1 ESPI|XP_016241631.1 ETRE|rna-Etr01754.1 ETRE|rna-Etr04298.1 ETRE|rna-Etr07503.1 ETRE|rna-Etr08607.3 ETRE|rna-Etr11050.1 LBIC|XP_001880978.1 LBIC|XP_001883414.1 PRAM|KAH…
Cluster811: ANIG|XP_001393164.2 CALB|XP_712090.2 CGLA|XP_449941.1 ECAL|JCM_6030_transcript_v001_05755-R1 ECAL|JCM_6030_transcript_v001_07730-R1 EGOS|NP_986332.1 EMES|XP_016224131.1 EMES|XP_016227937.1 ESPI|XP_016231158.1 ETRE|rna-Etr01498.1 ETRE|rna-Etr03622.1 LBIC|XP_001883490.1 PRAM|KAH7463112.1 PRAM|KAH7492087.1 PSOJ|XP_009520537.1 PSOJ|XP_009521552.1 SCER|NP_014030.1 SIND|CAG7851933.1 SMIK|XP…
Cluster812: ANIG|XP_001398880.1 CALB|XP_716769.1 CGLA|XP_446154.1 ECAL|JCM_6030_transcript_v001_04346-R1 EGOS|NP_985041.1 EMES|XP_016219841.1 ESPI|XP_016233600.1 ETRE|rna-Etr06938.1 LBIC|XP_001873172.1 LBIC|XP_001881354.1 PRAM|KAH7479837.1 PSOJ|XP_009538820.1 SCER|NP_009523.1 SCER|NP_009642.3 SCER|NP_013772.1 SIND|CAG7847080.1 SMIK|XP_056078654.1 SMIK|XP_056080331.1 SMIK|XP_056080441.1 SPOM|NP_59…
Cluster813: ANIG|XP_001399037.1 CALB|XP_715237.1 CALB|XP_721490.1 CGLA|XP_002999573.1 CGLA|XP_447289.1 ECAL|JCM_6030_transcript_v001_04001-R1 EGOS|NP_984352.2 EGOS|NP_985710.1 EMES|XP_016220337.1 ESPI|XP_016238825.1 ETRE|rna-Etr07275.1 LBIC|XP_001885757.1 LBIC|XP_001889531.1 SCER|NP_010153.1 SCER|NP_010202.1 SIND|CAG7849070.1 SMIK|XP_056080892.1 SMIK|XP_056080939.1 SPOM|NP_588562.1 SPOM|NP_593883…
Cluster814: ECAL|JCM_6030_transcript_v001_00008-R1 ECAL|JCM_6030_transcript_v001_00076-R1 ECAL|JCM_6030_transcript_v001_00910-R1 ECAL|JCM_6030_transcript_v001_01077-R1 ECAL|JCM_6030_transcript_v001_01522-R1 ECAL|JCM_6030_transcript_v001_02071-R1 ECAL|JCM_6030_transcript_v001_02230-R1 ECAL|JCM_6030_transcript_v001_03663-R1 ECAL|JCM_6030_transcript_v001_05126-R1 ECAL|JCM_6030_transcript_v001_05654-…
Cluster815: ECAL|JCM_6030_transcript_v001_00941-R1 ECAL|JCM_6030_transcript_v001_02363-R1 ECAL|JCM_6030_transcript_v001_03840-R1 ECAL|JCM_6030_transcript_v001_06309-R1 ECAL|JCM_6030_transcript_v001_08753-R1 EMES|XP_016219753.1 EMES|XP_016228766.1 EMES|XP_016229334.1 ESPI|XP_016230071.1 ESPI|XP_016232985.1 ESPI|XP_016236494.1 ESPI|XP_016236721.1 ESPI|XP_016236730.1 ESPI|XP_016236731.1 ESPI|XP_0162…
Cluster816: PRAM|KAH7471036.1 PSOJ|XP_009514076.1 PSOJ|XP_009514433.1 PSOJ|XP_009514834.1 PSOJ|XP_009516877.1 PSOJ|XP_009518006.1 PSOJ|XP_009518157.1 PSOJ|XP_009521359.1 PSOJ|XP_009522792.1 PSOJ|XP_009522823.1 PSOJ|XP_009523735.1 PSOJ|XP_009524176.1 PSOJ|XP_009524537.1 PSOJ|XP_009527133.1 PSOJ|XP_009527566.1 PSOJ|XP_009527582.1 PSOJ|XP_009527803.1 PSOJ|XP_009532281.1 PSOJ|XP_009533322.1 PSOJ|XP_0…
Cluster817: PSOJ|XP_009513810.1 PSOJ|XP_009514204.1 PSOJ|XP_009514205.1 PSOJ|XP_009514686.1 PSOJ|XP_009515000.1 PSOJ|XP_009515004.1 PSOJ|XP_009516057.1 PSOJ|XP_009516058.1 PSOJ|XP_009518060.1 PSOJ|XP_009520500.1 PSOJ|XP_009523746.1 PSOJ|XP_009530069.1 PSOJ|XP_009530196.1 PSOJ|XP_009530198.1 PSOJ|XP_009531337.1 PSOJ|XP_009531338.1 PSOJ|XP_009534632.1 PSOJ|XP_009534856.1 PSOJ|XP_009537605.1 PSOJ|XP…
Cluster818: PSOJ|XP_009514818.1 PSOJ|XP_009516873.1 PSOJ|XP_009518280.1 PSOJ|XP_009518550.1 PSOJ|XP_009518771.1 PSOJ|XP_009518824.1 PSOJ|XP_009521460.1 PSOJ|XP_009524627.1 PSOJ|XP_009525229.1 PSOJ|XP_009527535.1 PSOJ|XP_009528098.1 PSOJ|XP_009530981.1 PSOJ|XP_009531339.1 PSOJ|XP_009532189.1 PSOJ|XP_009532768.1 PSOJ|XP_009534509.1 PSOJ|XP_009534614.1 PSOJ|XP_009534618.1 PSOJ|XP_009536930.1 PSOJ|XP…
Cluster819: PSOJ|XP_009517287.1 PSOJ|XP_009517288.1 PSOJ|XP_009517289.1 PSOJ|XP_009517290.1 PSOJ|XP_009517292.1 PSOJ|XP_009517297.1 PSOJ|XP_009535501.1 PSOJ|XP_009535502.1 PSOJ|XP_009535503.1 PSOJ|XP_009535505.1 PSOJ|XP_009535601.1 PSOJ|XP_009537119.1 PSOJ|XP_009537121.1 PSOJ|XP_009537123.1 PSOJ|XP_009540009.1 PSOJ|XP_009540011.1 PSOJ|XP_009540159.1 PSOJ|XP_009540160.1 PSOJ|XP_009540161.1 PSOJ|XP…
Cluster820: PSOJ|XP_009517457.1 PSOJ|XP_009517484.1 PSOJ|XP_009517487.1 PSOJ|XP_009519679.1 PSOJ|XP_009521775.1 PSOJ|XP_009524131.1 PSOJ|XP_009524943.1 PSOJ|XP_009527055.1 PSOJ|XP_009527068.1 PSOJ|XP_009527073.1 PSOJ|XP_009527077.1 PSOJ|XP_009527105.1 PSOJ|XP_009527110.1 PSOJ|XP_009527210.1 PSOJ|XP_009527211.1 PSOJ|XP_009527359.1 PSOJ|XP_009530325.1 PSOJ|XP_009530455.1 PSOJ|XP_009530456.1 PSOJ|XP…
Cluster821: SIND|CAG7846708.1 SIND|CAG7850622.1 SIND|CAG7850623.1 SIND|CAG7850624.1 SIND|CAG7850753.1 SIND|CAG7850754.1 SIND|CAG7850760.1 SIND|CAG7850761.1 SIND|CAG7850787.1 SIND|CAG7850788.1 SIND|CAG7850927.1 SIND|CAG7851002.1 SIND|CAG7852799.1 SIND|CAG7852980.1 SIND|CAG7852982.1 SIND|CAG7852983.1 SIND|CAG7854556.1 SIND|CAG7854764.1 SIND|CAG7854940.1 SIND|CAG7854944.1 SIND|CAG7854946.1 SIND|CAG7…
Cluster822: ANIG|XP_001390799.1 ANIG|XP_001393335.2 ANIG|XP_001396602.1 CALB|XP_714248.2 CGLA|XP_449590.1 CGLA|XP_449666.1 ECAL|JCM_6030_transcript_v001_00624-R1 EMES|XP_016222591.1 ESPI|XP_016237345.1 ESPI|XP_016237527.1 ETRE|rna-Etr06365.1 SCER|NP_009719.3 SCER|NP_015268.1 SIND|CAG7848732.1 SMIK|XP_056079936.1 SMIK|XP_056080514.1 SPOM|NP_001342816.1 SPOM|NP_001342906.1 SPOM|NP_588403.1 TREE|XP_…
Cluster823: ANIG|XP_001393377.1 ANIG|XP_001396284.2 ECAL|JCM_6030_transcript_v001_04426-R1 ECAL|JCM_6030_transcript_v001_05246-R1 ECAL|JCM_6030_transcript_v001_08315-R1 ECAL|JCM_6030_transcript_v001_09994-R1 ECAL|JCM_6030_transcript_v001_10296-R1 ECAL|JCM_6030_transcript_v001_11699-R1 ECAL|JCM_6030_transcript_v001_13768-R1 EMES|XP_016224715.1 ESPI|XP_016231572.1 ESPI|XP_016235842.1 ESPI|XP_016240…
Cluster824: ANIG|XP_001393500.1 ANIG|XP_001396274.1 ANIG|XP_001400986.2 ECAL|JCM_6030_transcript_v001_00214-R1 ECAL|JCM_6030_transcript_v001_00780-R1 ECAL|JCM_6030_transcript_v001_01668-R1 ECAL|JCM_6030_transcript_v001_10902-R1 ECAL|JCM_6030_transcript_v001_10903-R1 EMES|XP_016226015.1 EMES|XP_016226431.1 ESPI|XP_016230315.1 ESPI|XP_016232934.1 ESPI|XP_016234726.1 ESPI|XP_016236651.1 ESPI|XP_0162…
Cluster825: ANIG|XP_001390688.1 ANIG|XP_001392740.2 ANIG|XP_001393515.2 ANIG|XP_001394389.1 ANIG|XP_001395914.1 ANIG|XP_001401011.1 ANIG|XP_001401354.2 ANIG|XP_001402460.1 ECAL|JCM_6030_transcript_v001_09011-R1 ECAL|JCM_6030_transcript_v001_11321-R1 EMES|XP_016229467.1 ESPI|XP_016237770.1 ETRE|rna-Etr03751.1 ETRE|rna-Etr05692.1 ETRE|rna-Etr05755.1 ETRE|rna-Etr06613.1 ETRE|rna-Etr08193.1 ETRE|rna-…
Cluster826: ANIG|XP_001390149.2 ANIG|XP_001393551.2 ANIG|XP_001395907.2 ANIG|XP_001396414.2 ECAL|JCM_6030_transcript_v001_00592-R1 ECAL|JCM_6030_transcript_v001_00856-R1 ECAL|JCM_6030_transcript_v001_04680-R1 ECAL|JCM_6030_transcript_v001_13898-R1 EMES|XP_016221518.1 EMES|XP_016222461.1 ESPI|XP_016232617.1 ESPI|XP_016237229.1 ESPI|XP_016237435.1 ETRE|rna-Etr10724.1 LBIC|XP_001884340.1 SIND|CAG785…
Cluster827: ANIG|XP_001390778.2 ANIG|XP_001393626.1 ANIG|XP_001394335.1 ANIG|XP_001395328.2 ANIG|XP_001395749.2 ANIG|XP_001397301.1 ANIG|XP_001402054.2 ESPI|XP_016234296.1 ETRE|rna-Etr04241.1 LBIC|XP_001878646.1 LBIC|XP_001888630.1 LBIC|XP_001888631.1 SIND|CAG7854319.1 SPOM|NP_001342914.1 SPOM|NP_001343001.1 SPOM|NP_587687.1 SPOM|NP_587976.1 SPOM|NP_594401.1 SPOM|NP_594551.1 SPOM|NP_596776.1 TREE…
Cluster828: ANIG|XP_001393699.1 ECAL|JCM_6030_transcript_v001_01434-R1 ECAL|JCM_6030_transcript_v001_01714-R1 ECAL|JCM_6030_transcript_v001_03269-R1 ECAL|JCM_6030_transcript_v001_09221-R1 ECAL|JCM_6030_transcript_v001_13225-R1 EMES|XP_016224730.1 ESPI|XP_016236309.1 ESPI|XP_016236805.1 ESPI|XP_016238319.1 ETRE|rna-Etr01820.1 ETRE|rna-Etr02888.1 ETRE|rna-Etr05340.1 LBIC|XP_001882077.1 PRAM|KAH7474…
Cluster829: ANIG|XP_001393850.2 CALB|XP_717813.2 CGLA|XP_447812.1 ECAL|JCM_6030_transcript_v001_12987-R1 EGOS|NP_984007.2 EMES|XP_016223503.1 ESPI|XP_016233794.1 ETRE|rna-Etr01197.1 LBIC|XP_001876316.1 PRAM|KAH7460696.1 PRAM|KAH7471059.1 PRAM|KAH7491459.1 PSOJ|XP_009522158.1 PSOJ|XP_009531066.1 PSOJ|XP_009531067.1 SCER|NP_012233.1 SIND|CAG7846551.1 SIND|CAG7855005.1 SMIK|XP_056082841.1 SPOM|NP_59…
Cluster830: ANIG|XP_001400790.2 CALB|XP_711008.2 CALB|XP_711672.2 CALB|XP_711673.2 CALB|XP_720003.2 CGLA|XP_445142.1 CGLA|XP_445143.1 CGLA|XP_446765.1 ECAL|JCM_6030_transcript_v001_10250-R1 EGOS|NP_983903.2 ESPI|XP_016231050.1 ETRE|rna-Etr09629.1 LBIC|XP_001885828.1 LBIC|XP_001886505.1 LBIC|XP_001886590.1 LBIC|XP_001886591.1 SCER|NP_011713.1 SCER|NP_012549.3 SIND|CAG7854520.1 SMIK|XP_056077547.1 …
Cluster831: ANIG|XP_001388506.2 ANIG|XP_001398326.2 ANIG|XP_001400912.1 ECAL|JCM_6030_transcript_v001_00360-R1 ECAL|JCM_6030_transcript_v001_01716-R1 ECAL|JCM_6030_transcript_v001_02639-R1 ECAL|JCM_6030_transcript_v001_07797-R1 ECAL|JCM_6030_transcript_v001_09955-R1 ECAL|JCM_6030_transcript_v001_12311-R1 EMES|XP_016223159.1 EMES|XP_016228254.1 EMES|XP_016228387.1 ESPI|XP_016236728.1 ESPI|XP_01623…
Cluster832: ANIG|XP_001394217.2 ANIG|XP_001395590.2 ANIG|XP_001401094.2 CALB|XP_721510.2 CGLA|XP_446101.1 ECAL|JCM_6030_transcript_v001_03283-R1 ECAL|JCM_6030_transcript_v001_05777-R1 EGOS|NP_984295.2 EMES|XP_016225101.1 EMES|XP_016225502.1 EMES|XP_016225623.1 ESPI|XP_016230915.1 ESPI|XP_016241805.1 ETRE|rna-Etr02420.1 ETRE|rna-Etr04846.1 ETRE|rna-Etr05876.1 ETRE|rna-Etr08213.1 ETRE|rna-Etr11782.…
Cluster833: ANIG|XP_001401257.2 CALB|XP_714259.2 CGLA|XP_447294.1 ECAL|JCM_6030_transcript_v001_03185-R1 EGOS|NP_983486.1 EMES|XP_016224777.1 ESPI|XP_016241655.1 ETRE|rna-Etr08626.1 LBIC|XP_001878292.1 PRAM|KAH7468758.1 PRAM|KAH7476280.1 PSOJ|XP_009523594.1 PSOJ|XP_009533273.1 SCER|NP_010558.3 SCER|NP_014683.1 SIND|CAG7853989.1 SMIK|XP_056079476.1 SMIK|XP_056081252.1 SPOM|NP_588246.1 SPOM|NP_5934…
Cluster834: ANIG|XP_001401306.2 CALB|XP_719441.2 CGLA|XP_448363.1 CGLA|XP_448851.1 ECAL|JCM_6030_transcript_v001_01863-R1 EGOS|NP_982990.2 EMES|XP_016224499.1 ESPI|XP_016232201.1 ETRE|rna-Etr08975.1 LBIC|XP_001873997.1 PRAM|KAH7463215.1 PRAM|KAH7492639.1 PSOJ|XP_009520714.1 SCER|NP_011846.1 SCER|NP_012885.2 SIND|CAG7847097.1 SMIK|XP_056077841.1 SMIK|XP_056082478.1 SPOM|NP_594454.1 SPOM|NP_596120.…
Cluster835: ANIG|XP_001388463.2 ANIG|XP_001395601.2 CALB|XP_717145.1 CGLA|XP_448884.1 ECAL|JCM_6030_transcript_v001_06796-R1 ECAL|JCM_6030_transcript_v001_11223-R1 EGOS|NP_983704.1 EMES|XP_016221183.1 ESPI|XP_016233728.1 ESPI|XP_016237380.1 ETRE|rna-Etr01427.1 ETRE|rna-Etr10822.1 LBIC|XP_001876991.1 LBIC|XP_001889853.1 SCER|NP_012072.3 SMIK|XP_056082690.1 SPOM|NP_594250.1 SPOM|NP_594993.1 SPOM|NP…
Cluster836: ANIG|XP_001388593.1 ANIG|XP_001391587.1 ANIG|XP_001394600.1 CALB|XP_720582.1 CGLA|XP_449543.1 ECAL|JCM_6030_transcript_v001_12156-R1 EGOS|NP_986502.1 EMES|XP_016225395.1 EMES|XP_016227432.1 ESPI|XP_016239292.1 ETRE|rna-Etr07444.1 ETRE|rna-Etr09446.1 ETRE|rna-Etr12250.1 LBIC|XP_001881396.1 PRAM|KAH7476216.1 PSOJ|XP_009523701.1 SCER|NP_013243.1 SIND|CAG7847372.1 SMIK|XP_056078189.1 SPOM…
Cluster837: ANIG|XP_001388834.2 CALB|XP_719972.2 CGLA|XP_444925.1 ECAL|JCM_6030_transcript_v001_11057-R1 EGOS|NP_986211.2 EMES|XP_016228811.1 ESPI|XP_016234090.1 ETRE|rna-Etr04870.1 LBIC|XP_001881569.1 LBIC|XP_001883431.1 LBIC|XP_001883432.1 LBIC|XP_001884831.1 LBIC|XP_001884832.1 LBIC|XP_001885687.1 PRAM|KAH7469223.1 PSOJ|XP_009524071.1 SCER|NP_011561.3 SIND|CAG7847399.1 SMIK|XP_056081862.1 SPOM…
Cluster838: ANIG|XP_001389030.1 CALB|XP_710395.2 CGLA|XP_445283.1 CGLA|XP_448628.1 ECAL|JCM_6030_transcript_v001_13673-R1 EGOS|NP_985289.2 EMES|XP_016224188.1 ESPI|XP_016232478.1 ETRE|rna-Etr01839.1 LBIC|XP_001878474.1 PRAM|KAH7470973.1 PRAM|KAH7477230.1 PSOJ|XP_009519661.1 PSOJ|XP_009531266.1 SCER|NP_010948.1 SCER|NP_011305.1 SIND|CAG7846820.1 SMIK|XP_056081613.1 SMIK|XP_056082197.1 SPOM|NP_0013…
Cluster839: ANIG|XP_001389049.1 CALB|XP_716756.2 CGLA|XP_449722.1 ECAL|JCM_6030_transcript_v001_09363-R1 EGOS|NP_985246.1 EMES|XP_016226130.1 ESPI|XP_016237616.1 ETRE|rna-Etr03842.1 LBIC|XP_001874096.1 LBIC|XP_001878414.1 LBIC|XP_001886048.1 PRAM|KAH7465656.1 PRAM|KAH7492559.1 PSOJ|XP_009520824.1 PSOJ|XP_009535786.1 SCER|NP_010552.3 SIND|CAG7851556.1 SIND|CAG7854253.1 SMIK|XP_056081248.1 SPOM|NP_…
Cluster840: ANIG|XP_001389286.2 ANIG|XP_001398757.1 CALB|XP_714388.1 CGLA|XP_448130.1 ECAL|JCM_6030_transcript_v001_05827-R1 ECAL|JCM_6030_transcript_v001_10479-R1 EGOS|NP_982840.1 EMES|XP_016225509.1 ESPI|XP_016241708.1 LBIC|XP_001873900.1 LBIC|XP_001879445.1 PRAM|KAH7468739.1 PSOJ|XP_009523548.1 PSOJ|XP_009532448.1 PSOJ|XP_009537384.1 SCER|NP_010076.1 SIND|CAG7847983.1 SMIK|XP_056080825.1 SPOM|…
Cluster841: ANIG|XP_001389373.2 ANIG|XP_001395195.1 ANIG|XP_001397889.2 ANIG|XP_001398853.2 ECAL|JCM_6030_transcript_v001_09788-R1 ECAL|JCM_6030_transcript_v001_12066-R1 ECAL|JCM_6030_transcript_v001_12078-R1 ECAL|JCM_6030_transcript_v001_13126-R1 EMES|XP_016223351.1 EMES|XP_016227638.1 EMES|XP_016227643.1 EMES|XP_016228899.1 ESPI|XP_016239246.1 ESPI|XP_016239538.1 ESPI|XP_016239878.1 ETRE|rna-Et…
Cluster842: ANIG|XP_001389385.1 CALB|XP_721733.2 CALB|XP_722528.2 CGLA|XP_444780.1 ECAL|JCM_6030_transcript_v001_12473-R1 EGOS|NP_986037.1 EMES|XP_016228939.1 ESPI|XP_016239474.1 ETRE|rna-Etr07226.1 PRAM|KAH7477235.1 PRAM|KAH7479226.1 PRAM|KAH7481754.1 PRAM|KAH7484484.1 SCER|NP_010599.1 SCER|NP_011492.3 SIND|CAG7848416.1 SMIK|XP_056081289.1 SMIK|XP_056082360.1 SPOM|NP_595745.1 SPOM|NP_595987.1 TR…
Cluster843: ANIG|XP_001389476.1 ANIG|XP_001399832.2 CALB|XP_720434.1 CALB|XP_721820.1 CALB|XP_721836.2 CGLA|XP_448002.1 ECAL|JCM_6030_transcript_v001_06237-R1 ECAL|JCM_6030_transcript_v001_07790-R1 EGOS|NP_983558.1 EMES|XP_016227857.1 ESPI|XP_016231566.1 ESPI|XP_016236395.1 LBIC|XP_001873992.1 LBIC|XP_001881842.1 LBIC|XP_001887133.1 LBIC|XP_001888338.1 SCER|NP_015202.1 SIND|CAG7854830.1 SMIK|XP_0…
Cluster844: ANIG|XP_001389596.2 ANIG|XP_001398143.1 ECAL|JCM_6030_transcript_v001_06212-R1 ECAL|JCM_6030_transcript_v001_09029-R1 ECAL|JCM_6030_transcript_v001_13164-R1 EMES|XP_016223490.1 EMES|XP_016225496.1 EMES|XP_016226969.1 ESPI|XP_016232832.1 ESPI|XP_016235253.1 ESPI|XP_016237738.1 ESPI|XP_016238127.1 ESPI|XP_016238294.1 ETRE|rna-Etr01165.1 ETRE|rna-Etr02011.1 ETRE|rna-Etr03783.1 TREE|XP_00…
Cluster845: ANIG|XP_001389677.2 CALB|XP_712309.2 CGLA|XP_448089.1 ECAL|JCM_6030_transcript_v001_12517-R1 EGOS|NP_983244.1 EMES|XP_016228917.1 ESPI|XP_016239505.1 ETRE|rna-Etr07718.1 PRAM|KAH7463616.1 PRAM|KAH7485722.1 PRAM|KAH7488481.1 PSOJ|XP_009518003.1 PSOJ|XP_009520966.1 PSOJ|XP_009520967.1 PSOJ|XP_009525617.1 SCER|NP_013308.1 SIND|CAG7854812.1 SMIK|XP_056078242.1 SPOM|NP_594794.2 SPOM|NP_595…
Cluster846: ANIG|XP_001389710.1 ANIG|XP_001395044.2 ECAL|JCM_6030_transcript_v001_03496-R1 ECAL|JCM_6030_transcript_v001_08654-R1 ECAL|JCM_6030_transcript_v001_09634-R1 EMES|XP_016227716.1 EMES|XP_016227780.1 ESPI|XP_016231522.1 ESPI|XP_016233172.1 ESPI|XP_016235270.1 ESPI|XP_016237432.1 ESPI|XP_016237544.1 ESPI|XP_016240371.1 ETRE|rna-Etr02188.1 ETRE|rna-Etr02261.1 ETRE|rna-Etr03197.1 ETRE|rna-E…
Cluster847: ANIG|XP_001389856.2 ANIG|XP_003188569.1 CALB|XP_722511.2 ECAL|JCM_6030_transcript_v001_04701-R1 ECAL|JCM_6030_transcript_v001_05826-R1 EMES|XP_016225740.1 ESPI|XP_016230508.1 ESPI|XP_016230510.1 ESPI|XP_016234347.1 ESPI|XP_016236516.1 ETRE|rna-Etr10556.1 ETRE|rna-Etr10558.1 LBIC|XP_001874159.1 LBIC|XP_001874165.1 LBIC|XP_001874170.1 LBIC|XP_001874175.1 LBIC|XP_001874178.1 PRAM|KAH7482…
Cluster848: ANIG|XP_001389867.1 ANIG|XP_001395442.2 ANIG|XP_001399850.2 ANIG|XP_003188892.1 CALB|XP_716098.1 CGLA|XP_448697.1 ECAL|JCM_6030_transcript_v001_06404-R1 EMES|XP_016223068.1 ESPI|XP_016231406.1 ESPI|XP_016240774.1 ETRE|rna-Etr00982.2 ETRE|rna-Etr11242.1 PRAM|KAH7466000.1 PRAM|KAH7466001.1 PRAM|KAH7466002.1 PSOJ|XP_009516230.1 SCER|NP_012317.1 SMIK|XP_056077338.1 SMIK|XP_056077987.1 SPO…
Cluster849: ANIG|XP_001389889.2 ANIG|XP_001390424.2 ANIG|XP_001390429.1 ANIG|XP_001395606.2 ANIG|XP_001396472.1 ECAL|JCM_6030_transcript_v001_09510-R1 ECAL|JCM_6030_transcript_v001_13722-R1 EMES|XP_016221948.1 EMES|XP_016223292.1 EMES|XP_016226707.1 ESPI|XP_016230322.1 ESPI|XP_016232750.1 ESPI|XP_016240558.1 ETRE|rna-Etr01566.1 ETRE|rna-Etr01891.1 ETRE|rna-Etr07805.1 ETRE|rna-Etr12074.1 LBIC|XP_0…
Cluster850: ANIG|XP_001391946.1 ANIG|XP_001396180.2 CALB|XP_019330821.1 CGLA|XP_446899.1 CGLA|XP_447987.1 ECAL|JCM_6030_transcript_v001_01332-R1 EGOS|NP_985133.1 EMES|XP_016226901.1 ESPI|XP_016238059.1 ETRE|rna-Etr03733.1 LBIC|XP_001879660.1 LBIC|XP_001879919.1 LBIC|XP_001879920.1 SCER|NP_013608.1 SCER|NP_013988.1 SIND|CAG7851299.1 SMIK|XP_056078506.1 SMIK|XP_056078849.1 SPOM|NP_593962.1 SPOM|NP_…
Cluster851: ANIG|XP_001396473.2 ANIG|XP_001400026.2 CALB|XP_719023.1 CGLA|XP_447052.1 ECAL|JCM_6030_transcript_v001_06315-R1 ECAL|JCM_6030_transcript_v001_07673-R1 ECAL|JCM_6030_transcript_v001_08042-R1 EGOS|NP_983135.1 EMES|XP_016226460.1 EMES|XP_016226856.1 EMES|XP_016227721.1 ESPI|XP_016230738.1 ESPI|XP_016232818.1 ETRE|rna-Etr11175.1 ETRE|rna-Etr11548.1 ETRE|rna-Etr12118.1 LBIC|XP_001879412.1…
Cluster852: ANIG|XP_001395120.1 CALB|XP_722498.1 CGLA|XP_446670.1 CGLA|XP_448168.1 ECAL|JCM_6030_transcript_v001_01577-R1 EGOS|NP_985181.1 EMES|XP_016220697.1 ESPI|XP_016235659.1 ETRE|rna-Etr00543.3 LBIC|XP_001877090.1 PRAM|KAH7463787.1 PRAM|KAH7474753.1 PSOJ|XP_009522749.1 PSOJ|XP_009529842.1 SCER|NP_010729.3 SCER|NP_013690.1 SIND|CAG7849151.1 SMIK|XP_056078578.1 SMIK|XP_056081411.1 SPOM|NP_5944…
Cluster853: ANIG|XP_003188853.1 CALB|XP_713133.2 CALB|XP_719886.1 CGLA|XP_446887.1 CGLA|XP_448512.1 ECAL|JCM_6030_transcript_v001_11499-R1 EGOS|NP_982694.1 EGOS|NP_984403.2 EMES|XP_016225665.1 ESPI|XP_016238890.1 ETRE|rna-Etr09204.3 PRAM|KAH7468669.1 PSOJ|XP_009533450.1 SCER|NP_009771.3 SCER|NP_011954.1 SIND|CAG7853010.1 SMIK|XP_056080561.1 SMIK|XP_056082579.1 SPOM|NP_594243.1 SPOM|NP_596601.2 TR…
Cluster854: ANIG|XP_001395208.1 CALB|XP_714550.1 CGLA|XP_445957.1 CGLA|XP_448798.1 ECAL|JCM_6030_transcript_v001_01227-R1 EGOS|NP_985411.1 EMES|XP_016226956.1 ESPI|XP_016237960.1 ETRE|rna-Etr03114.1 LBIC|XP_001874804.1 LBIC|XP_001874819.1 PRAM|KAH7488712.1 PSOJ|XP_009517017.1 SCER|NP_013908.1 SCER|NP_015092.1 SIND|CAG7846028.1 SIND|CAG7846029.1 SMIK|XP_056078774.1 SMIK|XP_056082103.1 SPOM|NP_5880…
Cluster855: ANIG|XP_001395305.2 ANIG|XP_001396046.2 ECAL|JCM_6030_transcript_v001_02799-R1 ECAL|JCM_6030_transcript_v001_02802-R1 ECAL|JCM_6030_transcript_v001_02806-R1 ECAL|JCM_6030_transcript_v001_03941-R1 ECAL|JCM_6030_transcript_v001_07990-R1 ECAL|JCM_6030_transcript_v001_09411-R1 ECAL|JCM_6030_transcript_v001_12506-R1 ESPI|XP_016233297.1 ESPI|XP_016234076.1 ESPI|XP_016238700.1 ESPI|XP_016241…
Cluster856: ANIG|XP_001395306.1 CALB|XP_712951.1 CALB|XP_713758.1 CGLA|XP_447235.1 CGLA|XP_448541.1 CGLA|XP_448732.1 ECAL|JCM_6030_transcript_v001_06106-R1 EMES|XP_016220402.1 EMES|XP_016220816.1 ESPI|XP_016235049.1 ESPI|XP_016235478.1 ESPI|XP_016239647.1 ETRE|rna-Etr00413.1 ETRE|rna-Etr03001.1 SCER|NP_009610.1 SCER|NP_009950.1 SCER|NP_010316.1 SMIK|XP_056080409.1 SMIK|XP_056080721.1 SMIK|XP_0560…
Cluster857: ANIG|XP_001392163.1 ANIG|XP_001395339.2 CALB|XP_719982.1 CGLA|XP_446627.1 ECAL|JCM_6030_transcript_v001_06187-R1 ECAL|JCM_6030_transcript_v001_11458-R1 EGOS|NP_985591.1 EMES|XP_016224074.1 ESPI|XP_016232140.1 ETRE|rna-Etr04718.1 ETRE|rna-Etr09364.1 LBIC|XP_001875830.1 PRAM|KAH7467107.1 PSOJ|XP_009539925.1 SCER|NP_014242.1 SCER|NP_036194.1 SIND|CAG7853525.1 SMIK|XP_056079077.1 SMIK|XP_…
Cluster858: ANIG|XP_001395637.2 ECAL|JCM_6030_transcript_v001_02650-R1 ECAL|JCM_6030_transcript_v001_06504-R1 ECAL|JCM_6030_transcript_v001_08235-R1 ECAL|JCM_6030_transcript_v001_09805-R1 ECAL|JCM_6030_transcript_v001_10050-R1 ECAL|JCM_6030_transcript_v001_10168-R1 ECAL|JCM_6030_transcript_v001_12826-R1 ECAL|JCM_6030_transcript_v001_13352-R1 ECAL|JCM_6030_transcript_v001_13891-R1 EMES|XP_01622016…
Cluster859: ANIG|XP_001395853.1 ANIG|XP_001397909.2 CALB|XP_713146.2 CALB|XP_716042.1 CGLA|XP_448916.1 ECAL|JCM_6030_transcript_v001_05284-R1 ECAL|JCM_6030_transcript_v001_05285-R1 ECAL|JCM_6030_transcript_v001_10643-R1 ECAL|JCM_6030_transcript_v001_13261-R1 EGOS|NP_984419.1 EMES|XP_016223914.1 EMES|XP_016228680.1 ESPI|XP_016230233.1 ESPI|XP_016233878.1 ETRE|rna-Etr04458.1 ETRE|rna-Etr06947.1 LBI…
Cluster860: ANIG|XP_001396101.2 ANIG|XP_001398645.2 ECAL|JCM_6030_transcript_v001_06338-R1 ECAL|JCM_6030_transcript_v001_08594-R1 EMES|XP_016226462.1 ESPI|XP_016230576.1 ETRE|rna-Etr01965.1 ETRE|rna-Etr02074.1 ETRE|rna-Etr02276.1 ETRE|rna-Etr02277.1 ETRE|rna-Etr02331.1 ETRE|rna-Etr02741.1 ETRE|rna-Etr04038.1 ETRE|rna-Etr05009.1 ETRE|rna-Etr05606.1 ETRE|rna-Etr05712.1 ETRE|rna-Etr05930.1 ETRE|rna-…
Cluster861: ANIG|XP_001394350.2 ANIG|XP_001395003.2 ANIG|XP_001396957.2 ANIG|XP_001400010.1 CALB|XP_716320.1 ECAL|JCM_6030_transcript_v001_05862-R1 ECAL|JCM_6030_transcript_v001_06979-R1 ECAL|JCM_6030_transcript_v001_07918-R1 ECAL|JCM_6030_transcript_v001_08676-R1 ECAL|JCM_6030_transcript_v001_11299-R1 ECAL|JCM_6030_transcript_v001_12661-R1 EGOS|NP_985000.2 EMES|XP_016220135.1 EMES|XP_016221708.1…
Cluster862: ANIG|XP_001397201.2 CALB|XP_711730.2 CALB|XP_714595.2 CGLA|XP_445404.1 CGLA|XP_448289.1 ECAL|JCM_6030_transcript_v001_10383-R1 EGOS|NP_984770.2 EMES|XP_016225551.1 ESPI|XP_016241427.1 ETRE|rna-Etr09016.1 LBIC|XP_001889871.1 PRAM|KAH7463782.1 PRAM|KAH7476768.1 PSOJ|XP_009519009.1 PSOJ|XP_009522762.1 SCER|NP_010248.1 SCER|NP_014575.1 SIND|CAG7847163.1 SMIK|XP_056079377.1 SMIK|XP_0560809…
Cluster863: ANIG|XP_001399314.2 CALB|XP_019331012.1 CGLA|XP_446412.1 ECAL|JCM_6030_transcript_v001_02522-R1 EMES|XP_016219854.1 EMES|XP_016228187.1 EMES|XP_016229456.1 ESPI|XP_016233305.1 ESPI|XP_016234275.1 ESPI|XP_016237201.1 ETRE|rna-Etr06648.1 LBIC|XP_001873313.1 LBIC|XP_001879505.1 LBIC|XP_001886438.1 PRAM|KAH7465989.1 PSOJ|XP_009516190.1 PSOJ|XP_009516256.1 SCER|NP_013452.1 SIND|CAG7853405.…
Cluster864: ANIG|XP_001390082.1 ANIG|XP_001399436.1 CALB|XP_019331022.1 CGLA|XP_448404.1 ECAL|JCM_6030_transcript_v001_06559-R1 EGOS|NP_983216.1 EMES|XP_016221137.1 ESPI|XP_016232362.1 ETRE|rna-Etr10854.1 LBIC|XP_001874747.1 LBIC|XP_001880619.1 PRAM|KAH7474511.1 PSOJ|XP_009518834.1 PSOJ|XP_009529536.1 SCER|NP_011551.3 SIND|CAG7848741.1 SIND|CAG7849081.1 SIND|CAG7849933.1 SMIK|XP_056081854.1 SPOM|…
Cluster865: ANIG|XP_001399541.2 CALB|XP_710748.1 CGLA|XP_448956.1 ECAL|JCM_6030_transcript_v001_01991-R1 EGOS|NP_987007.1 EMES|XP_016220431.1 ESPI|XP_016235721.1 ETRE|rna-Etr00442.1 LBIC|XP_001887316.1 PRAM|KAH7479745.1 PRAM|KAH7488308.1 PRAM|KAH7488700.1 PSOJ|XP_009517041.1 PSOJ|XP_009517515.1 PSOJ|XP_009517723.1 PSOJ|XP_009538710.1 SCER|NP_014271.3 SIND|CAG7850685.1 SMIK|XP_056079103.1 SPOM|NP_…
Cluster866: ANIG|XP_001399662.2 CALB|XP_718125.1 CALB|XP_720345.1 CGLA|XP_447830.1 CGLA|XP_448809.1 ECAL|JCM_6030_transcript_v001_01431-R1 EGOS|NP_984013.2 EMES|XP_016223615.1 ESPI|XP_016235078.1 ETRE|rna-Etr05033.1 ETRE|rna-Etr06830.1 LBIC|XP_001877710.1 LBIC|XP_001878522.1 LBIC|XP_001884859.1 SCER|NP_010974.1 SCER|NP_012219.3 SIND|CAG7846507.1 SIND|CAG7853797.1 SMIK|XP_056081639.1 SMIK|XP_05608…
Cluster867: ANIG|XP_001399674.1 CALB|XP_710922.1 CGLA|XP_445290.1 ECAL|JCM_6030_transcript_v001_13972-R1 EGOS|NP_984924.1 EMES|XP_016221833.1 ESPI|XP_016240404.1 ETRE|rna-Etr10149.1 PRAM|KAH7467361.1 PRAM|KAH7482430.1 PRAM|KAH7488948.1 PSOJ|XP_009525742.1 PSOJ|XP_009533842.1 PSOJ|XP_009533848.1 PSOJ|XP_009534338.1 PSOJ|XP_009534350.1 SCER|NP_013500.3 SIND|CAG7853945.1 SMIK|XP_056078414.1 SPOM|NP_…
Cluster868: ANIG|XP_001399706.1 CALB|XP_019330758.1 CGLA|XP_444908.1 ECAL|JCM_6030_transcript_v001_06396-R1 EGOS|NP_985689.1 EMES|XP_016229772.1 ESPI|XP_016236432.1 ETRE|rna-Etr00844.1 LBIC|XP_001873462.1 LBIC|XP_001887309.1 PRAM|KAH7461468.1 PRAM|KAH7476992.1 SCER|NP_010673.1 SCER|NP_014776.1 SIND|CAG7849711.1 SIND|CAG7854886.1 SMIK|XP_056079556.1 SMIK|XP_056081361.1 SPOM|NP_001342896.1 SPOM|NP_…
Cluster869: ANIG|XP_001399749.1 CALB|XP_019330658.1 CGLA|XP_448253.1 CGLA|XP_449129.1 ECAL|JCM_6030_transcript_v001_07373-R1 EGOS|NP_984709.1 EMES|XP_016221551.1 ESPI|XP_016237393.1 ETRE|rna-Etr10329.1 LBIC|XP_001879311.1 PRAM|KAH7491146.1 PSOJ|XP_009528984.1 SCER|NP_009960.2 SCER|NP_012344.1 SIND|CAG7850244.1 SIND|CAG7855057.1 SMIK|XP_056077366.1 SMIK|XP_056080730.1 SPOM|NP_594187.1 SPOM|NP_5957…
Cluster870: ANIG|XP_003188583.1 CALB|XP_019330907.1 CGLA|XP_002999554.1 ECAL|JCM_6030_transcript_v001_07338-R1 EGOS|NP_983786.1 EMES|XP_016226501.1 ESPI|XP_016232731.1 ETRE|rna-Etr11552.2 LBIC|XP_001877028.1 LBIC|XP_001879776.1 PRAM|KAH7476605.1 PSOJ|XP_009523025.1 SCER|NP_009647.2 SCER|NP_015377.1 SIND|CAG7848408.1 SIND|CAG7851166.1 SMIK|XP_056080036.1 SMIK|XP_056080446.1 SPOM|NP_593314.1 SPOM|N…
Cluster871: ANIG|XP_001394219.2 ANIG|XP_001400128.2 ECAL|JCM_6030_transcript_v001_02888-R1 ECAL|JCM_6030_transcript_v001_03354-R1 ECAL|JCM_6030_transcript_v001_08916-R1 ECAL|JCM_6030_transcript_v001_09454-R1 ECAL|JCM_6030_transcript_v001_11288-R1 ECAL|JCM_6030_transcript_v001_12637-R1 EMES|XP_016219638.1 EMES|XP_016220088.1 EMES|XP_016224210.1 EMES|XP_016225498.1 ESPI|XP_016232959.1 ESPI|XP_01623…
Cluster872: ANIG|XP_001400227.2 ECAL|JCM_6030_transcript_v001_05049-R1 ECAL|JCM_6030_transcript_v001_06259-R1 ECAL|JCM_6030_transcript_v001_08920-R1 EMES|XP_016219628.1 ESPI|XP_016232664.1 ESPI|XP_016232877.1 ESPI|XP_016235772.1 ETRE|rna-Etr00606.1 LBIC|XP_001879502.1 LBIC|XP_001885678.1 LBIC|XP_001885759.1 SIND|CAG7850253.1 SIND|CAG7850254.1 SIND|CAG7855051.1 SIND|CAG7855052.1 SIND|CAG7855071.1 …
Cluster873: ANIG|XP_001400515.1 CALB|XP_019330762.1 CGLA|XP_447035.1 CGLA|XP_449630.1 ECAL|JCM_6030_transcript_v001_05902-R1 EGOS|NP_984606.1 EMES|XP_016220780.1 ESPI|XP_016235636.1 ETRE|rna-Etr00306.1 LBIC|XP_001873538.1 PRAM|KAH7471079.1 PRAM|KAH7491479.1 PSOJ|XP_009531030.1 SCER|NP_009748.3 SCER|NP_015244.1 SIND|CAG7853921.1 SMIK|XP_056079916.1 SMIK|XP_056080541.1 SPOM|NP_592945.1 SPOM|NP_5958…
Cluster874: ANIG|XP_001391110.2 ANIG|XP_001398095.2 CALB|XP_713079.2 CGLA|XP_445789.1 ECAL|JCM_6030_transcript_v001_09895-R1 EGOS|NP_983385.2 EMES|XP_016221346.1 EMES|XP_016225193.1 EMES|XP_016225715.1 ESPI|XP_016240209.1 ETRE|rna-Etr10244.1 ETRE|rna-Etr10254.1 LBIC|XP_001880467.1 PRAM|KAH7472391.1 PSOJ|XP_009523039.1 SCER|NP_014630.1 SIND|CAG7853977.1 SMIK|XP_056079427.1 SPOM|NP_596376.1 TREE|XP…
Cluster875: ANIG|XP_001391467.1 CALB|XP_715147.1 CGLA|XP_445106.1 ECAL|JCM_6030_transcript_v001_01166-R1 EGOS|NP_983208.2 EMES|XP_016222861.1 ESPI|XP_016240822.1 ETRE|rna-Etr02397.1 ETRE|rna-Etr04136.1 ETRE|rna-Etr05865.1 ETRE|rna-Etr11218.1 LBIC|XP_001879249.1 PRAM|KAH7476677.1 PSOJ|XP_009518911.1 SCER|NP_011557.1 SCER|NP_013458.1 SIND|CAG7854952.1 SMIK|XP_056078375.1 SMIK|XP_056081859.1 SPOM|NP…
Cluster876: ANIG|XP_001391808.1 CALB|XP_720506.1 CGLA|XP_446165.1 ECAL|JCM_6030_transcript_v001_10301-R1 ECAL|JCM_6030_transcript_v001_12643-R1 EGOS|NP_986344.1 EMES|XP_016224433.1 EMES|XP_016227369.1 ESPI|XP_016238400.1 ESPI|XP_016239306.1 ETRE|rna-Etr01493.1 ETRE|rna-Etr07373.1 LBIC|XP_001888764.1 PRAM|KAH7481721.1 PSOJ|XP_009514644.1 SCER|NP_009513.1 SIND|CAG7854649.1 SMIK|XP_056080320.1 SPOM|…
Cluster877: ANIG|XP_001391959.1 CALB|XP_019330957.1 CGLA|XP_448726.1 ECAL|JCM_6030_transcript_v001_09204-R1 EGOS|NP_982856.1 EMES|XP_016225788.1 ESPI|XP_016237781.1 ETRE|rna-Etr03440.1 LBIC|XP_001873793.1 PRAM|KAH7460266.1 PRAM|KAH7460274.1 PSOJ|XP_009516691.1 PSOJ|XP_009516703.1 SCER|NP_009604.1 SCER|NP_010308.3 SIND|CAG7847648.1 SMIK|XP_056080404.1 SMIK|XP_056081029.1 SPOM|NP_594003.1 SPOM|NP_5…
Cluster878: ANIG|XP_001391990.1 CALB|XP_019330885.1 CGLA|XP_447272.1 ECAL|JCM_6030_transcript_v001_04871-R1 EGOS|NP_982692.1 EMES|XP_016225810.1 ESPI|XP_016237962.1 ETRE|rna-Etr03287.1 LBIC|XP_001880387.1 LBIC|XP_001880388.1 PRAM|KAH7481756.1 PSOJ|XP_009514772.1 SCER|NP_009769.1 SCER|NP_011461.1 SIND|CAG7854948.1 SIND|CAG7855079.1 SMIK|XP_056080559.1 SMIK|XP_056082336.1 SPOM|NP_594508.1 SPOM|NP_5…
Cluster879: ANIG|XP_001391991.2 CALB|XP_715893.2 CGLA|XP_449114.1 ECAL|JCM_6030_transcript_v001_01287-R1 EGOS|NP_985047.1 EMES|XP_016225956.1 ESPI|XP_016237721.1 ETRE|rna-Etr03465.1 LBIC|XP_001878532.1 LBIC|XP_001887095.1 PRAM|KAH7459718.1 PRAM|KAH7487759.1 PRAM|KAH7487809.1 PSOJ|XP_009535151.1 PSOJ|XP_009536328.1 PSOJ|XP_009536428.1 SCER|NP_009937.2 SIND|CAG7846654.1 SIND|CAG7855102.1 SMIK|XP_05…
Cluster880: ANIG|XP_001402425.1 ECAL|JCM_6030_transcript_v001_04943-R1 EMES|XP_016225901.1 ESPI|XP_016232528.1 ETRE|rna-Etr03378.1 LBIC|XP_001880127.1 PRAM|KAH7472514.1 PRAM|KAH7472516.1 PRAM|KAH7472517.1 PRAM|KAH7488851.1 PSOJ|XP_009516570.1 PSOJ|XP_009516781.1 PSOJ|XP_009538081.1 SCER|NP_012308.1 SIND|CAG7851659.1 SMIK|XP_056078915.1 SMIK|XP_056080257.1 SMIK|XP_056082451.1 SMIK|XP_056082708.1 S…
Cluster881: ANIG|XP_001392736.2 ANIG|XP_001394271.2 ANIG|XP_003188802.1 CALB|XP_720360.1 CALB|XP_722205.1 CGLA|XP_447430.1 ECAL|JCM_6030_transcript_v001_05467-R1 EGOS|NP_984565.1 EMES|XP_016227263.1 ESPI|XP_016235816.1 ETRE|rna-Etr00989.1 LBIC|XP_001873296.1 LBIC|XP_001878942.1 SCER|NP_011349.3 SIND|CAG7846644.1 SIND|CAG7851480.1 SMIK|XP_056082235.1 SPOM|NP_588223.1 SPOM|NP_592923.1 TREE|XP_00696…
Cluster882: ANIG|XP_001397572.1 CALB|XP_716765.2 CGLA|XP_447150.1 ECAL|JCM_6030_transcript_v001_08372-R1 EGOS|NP_985242.2 EMES|XP_016227906.1 ESPI|XP_016231685.1 ETRE|rna-Etr02957.1 LBIC|XP_001881326.1 PRAM|KAH7467086.1 PRAM|KAH7467090.1 PRAM|KAH7474177.1 PRAM|KAH7492002.1 PSOJ|XP_009514536.1 PSOJ|XP_009534945.1 SCER|NP_010549.3 SCER|NP_014676.1 SIND|CAG7850040.1 SMIK|XP_056079469.1 SMIK|XP_05608…
Cluster883: ANIG|XP_001397700.2 CALB|XP_715038.1 CGLA|XP_447002.1 ECAL|JCM_6030_transcript_v001_08047-R1 EGOS|NP_984279.1 EMES|XP_016226818.1 ESPI|XP_016232768.1 ETRE|rna-Etr11991.1 LBIC|XP_001874911.1 LBIC|XP_001876634.1 PRAM|KAH7479487.1 PRAM|KAH7481879.1 PRAM|KAH7485610.1 PSOJ|XP_009518518.1 SCER|NP_010720.3 SIND|CAG7846802.1 SIND|CAG7852514.1 SIND|CAG7852661.1 SMIK|XP_056081402.1 SPOM|NP_5945…
Cluster884: ANIG|XP_001397705.2 CALB|XP_710721.1 CGLA|XP_447540.1 ECAL|JCM_6030_transcript_v001_07424-R1 EGOS|NP_986800.1 EMES|XP_016229202.1 ESPI|XP_016230877.1 ETRE|rna-Etr11968.1 LBIC|XP_001881271.1 PRAM|KAH7460243.1 PRAM|KAH7467316.1 PRAM|KAH7492074.1 PRAM|KAH7492140.1 PSOJ|XP_009521482.1 PSOJ|XP_009521565.1 PSOJ|XP_009534476.1 SCER|NP_011075.3 SIND|CAG7846466.1 SMIK|XP_056081733.1 SPOM|NP_59…
Cluster885: ANIG|XP_001397722.2 CALB|XP_713345.1 CGLA|XP_446227.1 ECAL|JCM_6030_transcript_v001_07381-R1 EGOS|NP_983028.2 EMES|XP_016228557.1 ESPI|XP_016238744.1 ETRE|rna-Etr11449.1 LBIC|XP_001880096.1 LBIC|XP_001889817.1 LBIC|XP_001889829.1 LBIC|XP_001889856.1 PRAM|KAH7463759.1 PSOJ|XP_009522804.1 SCER|NP_013746.1 SIND|CAG7854836.1 SMIK|XP_056078631.1 SPOM|NP_593322.1 SPOM|NP_593857.1 SPOM|NP_59…
Cluster886: ANIG|XP_001394790.2 ANIG|XP_001397835.2 ECAL|JCM_6030_transcript_v001_06133-R1 ECAL|JCM_6030_transcript_v001_06524-R1 EMES|XP_016221153.1 ESPI|XP_016233023.1 ESPI|XP_016238539.1 ESPI|XP_016239942.1 ESPI|XP_016240061.1 ETRE|rna-Etr02745.1 ETRE|rna-Etr05869.1 ETRE|rna-Etr10804.1 ETRE|rna-Etr11031.1 ETRE|rna-Etr11749.1 LBIC|XP_001879784.1 SIND|CAG7851355.1 TREE|XP_006963746.1 TREE|XP_006…
Cluster887: ANIG|XP_001398082.2 ECAL|JCM_6030_transcript_v001_09784-R1 ECAL|JCM_6030_transcript_v001_10042-R1 EMES|XP_016223286.1 EMES|XP_016223625.1 ESPI|XP_016230317.1 ESPI|XP_016230936.1 ETRE|rna-Etr01130.1 ETRE|rna-Etr01153.1 ETRE|rna-Etr01957.1 ETRE|rna-Etr02153.1 ETRE|rna-Etr02410.1 ETRE|rna-Etr04184.1 ETRE|rna-Etr05196.1 ETRE|rna-Etr05695.1 ETRE|rna-Etr05926.1 ETRE|rna-Etr06062.1 ETRE|rna-…
Cluster888: ANIG|XP_001398146.2 CALB|XP_718483.1 CALB|XP_718484.2 CALB|XP_718485.1 CALB|XP_718488.2 CGLA|XP_446051.1 CGLA|XP_447603.1 ECAL|JCM_6030_transcript_v001_09725-R1 EMES|XP_016227122.1 ESPI|XP_016240616.1 LBIC|XP_001874832.1 PRAM|KAH7460648.1 PRAM|KAH7460682.1 PRAM|KAH7460683.1 PSOJ|XP_009522173.1 PSOJ|XP_009522174.1 PSOJ|XP_009522178.1 PSOJ|XP_009522179.1 PSOJ|XP_009522262.1 SIND|CAG7845…
Cluster889: ANIG|XP_001398306.1 CALB|XP_713489.1 CGLA|XP_446955.1 ECAL|JCM_6030_transcript_v001_01195-R1 EGOS|NP_982534.1 EMES|XP_016223040.1 ESPI|XP_016240784.1 ETRE|rna-Etr11911.1 LBIC|XP_001883492.1 PRAM|KAH7460816.1 PRAM|KAH7463664.1 PRAM|KAH7468971.1 PRAM|KAH7470665.1 PRAM|KAH7485058.1 PSOJ|XP_009519964.1 PSOJ|XP_009522933.1 SCER|NP_014391.1 SIND|CAG7849405.1 SMIK|XP_056079213.1 SPOM|NP_5884…
Cluster890: ANIG|XP_001398343.1 CALB|XP_712503.1 CGLA|XP_447940.1 ECAL|JCM_6030_transcript_v001_00806-R1 EGOS|NP_985506.2 EMES|XP_016222767.1 ESPI|XP_016236963.1 ETRE|rna-Etr11859.1 LBIC|XP_001874015.1 PRAM|KAH7463025.1 PRAM|KAH7481765.1 PRAM|KAH7484492.1 PSOJ|XP_009514784.1 PSOJ|XP_009520438.1 PSOJ|XP_009526415.1 SCER|NP_011416.3 SIND|CAG7848010.1 SIND|CAG7850531.1 SMIK|XP_056082295.1 SPOM|NP_59…
Cluster891: ANIG|XP_001390089.2 ANIG|XP_001394575.2 ECAL|JCM_6030_transcript_v001_00069-R1 ECAL|JCM_6030_transcript_v001_01553-R1 ECAL|JCM_6030_transcript_v001_06160-R1 ECAL|JCM_6030_transcript_v001_12596-R1 ECAL|JCM_6030_transcript_v001_13059-R1 EMES|XP_016222293.1 EMES|XP_016223804.1 EMES|XP_016228145.1 ESPI|XP_016230390.1 ESPI|XP_016238255.1 ESPI|XP_016238325.1 ETRE|rna-Etr01316.1 ETRE|rna-Etr…
Cluster892: ANIG|XP_001401496.1 CALB|XP_019331014.1 CGLA|XP_446523.1 CGLA|XP_446992.1 ECAL|JCM_6030_transcript_v001_10234-R1 EGOS|NP_986385.1 EMES|XP_016223956.1 ESPI|XP_016232864.1 ETRE|rna-Etr09625.1 LBIC|XP_001876177.1 LBIC|XP_001883415.1 PRAM|KAH7488520.1 PSOJ|XP_009517319.1 SCER|NP_009461.2 SCER|NP_011046.3 SIND|CAG7853529.1 SMIK|XP_056080276.1 SMIK|XP_056081707.1 SPOM|NP_001342726.1 SPOM|NP…
Cluster893: ANIG|XP_001401853.2 CALB|XP_710317.1 CGLA|XP_445857.1 ECAL|JCM_6030_transcript_v001_02232-R1 ECAL|JCM_6030_transcript_v001_13173-R1 EGOS|NP_983335.2 EMES|XP_016223333.1 EMES|XP_016229650.1 ESPI|XP_016232341.1 ESPI|XP_016234040.1 ESPI|XP_016234377.1 ETRE|rna-Etr00724.1 ETRE|rna-Etr01657.1 ETRE|rna-Etr05472.1 LBIC|XP_001874609.1 PRAM|KAH7463634.1 PSOJ|XP_009522980.1 SCER|NP_011831.1 SIN…
Cluster894: ANIG|XP_001401895.1 CALB|XP_712251.1 CALB|XP_712308.1 CGLA|XP_445306.1 CGLA|XP_446243.1 ECAL|JCM_6030_transcript_v001_05397-R1 EGOS|NP_984223.2 EGOS|NP_984273.2 EMES|XP_016229737.1 ESPI|XP_016235788.1 ETRE|rna-Etr00643.1 LBIC|XP_001878517.1 PRAM|KAH7460713.1 PSOJ|XP_009522128.1 SCER|NP_013770.1 SCER|NP_014913.3 SIND|CAG7846815.1 SMIK|XP_056078652.1 SMIK|XP_056079676.1 SPOM|NP_594219.2…
Cluster895: ANIG|XP_001401977.2 CALB|XP_716816.2 CGLA|XP_445287.1 ECAL|JCM_6030_transcript_v001_02876-R1 EGOS|NP_984928.2 EMES|XP_016229378.1 ESPI|XP_016234178.1 ESPI|XP_016237060.1 ETRE|rna-Etr04224.1 LBIC|XP_001874290.1 PRAM|KAH7482259.1 PSOJ|XP_009529568.1 SCER|NP_010213.1 SCER|NP_013503.1 SIND|CAG7848041.1 SIND|CAG7854850.1 SMIK|XP_056078417.1 SMIK|XP_056080949.1 SPOM|NP_001342973.1 SPOM|NP_5…
Cluster896: ANIG|XP_001402062.1 CALB|XP_019330937.1 CGLA|XP_445478.1 ECAL|JCM_6030_transcript_v001_05596-R1 ECAL|JCM_6030_transcript_v001_10093-R1 EGOS|NP_983758.1 EMES|XP_016222124.1 EMES|XP_016225416.1 ESPI|XP_016233078.1 ESPI|XP_016236340.1 ETRE|rna-Etr09079.3 ETRE|rna-Etr09862.1 LBIC|XP_001879330.1 LBIC|XP_001879332.1 PRAM|KAH7467106.1 PSOJ|XP_009539924.1 SCER|NP_009667.1 SIND|CAG7852106.1 SM…
Cluster897: ANIG|XP_001394192.2 CALB|XP_719391.1 CGLA|XP_446559.1 ECAL|JCM_6030_transcript_v001_01681-R1 EGOS|NP_985879.2 EMES|XP_016224659.1 ESPI|XP_016231045.1 ETRE|rna-Etr05290.1 LBIC|XP_001883394.1 LBIC|XP_001883404.1 LBIC|XP_001885896.1 LBIC|XP_001885897.1 LBIC|XP_001889336.1 LBIC|XP_001889346.1 PRAM|KAH7471012.1 PSOJ|XP_009531198.1 SCER|NP_010777.3 SIND|CAG7850559.1 SMIK|XP_056081455.1 SPOM…
Cluster898: ANIG|XP_001394204.1 CALB|XP_720431.2 CGLA|XP_446662.1 CGLA|XP_447634.1 ECAL|JCM_6030_transcript_v001_05426-R1 EGOS|NP_986981.2 EMES|XP_016220751.1 ESPI|XP_016235717.1 ETRE|rna-Etr00291.1 LBIC|XP_001880729.1 LBIC|XP_001881075.1 PRAM|KAH7476912.1 PSOJ|XP_009519177.1 SCER|NP_011704.3 SCER|NP_012521.3 SIND|CAG7849547.1 SMIK|XP_056077520.1 SMIK|XP_056081989.1 SPOM|NP_588043.2 SPOM|NP_58814…
Cluster899: ANIG|XP_003188812.1 ECAL|JCM_6030_transcript_v001_05648-R1 EMES|XP_016221889.1 ESPI|XP_016236646.1 ESPI|XP_016239343.1 ETRE|rna-Etr02030.1 ETRE|rna-Etr02433.1 ETRE|rna-Etr02437.1 ETRE|rna-Etr04039.1 ETRE|rna-Etr04041.1 ETRE|rna-Etr04049.1 ETRE|rna-Etr04175.1 ETRE|rna-Etr05684.1 ETRE|rna-Etr09182.1 ETRE|rna-Etr09895.1 LBIC|XP_001873287.1 PSOJ|XP_009521536.1 SPOM|NP_593449.1 SPOM|NP_593…
Cluster900: ANIG|XP_001394256.1 CALB|XP_718671.1 CGLA|XP_447084.1 ECAL|JCM_6030_transcript_v001_05468-R1 EGOS|NP_985839.1 EMES|XP_016227261.1 ESPI|XP_016235817.1 ETRE|rna-Etr00988.1 LBIC|XP_001880217.1 PRAM|KAH7470938.1 PRAM|KAH7477208.1 PRAM|KAH7477210.1 PRAM|KAH7477220.1 PSOJ|XP_009519638.1 PSOJ|XP_009519640.1 PSOJ|XP_009519641.1 PSOJ|XP_009531371.1 SCER|NP_013023.3 SIND|CAG7850801.1 SMIK|XP_05…
Cluster901: ANIG|XP_001394297.2 ECAL|JCM_6030_transcript_v001_00881-R1 ECAL|JCM_6030_transcript_v001_01404-R1 EMES|XP_016221738.1 EMES|XP_016222754.1 ESPI|XP_016236029.1 ESPI|XP_016240686.1 ETRE|rna-Etr10056.1 ETRE|rna-Etr11848.1 LBIC|XP_001881058.1 LBIC|XP_001885650.1 LBIC|XP_001885651.1 LBIC|XP_001885652.1 LBIC|XP_001886478.1 LBIC|XP_001886566.1 PRAM|KAH7488337.1 PSOJ|XP_009517762.1 SIND|CAG784…
Cluster902: ANIG|XP_001394492.1 CALB|XP_715042.1 CGLA|XP_449162.1 ECAL|JCM_6030_transcript_v001_02452-R1 EGOS|NP_986658.1 EMES|XP_016223609.1 ESPI|XP_016235074.1 ETRE|rna-Etr05363.1 LBIC|XP_001874719.1 PRAM|KAH7459683.1 PRAM|KAH7459687.1 PRAM|KAH7459698.1 PRAM|KAH7460281.1 PSOJ|XP_009516707.1 PSOJ|XP_009535176.1 PSOJ|XP_009535177.1 PSOJ|XP_009535182.1 SCER|NP_015319.1 SIND|CAG7848632.1 SMIK|XP_05…
Cluster903: ANIG|XP_001395076.2 CALB|XP_721404.1 CGLA|XP_447016.1 ECAL|JCM_6030_transcript_v001_08125-R1 EGOS|NP_984904.1 EMES|XP_016228235.1 ESPI|XP_016235193.1 ETRE|rna-Etr02479.1 LBIC|XP_001885485.1 LBIC|XP_001885486.1 LBIC|XP_001885487.1 LBIC|XP_001885493.1 PRAM|KAH7465680.1 PSOJ|XP_009535815.1 PSOJ|XP_009535824.1 PSOJ|XP_009535825.1 SCER|NP_013487.1 SIND|CAG7850299.1 SMIK|XP_056078401.1 SPOM…
Cluster904: ANIG|XP_003188734.1 CALB|XP_715442.2 CGLA|XP_447087.1 ECAL|JCM_6030_transcript_v001_02235-R1 ECAL|JCM_6030_transcript_v001_05071-R1 EGOS|NP_985842.2 EMES|XP_016220845.1 EMES|XP_016223332.1 ESPI|XP_016234038.1 ESPI|XP_016235707.1 ETRE|rna-Etr00507.1 ETRE|rna-Etr05474.1 LBIC|XP_001876084.1 PRAM|KAH7463178.1 PSOJ|XP_009520655.1 SCER|NP_012111.1 SIND|CAG7855178.1 SIND|CAG7855179.1 SMIK|XP…
Cluster905: ANIG|XP_001392185.1 CALB|XP_721720.1 CGLA|XP_446701.1 ECAL|JCM_6030_transcript_v001_11538-R1 ECAL|JCM_6030_transcript_v001_13926-R1 EGOS|NP_982633.2 EMES|XP_016221764.1 EMES|XP_016224108.1 ESPI|XP_016233368.1 ESPI|XP_016236159.1 ESPI|XP_016239183.1 LBIC|XP_001875277.1 PRAM|KAH7476318.1 PSOJ|XP_009523479.1 SCER|NP_011615.1 SIND|CAG7849473.1 SIND|CAG7849475.1 SMIK|XP_056081910.1 SPOM|NP…
Cluster906: ANIG|XP_001392279.1 CALB|XP_019330737.1 CALB|XP_720603.2 CGLA|XP_445811.1 CGLA|XP_447296.1 ECAL|JCM_6030_transcript_v001_04190-R1 EGOS|NP_983490.2 EGOS|NP_986834.2 EMES|XP_016220067.1 ESPI|XP_016233203.1 ETRE|rna-Etr07957.1 PRAM|KAH7476459.1 PSOJ|XP_009523234.1 SCER|NP_009545.2 SCER|NP_014681.1 SIND|CAG7848100.1 SMIK|XP_056079474.1 SMIK|XP_056080353.1 SPOM|NP_596243.1 SPOM|NP_596575.1…
Cluster907: ANIG|XP_001392280.1 CALB|XP_712403.2 CALB|XP_713564.2 CGLA|XP_445159.1 CGLA|XP_448360.1 ECAL|JCM_6030_transcript_v001_04192-R1 EGOS|NP_982986.2 EGOS|NP_984669.1 EMES|XP_016220069.1 ESPI|XP_016233201.1 ETRE|rna-Etr07955.1 LBIC|XP_001880771.1 PRAM|KAH7479162.1 PSOJ|XP_009515545.1 SCER|NP_009581.1 SCER|NP_011849.1 SIND|CAG7851970.1 SMIK|XP_056080383.1 SMIK|XP_056082481.1 SPOM|NP_00134285…
Cluster908: ANIG|XP_001392344.1 CALB|XP_715030.1 CGLA|XP_446504.1 CGLA|XP_449485.1 ECAL|JCM_6030_transcript_v001_04490-R1 EMES|XP_016220037.1 ESPI|XP_016233029.1 ETRE|rna-Etr09730.1 LBIC|XP_001882860.1 LBIC|XP_001883875.1 LBIC|XP_001883876.1 LBIC|XP_001891134.1 SCER|NP_012453.1 SCER|NP_012943.1 SIND|CAG7854136.1 SIND|CAG7854137.1 SMIK|XP_056077462.1 SMIK|XP_056077896.1 SPOM|NP_594939.1 SPOM|NP_59…
Cluster909: ANIG|XP_001392445.1 CALB|XP_716326.1 CGLA|XP_448483.1 CGLA|XP_448973.1 ECAL|JCM_6030_transcript_v001_03776-R1 EGOS|NP_986922.1 EMES|XP_016220304.1 ESPI|XP_016233052.1 ETRE|rna-Etr06689.1 LBIC|XP_001874870.1 PRAM|KAH7459326.1 PRAM|KAH7472434.1 PRAM|KAH7488910.1 PSOJ|XP_009538248.1 SCER|NP_013361.1 SCER|NP_014814.1 SIND|CAG7846122.1 SMIK|XP_056078292.1 SMIK|XP_056079589.1 SPOM|NP_593818…
Cluster910: ANIG|XP_001392563.1 CALB|XP_716635.1 CGLA|XP_448827.1 ECAL|JCM_6030_transcript_v001_03290-R1 ECAL|JCM_6030_transcript_v001_04383-R1 EGOS|NP_985909.1 ESPI|XP_016241814.1 ETRE|rna-Etr08335.1 LBIC|XP_001888881.1 LBIC|XP_001889104.1 LBIC|XP_001889109.1 LBIC|XP_001889122.1 LBIC|XP_001889129.1 LBIC|XP_001889136.1 LBIC|XP_001889137.1 LBIC|XP_001890449.1 SCER|NP_010872.1 SIND|CAG7853068.1 SMI…
Cluster911: ANIG|XP_001392838.2 CALB|XP_719383.1 CGLA|XP_449412.1 ECAL|JCM_6030_transcript_v001_07462-R1 EGOS|NP_985935.1 EMES|XP_016227682.1 EMES|XP_016229196.1 ESPI|XP_016232771.1 ETRE|rna-Etr01988.1 ETRE|rna-Etr01992.1 ETRE|rna-Etr02173.1 ETRE|rna-Etr04076.1 ETRE|rna-Etr05987.1 ETRE|rna-Etr11951.1 LBIC|XP_001876490.1 PRAM|KAH7473965.1 PSOJ|XP_009514164.1 SCER|NP_010680.1 SMIK|XP_056081368.1 SP…
Cluster912: ANIG|XP_001393153.2 CALB|XP_711309.2 CGLA|XP_449690.1 ECAL|JCM_6030_transcript_v001_06254-R1 EGOS|NP_983272.1 EMES|XP_016229790.1 ESPI|XP_016236145.1 ETRE|rna-Etr00829.2 LBIC|XP_001874840.1 PRAM|KAH7460653.1 PRAM|KAH7460654.1 PRAM|KAH7460655.1 PRAM|KAH7482444.1 PRAM|KAH7482449.1 PSOJ|XP_009522253.1 SCER|NP_013146.1 SIND|CAG7849449.1 SMIK|XP_056078101.1 SPOM|NP_587785.1 SPOM|NP_588048.…
Cluster913: ANIG|XP_001398619.1 CALB|XP_722663.1 CGLA|XP_448228.1 ECAL|JCM_6030_transcript_v001_06215-R1 EGOS|NP_982666.1 EMES|XP_016229810.1 ESPI|XP_016236560.1 ETRE|rna-Etr00815.1 LBIC|XP_001874600.1 LBIC|XP_001876106.1 LBIC|XP_001880857.1 PRAM|KAH7469040.1 PRAM|KAH7484805.1 PSOJ|XP_009524359.1 PSOJ|XP_009526882.1 SCER|NP_013670.1 SIND|CAG7849093.1 SIND|CAG7851463.1 SIND|CAG7852254.1 SMIK|XP_05…
Cluster914: ANIG|XP_001398673.1 CALB|XP_718634.1 CGLA|XP_445363.1 CGLA|XP_449891.1 ECAL|JCM_6030_transcript_v001_01843-R1 EGOS|NP_984036.2 EGOS|NP_984862.2 EMES|XP_016224509.1 ESPI|XP_016232218.1 LBIC|XP_001877756.1 PRAM|KAH7474089.1 PSOJ|XP_009514419.1 SCER|NP_010285.1 SCER|NP_012201.1 SIND|CAG7848455.1 SIND|CAG7854396.1 SMIK|XP_056081008.1 SMIK|XP_056082813.1 SPOM|NP_595122.1 TREE|XP_006963189.…
Cluster915: ANIG|XP_001398679.1 CALB|XP_709948.2 CALB|XP_716091.1 CGLA|XP_446128.1 CGLA|XP_446666.1 ECAL|JCM_6030_transcript_v001_01845-R1 EGOS|NP_985187.1 EMES|XP_016224507.1 ESPI|XP_016232216.1 LBIC|XP_001873849.1 PRAM|KAH7463064.1 PRAM|KAH7463069.1 PRAM|KAH7476172.1 PSOJ|XP_009520476.1 PSOJ|XP_009523773.1 SCER|NP_010726.3 SCER|NP_013694.1 SIND|CAG7854535.1 SMIK|XP_056078582.1 SMIK|XP_056081407…
Cluster916: ANIG|XP_001398837.1 CALB|XP_712436.1 CGLA|XP_449429.1 ECAL|JCM_6030_transcript_v001_04206-R1 EGOS|NP_986458.1 EMES|XP_016220421.1 ESPI|XP_016233255.1 ETRE|rna-Etr07945.1 LBIC|XP_001881620.1 LBIC|XP_001889585.1 PRAM|KAH7465841.1 PSOJ|XP_009516567.1 SCER|NP_009630.3 SIND|CAG7846906.1 SIND|CAG7847977.1 SIND|CAG7852448.1 SIND|CAG7854086.1 SMIK|XP_056080431.1 SPOM|NP_001342785.1 SPOM|NP_58…
Cluster917: ANIG|XP_001399089.1 ECAL|JCM_6030_transcript_v001_04849-R1 ECAL|JCM_6030_transcript_v001_07551-R1 ECAL|JCM_6030_transcript_v001_09001-R1 EMES|XP_016225848.1 EMES|XP_016226068.1 ESPI|XP_016232578.1 ESPI|XP_016232600.1 ESPI|XP_016238736.1 ETRE|rna-Etr03735.1 ETRE|rna-Etr11441.1 LBIC|XP_001880264.1 LBIC|XP_001880265.1 LBIC|XP_001881179.1 LBIC|XP_001885080.1 LBIC|XP_001885176.1 LBIC|XP_00…
Cluster918: CALB|XP_019330878.1 CALB|XP_716082.1 CGLA|XP_446677.1 CGLA|XP_448495.1 EGOS|NP_985168.1 LBIC|XP_001883247.1 PRAM|KAH7459417.1 PRAM|KAH7459428.1 PRAM|KAH7459429.1 PRAM|KAH7459431.1 PRAM|KAH7459433.1 PSOJ|XP_009514007.1 PSOJ|XP_009518245.1 PSOJ|XP_009518272.1 PSOJ|XP_009518273.1 PSOJ|XP_009518276.1 SCER|NP_010741.1 SCER|NP_013684.1 SMIK|XP_056078572.1 SMIK|XP_056081421.1 SPOM|NP_588430.1
Cluster919: CALB|XP_722755.1 ECAL|JCM_6030_transcript_v001_03563-R1 ECAL|JCM_6030_transcript_v001_06507-R1 ECAL|JCM_6030_transcript_v001_08905-R1 EMES|XP_016220267.1 EMES|XP_016226609.1 ESPI|XP_016232605.1 ESPI|XP_016233500.1 ETRE|rna-Etr07256.1 LBIC|XP_001873229.1 LBIC|XP_001875672.1 LBIC|XP_001878236.1 LBIC|XP_001878237.1 LBIC|XP_001888816.1 LBIC|XP_001889950.1 SIND|CAG7845966.1 SIND|CAG7847398…
Cluster920: CALB|XP_714219.1 CGLA|XP_448647.1 ECAL|JCM_6030_transcript_v001_06525-R1 EGOS|NP_983319.1 EMES|XP_016221605.1 EMES|XP_016223141.1 EMES|XP_016223928.1 ESPI|XP_016238540.1 ETRE|rna-Etr01818.1 ETRE|rna-Etr02454.1 ETRE|rna-Etr11052.2 LBIC|XP_001889303.1 LBIC|XP_001889746.1 PRAM|KAH7468457.1 PSOJ|XP_009533782.1 SCER|NP_014307.1 SIND|CAG7851820.1 SIND|CAG7853676.1 SMIK|XP_056079135.1 SPOM|N…
Cluster921: ECAL|JCM_6030_transcript_v001_00643-R1 ECAL|JCM_6030_transcript_v001_03789-R1 ECAL|JCM_6030_transcript_v001_04311-R1 ECAL|JCM_6030_transcript_v001_09299-R1 ECAL|JCM_6030_transcript_v001_10640-R1 EMES|XP_016226731.1 EMES|XP_016227093.1 EMES|XP_016228044.1 ESPI|XP_016231830.1 ESPI|XP_016233109.1 ETRE|rna-Etr00473.1 ETRE|rna-Etr01900.1 ETRE|rna-Etr02553.1 ETRE|rna-Etr02934.1 ETRE|rna-Etr…
Cluster922: ECAL|JCM_6030_transcript_v001_02601-R1 ECAL|JCM_6030_transcript_v001_03048-R1 ECAL|JCM_6030_transcript_v001_06583-R1 ECAL|JCM_6030_transcript_v001_06670-R1 ECAL|JCM_6030_transcript_v001_07800-R1 ECAL|JCM_6030_transcript_v001_09041-R1 ECAL|JCM_6030_transcript_v001_11190-R1 ECAL|JCM_6030_transcript_v001_13776-R1 ECAL|JCM_6030_transcript_v001_13787-R1 ECAL|JCM_6030_transcript_v001_13807-…
Cluster923: ECAL|JCM_6030_transcript_v001_02691-R1 ECAL|JCM_6030_transcript_v001_02983-R1 ECAL|JCM_6030_transcript_v001_03856-R1 ECAL|JCM_6030_transcript_v001_04141-R1 ECAL|JCM_6030_transcript_v001_04562-R1 ECAL|JCM_6030_transcript_v001_05137-R1 ECAL|JCM_6030_transcript_v001_06789-R1 ECAL|JCM_6030_transcript_v001_06842-R1 ECAL|JCM_6030_transcript_v001_07806-R1 ECAL|JCM_6030_transcript_v001_09478-…
Cluster924: ECAL|JCM_6030_transcript_v001_05483-R1 ECAL|JCM_6030_transcript_v001_06015-R1 ECAL|JCM_6030_transcript_v001_06016-R1 ECAL|JCM_6030_transcript_v001_08353-R1 ECAL|JCM_6030_transcript_v001_10205-R1 ECAL|JCM_6030_transcript_v001_11328-R1 ECAL|JCM_6030_transcript_v001_11540-R1 ECAL|JCM_6030_transcript_v001_12833-R1 EMES|XP_016220223.1 EMES|XP_016223831.1 EMES|XP_016223859.1 EMES|XP_0162279…
Cluster925: ETRE|rna-Etr04570.1 ETRE|rna-Etr07785.1 SIND|CAG7845864.1 SIND|CAG7845869.1 SIND|CAG7845870.1 SIND|CAG7846463.1 SIND|CAG7846896.1 SIND|CAG7848072.1 SIND|CAG7848073.1 SIND|CAG7850759.1 SIND|CAG7852263.1 SIND|CAG7852719.1 SIND|CAG7852738.1 SIND|CAG7852787.1 SIND|CAG7853099.1 SIND|CAG7853272.1 SIND|CAG7853273.1 SIND|CAG7853485.1 SIND|CAG7853486.1 SIND|CAG7853488.1 SIND|CAG7853616.1
Cluster926: LBIC|XP_001874974.1 LBIC|XP_001879274.1 LBIC|XP_001880578.1 LBIC|XP_001880579.1 LBIC|XP_001881672.1 LBIC|XP_001881937.1 LBIC|XP_001881996.1 LBIC|XP_001881997.1 LBIC|XP_001883397.1 LBIC|XP_001884782.1 LBIC|XP_001884874.1 LBIC|XP_001886265.1 LBIC|XP_001886266.1 LBIC|XP_001886917.1 LBIC|XP_001887413.1 LBIC|XP_001889005.1 LBIC|XP_001889021.1 LBIC|XP_001890686.1 LBIC|XP_001891054.1 LBIC|XP…
Cluster927: LBIC|XP_001875270.1 LBIC|XP_001879166.1 LBIC|XP_001881376.1 LBIC|XP_001882494.1 LBIC|XP_001883836.1 LBIC|XP_001884910.1 LBIC|XP_001885171.1 LBIC|XP_001888336.1 LBIC|XP_001889687.1 LBIC|XP_001889915.1 LBIC|XP_001890474.1 LBIC|XP_001890642.1 LBIC|XP_001890665.1 LBIC|XP_001890798.1 LBIC|XP_001890904.1 LBIC|XP_001890932.1 LBIC|XP_001890933.1 LBIC|XP_001890939.1 LBIC|XP_001890983.1 LBIC|XP…
Cluster928: LBIC|XP_001876039.1 LBIC|XP_001877652.1 LBIC|XP_001878491.1 LBIC|XP_001881755.1 LBIC|XP_001881897.1 LBIC|XP_001882124.1 LBIC|XP_001882632.1 LBIC|XP_001882633.1 LBIC|XP_001882654.1 LBIC|XP_001882655.1 LBIC|XP_001882776.1 LBIC|XP_001884934.1 LBIC|XP_001888096.1 LBIC|XP_001889234.1 LBIC|XP_001889237.1 LBIC|XP_001889238.1 LBIC|XP_001889239.1 LBIC|XP_001890083.1 LBIC|XP_001890306.1 LBIC|XP…
Cluster929: LBIC|XP_001878473.1 LBIC|XP_001879321.1 LBIC|XP_001879377.1 LBIC|XP_001882602.1 LBIC|XP_001884435.1 LBIC|XP_001884440.1 LBIC|XP_001884443.1 LBIC|XP_001884446.1 LBIC|XP_001885078.1 LBIC|XP_001885083.1 LBIC|XP_001885149.1 LBIC|XP_001885179.1 LBIC|XP_001885181.1 LBIC|XP_001885182.1 LBIC|XP_001885187.1 LBIC|XP_001885188.1 LBIC|XP_001887342.1 LBIC|XP_001889938.1 LBIC|XP_001889975.1 LBIC|XP…
Cluster930: LBIC|XP_001878940.1 LBIC|XP_001879031.1 LBIC|XP_001882378.1 LBIC|XP_001883401.1 LBIC|XP_001884622.1 LBIC|XP_001884915.1 LBIC|XP_001885446.1 LBIC|XP_001885494.1 LBIC|XP_001886638.1 LBIC|XP_001887226.1 LBIC|XP_001887922.1 LBIC|XP_001888082.1 LBIC|XP_001888576.1 LBIC|XP_001889153.1 LBIC|XP_001889198.1 LBIC|XP_001889644.1 LBIC|XP_001890063.1 LBIC|XP_001890078.1 LBIC|XP_001891026.1 LBIC|XP…
Cluster931: LBIC|XP_001875268.1 LBIC|XP_001883507.1 LBIC|XP_001883511.1 LBIC|XP_001883517.1 LBIC|XP_001883613.1 LBIC|XP_001883614.1 LBIC|XP_001887437.1 LBIC|XP_001887438.1 LBIC|XP_001888267.1 LBIC|XP_001888275.1 LBIC|XP_001888276.1 LBIC|XP_001888279.1 LBIC|XP_001889988.1 LBIC|XP_001889995.1 LBIC|XP_001890432.1 LBIC|XP_001890433.1 LBIC|XP_001890540.1 LBIC|XP_001890541.1 LBIC|XP_001890625.1 LBIC|XP…
Cluster932: LBIC|XP_001884689.1 LBIC|XP_001884690.1 LBIC|XP_001884692.1 LBIC|XP_001884693.1 LBIC|XP_001884703.1 LBIC|XP_001889376.1 LBIC|XP_001889377.1 LBIC|XP_001889383.1 LBIC|XP_001889384.1 LBIC|XP_001889387.1 LBIC|XP_001889388.1 LBIC|XP_001889389.1 LBIC|XP_001889392.1 LBIC|XP_001889393.1 LBIC|XP_001889394.1 LBIC|XP_001889398.1 LBIC|XP_001889399.1 LBIC|XP_001889401.1 LBIC|XP_001889404.1 LBIC|XP…
Cluster933: LBIC|XP_001876819.1 LBIC|XP_001879479.1 LBIC|XP_001879923.1 LBIC|XP_001881243.1 LBIC|XP_001881540.1 LBIC|XP_001882118.1 LBIC|XP_001882119.1 LBIC|XP_001882294.1 LBIC|XP_001882295.1 LBIC|XP_001882296.1 LBIC|XP_001882403.1 LBIC|XP_001882926.1 LBIC|XP_001883587.1 LBIC|XP_001883949.1 LBIC|XP_001884752.1 LBIC|XP_001884885.1 LBIC|XP_001885659.1 LBIC|XP_001886270.1 LBIC|XP_001886415.1 LBIC|XP…
Cluster934: LBIC|XP_001879211.1 LBIC|XP_001879261.1 LBIC|XP_001879322.1 LBIC|XP_001881433.1 LBIC|XP_001881447.1 LBIC|XP_001881448.1 LBIC|XP_001881464.1 LBIC|XP_001881465.1 LBIC|XP_001881467.1 LBIC|XP_001881487.1 LBIC|XP_001881500.1 LBIC|XP_001881595.1 LBIC|XP_001881624.1 LBIC|XP_001881625.1 LBIC|XP_001881629.1 LBIC|XP_001881639.1 LBIC|XP_001881649.1 LBIC|XP_001881650.1 LBIC|XP_001881652.1 LBIC|XP…
Cluster935: LBIC|XP_001873513.1 LBIC|XP_001875941.1 LBIC|XP_001876045.1 LBIC|XP_001876341.1 LBIC|XP_001877265.1 LBIC|XP_001878460.1 LBIC|XP_001879766.1 LBIC|XP_001882365.1 LBIC|XP_001882366.1 LBIC|XP_001883574.1 LBIC|XP_001883833.1 LBIC|XP_001884032.1 LBIC|XP_001884304.1 LBIC|XP_001884743.1 LBIC|XP_001884893.1 LBIC|XP_001884894.1 LBIC|XP_001885574.1 LBIC|XP_001885575.1 LBIC|XP_001886405.1 LBIC|XP…
Cluster936: PRAM|KAH7474572.1 PRAM|KAH7479859.1 PSOJ|XP_009516319.1 PSOJ|XP_009516321.1 PSOJ|XP_009516326.1 PSOJ|XP_009516332.1 PSOJ|XP_009516333.1 PSOJ|XP_009516334.1 PSOJ|XP_009516337.1 PSOJ|XP_009519915.1 PSOJ|XP_009523257.1 PSOJ|XP_009529603.1 PSOJ|XP_009530896.1 PSOJ|XP_009531870.1 PSOJ|XP_009531872.1 PSOJ|XP_009531873.1 PSOJ|XP_009531874.1 PSOJ|XP_009531879.1 PSOJ|XP_009534976.1 PSOJ|XP_009…
Cluster937: PSOJ|XP_009513892.1 PSOJ|XP_009514663.1 PSOJ|XP_009517344.1 PSOJ|XP_009519095.1 PSOJ|XP_009519378.1 PSOJ|XP_009520165.1 PSOJ|XP_009523991.1 PSOJ|XP_009524049.1 PSOJ|XP_009524707.1 PSOJ|XP_009527702.1 PSOJ|XP_009529943.1 PSOJ|XP_009532855.1 PSOJ|XP_009533380.1 PSOJ|XP_009533503.1 PSOJ|XP_009533504.1 PSOJ|XP_009535631.1 PSOJ|XP_009536674.1 PSOJ|XP_009538205.1 PSOJ|XP_009538207.1 PSOJ|XP…
Cluster938: PSOJ|XP_009514209.1 PSOJ|XP_009514952.1 PSOJ|XP_009516646.1 PSOJ|XP_009518298.1 PSOJ|XP_009521181.1 PSOJ|XP_009521182.1 PSOJ|XP_009521183.1 PSOJ|XP_009527143.1 PSOJ|XP_009528823.1 PSOJ|XP_009528835.1 PSOJ|XP_009529175.1 PSOJ|XP_009530353.1 PSOJ|XP_009530882.1 PSOJ|XP_009530956.1 PSOJ|XP_009533049.1 PSOJ|XP_009533547.1 PSOJ|XP_009533548.1 PSOJ|XP_009533760.1 PSOJ|XP_009533762.1 PSOJ|XP…
Cluster939: PSOJ|XP_009517345.1 PSOJ|XP_009520688.1 PSOJ|XP_009521168.1 PSOJ|XP_009522821.1 PSOJ|XP_009523010.1 PSOJ|XP_009525078.1 PSOJ|XP_009525080.1 PSOJ|XP_009526041.1 PSOJ|XP_009526042.1 PSOJ|XP_009526667.1 PSOJ|XP_009527114.1 PSOJ|XP_009527135.1 PSOJ|XP_009527606.1 PSOJ|XP_009530228.1 PSOJ|XP_009534404.1 PSOJ|XP_009534405.1 PSOJ|XP_009537095.1 PSOJ|XP_009538148.1 PSOJ|XP_009538262.1 PSOJ|XP…
Cluster940: SIND|CAG7846385.1 SIND|CAG7846387.1 SIND|CAG7846744.1 SIND|CAG7846825.1 SIND|CAG7846837.1 SIND|CAG7846850.1 SIND|CAG7847508.1 SIND|CAG7848165.1 SIND|CAG7848166.1 SIND|CAG7848168.1 SIND|CAG7848169.1 SIND|CAG7848838.1 SIND|CAG7848878.1 SIND|CAG7848879.1 SIND|CAG7848892.1 SIND|CAG7848895.1 SIND|CAG7851175.1 SIND|CAG7853985.1 SIND|CAG7854021.1 SIND|CAG7854022.1 SIND|CAG7854031.1
Cluster941: ANIG|XP_001393367.2 ANIG|XP_001394602.1 ANIG|XP_001396518.2 CALB|XP_019330616.1 ECAL|JCM_6030_transcript_v001_06916-R1 ECAL|JCM_6030_transcript_v001_08069-R1 EMES|XP_016222781.1 EMES|XP_016225341.1 ESPI|XP_016236200.1 ESPI|XP_016238229.1 ESPI|XP_016241863.1 ETRE|rna-Etr04050.1 ETRE|rna-Etr04214.1 ETRE|rna-Etr07230.2 ETRE|rna-Etr11303.1 SPOM|NP_588286.1 SPOM|NP_593605.1 SPOM|NP_594098.…
Cluster942: ANIG|XP_001393424.1 ANIG|XP_001398595.1 CALB|XP_714539.2 CALB|XP_721812.2 ECAL|JCM_6030_transcript_v001_00400-R1 ECAL|JCM_6030_transcript_v001_00994-R1 ECAL|JCM_6030_transcript_v001_02553-R1 ECAL|JCM_6030_transcript_v001_07899-R1 ECAL|JCM_6030_transcript_v001_10124-R1 ECAL|JCM_6030_transcript_v001_12528-R1 EMES|XP_016222221.1 EMES|XP_016222956.1 ESPI|XP_016233327.1 ESPI|XP_016235187.1…
Cluster943: ANIG|XP_001390144.1 ANIG|XP_001393558.2 ANIG|XP_001395578.1 ECAL|JCM_6030_transcript_v001_01471-R1 ECAL|JCM_6030_transcript_v001_01618-R1 ECAL|JCM_6030_transcript_v001_03014-R1 ECAL|JCM_6030_transcript_v001_03382-R1 ECAL|JCM_6030_transcript_v001_08632-R1 ECAL|JCM_6030_transcript_v001_11206-R1 EMES|XP_016220278.1 EMES|XP_016225675.1 ESPI|XP_016233400.1 ESPI|XP_016239529.1 ETRE|rna-Etr0…
Cluster944: ANIG|XP_001393840.1 CALB|XP_712421.1 CALB|XP_715234.1 CGLA|XP_445127.1 ECAL|JCM_6030_transcript_v001_13370-R1 EGOS|NP_983420.1 EMES|XP_016224303.1 ESPI|XP_016233958.1 PRAM|KAH7477191.1 PRAM|KAH7477192.1 PSOJ|XP_009519602.1 PSOJ|XP_009519603.1 SCER|NP_010858.3 SIND|CAG7853867.1 SIND|CAG7853868.1 SMIK|XP_056081528.1 SPOM|NP_587881.1 SPOM|NP_593810.1 SPOM|NP_594864.1 TREE|XP_006961459.1
Cluster945: ANIG|XP_003188782.1 CALB|XP_714917.1 CGLA|XP_445297.1 CGLA|XP_448303.1 ECAL|JCM_6030_transcript_v001_11358-R1 EGOS|NP_984122.1 EGOS|NP_985074.1 EMES|XP_016223934.1 ESPI|XP_016233770.1 ETRE|rna-Etr05131.1 LBIC|XP_001890227.1 SCER|NP_009395.1 SCER|NP_010266.1 SCER|NP_014659.1 SIND|CAG7850569.1 SMIK|XP_056079453.1 SMIK|XP_056080223.1 SMIK|XP_056080992.1 SPOM|NP_001342850.1 TREE|XP_006964…
Cluster946: ANIG|XP_001393974.1 CALB|XP_721353.1 CGLA|XP_448795.1 ECAL|JCM_6030_transcript_v001_09574-R1 EGOS|NP_985402.1 EMES|XP_016222083.1 ESPI|XP_016240386.1 ETRE|rna-Etr10198.1 LBIC|XP_001878264.1 PRAM|KAH7467195.1 PRAM|KAH7476802.1 PSOJ|XP_009519039.1 PSOJ|XP_009534751.1 SCER|NP_013911.1 SCER|NP_015084.1 SIND|CAG7848923.1 SMIK|XP_056078777.1 SMIK|XP_056082110.1 SPOM|NP_594365.1 TREE|XP_0069…
Cluster947: ANIG|XP_001400862.1 CALB|XP_716568.1 CGLA|XP_445940.1 ECAL|JCM_6030_transcript_v001_01957-R1 EGOS|NP_985441.1 EMES|XP_016224086.1 ESPI|XP_016233929.1 ETRE|rna-Etr09406.1 LBIC|XP_001874252.1 PRAM|KAH7484263.1 PRAM|KAH7488626.1 PRAM|KAH7491798.1 PSOJ|XP_009517166.1 PSOJ|XP_009526075.1 PSOJ|XP_009530413.1 SCER|NP_015111.1 SIND|CAG7846491.1 SMIK|XP_056082084.1 SPOM|NP_596725.1 TREE|XP_006…
Cluster948: ANIG|XP_001390675.2 ANIG|XP_001390711.2 ANIG|XP_001394113.2 ANIG|XP_001394367.2 ANIG|XP_001397329.2 ANIG|XP_001400236.2 ANIG|XP_001400904.2 CALB|XP_718131.1 CGLA|XP_447363.1 ECAL|JCM_6030_transcript_v001_03552-R1 ECAL|JCM_6030_transcript_v001_11514-R1 ECAL|JCM_6030_transcript_v001_12133-R1 EGOS|NP_985148.2 ESPI|XP_016229990.1 ESPI|XP_016238303.1 ETRE|rna-Etr00015.1 ETRE|rna-Etr11199.1…
Cluster949: ANIG|XP_001389926.1 ANIG|XP_001394398.1 ANIG|XP_001397243.1 ANIG|XP_001401061.1 ANIG|XP_001402523.3 PSOJ|XP_009517698.1 PSOJ|XP_009517707.1 PSOJ|XP_009524816.1 PSOJ|XP_009530757.1 PSOJ|XP_009530758.1 PSOJ|XP_009530830.1 PSOJ|XP_009530895.1 PSOJ|XP_009530897.1 PSOJ|XP_009530914.1 PSOJ|XP_009530915.1 PSOJ|XP_009530918.1 PSOJ|XP_009530919.1 PSOJ|XP_009533862.1 SIND|CAG7849888.1 SIND|CAG7…
Cluster950: ANIG|XP_001388485.2 ANIG|XP_001401093.1 ECAL|JCM_6030_transcript_v001_01815-R1 ECAL|JCM_6030_transcript_v001_04660-R1 ECAL|JCM_6030_transcript_v001_08257-R1 EMES|XP_016225160.1 ESPI|XP_016233004.1 ESPI|XP_016235306.1 ESPI|XP_016237676.1 ESPI|XP_016241686.1 ETRE|rna-Etr03100.1 ETRE|rna-Etr07763.1 ETRE|rna-Etr08938.1 SIND|CAG7847914.1 TREE|XP_006961397.1 TREE|XP_006961768.1 TREE|XP_0069…
Cluster951: ANIG|XP_001396069.1 ANIG|XP_001399841.2 ANIG|XP_001401248.1 CALB|XP_019330633.1 CGLA|XP_447975.1 ECAL|JCM_6030_transcript_v001_08412-R1 EGOS|NP_985572.2 EMES|XP_016227775.1 ESPI|XP_016231176.1 ETRE|rna-Etr03198.1 LBIC|XP_001876780.1 SCER|NP_014232.1 SIND|CAG7849549.1 SMIK|XP_056079066.1 SPOM|NP_001342974.1 SPOM|NP_593039.1 SPOM|NP_594500.1 SPOM|NP_595707.1 TREE|XP_006961486.1 TREE|XP_…
Cluster952: ANIG|XP_001388471.2 ANIG|XP_001388734.1 ANIG|XP_001390959.1 CALB|XP_714870.1 ECAL|JCM_6030_transcript_v001_07607-R1 ECAL|JCM_6030_transcript_v001_07849-R1 ECAL|JCM_6030_transcript_v001_10130-R1 EMES|XP_016219855.1 EMES|XP_016221986.1 EMES|XP_016227923.1 ESPI|XP_016233306.1 ESPI|XP_016235293.1 ESPI|XP_016237038.1 ETRE|rna-Etr06649.1 ETRE|rna-Etr10697.1 LBIC|XP_001878548.1 PRAM|KAH74637…
Cluster953: ANIG|XP_001388491.2 ANIG|XP_001389910.1 ANIG|XP_001392754.1 ANIG|XP_001395651.1 ANIG|XP_001399500.1 ECAL|JCM_6030_transcript_v001_01940-R1 ECAL|JCM_6030_transcript_v001_03087-R1 ECAL|JCM_6030_transcript_v001_06369-R1 ECAL|JCM_6030_transcript_v001_07543-R1 ECAL|JCM_6030_transcript_v001_07599-R1 ECAL|JCM_6030_transcript_v001_11552-R1 EMES|XP_016221042.1 ESPI|XP_016230679.1 ESPI|XP_01623…
Cluster954: ANIG|XP_001388563.2 ANIG|XP_001389344.2 ANIG|XP_001389579.2 ANIG|XP_001390032.2 ANIG|XP_001390810.1 ANIG|XP_001393074.2 ANIG|XP_001394012.2 ANIG|XP_001398512.1 ANIG|XP_001398617.2 ANIG|XP_001400080.2 ECAL|JCM_6030_transcript_v001_07581-R1 ECAL|JCM_6030_transcript_v001_10572-R1 ECAL|JCM_6030_transcript_v001_13903-R1 EMES|XP_016227282.1 ETRE|rna-Etr00339.3 ETRE|rna-Etr10983.1 ETRE|rna-E…
Cluster955: ANIG|XP_001388724.1 CALB|XP_019330999.1 CGLA|XP_447317.1 CGLA|XP_448832.1 ECAL|JCM_6030_transcript_v001_02504-R1 EGOS|NP_985903.1 EMES|XP_016229631.1 ESPI|XP_016234680.1 ETRE|rna-Etr00888.1 LBIC|XP_001879756.1 PRAM|KAH7484472.1 PSOJ|XP_009526393.1 SCER|NP_010880.3 SCER|NP_012581.3 SIND|CAG7851255.1 SMIK|XP_056077570.1 SMIK|XP_056081548.1 SPOM|NP_594457.1 SPOM|NP_596130.2 TREE|XP_00696…
Cluster956: ANIG|XP_001388740.1 CALB|XP_710021.2 CGLA|XP_446308.1 ECAL|JCM_6030_transcript_v001_02613-R1 EGOS|NP_983816.1 EMES|XP_016229578.1 ESPI|XP_016234904.1 ETRE|rna-Etr00784.1 LBIC|XP_001885043.1 LBIC|XP_001887645.1 PRAM|KAH7467190.1 PRAM|KAH7485224.1 PSOJ|XP_009527770.1 PSOJ|XP_009534756.1 PSOJ|XP_009534757.1 SCER|NP_011374.1 SIND|CAG7846109.1 SMIK|XP_056082257.1 SPOM|NP_593378.1 TREE|XP_0…
Cluster957: ANIG|XP_001388775.2 CALB|XP_713804.2 CALB|XP_720321.2 CGLA|XP_445016.1 CGLA|XP_448077.1 ECAL|JCM_6030_transcript_v001_11721-R1 EGOS|NP_986243.1 EMES|XP_016227172.1 ESPI|XP_016241109.1 ETRE|rna-Etr01120.2 LBIC|XP_001888706.1 PRAM|KAH7484479.1 PSOJ|XP_009526400.1 SCER|NP_010793.2 SCER|NP_013278.1 SIND|CAG7852369.1 SMIK|XP_056078215.1 SMIK|XP_056081468.1 SPOM|NP_596455.1 TREE|XP_00696599…
Cluster958: ANIG|XP_001388900.1 CALB|XP_716562.2 CALB|XP_721394.1 CGLA|XP_446791.1 CGLA|XP_446808.1 ECAL|JCM_6030_transcript_v001_08739-R1 EGOS|NP_982474.2 EGOS|NP_984588.1 EMES|XP_016228502.1 ESPI|XP_016231624.1 ETRE|rna-Etr02922.1 LBIC|XP_001881130.1 PRAM|KAH7488065.1 PSOJ|XP_009524464.1 SCER|NP_015507.1 SIND|CAG7850057.1 SMIK|XP_056080149.1 SPOM|NP_587900.1 SPOM|NP_596319.1 TREE|XP_006969162.1
Cluster959: ANIG|XP_001388964.2 ANIG|XP_001398028.2 CALB|XP_718855.2 CGLA|XP_445357.1 ECAL|JCM_6030_transcript_v001_03700-R1 ECAL|JCM_6030_transcript_v001_11001-R1 EGOS|NP_984870.2 EMES|XP_016219909.1 EMES|XP_016229111.1 ESPI|XP_016235000.1 ESPI|XP_016238761.1 ETRE|rna-Etr04686.1 ETRE|rna-Etr06716.1 LBIC|XP_001874309.1 SCER|NP_009561.2 SIND|CAG7847366.1 SMIK|XP_056080367.1 SPOM|NP_595862.1 TREE|X…
Cluster960: ANIG|XP_001389366.2 ANIG|XP_001389932.1 ANIG|XP_001400502.1 CALB|XP_719101.2 CALB|XP_723083.2 CGLA|XP_446037.1 ECAL|JCM_6030_transcript_v001_08482-R1 EGOS|NP_984077.2 EGOS|NP_985896.1 EMES|XP_016227705.1 ESPI|XP_016231738.1 ETRE|rna-Etr02982.1 SCER|NP_014116.1 SCER|NP_014536.1 SCER|NP_014650.1 SMIK|XP_056078964.1 SMIK|XP_056079339.1 SMIK|XP_056079447.1 SPOM|NP_595526.2 TREE|XP_0069651…
Cluster961: ANIG|XP_001389528.2 CALB|XP_714672.1 CGLA|XP_445745.2 CGLA|XP_449537.1 ECAL|JCM_6030_transcript_v001_12430-R1 EGOS|NP_986468.1 EMES|XP_016227399.1 ESPI|XP_016239432.1 LBIC|XP_001873640.1 PRAM|KAH7489072.1 PRAM|KAH7489075.1 PSOJ|XP_009534118.1 PSOJ|XP_009534123.1 SCER|NP_010431.3 SCER|NP_013234.1 SIND|CAG7846081.1 SMIK|XP_056078181.1 SMIK|XP_056081141.1 SPOM|NP_593714.1 TREE|XP_0069686…
Cluster962: ANIG|XP_001389634.1 ANIG|XP_001391646.1 ANIG|XP_001397425.2 ECAL|JCM_6030_transcript_v001_00473-R1 ECAL|JCM_6030_transcript_v001_01067-R1 EMES|XP_016225794.1 ESPI|XP_016234013.1 ESPI|XP_016241059.1 LBIC|XP_001878520.1 LBIC|XP_001885363.1 LBIC|XP_001885364.1 LBIC|XP_001885367.1 SCER|NP_015034.3 SCER|NP_015045.1 SCER|NP_015046.1 SIND|CAG7853055.1 SIND|CAG7854000.1 SMIK|XP_056080254.1 SM…
Cluster963: ANIG|XP_001389792.2 CALB|XP_711962.2 CALB|XP_721930.1 CGLA|XP_444931.1 CGLA|XP_446226.1 ECAL|JCM_6030_transcript_v001_08094-R1 EGOS|NP_986070.1 EGOS|NP_986530.1 EMES|XP_016228217.1 ESPI|XP_016231304.1 ETRE|rna-Etr02497.1 SCER|NP_010463.1 SCER|NP_013265.1 SCER|NP_014940.4 SIND|CAG7854638.1 SMIK|XP_056078204.1 SMIK|XP_056079701.1 SMIK|XP_056081169.1 SPOM|NP_595828.2 TREE|XP_006966487.1
Cluster964: ANIG|XP_001389884.1 CALB|XP_719355.1 CGLA|XP_447103.1 ECAL|JCM_6030_transcript_v001_04137-R1 EGOS|NP_987023.1 EMES|XP_016224545.1 EMES|XP_016227720.1 ESPI|XP_016230149.1 ESPI|XP_016235526.1 ETRE|rna-Etr03233.1 SCER|NP_010607.3 SCER|NP_013256.1 SCER|NP_013258.1 SCER|NP_013259.1 SCER|NP_013261.1 SMIK|XP_056081298.1 SPOM|NP_001018766.1 SPOM|NP_001018773.1 SPOM|NP_592784.1 SPOM|NP_595021.1
Cluster965: ANIG|XP_001392648.1 ANIG|XP_001396308.2 ANIG|XP_001402532.4 ECAL|JCM_6030_transcript_v001_00484-R1 ECAL|JCM_6030_transcript_v001_07934-R1 ECAL|JCM_6030_transcript_v001_08814-R1 ECAL|JCM_6030_transcript_v001_08815-R1 ECAL|JCM_6030_transcript_v001_09536-R1 ECAL|JCM_6030_transcript_v001_10247-R1 ECAL|JCM_6030_transcript_v001_11954-R1 EMES|XP_016220825.1 EMES|XP_016228929.1 ESPI|XP_016230…
Cluster966: ANIG|XP_001395101.2 CALB|XP_717632.2 CGLA|XP_445393.1 CGLA|XP_448301.1 ECAL|JCM_6030_transcript_v001_12122-R1 EGOS|NP_985082.2 EMES|XP_016227546.1 ESPI|XP_016239237.1 ETRE|rna-Etr07471.1 LBIC|XP_001881838.1 LBIC|XP_001883223.1 LBIC|XP_001890109.1 PSOJ|XP_009522569.1 SCER|NP_009421.3 SCER|NP_010265.1 SIND|CAG7847887.1 SMIK|XP_056080245.1 SMIK|XP_056080246.1 SMIK|XP_056080991.1 SPOM|NP_…
Cluster967: ANIG|XP_001395309.1 ANIG|XP_001398427.2 CALB|XP_715872.1 CGLA|XP_446421.1 ECAL|JCM_6030_transcript_v001_00526-R1 EGOS|NP_983723.1 EMES|XP_016223147.1 ESPI|XP_016240427.1 ETRE|rna-Etr11494.1 LBIC|XP_001881905.1 LBIC|XP_001889517.1 PRAM|KAH7476215.1 PSOJ|XP_009523702.1 SCER|NP_009679.2 SCER|NP_015406.1 SIND|CAG7854787.1 SMIK|XP_056080060.1 SMIK|XP_056080475.1 SPOM|NP_593935.1 TREE|XP_00…
Cluster968: ANIG|XP_001395324.1 ANIG|XP_001395358.1 ANIG|XP_001400243.1 ECAL|JCM_6030_transcript_v001_13065-R1 ETRE|rna-Etr03750.1 ETRE|rna-Etr04189.1 ETRE|rna-Etr07852.1 PRAM|KAH7461299.1 PRAM|KAH7461300.1 PRAM|KAH7461305.1 PRAM|KAH7461306.1 PRAM|KAH7468861.1 PRAM|KAH7487769.1 PSOJ|XP_009522515.1 PSOJ|XP_009524456.1 PSOJ|XP_009530316.1 PSOJ|XP_009530320.1 PSOJ|XP_009537598.1 PSOJ|XP_009537602.1 …
Cluster969: ANIG|XP_001395468.1 CALB|XP_721447.1 ECAL|JCM_6030_transcript_v001_02428-R1 EGOS|NP_983070.1 EMES|XP_016223487.1 ESPI|XP_016235057.1 ETRE|rna-Etr05482.1 LBIC|XP_001887088.1 PRAM|KAH7470626.1 PSOJ|XP_009520038.1 SCER|NP_013813.1 SCER|NP_014065.1 SCER|NP_116595.1 SIND|CAG7847083.1 SMIK|XP_056078690.1 SMIK|XP_056078918.1 SMIK|XP_056080789.1 SMIK|XP_056082705.1 SPOM|NP_593147.1 TREE|XP_00…
Cluster970: ANIG|XP_001395800.1 CALB|XP_716273.1 CGLA|XP_446320.1 CGLA|XP_447346.1 ECAL|JCM_6030_transcript_v001_00158-R1 EGOS|NP_984651.1 ESPI|XP_016230518.1 ETRE|rna-Etr06536.1 LBIC|XP_001880459.1 PRAM|KAH7491886.1 PRAM|KAH7491887.1 PRAM|KAH7491888.1 PSOJ|XP_009530215.1 PSOJ|XP_009530216.1 SCER|NP_011759.1 SCER|NP_012032.1 SIND|CAG7853898.1 SMIK|XP_056079836.1 SMIK|XP_056082652.1 SPOM|NP_592846…
Cluster971: ANIG|XP_001395827.1 CALB|XP_720557.2 CGLA|XP_445519.1 ECAL|JCM_6030_transcript_v001_00123-R1 EGOS|NP_986479.1 EMES|XP_016222277.1 ESPI|XP_016237588.1 ETRE|rna-Etr06549.1 LBIC|XP_001877000.1 PRAM|KAH7470577.1 PRAM|KAH7470578.1 PSOJ|XP_009520113.1 PSOJ|XP_009520114.1 PSOJ|XP_009520117.1 SCER|NP_013219.1 SIND|CAG7853557.1 SMIK|XP_056078169.1 SPOM|NP_594165.1 TREE|XP_006960997.1 TREE|XP_0…
Cluster972: ANIG|XP_001395836.2 CALB|XP_717406.1 CALB|XP_719823.2 CGLA|XP_444816.1 ECAL|JCM_6030_transcript_v001_00925-R1 EGOS|NP_983416.2 EMES|XP_016222304.1 EMES|XP_016224637.1 EMES|XP_016228483.1 ESPI|XP_016232670.1 ETRE|rna-Etr06176.1 LBIC|XP_001873245.1 PRAM|KAH7459817.1 PRAM|KAH7467044.1 PSOJ|XP_009535020.1 SCER|NP_015061.1 SIND|CAG7847702.1 SMIK|XP_056082130.1 SPOM|NP_588397.3 TREE|XP_0069…
Cluster973: ANIG|XP_001396000.1 CALB|XP_714540.1 ECAL|JCM_6030_transcript_v001_01974-R1 ECAL|JCM_6030_transcript_v001_02032-R1 ECAL|JCM_6030_transcript_v001_02825-R1 ECAL|JCM_6030_transcript_v001_08362-R1 ECAL|JCM_6030_transcript_v001_10040-R1 EMES|XP_016222430.1 EMES|XP_016226614.1 EMES|XP_016226943.1 EMES|XP_016228735.1 ESPI|XP_016230157.1 ESPI|XP_016230258.1 ESPI|XP_016233117.1 ESPI|XP_0162347…
Cluster974: ANIG|XP_001394289.2 ANIG|XP_001396112.2 ECAL|JCM_6030_transcript_v001_00947-R1 ECAL|JCM_6030_transcript_v001_01466-R1 ECAL|JCM_6030_transcript_v001_01906-R1 ECAL|JCM_6030_transcript_v001_02352-R1 ECAL|JCM_6030_transcript_v001_03936-R1 ECAL|JCM_6030_transcript_v001_03938-R1 ECAL|JCM_6030_transcript_v001_08660-R1 ECAL|JCM_6030_transcript_v001_08882-R1 ECAL|JCM_6030_transcript_v001_10492…
Cluster975: ANIG|XP_001397002.1 ECAL|JCM_6030_transcript_v001_00115-R1 ECAL|JCM_6030_transcript_v001_02583-R1 EMES|XP_016222263.1 EMES|XP_016229539.1 ESPI|XP_016230666.1 ESPI|XP_016234310.1 ESPI|XP_016237597.1 ETRE|rna-Etr04761.1 ETRE|rna-Etr06480.1 LBIC|XP_001880928.1 PRAM|KAH7485000.1 PRAM|KAH7485012.1 PRAM|KAH7489166.1 PSOJ|XP_009521448.1 PSOJ|XP_009527259.1 PSOJ|XP_009527260.1 PSOJ|XP_0095301…
Cluster976: ANIG|XP_001392995.1 ANIG|XP_001397011.1 CALB|XP_713020.2 CGLA|XP_446908.1 ECAL|JCM_6030_transcript_v001_04446-R1 EMES|XP_016223559.1 EMES|XP_016228336.1 ESPI|XP_016231352.1 ETRE|rna-Etr02714.1 LBIC|XP_001878222.1 LBIC|XP_001887217.1 PRAM|KAH7474011.1 PRAM|KAH7488491.1 PSOJ|XP_009514222.1 PSOJ|XP_009514225.1 PSOJ|XP_009518027.1 SCER|NP_013976.1 SIND|CAG7848159.1 SMIK|XP_056078838.1 TRE…
Cluster977: ANIG|XP_001397100.2 CALB|XP_715323.2 CGLA|XP_445884.1 ECAL|JCM_6030_transcript_v001_01677-R1 ECAL|JCM_6030_transcript_v001_12948-R1 EGOS|NP_982652.1 EMES|XP_016224665.1 EMES|XP_016225462.1 ESPI|XP_016231068.1 ESPI|XP_016241566.1 ETRE|rna-Etr05293.1 ETRE|rna-Etr08818.1 PRAM|KAH7481809.1 PSOJ|XP_009514925.1 SCER|NP_014665.1 SIND|CAG7853283.1 SMIK|XP_056079460.1 SPOM|NP_587946.1 SPOM|NP_…
Cluster978: ANIG|XP_001397172.2 CALB|XP_710511.1 CGLA|XP_448210.1 ECAL|JCM_6030_transcript_v001_10502-R1 EGOS|NP_982797.1 EMES|XP_016225525.1 ESPI|XP_016232165.1 ETRE|rna-Etr08862.1 LBIC|XP_001873151.1 PRAM|KAH7476271.1 PRAM|KAH7476424.1 PSOJ|XP_009523333.1 PSOJ|XP_009523580.1 SCER|NP_014210.1 SIND|CAG7850227.1 SIND|CAG7851594.1 SMIK|XP_056079049.1 SPOM|NP_587868.1 SPOM|NP_596632.1 TREE|XP_006960…
Cluster979: ANIG|XP_001397271.1 CALB|XP_711562.2 CGLA|XP_449134.1 ECAL|JCM_6030_transcript_v001_07194-R1 ECAL|JCM_6030_transcript_v001_13403-R1 EGOS|NP_986173.1 EMES|XP_016224327.1 EMES|XP_016227767.1 ESPI|XP_016238064.1 ESPI|XP_016241356.1 ETRE|rna-Etr01041.1 ETRE|rna-Etr08482.1 LBIC|XP_001881171.1 PRAM|KAH7479645.1 PSOJ|XP_009538557.1 PSOJ|XP_009538558.1 SCER|NP_009965.2 SMIK|XP_056080735.1 SPO…
Cluster980: ANIG|XP_001399311.1 ANIG|XP_001400355.1 ECAL|JCM_6030_transcript_v001_02515-R1 ECAL|JCM_6030_transcript_v001_13937-R1 EMES|XP_016222036.1 EMES|XP_016229623.1 ESPI|XP_016234268.1 ESPI|XP_016240327.1 ETRE|rna-Etr00894.1 LBIC|XP_001875403.1 LBIC|XP_001880463.1 PRAM|KAH7465976.1 PRAM|KAH7479083.1 PRAM|KAH7489123.1 PSOJ|XP_009515458.1 SIND|CAG7846748.1 SIND|CAG7854227.1 SPOM|NP_595190.1 TR…
Cluster981: ANIG|XP_001390787.2 ANIG|XP_001399344.2 CALB|XP_721486.2 ECAL|JCM_6030_transcript_v001_02010-R1 ECAL|JCM_6030_transcript_v001_05731-R1 EMES|XP_016229424.1 ESPI|XP_016233542.1 ESPI|XP_016236623.1 ESPI|XP_016237116.1 ETRE|rna-Etr05355.1 ETRE|rna-Etr05589.1 ETRE|rna-Etr06740.1 LBIC|XP_001881883.1 PRAM|KAH7476523.1 PRAM|KAH7482087.1 PSOJ|XP_009523164.1 PSOJ|XP_009536813.1 SIND|CAG7849498.…
Cluster982: ANIG|XP_001399422.1 ECAL|JCM_6030_transcript_v001_05352-R1 ECAL|JCM_6030_transcript_v001_06604-R1 ECAL|JCM_6030_transcript_v001_12266-R1 EMES|XP_016219524.1 EMES|XP_016228652.1 ESPI|XP_016231917.1 ESPI|XP_016232347.1 ETRE|rna-Etr07771.1 ETRE|rna-Etr09424.1 ETRE|rna-Etr11079.1 LBIC|XP_001880444.1 PRAM|KAH7463654.1 PRAM|KAH7488728.1 PSOJ|XP_009516984.1 PSOJ|XP_009522949.1 SIND|CAG784759…
Cluster983: ANIG|XP_001399435.2 ANIG|XP_001401617.1 ANIG|XP_001402331.1 CALB|XP_712941.1 CGLA|XP_447868.1 ECAL|JCM_6030_transcript_v001_02716-R1 ECAL|JCM_6030_transcript_v001_04618-R1 ECAL|JCM_6030_transcript_v001_04999-R1 EGOS|NP_983536.2 EMES|XP_016226157.1 ESPI|XP_016233520.1 ESPI|XP_016240991.1 ETRE|rna-Etr03433.1 LBIC|XP_001877184.1 PRAM|KAH7489146.1 PSOJ|XP_009530162.1 SCER|NP_014884.1 SIND…
Cluster984: ANIG|XP_001399552.2 ANIG|XP_001400335.1 CALB|XP_714567.1 ECAL|JCM_6030_transcript_v001_05662-R1 ECAL|JCM_6030_transcript_v001_09596-R1 EMES|XP_016221783.1 EMES|XP_016221877.1 ESPI|XP_016236176.1 ESPI|XP_016240294.1 ETRE|rna-Etr10075.1 ETRE|rna-Etr10110.1 LBIC|XP_001875197.1 PRAM|KAH7470754.1 PRAM|KAH7470755.1 PSOJ|XP_009539525.1 PSOJ|XP_009539526.1 SCER|NP_010973.3 SMIK|XP_056081637.1…
Cluster985: ANIG|XP_001391508.1 ANIG|XP_001399769.1 CALB|XP_716446.1 CGLA|XP_446972.1 ECAL|JCM_6030_transcript_v001_13041-R1 EGOS|NP_983739.1 EMES|XP_016225572.1 ESPI|XP_016232187.1 ETRE|rna-Etr08991.1 LBIC|XP_001874523.1 LBIC|XP_001888015.1 LBIC|XP_001888022.1 PRAM|KAH7462030.1 PSOJ|XP_009532277.1 SCER|NP_013580.1 SIND|CAG7847224.1 SIND|CAG7847225.1 SMIK|XP_056078481.1 SPOM|NP_001342835.1 TREE|X…
Cluster986: ANIG|XP_001399923.2 CALB|XP_019330824.1 CALB|XP_717765.1 CGLA|XP_446748.1 CGLA|XP_448150.1 ECAL|JCM_6030_transcript_v001_05362-R1 EGOS|NP_985225.2 EMES|XP_016220909.1 ESPI|XP_016235510.1 ETRE|rna-Etr00054.1 LBIC|XP_001875304.1 SCER|NP_012135.1 SCER|NP_014331.3 SIND|CAG7847485.1 SIND|CAG7849302.1 SMIK|XP_056079157.1 SMIK|XP_056082751.1 SPOM|NP_594272.1 SPOM|NP_596764.1 TREE|XP_00696970…
[truncated: 19,999 more rows]

## Sheet: Contraction gene family
Cluster23
Cluster107
Cluster280
Cluster388
Cluster437
Cluster681
Cluster769
Cluster888
Cluster3756
Cluster4154
Cluster4295
Cluster5005
[truncated: 1 more rows]

## Sheet: Contraction gene ID
rna-Etr00451.1
[truncated: 13 more rows]

[truncated: 2 more sheets: Expansion gene family, Expansion gene ID]
