# Supplementary material for: The Three-Dimensional Structure of the Genome of the Dark Septate Endophyte Exophiala tremulae and Its Symbiosis Effect on Alpine Meadow Plant Growth
Source: J Fungi (Basel). 2025 Mar 24;11(4):246. doi: 10.3390/jof11040246 (PMC12028334; doi:10.3390/jof11040246)
Supplement: Supplementary file 1 [file jof-11-00246-s001.zip › Table S16. Contraction and expansion of GO and KEGG.xlsx]

## Sheet: Contraction_GO enrichment
	GO_class	GO ID	GO_term	Hit_number	Background number	P-Value	Q-Value	Gene IDs
	Molecular Function	GO:0000293	ferric-chelate reductase activity	1	1	0	0	rna-Etr09062.1
	Molecular Function	GO:0003824	catalytic activity	14	5737	0	0	rna-Etr11785.1,rna-Etr05357.1,rna-Etr09373.1,rna-Etr11075.1,rna-Etr10268.1,rna-Etr03609.1,rna-Etr06542.1,rna-Etr07846.1,rna-Etr11386.1,rna-Etr09619.1,rna-Etr04596.1,rna-Etr04919.1,rna-Etr09062.1,rna-Etr00451.1
	Molecular Function	GO:0003877	ATP adenylyltransferase activity	1	1	0	0	rna-Etr10268.1
	Molecular Function	GO:0004169	dolichyl-phosphate-mannose-protein mannosyltransferase activity	1	1	0	0	rna-Etr04919.1
	Molecular Function	GO:0004411	homogentisate 1,2-dioxygenase activity	1	1	0	0	rna-Etr11785.1
	Molecular Function	GO:0016723	oxidoreductase activity, oxidizing metal ions, NAD or NADP as acceptor	1	1	0	0	rna-Etr09062.1
	Biological Process	GO:0006811	ion transport	6	197	1.56664e-09	2.93185e-08	rna-Etr07846.1,rna-Etr11386.1,rna-Etr06542.1,rna-Etr11075.1,rna-Etr00451.1,rna-Etr09062.1
	Molecular Function	GO:0016722	oxidoreductase activity, oxidizing metal ions	1	2	1.4845e-06	2.43087e-05	rna-Etr09062.1
	Molecular Function	GO:0016491	oxidoreductase activity	9	1841	8.25732e-06	0.00012019	rna-Etr09062.1,rna-Etr00451.1,rna-Etr11075.1,rna-Etr11785.1,rna-Etr06542.1,rna-Etr11386.1,rna-Etr09373.1,rna-Etr05357.1,rna-Etr07846.1
	Biological Process	GO:0006026	aminoglycan catabolic process	1	6	2.22032e-05	0.000145431	rna-Etr03609.1
	Biological Process	GO:0006032	chitin catabolic process	1	6	2.22032e-05	0.000145431	rna-Etr03609.1
	Biological Process	GO:0006559	L-phenylalanine catabolic process	1	6	2.22032e-05	0.000145431	rna-Etr11785.1
	Biological Process	GO:0006810	transport	6	722	1.11473e-05	0.000145431	rna-Etr11075.1,rna-Etr09062.1,rna-Etr00451.1,rna-Etr06542.1,rna-Etr07846.1,rna-Etr11386.1
	Biological Process	GO:0046348	amino sugar catabolic process	1	6	2.22032e-05	0.000145431	rna-Etr03609.1
	Biological Process	GO:0051179	localization	6	761	1.5771e-05	0.000145431	rna-Etr09062.1,rna-Etr00451.1,rna-Etr11075.1,rna-Etr06542.1,rna-Etr11386.1,rna-Etr07846.1
	Biological Process	GO:0051234	establishment of localization	6	736	1.26545e-05	0.000145431	rna-Etr11075.1,rna-Etr00451.1,rna-Etr09062.1,rna-Etr06542.1,rna-Etr07846.1,rna-Etr11386.1
	Biological Process	GO:1901072	glucosamine-containing compound catabolic process	1	6	2.22032e-05	0.000145431	rna-Etr03609.1
	Biological Process	GO:1902222	erythrose 4-phosphate/phosphoenolpyruvate family amino acid catabolic process	1	6	2.22032e-05	0.000145431	rna-Etr11785.1
	Molecular Function	GO:0004568	chitinase activity	1	6	2.22032e-05	0.000145431	rna-Etr03609.1
	Molecular Function	GO:0008061	chitin binding	1	6	2.22032e-05	0.000145431	rna-Etr03609.1
	Biological Process	GO:0006558	L-phenylalanine metabolic process	1	8	4.13861e-05	0.000235721	rna-Etr11785.1
	Biological Process	GO:1901136	carbohydrate derivative catabolic process	1	8	4.13861e-05	0.000235721	rna-Etr03609.1
	Biological Process	GO:1902221	erythrose 4-phosphate/phosphoenolpyruvate family amino acid metabolic process	1	8	4.13861e-05	0.000235721	rna-Etr11785.1
	Biological Process	GO:0006570	tyrosine metabolic process	1	9	5.31723e-05	0.000278623	rna-Etr11785.1
	Molecular Function	GO:0070566	adenylyltransferase activity	1	9	5.31723e-05	0.000278623	rna-Etr10268.1
	Molecular Function	GO:0016702	oxidoreductase activity, acting on single donors with incorporation of molecular oxygen, incorporation of two atoms of oxygen	1	17	0.000199715	0.00100626	rna-Etr11785.1
	Biological Process	GO:0006030	chitin metabolic process	1	19	0.000250749	0.0012166	rna-Etr03609.1
	Biological Process	GO:1901071	glucosamine-containing compound metabolic process	1	21	0.000307493	0.00143863	rna-Etr03609.1
	Biological Process	GO:0006022	aminoglycan metabolic process	1	23	0.000369921	0.00167102	rna-Etr03609.1
	Biological Process	GO:0009074	aromatic amino acid family catabolic process	1	26	0.000474166	0.00207053	rna-Etr11785.1
	Biological Process	GO:0006040	amino sugar metabolic process	1	30	0.000632822	0.00267418	rna-Etr03609.1
	Molecular Function	GO:0000030	mannosyltransferase activity	1	33	0.000766452	0.00313766	rna-Etr04919.1
	Biological Process	GO:0009072	aromatic amino acid family metabolic process	1	38	0.00101681	0.00403641	rna-Etr11785.1
	Molecular Function	GO:0016701	oxidoreductase activity, acting on single donors with incorporation of molecular oxygen	1	39	0.00107099	0.00412648	rna-Etr11785.1
	Biological Process	GO:0000272	polysaccharide catabolic process	1	45	0.0014247	0.00533244	rna-Etr03609.1
	Biological Process	GO:1901565	organonitrogen compound catabolic process	2	191	0.00159837	0.0058163	rna-Etr03609.1,rna-Etr11785.1
	Biological Process	GO:1901606	alpha-amino acid catabolic process	1	50	0.00175653	0.00621906	rna-Etr11785.1
	Biological Process	GO:0009063	cellular amino acid catabolic process	1	59	0.00243751	0.00840301	rna-Etr11785.1
	Biological Process	GO:0005976	polysaccharide metabolic process	1	61	0.00260328	0.00874436	rna-Etr03609.1
	Molecular Function	GO:0016758	transferase activity, transferring hexosyl groups	1	89	0.00545931	0.0178792	rna-Etr04919.1
	Biological Process	GO:0016054	organic acid catabolic process	1	92	0.0058231	0.0181625	rna-Etr11785.1
	Biological Process	GO:0046395	carboxylic acid catabolic process	1	92	0.0058231	0.0181625	rna-Etr11785.1
	Biological Process	GO:0019439	aromatic compound catabolic process	1	97	0.0064536	0.019661	rna-Etr11785.1
	Biological Process	GO:1901361	organic cyclic compound catabolic process	1	100	0.00684628	0.0203832	rna-Etr11785.1
	Biological Process	GO:0016052	carbohydrate catabolic process	1	105	0.00752448	0.0218247	rna-Etr03609.1
	Molecular Function	GO:0051213	dioxygenase activity	1	106	0.00766365	0.0218247	rna-Etr11785.1
	Biological Process	GO:0044282	small molecule catabolic process	1	127	0.0108528	0.0302492	rna-Etr11785.1
	Biological Process	GO:0006753	nucleoside phosphate metabolic process	1	132	0.0116855	0.0312408	rna-Etr10268.1
	Biological Process	GO:0009117	nucleotide metabolic process	1	132	0.0116855	0.0312408	rna-Etr10268.1
	Cellular Component	GO:0005789	endoplasmic reticulum membrane	1	147	0.0143476	0.0373315	rna-Etr04919.1
	Cellular Component	GO:0098827	endoplasmic reticulum subcompartment	1	148	0.0145337	0.0373315	rna-Etr04919.1
	Cellular Component	GO:0042175	nuclear outer membrane-endoplasmic reticulum membrane network	1	150	0.014909	0.0375591	rna-Etr04919.1
	Cellular Component	GO:0044432	endoplasmic reticulum part	1	158	0.0164522	0.0406649	rna-Etr04919.1
	Biological Process	GO:1901575	organic substance catabolic process	2	451	0.0174724	0.0423867	rna-Etr11785.1,rna-Etr03609.1
	Molecular Function	GO:0004553	hydrolase activity, hydrolyzing O-glycosyl compounds	1	165	0.0178569	0.042532	rna-Etr03609.1
	Molecular Function	GO:0016757	transferase activity, transferring glycosyl groups	1	173	0.0195233	0.0456706	rna-Etr04919.1
	Cellular Component	GO:0016021	integral component of membrane	8	3769	0.0200678	0.0461208	rna-Etr04919.1,rna-Etr11075.1,rna-Etr09062.1,rna-Etr00451.1,rna-Etr09619.1,rna-Etr07846.1,rna-Etr11386.1,rna-Etr06542.1
	Cellular Component	GO:0031224	intrinsic component of membrane	8	3782	0.0205473	0.0464085	rna-Etr07846.1,rna-Etr11386.1,rna-Etr06542.1,rna-Etr11075.1,rna-Etr04919.1,rna-Etr00451.1,rna-Etr09062.1,rna-Etr09619.1
	Molecular Function	GO:0016779	nucleotidyltransferase activity	1	184	0.0219184	0.0470708	rna-Etr10268.1
	Molecular Function	GO:0016798	hydrolase activity, acting on glycosyl bonds	1	183	0.0216958	0.0470708	rna-Etr03609.1
	Molecular Function	GO:0016874	ligase activity	1	181	0.0212534	0.0470708	rna-Etr04596.1
	Cellular Component	GO:0005783	endoplasmic reticulum	1	188	0.0228187	0.0474484	rna-Etr04919.1
	Cellular Component	GO:0031984	organelle subcompartment	1	188	0.0228187	0.0474484	rna-Etr04919.1
	Biological Process	GO:0009056	catabolic process	2	506	0.0236932	0.0484971	rna-Etr11785.1,rna-Etr03609.1
	Biological Process	GO:1901605	alpha-amino acid metabolic process	1	196	0.0246651	0.0497096	rna-Etr11785.1
	Cellular Component	GO:0044425	membrane part	8	3899	0.0252815	0.0501799	rna-Etr00451.1,rna-Etr09062.1,rna-Etr04919.1,rna-Etr11075.1,rna-Etr09619.1,rna-Etr11386.1,rna-Etr07846.1,rna-Etr06542.1
	Biological Process	GO:0009057	macromolecule catabolic process	1	202	0.0260895	0.0510107	rna-Etr03609.1
	Cellular Component	GO:0016020	membrane	8	4042	0.0321817	0.061997	rna-Etr11386.1,rna-Etr07846.1,rna-Etr06542.1,rna-Etr09062.1,rna-Etr00451.1,rna-Etr11075.1,rna-Etr04919.1,rna-Etr09619.1
	Biological Process	GO:0044712	single-organism catabolic process	1	248	0.0380811	0.072299	rna-Etr11785.1
	Molecular Function	GO:0016772	transferase activity, transferring phosphorus-containing groups	2	623	0.040538	0.0758641	rna-Etr09619.1,rna-Etr10268.1
	Biological Process	GO:0019637	organophosphate metabolic process	1	265	0.0429646	0.0787074	rna-Etr10268.1
	Biological Process	GO:0055086	nucleobase-containing small molecule metabolic process	1	266	0.043259	0.0787074	rna-Etr10268.1
	Biological Process	GO:0006520	cellular amino acid metabolic process	1	289	0.0502427	0.0901616	rna-Etr11785.1
	Biological Process	GO:0005975	carbohydrate metabolic process	1	317	0.0592669	0.104918	rna-Etr03609.1
	Biological Process	GO:0006796	phosphate-containing compound metabolic process	1	322	0.0609356	0.106434	rna-Etr10268.1
	Cellular Component	GO:0012505	endomembrane system	1	337	0.066041	0.113834	rna-Etr04919.1
	Biological Process	GO:0006793	phosphorus metabolic process	1	347	0.0695249	0.118283	rna-Etr10268.1
	Biological Process	GO:0044281	small molecule metabolic process	2	796	0.0742907	0.12477	rna-Etr10268.1,rna-Etr11785.1
	Biological Process	GO:0044248	cellular catabolic process	1	380	0.0814527	0.135067	rna-Etr11785.1
	Biological Process	GO:1901135	carbohydrate derivative metabolic process	1	388	0.0844387	0.138268	rna-Etr03609.1
	Biological Process	GO:0019752	carboxylic acid metabolic process	1	465	0.114843	0.185733	rna-Etr11785.1
	Biological Process	GO:0006082	organic acid metabolic process	1	473	0.118157	0.186489	rna-Etr11785.1
	Biological Process	GO:0043436	oxoacid metabolic process	1	472	0.117741	0.186489	rna-Etr11785.1
	Molecular Function	GO:0016740	transferase activity	3	1556	0.122175	0.190535	rna-Etr04919.1,rna-Etr10268.1,rna-Etr09619.1
	Biological Process	GO:0044710	single-organism metabolic process	2	1199	0.187506	0.286119	rna-Etr10268.1,rna-Etr11785.1
	Molecular Function	GO:0097367	carbohydrate derivative binding	2	1200	0.187834	0.286119	rna-Etr03609.1,rna-Etr10268.1
	Biological Process	GO:1901564	organonitrogen compound metabolic process	2	1252	0.205131	0.308875	rna-Etr11785.1,rna-Etr03609.1
	Biological Process	GO:0044763	single-organism cellular process	2	1514	0.297796	0.44331	rna-Etr10268.1,rna-Etr11785.1
	Molecular Function	GO:0005524	ATP binding	1	885	0.309567	0.455655	rna-Etr10268.1
	Molecular Function	GO:0030554	adenyl nucleotide binding	1	952	0.341894	0.492177	rna-Etr10268.1
	Molecular Function	GO:0032559	adenyl ribonucleotide binding	1	951	0.341413	0.492177	rna-Etr10268.1
	Molecular Function	GO:0035639	purine ribonucleoside triphosphate binding	1	1069	0.397553	0.56608	rna-Etr10268.1
	Biological Process	GO:0006725	cellular aromatic compound metabolic process	2	1830	0.414832	0.578166	rna-Etr11785.1,rna-Etr10268.1
	Biological Process	GO:0006807	nitrogen compound metabolic process	3	2588	0.420861	0.578166	rna-Etr11785.1,rna-Etr03609.1,rna-Etr10268.1
	Biological Process	GO:1901360	organic cyclic compound metabolic process	2	1878	0.432521	0.578166	rna-Etr11785.1,rna-Etr10268.1
	Cellular Component	GO:0044444	cytoplasmic part	1	1135	0.428251	0.578166	rna-Etr04919.1
	Molecular Function	GO:0017076	purine nucleotide binding	1	1138	0.429632	0.578166	rna-Etr10268.1
	Molecular Function	GO:0032555	purine ribonucleotide binding	1	1135	0.428251	0.578166	rna-Etr10268.1
	Cellular Component	GO:0044422	organelle part	1	1174	0.44609	0.584378	rna-Etr04919.1
	Cellular Component	GO:0044446	intracellular organelle part	1	1174	0.44609	0.584378	rna-Etr04919.1
	Molecular Function	GO:0032553	ribonucleotide binding	1	1188	0.452434	0.586821	rna-Etr10268.1
	Biological Process	GO:0044699	single-organism process	2	2021	0.484459	0.622197	rna-Etr10268.1,rna-Etr11785.1
	Biological Process	GO:0044238	primary metabolic process	3	2953	0.536693	0.68259	rna-Etr11785.1,rna-Etr03609.1,rna-Etr10268.1
	Cellular Component	GO:0005737	cytoplasm	1	1462	0.569079	0.716821	rna-Etr04919.1
	Biological Process	GO:0071704	organic substance metabolic process	3	3213	0.614295	0.766407	rna-Etr03609.1,rna-Etr10268.1,rna-Etr11785.1
	Molecular Function	GO:0000166	nucleotide binding	1	1688	0.652898	0.799342	rna-Etr10268.1
	Molecular Function	GO:1901265	nucleoside phosphate binding	1	1688	0.652898	0.799342	rna-Etr10268.1
	Biological Process	GO:0006139	nucleobase-containing compound metabolic process	1	1723	0.664806	0.806386	rna-Etr10268.1
	Molecular Function	GO:0043168	anion binding	1	1758	0.676426	0.812952	rna-Etr10268.1
	Biological Process	GO:0008152	metabolic process	3	3495	0.691051	0.81692	rna-Etr03609.1,rna-Etr10268.1,rna-Etr11785.1
	Biological Process	GO:0046483	heterocycle metabolic process	1	1821	0.696612	0.81692	rna-Etr10268.1
	Molecular Function	GO:0016787	hydrolase activity	1	1842	0.703133	0.81692	rna-Etr03609.1
	Molecular Function	GO:0036094	small molecule binding	1	1847	0.704671	0.81692	rna-Etr10268.1
	Biological Process	GO:0043170	macromolecule metabolic process	1	1962	0.738439	0.848557	rna-Etr03609.1
	Biological Process	GO:0044237	cellular metabolic process	2	2926	0.758152	0.863634	rna-Etr10268.1,rna-Etr11785.1
	Biological Process	GO:0034641	cellular nitrogen compound metabolic process	1	2078	0.769467	0.868968	rna-Etr10268.1
	Molecular Function	GO:0043169	cation binding	1	2172	0.79246	0.879765	rna-Etr11785.1
	Molecular Function	GO:0046872	metal ion binding	1	2164	0.790576	0.879765	rna-Etr11785.1
	Biological Process	GO:0009987	cellular process	2	3493	0.8673	0.944306	rna-Etr10268.1,rna-Etr11785.1
	Cellular Component	GO:0043227	membrane-bounded organelle	1	2581	0.872222	0.944306	rna-Etr04919.1
	Cellular Component	GO:0043231	intracellular membrane-bounded organelle	1	2549	0.867065	0.944306	rna-Etr04919.1
	Cellular Component	GO:0043226	organelle	1	2851	0.90947	0.956371	rna-Etr04919.1
	Cellular Component	GO:0043229	intracellular organelle	1	2851	0.90947	0.956371	rna-Etr04919.1
	Molecular Function	GO:0005488	binding	3	4727	0.912567	0.956371	rna-Etr11785.1,rna-Etr10268.1,rna-Etr03609.1
	Molecular Function	GO:0043167	ion binding	2	3711	0.897323	0.956371	rna-Etr10268.1,rna-Etr11785.1
	Cellular Component	GO:0005622	intracellular	1	3244	0.947048	0.967961	rna-Etr04919.1
	Cellular Component	GO:0005623	cell	1	3556	0.966427	0.967961	rna-Etr04919.1
	Cellular Component	GO:0044424	intracellular part	1	3244	0.947048	0.967961	rna-Etr04919.1
	Cellular Component	GO:0044464	cell part	1	3556	0.966427	0.967961	rna-Etr04919.1
	Molecular Function	GO:0097159	organic cyclic compound binding	1	3587	0.967961	0.967961	rna-Etr10268.1
	Molecular Function	GO:1901363	heterocyclic compound binding	1	3586	0.967912	0.967961	rna-Etr10268.1

## Sheet: Contraction_KEGG enrichment
Pathway Hierarchy1	Pathway Hierarchy2	KEGG Pathway	Pathway ID	Gene Number	Background number	P-Value	Q-Value	Gene IDs	Hyperlink
Metabolism	Glycan biosynthesis and metabolism	Mannose type O-glycan biosynthesis	ko00515	1	1	0	0	rna-Etr04919.1	http://www.genome.jp/kegg-bin/show_pathway?ko00515/K00728%09yellow
Metabolism	Glycan biosynthesis and metabolism	Other types of O-glycan biosynthesis	ko00514	1	6	7.41e-06	2.59e-05	rna-Etr04919.1	http://www.genome.jp/kegg-bin/show_pathway?ko00514/K00728%09yellow
Metabolism	Energy metabolism	Sulfur metabolism	ko00920	1	23	0.000124	0.00029	rna-Etr10268.1	http://www.genome.jp/kegg-bin/show_pathway?ko00920/K00988%09yellow
Metabolism	Xenobiotics biodegradation and metabolism	Styrene degradation	ko00643	1	37	0.000326	0.000571	rna-Etr11785.1	http://www.genome.jp/kegg-bin/show_pathway?ko00643/K00451%09yellow
Metabolism	Carbohydrate metabolism	Amino sugar and nucleotide sugar metabolism	ko00520	1	56	0.00075	0.000907	rna-Etr03609.1	http://www.genome.jp/kegg-bin/show_pathway?ko00520/K01183%09yellow
Metabolism	Nucleotide metabolism	Purine metabolism	ko00230	1	57	0.000777	0.000907	rna-Etr10268.1	http://www.genome.jp/kegg-bin/show_pathway?ko00230/K00988%09yellow
Metabolism	Amino acid metabolism	Tyrosine metabolism	ko00350	1	77	0.00142	0.00142	rna-Etr11785.1	http://www.genome.jp/kegg-bin/show_pathway?ko00350/K00451%09yellow

## Sheet: Expansion_GO enrichment
GO_class	GO ID	GO_term	Hit_number	Background number	P-Value	Q-Value	Gene IDs
Biological Process	GO:0000750	pheromone-dependent signal transduction involved in conjugation with cellular fusion	1	1	0	0	rna-Etr09498.1
Biological Process	GO:0001403	invasive growth in response to glucose limitation	6	6	0	0	rna-Etr04076.1,rna-Etr11951.1,rna-Etr05987.1,rna-Etr01988.1,rna-Etr02173.1,rna-Etr01992.1
Biological Process	GO:0006105	succinate metabolic process	1	1	0	0	rna-Etr04832.1
Biological Process	GO:0006540	glutamate decarboxylation to succinate	1	1	0	0	rna-Etr04832.1
Biological Process	GO:0006636	unsaturated fatty acid biosynthetic process	8	8	0	0	rna-Etr04015.1,rna-Etr10856.1,rna-Etr05928.1,rna-Etr02056.1,rna-Etr02280.1,rna-Etr06624.1,rna-Etr05699.1,rna-Etr02293.1
Biological Process	GO:0006849	plasma membrane pyruvate transport	1	1	0	0	rna-Etr09714.1
Biological Process	GO:0006857	oligopeptide transport	5	5	0	0	rna-Etr06917.1,rna-Etr10052.1,rna-Etr11858.1,rna-Etr04393.1,rna-Etr06717.1
Biological Process	GO:0007124	pseudohyphal growth	6	6	0	0	rna-Etr11951.1,rna-Etr04076.1,rna-Etr05987.1,rna-Etr01988.1,rna-Etr02173.1,rna-Etr01992.1
Biological Process	GO:0009820	alkaloid metabolic process	5	5	0	0	rna-Etr07560.1,rna-Etr05910.1,rna-Etr02773.1,rna-Etr08554.1,rna-Etr03895.1
Biological Process	GO:0009821	alkaloid biosynthetic process	3	3	0	0	rna-Etr07560.1,rna-Etr05910.1,rna-Etr03895.1
Biological Process	GO:0015727	lactate transport	1	1	0	0	rna-Etr09714.1
Biological Process	GO:0019568	arabinose catabolic process	1	1	0	0	rna-Etr07570.1
Biological Process	GO:0019569	L-arabinose catabolic process to xylulose 5-phosphate	1	1	0	0	rna-Etr07570.1
Biological Process	GO:0019572	L-arabinose catabolic process	1	1	0	0	rna-Etr07570.1
Biological Process	GO:0032005	signal transduction involved in conjugation with cellular fusion	1	1	0	0	rna-Etr09498.1
Biological Process	GO:0033559	unsaturated fatty acid metabolic process	8	8	0	0	rna-Etr02293.1,rna-Etr05699.1,rna-Etr02280.1,rna-Etr06624.1,rna-Etr02056.1,rna-Etr05928.1,rna-Etr10856.1,rna-Etr04015.1
Biological Process	GO:0034306	regulation of sexual sporulation	1	1	0	0	rna-Etr09498.1
Biological Process	GO:0034307	regulation of ascospore formation	1	1	0	0	rna-Etr09498.1
Biological Process	GO:0035834	indole alkaloid metabolic process	3	3	0	0	rna-Etr05910.1,rna-Etr07560.1,rna-Etr03895.1
Biological Process	GO:0035835	indole alkaloid biosynthetic process	3	3	0	0	rna-Etr03895.1,rna-Etr07560.1,rna-Etr05910.1
Biological Process	GO:0035873	lactate transmembrane transport	1	1	0	0	rna-Etr09714.1
Biological Process	GO:0035879	plasma membrane lactate transport	1	1	0	0	rna-Etr09714.1
Biological Process	GO:0042173	regulation of sporulation resulting in formation of a cellular spore	1	1	0	0	rna-Etr09498.1
Biological Process	GO:0043409	negative regulation of MAPK cascade	1	1	0	0	rna-Etr09498.1
Biological Process	GO:0043937	regulation of sporulation	1	1	0	0	rna-Etr09498.1
Biological Process	GO:0043940	regulation of sexual sporulation resulting in formation of a cellular spore	1	1	0	0	rna-Etr09498.1
Biological Process	GO:0044539	long-chain fatty acid import	2	2	0	0	rna-Etr03281.1,rna-Etr02708.1
Biological Process	GO:0045595	regulation of cell differentiation	1	1	0	0	rna-Etr09498.1
Biological Process	GO:0051167	xylulose 5-phosphate metabolic process	1	1	0	0	rna-Etr07570.1
Biological Process	GO:0060284	regulation of cell development	1	1	0	0	rna-Etr09498.1
Biological Process	GO:0071507	MAPK cascade involved in conjugation with cellular fusion	1	1	0	0	rna-Etr09498.1
Biological Process	GO:0097080	plasma membrane selenite transport	2	2	0	0	rna-Etr11108.1,rna-Etr09714.1
Biological Process	GO:1901159	xylulose 5-phosphate biosynthetic process	1	1	0	0	rna-Etr07570.1
Biological Process	GO:1901475	pyruvate transmembrane transport	1	1	0	0	rna-Etr09714.1
Biological Process	GO:1903457	lactate catabolic process	1	1	0	0	rna-Etr07572.1
Cellular Component	GO:0031235	intrinsic component of the cytoplasmic side of the plasma membrane	2	2	0	0	rna-Etr02708.1,rna-Etr03281.1
Cellular Component	GO:0090726	cortical dynamic polarity patch	1	1	0	0	rna-Etr09498.1
Molecular Function	GO:0003825	alpha,alpha-trehalose-phosphate synthase (UDP-forming) activity	1	1	0	0	rna-Etr03633.1
Molecular Function	GO:0004458	D-lactate dehydrogenase (cytochrome) activity	2	2	0	0	rna-Etr05877.1,rna-Etr07572.1
Molecular Function	GO:0004567	beta-mannosidase activity	3	3	0	0	rna-Etr02706.1,rna-Etr10909.1,rna-Etr11192.1
Molecular Function	GO:0004768	stearoyl-CoA 9-desaturase activity	8	8	0	0	rna-Etr05928.1,rna-Etr06624.1,rna-Etr02056.1,rna-Etr02280.1,rna-Etr04015.1,rna-Etr10856.1,rna-Etr05699.1,rna-Etr02293.1
Molecular Function	GO:0004777	succinate-semialdehyde dehydrogenase (NAD+) activity	1	1	0	0	rna-Etr03393.1
Molecular Function	GO:0004802	transketolase activity	2	2	0	0	rna-Etr10513.1,rna-Etr11556.1
Molecular Function	GO:0005458	GDP-mannose transmembrane transporter activity	2	2	0	0	rna-Etr12124.1,rna-Etr06204.1
Molecular Function	GO:0008442	3-hydroxyisobutyrate dehydrogenase activity	3	3	0	0	rna-Etr11838.1,rna-Etr09296.1,rna-Etr07426.1
Molecular Function	GO:0008559	xenobiotic-transporting ATPase activity	3	3	0	0	rna-Etr01580.1,rna-Etr09144.1,rna-Etr11401.1
Molecular Function	GO:0008940	nitrate reductase activity	1	1	0	0	rna-Etr01754.1
Molecular Function	GO:0009013	succinate-semialdehyde dehydrogenase [NAD(P)+] activity	1	1	0	0	rna-Etr04832.1
Molecular Function	GO:0015355	secondary active monocarboxylate transmembrane transporter activity	1	1	0	0	rna-Etr09714.1
Molecular Function	GO:0016215	acyl-CoA desaturase activity	8	8	0	0	rna-Etr02293.1,rna-Etr05699.1,rna-Etr10856.1,rna-Etr04015.1,rna-Etr05928.1,rna-Etr02056.1,rna-Etr02280.1,rna-Etr06624.1
Molecular Function	GO:0016843	amine-lyase activity	2	2	0	0	rna-Etr08177.1,rna-Etr06166.1
Molecular Function	GO:0016898	oxidoreductase activity, acting on the CH-OH group of donors, cytochrome as acceptor	2	2	0	0	rna-Etr07572.1,rna-Etr05877.1
Molecular Function	GO:0031320	hexitol dehydrogenase activity	1	1	0	0	rna-Etr07570.1
Molecular Function	GO:0031957	very long-chain fatty acid-CoA ligase activity	2	2	0	0	rna-Etr03281.1,rna-Etr02708.1
Molecular Function	GO:0036080	purine nucleotide-sugar transmembrane transporter activity	2	2	0	0	rna-Etr06204.1,rna-Etr12124.1
Molecular Function	GO:0036243	succinate-semialdehyde dehydrogenase (NADP+) activity	1	1	0	0	rna-Etr03393.1
Molecular Function	GO:0036381	pyridoxal 5'-phosphate synthase (glutamine hydrolysing) activity	2	2	0	0	rna-Etr08177.1,rna-Etr06166.1
Molecular Function	GO:0046526	D-xylulose reductase activity	1	1	0	0	rna-Etr07570.1
Molecular Function	GO:0046857	oxidoreductase activity, acting on other nitrogenous compounds as donors, with NAD or NADP as acceptor	1	1	0	0	rna-Etr01754.1
Molecular Function	GO:0050464	nitrate reductase (NADPH) activity	1	1	0	0	rna-Etr01754.1
Molecular Function	GO:0097079	selenite:proton symporter activity	2	2	0	0	rna-Etr09714.1,rna-Etr11108.1
Molecular Function	GO:0003824	catalytic activity	528	5737	1.31e-71	1.71e-70	rna-Etr12190.1,rna-Etr10107.2,rna-Etr02373.1,rna-Etr08997.1,rna-Etr07095.1,rna-Etr06060.1,rna-Etr02257.1,rna-Etr09577.1,rna-Etr03898.1,rna-Etr08224.1,rna-Etr02093.1,rna-Etr10401.1,rna-Etr02157.1,rna-Etr02694.1,rna-Etr09737.1,rna-Etr05631.1,rna-Etr08636.1,rna-Etr11147.1,rna-Etr04400.1,rna-Etr05309.1,rna-Etr09366.1,rna-Etr05647.1,rna-Etr07426.1,rna-Etr08123.1,rna-Etr02773.1,rna-Etr04631.1,rna-Etr10…
Biological Process	GO:0015074	DNA integration	57	91	2.93e-50	3.75e-49	rna-Etr05936.1,rna-Etr10877.1,rna-Etr08298.1,rna-Etr11101.1,rna-Etr03164.1,rna-Etr02147.1,rna-Etr05938.1,rna-Etr06010.1,rna-Etr06049.1,rna-Etr04438.1,rna-Etr06055.1,rna-Etr04183.1,rna-Etr12130.1,rna-Etr04747.1,rna-Etr05740.1,rna-Etr04034.1,rna-Etr08309.1,rna-Etr06619.1,rna-Etr08226.1,rna-Etr04882.1,rna-Etr05604.1,rna-Etr05905.1,rna-Etr00945.1,rna-Etr04120.1,rna-Etr02106.1,rna-Etr05907.1,rna-Etr01…
Molecular Function	GO:0003964	RNA-directed DNA polymerase activity	47	80	7.23e-40	9.11e-39	rna-Etr04068.1,rna-Etr05938.1,rna-Etr02147.1,rna-Etr02050.1,rna-Etr02285.1,rna-Etr05936.1,rna-Etr08290.1,rna-Etr12130.1,rna-Etr06073.1,rna-Etr06049.1,rna-Etr11810.1,rna-Etr06089.1,rna-Etr02166.1,rna-Etr06010.1,rna-Etr04882.1,rna-Etr02034.1,rna-Etr05740.1,rna-Etr04747.1,rna-Etr05639.1,rna-Etr05624.1,rna-Etr05907.1,rna-Etr02106.1,rna-Etr04120.1,rna-Etr08229.1,rna-Etr05604.1,rna-Etr00952.1,rna-Etr05…
Molecular Function	GO:0016787	hydrolase activity	235	1842	1.3e-39	1.61e-38	rna-Etr00288.1,rna-Etr05790.1,rna-Etr11115.1,rna-Etr03884.1,rna-Etr05900.1,rna-Etr06631.1,rna-Etr06635.1,rna-Etr05643.1,rna-Etr06843.1,rna-Etr05782.1,rna-Etr02154.1,rna-Etr01971.1,rna-Etr05842.1,rna-Etr02777.1,rna-Etr05708.1,rna-Etr08365.1,rna-Etr07988.1,rna-Etr10781.1,rna-Etr04155.1,rna-Etr00791.1,rna-Etr06709.1,rna-Etr04195.1,rna-Etr09551.1,rna-Etr02193.1,rna-Etr09220.1,rna-Etr09144.1,rna-Etr10…
Molecular Function	GO:0034061	DNA polymerase activity	47	88	3.97e-37	4.85e-36	rna-Etr02050.1,rna-Etr02285.1,rna-Etr02147.1,rna-Etr05938.1,rna-Etr04068.1,rna-Etr05936.1,rna-Etr08290.1,rna-Etr12130.1,rna-Etr06073.1,rna-Etr11810.1,rna-Etr06089.1,rna-Etr02166.1,rna-Etr06010.1,rna-Etr06049.1,rna-Etr02034.1,rna-Etr04882.1,rna-Etr04747.1,rna-Etr05639.1,rna-Etr05740.1,rna-Etr05624.1,rna-Etr05907.1,rna-Etr04120.1,rna-Etr05604.1,rna-Etr08229.1,rna-Etr02106.1,rna-Etr05785.1,rna-Etr00…
Molecular Function	GO:0004190	aspartic-type endopeptidase activity	37	65	3.75e-31	4.45e-30	rna-Etr11116.1,rna-Etr05907.1,rna-Etr01978.1,rna-Etr02694.1,rna-Etr12060.1,rna-Etr05931.1,rna-Etr12276.1,rna-Etr06060.1,rna-Etr04120.1,rna-Etr08224.1,rna-Etr05905.1,rna-Etr00945.1,rna-Etr06619.1,rna-Etr08226.1,rna-Etr04010.1,rna-Etr11759.1,rna-Etr04034.1,rna-Etr08289.1,rna-Etr08309.1,rna-Etr02191.1,rna-Etr12130.1,rna-Etr11115.1,rna-Etr04183.1,rna-Etr06055.1,rna-Etr04438.1,rna-Etr06010.1,rna-Etr03…
Molecular Function	GO:0070001	aspartic-type peptidase activity	37	65	3.75e-31	4.45e-30	rna-Etr05842.1,rna-Etr03164.1,rna-Etr02147.1,rna-Etr05742.1,rna-Etr10877.1,rna-Etr08298.1,rna-Etr11101.1,rna-Etr02005.1,rna-Etr05782.1,rna-Etr06843.1,rna-Etr02022.1,rna-Etr06055.1,rna-Etr12130.1,rna-Etr11115.1,rna-Etr04183.1,rna-Etr04438.1,rna-Etr06010.1,rna-Etr11759.1,rna-Etr08226.1,rna-Etr06619.1,rna-Etr04010.1,rna-Etr04034.1,rna-Etr08289.1,rna-Etr08309.1,rna-Etr02191.1,rna-Etr05907.1,rna-Etr01…
Molecular Function	GO:0070011	peptidase activity, acting on L-amino acid peptides	73	313	2.74e-27	3.2e-26	rna-Etr02191.1,rna-Etr02193.1,rna-Etr04010.1,rna-Etr05982.1,rna-Etr11759.1,rna-Etr08289.1,rna-Etr05979.1,rna-Etr06060.1,rna-Etr01374.1,rna-Etr12276.1,rna-Etr12056.1,rna-Etr03898.1,rna-Etr08224.1,rna-Etr07988.1,rna-Etr12178.1,rna-Etr02623.1,rna-Etr12060.1,rna-Etr02694.1,rna-Etr05931.1,rna-Etr02005.1,rna-Etr05899.1,rna-Etr05742.1,rna-Etr09335.1,rna-Etr02022.1,rna-Etr06843.1,rna-Etr11147.1,rna-Etr05…
Molecular Function	GO:0004175	endopeptidase activity	47	133	8.62e-27	9.93e-26	rna-Etr05905.1,rna-Etr00945.1,rna-Etr04120.1,rna-Etr05907.1,rna-Etr01978.1,rna-Etr11116.1,rna-Etr08226.1,rna-Etr06619.1,rna-Etr04034.1,rna-Etr08309.1,rna-Etr06010.1,rna-Etr06055.1,rna-Etr12130.1,rna-Etr04183.1,rna-Etr04438.1,rna-Etr10877.1,rna-Etr08298.1,rna-Etr11101.1,rna-Etr09653.1,rna-Etr02911.1,rna-Etr03164.1,rna-Etr02147.1,rna-Etr12276.1,rna-Etr01374.1,rna-Etr06060.1,rna-Etr08224.1,rna-Etr07…
Molecular Function	GO:0008233	peptidase activity	74	342	1.97e-25	2.24e-24	rna-Etr00288.1,rna-Etr11115.1,rna-Etr08194.1,rna-Etr09503.1,rna-Etr05900.1,rna-Etr02005.1,rna-Etr05742.1,rna-Etr05899.1,rna-Etr09335.1,rna-Etr06843.1,rna-Etr02022.1,rna-Etr05782.1,rna-Etr11147.1,rna-Etr11232.1,rna-Etr01971.1,rna-Etr02777.1,rna-Etr05842.1,rna-Etr05979.1,rna-Etr06060.1,rna-Etr01374.1,rna-Etr12276.1,rna-Etr03898.1,rna-Etr12056.1,rna-Etr08224.1,rna-Etr07988.1,rna-Etr12178.1,rna-Etr00…
Molecular Function	GO:0016491	oxidoreductase activity	201	1841	1.28e-23	1.43e-22	rna-Etr00074.1,rna-Etr07161.1,rna-Etr03750.1,rna-Etr07803.1,rna-Etr04171.1,rna-Etr00877.1,rna-Etr10856.1,rna-Etr01406.1,rna-Etr08292.1,rna-Etr00789.1,rna-Etr08607.3,rna-Etr01512.1,rna-Etr00310.1,rna-Etr05928.1,rna-Etr03493.1,rna-Etr07322.1,rna-Etr09245.1,rna-Etr00605.1,rna-Etr09232.1,rna-Etr10168.1,rna-Etr09287.1,rna-Etr07566.1,rna-Etr08102.1,rna-Etr01995.1,rna-Etr04327.1,rna-Etr03142.1,rna-Etr10…
Molecular Function	GO:0008239	dipeptidyl-peptidase activity	20	26	2.08e-22	2.29e-21	rna-Etr07132.1,rna-Etr05979.1,rna-Etr04682.1,rna-Etr10603.1,rna-Etr12056.1,rna-Etr03898.1,rna-Etr07135.1,rna-Etr06456.1,rna-Etr05900.1,rna-Etr05977.1,rna-Etr05899.1,rna-Etr04471.1,rna-Etr02386.2,rna-Etr10587.1,rna-Etr11147.1,rna-Etr09335.1,rna-Etr07309.1,rna-Etr05982.1,rna-Etr05964.1,rna-Etr05963.1
Molecular Function	GO:0004523	RNA-DNA hybrid ribonuclease activity	21	32	8.49e-21	9.25e-20	rna-Etr08229.1,rna-Etr06089.1,rna-Etr02166.1,rna-Etr05717.1,rna-Etr05708.1,rna-Etr11810.1,rna-Etr03525.1,rna-Etr11158.1,rna-Etr06631.1,rna-Etr05983.1,rna-Etr06073.1,rna-Etr06751.1,rna-Etr05790.1,rna-Etr08290.1,rna-Etr05639.1,rna-Etr05612.1,rna-Etr02034.1,rna-Etr02050.1,rna-Etr02285.1,rna-Etr02291.1,rna-Etr00952.1
Molecular Function	GO:0003887	DNA-directed DNA polymerase activity	28	64	6.54e-20	7.04e-19	rna-Etr05960.1,rna-Etr05834.1,rna-Etr05907.1,rna-Etr05624.1,rna-Etr08275.1,rna-Etr02319.1,rna-Etr02106.1,rna-Etr05604.1,rna-Etr04120.1,rna-Etr04882.1,rna-Etr08289.1,rna-Etr05740.1,rna-Etr04747.1,rna-Etr12130.1,rna-Etr06049.1,rna-Etr06010.1,rna-Etr01940.1,rna-Etr05938.1,rna-Etr05785.1,rna-Etr02147.1,rna-Etr01939.1,rna-Etr08765.1,rna-Etr05696.1,rna-Etr05742.1,rna-Etr02005.1,rna-Etr02022.1,rna-Etr11…
Molecular Function	GO:0016779	nucleotidyltransferase activity	47	184	6.72e-20	7.14e-19	rna-Etr06073.1,rna-Etr12130.1,rna-Etr06049.1,rna-Etr06089.1,rna-Etr06010.1,rna-Etr02166.1,rna-Etr11810.1,rna-Etr04068.1,rna-Etr05938.1,rna-Etr02147.1,rna-Etr02050.1,rna-Etr02285.1,rna-Etr08290.1,rna-Etr05936.1,rna-Etr05907.1,rna-Etr05624.1,rna-Etr02106.1,rna-Etr08229.1,rna-Etr05604.1,rna-Etr04120.1,rna-Etr04882.1,rna-Etr02034.1,rna-Etr05740.1,rna-Etr05639.1,rna-Etr04747.1,rna-Etr05790.1,rna-Etr06…
Molecular Function	GO:0022804	active transmembrane transporter activity	45	180	1e-18	1.05e-17	rna-Etr10092.1,rna-Etr07841.1,rna-Etr02813.1,rna-Etr10272.1,rna-Etr11977.1,rna-Etr09664.1,rna-Etr09529.1,rna-Etr06704.1,rna-Etr00594.1,rna-Etr08683.1,rna-Etr01331.1,rna-Etr03327.1,rna-Etr11107.1,rna-Etr02141.1,rna-Etr06073.1,rna-Etr05774.1,rna-Etr01580.1,rna-Etr02240.1,rna-Etr09144.1,rna-Etr03026.1,rna-Etr04057.1,rna-Etr11427.1,rna-Etr04151.1,rna-Etr10114.1,rna-Etr01154.1,rna-Etr02116.1,rna-Etr11…
Biological Process	GO:0006259	DNA metabolic process	62	326	1.8e-18	1.86e-17	rna-Etr11115.1,rna-Etr01940.1,rna-Etr05717.1,rna-Etr03525.1,rna-Etr05842.1,rna-Etr05785.1,rna-Etr05914.1,rna-Etr02022.1,rna-Etr06843.1,rna-Etr05782.1,rna-Etr11113.1,rna-Etr08765.1,rna-Etr01939.1,rna-Etr05696.1,rna-Etr05742.1,rna-Etr02005.1,rna-Etr05931.1,rna-Etr08275.1,rna-Etr12060.1,rna-Etr02694.1,rna-Etr05960.1,rna-Etr05834.1,rna-Etr08224.1,rna-Etr06060.1,rna-Etr12276.1,rna-Etr02319.1,rna-Etr08…
Biological Process	GO:0032196	transposition	27	68	6.67e-18	6.81e-17	rna-Etr08275.1,rna-Etr05624.1,rna-Etr05834.1,rna-Etr05960.1,rna-Etr05907.1,rna-Etr04120.1,rna-Etr05604.1,rna-Etr02319.1,rna-Etr02106.1,rna-Etr08289.1,rna-Etr04882.1,rna-Etr04747.1,rna-Etr05740.1,rna-Etr12130.1,rna-Etr01940.1,rna-Etr06049.1,rna-Etr02147.1,rna-Etr05785.1,rna-Etr05938.1,rna-Etr11113.1,rna-Etr05936.1,rna-Etr02022.1,rna-Etr02005.1,rna-Etr01939.1,rna-Etr08765.1,rna-Etr05696.1,rna-Etr05…
Molecular Function	GO:0016641	oxidoreductase activity, acting on the CH-NH2 group of donors, oxygen as acceptor	16	22	9.3e-18	9.38e-17	rna-Etr07702.1,rna-Etr01435.1,rna-Etr08997.1,rna-Etr09233.1,rna-Etr04328.1,rna-Etr04395.1,rna-Etr01868.1,rna-Etr06516.1,rna-Etr08178.1,rna-Etr01194.1,rna-Etr04900.1,rna-Etr05598.1,rna-Etr11376.1,rna-Etr11233.1,rna-Etr10351.1,rna-Etr11014.1
Molecular Function	GO:0016820	hydrolase activity, acting on acid anhydrides, catalyzing transmembrane movement of substances	33	109	4.9e-17	4.82e-16	rna-Etr00186.1,rna-Etr09913.1,rna-Etr02127.1,rna-Etr01580.1,rna-Etr01625.1,rna-Etr05774.1,rna-Etr02141.1,rna-Etr05643.1,rna-Etr03564.1,rna-Etr05811.1,rna-Etr03327.1,rna-Etr09698.1,rna-Etr04155.1,rna-Etr02093.1,rna-Etr02116.1,rna-Etr11401.1,rna-Etr01154.1,rna-Etr01331.1,rna-Etr08683.1,rna-Etr04195.1,rna-Etr06704.1,rna-Etr09144.1,rna-Etr07841.1,rna-Etr10092.1,rna-Etr02240.1,rna-Etr10114.1,rna-Etr04…
Molecular Function	GO:0042626	ATPase activity, coupled to transmembrane movement of substances	33	109	4.9e-17	4.82e-16	rna-Etr02116.1,rna-Etr11401.1,rna-Etr01154.1,rna-Etr09698.1,rna-Etr04155.1,rna-Etr02093.1,rna-Etr04195.1,rna-Etr06704.1,rna-Etr08683.1,rna-Etr01331.1,rna-Etr10092.1,rna-Etr02240.1,rna-Etr09144.1,rna-Etr07841.1,rna-Etr09664.1,rna-Etr11977.1,rna-Etr11427.1,rna-Etr10272.1,rna-Etr02813.1,rna-Etr04057.1,rna-Etr10114.1,rna-Etr04151.1,rna-Etr09913.1,rna-Etr02127.1,rna-Etr00186.1,rna-Etr02141.1,rna-Etr01…
Molecular Function	GO:0015399	primary active transmembrane transporter activity	33	111	9.18e-17	8.72e-16	rna-Etr03564.1,rna-Etr05643.1,rna-Etr03327.1,rna-Etr05811.1,rna-Etr02127.1,rna-Etr09913.1,rna-Etr00186.1,rna-Etr02141.1,rna-Etr05774.1,rna-Etr01625.1,rna-Etr01580.1,rna-Etr02240.1,rna-Etr10092.1,rna-Etr07841.1,rna-Etr09144.1,rna-Etr04057.1,rna-Etr10272.1,rna-Etr02813.1,rna-Etr11977.1,rna-Etr11427.1,rna-Etr09664.1,rna-Etr04151.1,rna-Etr10114.1,rna-Etr01154.1,rna-Etr02116.1,rna-Etr11401.1,rna-Etr02…
Molecular Function	GO:0015405	P-P-bond-hydrolysis-driven transmembrane transporter activity	33	111	9.18e-17	8.72e-16	rna-Etr10272.1,rna-Etr02813.1,rna-Etr09664.1,rna-Etr11977.1,rna-Etr11427.1,rna-Etr04057.1,rna-Etr10114.1,rna-Etr04151.1,rna-Etr02240.1,rna-Etr10092.1,rna-Etr09144.1,rna-Etr07841.1,rna-Etr04195.1,rna-Etr06704.1,rna-Etr01331.1,rna-Etr08683.1,rna-Etr02116.1,rna-Etr11401.1,rna-Etr01154.1,rna-Etr09698.1,rna-Etr04155.1,rna-Etr02093.1,rna-Etr03327.1,rna-Etr05811.1,rna-Etr03564.1,rna-Etr05643.1,rna-Etr02…
Molecular Function	GO:0043492	ATPase activity, coupled to movement of substances	33	111	9.18e-17	8.72e-16	rna-Etr06704.1,rna-Etr04195.1,rna-Etr08683.1,rna-Etr01331.1,rna-Etr01154.1,rna-Etr02116.1,rna-Etr11401.1,rna-Etr02093.1,rna-Etr04155.1,rna-Etr09698.1,rna-Etr04057.1,rna-Etr11427.1,rna-Etr11977.1,rna-Etr09664.1,rna-Etr10272.1,rna-Etr02813.1,rna-Etr04151.1,rna-Etr10114.1,rna-Etr10092.1,rna-Etr02240.1,rna-Etr07841.1,rna-Etr09144.1,rna-Etr02141.1,rna-Etr01625.1,rna-Etr05774.1,rna-Etr01580.1,rna-Etr02…
Molecular Function	GO:0016891	endoribonuclease activity, producing 5'-phosphomonoesters	21	45	2.7e-16	2.54e-15	rna-Etr00952.1,rna-Etr02291.1,rna-Etr02050.1,rna-Etr02285.1,rna-Etr02034.1,rna-Etr05612.1,rna-Etr08290.1,rna-Etr05639.1,rna-Etr05790.1,rna-Etr06751.1,rna-Etr06073.1,rna-Etr05983.1,rna-Etr06631.1,rna-Etr11158.1,rna-Etr03525.1,rna-Etr11810.1,rna-Etr05717.1,rna-Etr05708.1,rna-Etr06089.1,rna-Etr08229.1,rna-Etr02166.1
Molecular Function	GO:0102483	scopolin beta-glucosidase activity	11	12	9.1e-16	8.44e-15	rna-Etr05675.1,rna-Etr10753.1,rna-Etr10784.1,rna-Etr11141.1,rna-Etr08365.1,rna-Etr06709.1,rna-Etr03884.1,rna-Etr10195.1,rna-Etr00031.1,rna-Etr10685.1,rna-Etr06596.1
Cellular Component	GO:0005576	extracellular region	25	72	4.59e-15	4.21e-14	rna-Etr01971.1,rna-Etr02911.1,rna-Etr05887.1,rna-Etr09653.1,rna-Etr01039.1,rna-Etr00288.1,rna-Etr05973.1,rna-Etr02789.1,rna-Etr09503.1,rna-Etr08194.1,rna-Etr02706.1,rna-Etr10909.1,rna-Etr02175.1,rna-Etr01987.1,rna-Etr07988.1,rna-Etr09151.1,rna-Etr05675.1,rna-Etr08460.1,rna-Etr01374.1,rna-Etr02051.1,rna-Etr10685.1,rna-Etr09607.1,rna-Etr11192.1,rna-Etr04075.1,rna-Etr06709.1
Molecular Function	GO:0016638	oxidoreductase activity, acting on the CH-NH2 group of donors	16	30	2.77e-14	2.51e-13	rna-Etr04328.1,rna-Etr09233.1,rna-Etr08997.1,rna-Etr01435.1,rna-Etr07702.1,rna-Etr01868.1,rna-Etr04395.1,rna-Etr06516.1,rna-Etr11376.1,rna-Etr11233.1,rna-Etr05598.1,rna-Etr04900.1,rna-Etr01194.1,rna-Etr08178.1,rna-Etr11014.1,rna-Etr10351.1
Molecular Function	GO:0004521	endoribonuclease activity	21	55	5.01e-14	4.49e-13	rna-Etr06751.1,rna-Etr06073.1,rna-Etr05790.1,rna-Etr06631.1,rna-Etr05983.1,rna-Etr03525.1,rna-Etr11158.1,rna-Etr06089.1,rna-Etr08229.1,rna-Etr02166.1,rna-Etr11810.1,rna-Etr05717.1,rna-Etr05708.1,rna-Etr00952.1,rna-Etr02291.1,rna-Etr02034.1,rna-Etr02050.1,rna-Etr02285.1,rna-Etr05612.1,rna-Etr08290.1,rna-Etr05639.1
Molecular Function	GO:0016620	oxidoreductase activity, acting on the aldehyde or oxo group of donors, NAD or NADP as acceptor	26	85	5.21e-14	4.62e-13	rna-Etr04631.1,rna-Etr03415.1,rna-Etr06728.1,rna-Etr09722.1,rna-Etr01370.1,rna-Etr07712.1,rna-Etr01436.1,rna-Etr04832.1,rna-Etr03496.1,rna-Etr08632.1,rna-Etr00074.1,rna-Etr09577.1,rna-Etr08291.1,rna-Etr03393.1,rna-Etr03824.1,rna-Etr08233.1,rna-Etr05887.1,rna-Etr04327.1,rna-Etr10278.1,rna-Etr00146.1,rna-Etr05973.1,rna-Etr00251.1,rna-Etr09232.1,rna-Etr04215.1,rna-Etr08465.1,rna-Etr02598.1
Molecular Function	GO:0008422	beta-glucosidase activity	11	14	7.46e-14	6.54e-13	rna-Etr06596.1,rna-Etr10685.1,rna-Etr00031.1,rna-Etr06709.1,rna-Etr03884.1,rna-Etr10195.1,rna-Etr08365.1,rna-Etr10784.1,rna-Etr11141.1,rna-Etr05675.1,rna-Etr10753.1
Molecular Function	GO:0004177	aminopeptidase activity	22	65	2.94e-13	2.55e-12	rna-Etr02623.1,rna-Etr12056.1,rna-Etr03898.1,rna-Etr10603.1,rna-Etr04682.1,rna-Etr05979.1,rna-Etr05964.1,rna-Etr05982.1,rna-Etr07309.1,rna-Etr05900.1,rna-Etr06456.1,rna-Etr07135.1,rna-Etr07132.1,rna-Etr05963.1,rna-Etr09335.1,rna-Etr09773.1,rna-Etr11147.1,rna-Etr10587.1,rna-Etr02386.2,rna-Etr04471.1,rna-Etr05899.1,rna-Etr05977.1
Biological Process	GO:0005991	trehalose metabolic process	11	15	3.54e-13	3.04e-12	rna-Etr00519.1,rna-Etr06635.1,rna-Etr05668.1,rna-Etr02380.1,rna-Etr06013.1,rna-Etr03633.1,rna-Etr04037.1,rna-Etr02104.1,rna-Etr03566.3,rna-Etr02154.1,rna-Etr09688.1
Biological Process	GO:0044275	cellular carbohydrate catabolic process	17	40	8.88e-13	7.55e-12	rna-Etr06635.1,rna-Etr09688.1,rna-Etr02154.1,rna-Etr06596.1,rna-Etr02104.1,rna-Etr03566.3,rna-Etr11141.1,rna-Etr10784.1,rna-Etr05675.1,rna-Etr08365.1,rna-Etr00031.1,rna-Etr10195.1,rna-Etr06709.1,rna-Etr03884.1,rna-Etr04037.1,rna-Etr09709.1,rna-Etr10685.1
Molecular Function	GO:0015926	glucosidase activity	12	19	9.95e-13	8.36e-12	rna-Etr00031.1,rna-Etr03884.1,rna-Etr06709.1,rna-Etr10195.1,rna-Etr06596.1,rna-Etr07217.1,rna-Etr10685.1,rna-Etr10784.1,rna-Etr11141.1,rna-Etr05675.1,rna-Etr10753.1,rna-Etr08365.1
Molecular Function	GO:0016887	ATPase activity	51	313	1.14e-12	9.52e-12	rna-Etr05456.1,rna-Etr07258.1,rna-Etr03327.1,rna-Etr04982.1,rna-Etr08245.1,rna-Etr05171.1,rna-Etr05774.1,rna-Etr01580.1,rna-Etr10323.1,rna-Etr02141.1,rna-Etr07841.1,rna-Etr10092.1,rna-Etr04778.1,rna-Etr02813.1,rna-Etr12102.1,rna-Etr10272.1,rna-Etr11977.1,rna-Etr09664.1,rna-Etr06671.1,rna-Etr07504.1,rna-Etr08683.1,rna-Etr01331.1,rna-Etr06704.1,rna-Etr03564.1,rna-Etr05643.1,rna-Etr03142.1,rna-Etr05…
Biological Process	GO:0005984	disaccharide metabolic process	11	16	1.34e-12	1.11e-11	rna-Etr02154.1,rna-Etr09688.1,rna-Etr02104.1,rna-Etr04037.1,rna-Etr03566.3,rna-Etr02380.1,rna-Etr05668.1,rna-Etr06013.1,rna-Etr03633.1,rna-Etr00519.1,rna-Etr06635.1
Molecular Function	GO:0016903	oxidoreductase activity, acting on the aldehyde or oxo group of donors	26	96	1.4e-12	1.14e-11	rna-Etr04327.1,rna-Etr10278.1,rna-Etr05887.1,rna-Etr08233.1,rna-Etr03824.1,rna-Etr02598.1,rna-Etr08465.1,rna-Etr04215.1,rna-Etr09232.1,rna-Etr00251.1,rna-Etr00146.1,rna-Etr05973.1,rna-Etr04832.1,rna-Etr03496.1,rna-Etr08632.1,rna-Etr07712.1,rna-Etr01436.1,rna-Etr03415.1,rna-Etr09722.1,rna-Etr01370.1,rna-Etr06728.1,rna-Etr04631.1,rna-Etr03393.1,rna-Etr09577.1,rna-Etr08291.1,rna-Etr00074.1
Molecular Function	GO:0016893	endonuclease activity, active with either ribo- or deoxyribonucleic acids and producing 5'-phosphomonoesters	21	64	1.91e-12	1.55e-11	rna-Etr08229.1,rna-Etr06089.1,rna-Etr02166.1,rna-Etr11810.1,rna-Etr05717.1,rna-Etr05708.1,rna-Etr03525.1,rna-Etr11158.1,rna-Etr06631.1,rna-Etr05983.1,rna-Etr06751.1,rna-Etr06073.1,rna-Etr05790.1,rna-Etr05639.1,rna-Etr08290.1,rna-Etr05612.1,rna-Etr02034.1,rna-Etr02050.1,rna-Etr02285.1,rna-Etr00952.1,rna-Etr02291.1
Molecular Function	GO:0004540	ribonuclease activity	21	66	3.9e-12	3.12e-11	rna-Etr06631.1,rna-Etr05983.1,rna-Etr06751.1,rna-Etr06073.1,rna-Etr05790.1,rna-Etr06089.1,rna-Etr08229.1,rna-Etr02166.1,rna-Etr11810.1,rna-Etr05708.1,rna-Etr05717.1,rna-Etr03525.1,rna-Etr11158.1,rna-Etr02034.1,rna-Etr02050.1,rna-Etr02285.1,rna-Etr00952.1,rna-Etr02291.1,rna-Etr08290.1,rna-Etr05639.1,rna-Etr05612.1
Biological Process	GO:0009311	oligosaccharide metabolic process	11	17	4.33e-12	3.43e-11	rna-Etr09688.1,rna-Etr02154.1,rna-Etr02104.1,rna-Etr04037.1,rna-Etr03566.3,rna-Etr03633.1,rna-Etr02380.1,rna-Etr05668.1,rna-Etr06013.1,rna-Etr06635.1,rna-Etr00519.1
Biological Process	GO:0030243	cellulose metabolic process	10	14	5.12e-12	3.94e-11	rna-Etr08365.1,rna-Etr10784.1,rna-Etr11141.1,rna-Etr05675.1,rna-Etr06596.1,rna-Etr10685.1,rna-Etr00031.1,rna-Etr03884.1,rna-Etr06709.1,rna-Etr10195.1
Biological Process	GO:0030245	cellulose catabolic process	10	14	5.12e-12	3.94e-11	rna-Etr06596.1,rna-Etr10685.1,rna-Etr00031.1,rna-Etr06709.1,rna-Etr03884.1,rna-Etr10195.1,rna-Etr08365.1,rna-Etr10784.1,rna-Etr11141.1,rna-Etr05675.1
Biological Process	GO:0051275	beta-glucan catabolic process	10	14	5.12e-12	3.94e-11	rna-Etr10685.1,rna-Etr06596.1,rna-Etr06709.1,rna-Etr03884.1,rna-Etr10195.1,rna-Etr00031.1,rna-Etr08365.1,rna-Etr05675.1,rna-Etr10784.1,rna-Etr11141.1
Molecular Function	GO:0016717	oxidoreductase activity, acting on paired donors, with oxidation of a pair of donors resulting in the reduction of molecular oxygen to two molecules of water	8	9	5.35e-12	4.07e-11	rna-Etr05699.1,rna-Etr02293.1,rna-Etr05928.1,rna-Etr06624.1,rna-Etr02056.1,rna-Etr02280.1,rna-Etr04015.1,rna-Etr10856.1
Biological Process	GO:0044262	cellular carbohydrate metabolic process	22	76	1.23e-11	9.26e-11	rna-Etr06596.1,rna-Etr03566.3,rna-Etr02104.1,rna-Etr09688.1,rna-Etr02154.1,rna-Etr06635.1,rna-Etr03633.1,rna-Etr06013.1,rna-Etr05668.1,rna-Etr10685.1,rna-Etr09709.1,rna-Etr04037.1,rna-Etr00031.1,rna-Etr03884.1,rna-Etr06709.1,rna-Etr10195.1,rna-Etr08365.1,rna-Etr00519.1,rna-Etr10784.1,rna-Etr11141.1,rna-Etr05675.1,rna-Etr02380.1
Biological Process	GO:0009251	glucan catabolic process	10	15	1.82e-11	1.35e-10	rna-Etr10784.1,rna-Etr11141.1,rna-Etr05675.1,rna-Etr08365.1,rna-Etr00031.1,rna-Etr06709.1,rna-Etr03884.1,rna-Etr10195.1,rna-Etr06596.1,rna-Etr10685.1
Molecular Function	GO:0008238	exopeptidase activity	26	106	1.81e-11	1.35e-10	rna-Etr07132.1,rna-Etr06456.1,rna-Etr07135.1,rna-Etr05900.1,rna-Etr10695.1,rna-Etr10587.1,rna-Etr02386.2,rna-Etr04471.1,rna-Etr05899.1,rna-Etr05977.1,rna-Etr09335.1,rna-Etr09773.1,rna-Etr11147.1,rna-Etr01928.1,rna-Etr05963.1,rna-Etr02777.1,rna-Etr05979.1,rna-Etr10603.1,rna-Etr12056.1,rna-Etr03898.1,rna-Etr12178.1,rna-Etr04682.1,rna-Etr02623.1,rna-Etr05982.1,rna-Etr07309.1,rna-Etr05964.1
Cellular Component	GO:0005886	plasma membrane	51	344	4.59e-11	3.37e-10	rna-Etr01154.1,rna-Etr11401.1,rna-Etr11108.1,rna-Etr02093.1,rna-Etr04155.1,rna-Etr08509.1,rna-Etr04195.1,rna-Etr02157.1,rna-Etr00294.1,rna-Etr02240.1,rna-Etr00865.1,rna-Etr08061.1,rna-Etr09144.1,rna-Etr11129.1,rna-Etr06609.1,rna-Etr11427.1,rna-Etr04151.1,rna-Etr02303.1,rna-Etr03281.1,rna-Etr06034.1,rna-Etr09913.1,rna-Etr01625.1,rna-Etr00119.1,rna-Etr08307.1,rna-Etr09714.1,rna-Etr09709.1,rna-Etr05…
Biological Process	GO:0044247	cellular polysaccharide catabolic process	10	16	5.54e-11	4.03e-10	rna-Etr05675.1,rna-Etr11141.1,rna-Etr10784.1,rna-Etr08365.1,rna-Etr10195.1,rna-Etr06709.1,rna-Etr03884.1,rna-Etr00031.1,rna-Etr10685.1,rna-Etr06596.1
Cellular Component	GO:0009898	cytoplasmic side of plasma membrane	9	13	7.27e-11	5.1e-10	rna-Etr09498.1,rna-Etr04516.1,rna-Etr02157.1,rna-Etr11129.1,rna-Etr06609.1,rna-Etr02708.1,rna-Etr00865.1,rna-Etr03281.1,rna-Etr06034.1
Cellular Component	GO:0098552	side of membrane	9	13	7.27e-11	5.1e-10	rna-Etr02708.1,rna-Etr03281.1,rna-Etr06034.1,rna-Etr00865.1,rna-Etr09498.1,rna-Etr11129.1,rna-Etr06609.1,rna-Etr04516.1,rna-Etr02157.1
Cellular Component	GO:0098562	cytoplasmic side of membrane	9	13	7.27e-11	5.1e-10	rna-Etr04516.1,rna-Etr02157.1,rna-Etr11129.1,rna-Etr06609.1,rna-Etr09498.1,rna-Etr00865.1,rna-Etr03281.1,rna-Etr06034.1,rna-Etr02708.1
Molecular Function	GO:0008131	primary amine oxidase activity	9	13	7.27e-11	5.1e-10	rna-Etr06516.1,rna-Etr01868.1,rna-Etr11014.1,rna-Etr01435.1,rna-Etr05598.1,rna-Etr04900.1,rna-Etr04328.1,rna-Etr11233.1,rna-Etr09233.1
Molecular Function	GO:0005507	copper ion binding	16	44	7.54e-11	5.25e-10	rna-Etr06516.1,rna-Etr07566.1,rna-Etr01868.1,rna-Etr04191.1,rna-Etr07196.1,rna-Etr00446.1,rna-Etr08255.1,rna-Etr04328.1,rna-Etr09233.1,rna-Etr01435.1,rna-Etr11014.1,rna-Etr04171.1,rna-Etr05598.1,rna-Etr04900.1,rna-Etr11233.1,rna-Etr05590.1
Biological Process	GO:0046416	D-amino acid metabolic process	7	8	9.62e-11	6.58e-10	rna-Etr08178.1,rna-Etr07702.1,rna-Etr11376.1,rna-Etr08997.1,rna-Etr01194.1,rna-Etr10351.1,rna-Etr04395.1
Molecular Function	GO:0003884	D-amino-acid oxidase activity	7	8	9.62e-11	6.58e-10	rna-Etr04395.1,rna-Etr10351.1,rna-Etr11376.1,rna-Etr08997.1,rna-Etr01194.1,rna-Etr08178.1,rna-Etr07702.1
Molecular Function	GO:0017111	nucleoside-triphosphatase activity	68	548	1.48e-10	1.01e-09	rna-Etr08682.1,rna-Etr11977.1,rna-Etr09664.1,rna-Etr12102.1,rna-Etr10272.1,rna-Etr08717.1,rna-Etr05374.1,rna-Etr02813.1,rna-Etr03443.1,rna-Etr04778.1,rna-Etr10092.1,rna-Etr07841.1,rna-Etr06704.1,rna-Etr06751.1,rna-Etr04516.1,rna-Etr09498.1,rna-Etr07504.1,rna-Etr08683.1,rna-Etr01331.1,rna-Etr06671.1,rna-Etr03327.1,rna-Etr07258.1,rna-Etr04982.1,rna-Etr12051.1,rna-Etr05456.1,rna-Etr06357.1,rna-Etr02…
Molecular Function	GO:0016462	pyrophosphatase activity	68	563	4.9e-10	3.3e-09	rna-Etr00656.2,rna-Etr09144.1,rna-Etr10107.2,rna-Etr00865.1,rna-Etr02240.1,rna-Etr10114.1,rna-Etr04151.1,rna-Etr11427.1,rna-Etr06609.1,rna-Etr11129.1,rna-Etr04057.1,rna-Etr05233.1,rna-Etr09698.1,rna-Etr04155.1,rna-Etr02093.1,rna-Etr11401.1,rna-Etr02116.1,rna-Etr01154.1,rna-Etr03860.1,rna-Etr04195.1,rna-Etr02157.1,rna-Etr05430.1,rna-Etr05158.1,rna-Etr03564.1,rna-Etr05643.1,rna-Etr03142.1,rna-Etr05…
Molecular Function	GO:0016817	hydrolase activity, acting on acid anhydrides	68	564	5.3e-10	3.51e-09	rna-Etr03142.1,rna-Etr05811.1,rna-Etr10031.1,rna-Etr03564.1,rna-Etr05643.1,rna-Etr01625.1,rna-Etr05717.1,rna-Etr00186.1,rna-Etr02127.1,rna-Etr06034.1,rna-Etr03525.1,rna-Etr09913.1,rna-Etr04151.1,rna-Etr10114.1,rna-Etr04057.1,rna-Etr11129.1,rna-Etr06609.1,rna-Etr11427.1,rna-Etr10107.2,rna-Etr00656.2,rna-Etr09144.1,rna-Etr02240.1,rna-Etr00865.1,rna-Etr03860.1,rna-Etr05158.1,rna-Etr02157.1,rna-Etr05…
Molecular Function	GO:0016818	hydrolase activity, acting on acid anhydrides, in phosphorus-containing anhydrides	68	564	5.3e-10	3.51e-09	rna-Etr04085.1,rna-Etr08245.1,rna-Etr05171.1,rna-Etr01580.1,rna-Etr10323.1,rna-Etr05774.1,rna-Etr02141.1,rna-Etr06357.1,rna-Etr05456.1,rna-Etr12051.1,rna-Etr04982.1,rna-Etr07258.1,rna-Etr03327.1,rna-Etr06671.1,rna-Etr08683.1,rna-Etr01331.1,rna-Etr07504.1,rna-Etr09498.1,rna-Etr06751.1,rna-Etr04516.1,rna-Etr06704.1,rna-Etr07841.1,rna-Etr10092.1,rna-Etr04778.1,rna-Etr08717.1,rna-Etr12102.1,rna-Etr10…
Biological Process	GO:0051704	multi-organism process	16	50	7.87e-10	5.15e-09	rna-Etr08194.1,rna-Etr04037.1,rna-Etr09503.1,rna-Etr09498.1,rna-Etr01374.1,rna-Etr00288.1,rna-Etr04173.1,rna-Etr07988.1,rna-Etr09653.1,rna-Etr02154.1,rna-Etr09688.1,rna-Etr05982.1,rna-Etr03566.3,rna-Etr02104.1,rna-Etr01971.1,rna-Etr06635.1
Cellular Component	GO:0005834	heterotrimeric G-protein complex	7	9	8.23e-10	5.15e-09	rna-Etr04516.1,rna-Etr02157.1,rna-Etr11129.1,rna-Etr06609.1,rna-Etr09498.1,rna-Etr00865.1,rna-Etr06034.1
Cellular Component	GO:0071944	cell periphery	53	394	8.09e-10	5.15e-09	rna-Etr09144.1,rna-Etr08061.1,rna-Etr00865.1,rna-Etr02240.1,rna-Etr04151.1,rna-Etr11427.1,rna-Etr11129.1,rna-Etr06609.1,rna-Etr04155.1,rna-Etr02093.1,rna-Etr11108.1,rna-Etr11401.1,rna-Etr01154.1,rna-Etr00294.1,rna-Etr02157.1,rna-Etr04195.1,rna-Etr08509.1,rna-Etr00916.1,rna-Etr03564.1,rna-Etr05887.1,rna-Etr09913.1,rna-Etr06034.1,rna-Etr02303.1,rna-Etr03281.1,rna-Etr09709.1,rna-Etr05678.1,rna-Etr00…
Cellular Component	GO:1905360	GTPase complex	7	9	8.23e-10	5.15e-09	rna-Etr06034.1,rna-Etr00865.1,rna-Etr11129.1,rna-Etr06609.1,rna-Etr04516.1,rna-Etr02157.1,rna-Etr09498.1
Molecular Function	GO:0001664	G-protein coupled receptor binding	7	9	8.23e-10	5.15e-09	rna-Etr04516.1,rna-Etr02157.1,rna-Etr06609.1,rna-Etr11129.1,rna-Etr09498.1,rna-Etr00865.1,rna-Etr06034.1
Molecular Function	GO:0005102	receptor binding	7	9	8.23e-10	5.15e-09	rna-Etr02157.1,rna-Etr04516.1,rna-Etr06609.1,rna-Etr11129.1,rna-Etr09498.1,rna-Etr00865.1,rna-Etr06034.1
Molecular Function	GO:0042623	ATPase activity, coupled	33	186	8.04e-10	5.15e-09	rna-Etr04195.1,rna-Etr06704.1,rna-Etr01331.1,rna-Etr08683.1,rna-Etr11401.1,rna-Etr02116.1,rna-Etr01154.1,rna-Etr09698.1,rna-Etr04155.1,rna-Etr02093.1,rna-Etr02813.1,rna-Etr10272.1,rna-Etr09664.1,rna-Etr11977.1,rna-Etr11427.1,rna-Etr04057.1,rna-Etr10114.1,rna-Etr04151.1,rna-Etr02240.1,rna-Etr10092.1,rna-Etr09144.1,rna-Etr07841.1,rna-Etr02141.1,rna-Etr01580.1,rna-Etr05774.1,rna-Etr01625.1,rna-Etr09…
Biological Process	GO:0036267	invasive filamentous growth	6	7	1.73e-09	1.06e-08	rna-Etr01988.1,rna-Etr05987.1,rna-Etr02173.1,rna-Etr01992.1,rna-Etr04076.1,rna-Etr11951.1
Biological Process	GO:0044182	filamentous growth of a population of unicellular organisms	6	7	1.73e-09	1.06e-08	rna-Etr01992.1,rna-Etr02173.1,rna-Etr05987.1,rna-Etr01988.1,rna-Etr11951.1,rna-Etr04076.1
Biological Process	GO:0070783	growth of unicellular organism as a thread of attached cells	6	7	1.73e-09	1.06e-08	rna-Etr04076.1,rna-Etr11951.1,rna-Etr02173.1,rna-Etr01992.1,rna-Etr05987.1,rna-Etr01988.1
Molecular Function	GO:0004519	endonuclease activity	22	96	2.12e-09	1.29e-08	rna-Etr03525.1,rna-Etr11158.1,rna-Etr06010.1,rna-Etr08229.1,rna-Etr06089.1,rna-Etr02166.1,rna-Etr05717.1,rna-Etr05708.1,rna-Etr11810.1,rna-Etr06073.1,rna-Etr06751.1,rna-Etr05790.1,rna-Etr06631.1,rna-Etr05983.1,rna-Etr05612.1,rna-Etr05639.1,rna-Etr08290.1,rna-Etr02291.1,rna-Etr00952.1,rna-Etr02034.1,rna-Etr02050.1,rna-Etr02285.1
Biological Process	GO:0051273	beta-glucan metabolic process	10	21	3.45e-09	2.08e-08	rna-Etr05675.1,rna-Etr10784.1,rna-Etr11141.1,rna-Etr08365.1,rna-Etr03884.1,rna-Etr06709.1,rna-Etr10195.1,rna-Etr00031.1,rna-Etr10685.1,rna-Etr06596.1
Biological Process	GO:0009405	pathogenesis	9	17	4.02e-09	2.39e-08	rna-Etr04173.1,rna-Etr07988.1,rna-Etr01374.1,rna-Etr00288.1,rna-Etr09503.1,rna-Etr01971.1,rna-Etr08194.1,rna-Etr09653.1,rna-Etr05982.1
Biological Process	GO:0044419	interspecies interaction between organisms	9	17	4.02e-09	2.39e-08	rna-Etr05982.1,rna-Etr09653.1,rna-Etr08194.1,rna-Etr01971.1,rna-Etr09503.1,rna-Etr00288.1,rna-Etr01374.1,rna-Etr07988.1,rna-Etr04173.1
Biological Process	GO:0005993	trehalose catabolic process	6	8	1.32e-08	7.64e-08	rna-Etr04037.1,rna-Etr02104.1,rna-Etr03566.3,rna-Etr06635.1,rna-Etr02154.1,rna-Etr09688.1
Molecular Function	GO:0004555	alpha,alpha-trehalase activity	6	8	1.32e-08	7.64e-08	rna-Etr02154.1,rna-Etr09688.1,rna-Etr04037.1,rna-Etr02104.1,rna-Etr03566.3,rna-Etr06635.1
Molecular Function	GO:0015927	trehalase activity	6	8	1.32e-08	7.64e-08	rna-Etr04037.1,rna-Etr02104.1,rna-Etr03566.3,rna-Etr06635.1,rna-Etr02154.1,rna-Etr09688.1
Cellular Component	GO:0019897	extrinsic component of plasma membrane	7	11	1.36e-08	7.81e-08	rna-Etr04516.1,rna-Etr02157.1,rna-Etr11129.1,rna-Etr06609.1,rna-Etr09498.1,rna-Etr00865.1,rna-Etr06034.1
Cellular Component	GO:0031234	extrinsic component of cytoplasmic side of plasma membrane	7	11	1.36e-08	7.81e-08	rna-Etr00865.1,rna-Etr06034.1,rna-Etr09498.1,rna-Etr02157.1,rna-Etr04516.1,rna-Etr06609.1,rna-Etr11129.1
Molecular Function	GO:0005388	calcium-transporting ATPase activity	7	12	3.89e-08	2.21e-07	rna-Etr06704.1,rna-Etr03327.1,rna-Etr02141.1,rna-Etr09664.1,rna-Etr00186.1,rna-Etr05643.1,rna-Etr09698.1
Biological Process	GO:0009313	oligosaccharide catabolic process	6	9	5.63e-08	3.13e-07	rna-Etr04037.1,rna-Etr02104.1,rna-Etr03566.3,rna-Etr06635.1,rna-Etr02154.1,rna-Etr09688.1
Biological Process	GO:0030447	filamentous growth	6	9	5.63e-08	3.13e-07	rna-Etr11951.1,rna-Etr04076.1,rna-Etr01992.1,rna-Etr02173.1,rna-Etr05987.1,rna-Etr01988.1
Biological Process	GO:0046352	disaccharide catabolic process	6	9	5.63e-08	3.13e-07	rna-Etr02154.1,rna-Etr09688.1,rna-Etr04037.1,rna-Etr02104.1,rna-Etr03566.3,rna-Etr06635.1
Biological Process	GO:0006073	cellular glucan metabolic process	10	26	5.83e-08	3.2e-07	rna-Etr10195.1,rna-Etr06709.1,rna-Etr03884.1,rna-Etr00031.1,rna-Etr10685.1,rna-Etr06596.1,rna-Etr05675.1,rna-Etr11141.1,rna-Etr10784.1,rna-Etr08365.1
Biological Process	GO:0044042	glucan metabolic process	10	26	5.83e-08	3.2e-07	rna-Etr06596.1,rna-Etr10685.1,rna-Etr00031.1,rna-Etr06709.1,rna-Etr03884.1,rna-Etr10195.1,rna-Etr08365.1,rna-Etr10784.1,rna-Etr11141.1,rna-Etr05675.1
Molecular Function	GO:0048038	quinone binding	9	21	5.94e-08	3.24e-07	rna-Etr04900.1,rna-Etr05598.1,rna-Etr04328.1,rna-Etr11233.1,rna-Etr09233.1,rna-Etr01435.1,rna-Etr01868.1,rna-Etr06516.1,rna-Etr11014.1
Molecular Function	GO:0031683	G-protein beta/gamma-subunit complex binding	7	13	9.62e-08	5.21e-07	rna-Etr06034.1,rna-Etr00865.1,rna-Etr09498.1,rna-Etr06609.1,rna-Etr11129.1,rna-Etr04516.1,rna-Etr02157.1
Molecular Function	GO:0004553	hydrolase activity, hydrolyzing O-glycosyl compounds	27	165	1.33e-07	7.15e-07	rna-Etr07217.1,rna-Etr10578.1,rna-Etr03566.3,rna-Etr09688.1,rna-Etr02154.1,rna-Etr06635.1,rna-Etr10753.1,rna-Etr04037.1,rna-Etr03884.1,rna-Etr02706.1,rna-Etr10784.1,rna-Etr11141.1,rna-Etr04231.1,rna-Etr06596.1,rna-Etr02104.1,rna-Etr10909.1,rna-Etr10685.1,rna-Etr03831.1,rna-Etr11192.1,rna-Etr00031.1,rna-Etr06709.1,rna-Etr10195.1,rna-Etr08365.1,rna-Etr00780.1,rna-Etr11447.1,rna-Etr07272.1,rna-Etr05…
Biological Process	GO:0016049	cell growth	6	10	1.79e-07	9.54e-07	rna-Etr11951.1,rna-Etr04076.1,rna-Etr05987.1,rna-Etr01988.1,rna-Etr02173.1,rna-Etr01992.1
Biological Process	GO:0005992	trehalose biosynthetic process	5	7	2.07e-07	1.06e-06	rna-Etr00519.1,rna-Etr06013.1,rna-Etr02380.1,rna-Etr05668.1,rna-Etr03633.1
Biological Process	GO:0009312	oligosaccharide biosynthetic process	5	7	2.07e-07	1.06e-06	rna-Etr00519.1,rna-Etr03633.1,rna-Etr06013.1,rna-Etr02380.1,rna-Etr05668.1
Biological Process	GO:0046351	disaccharide biosynthetic process	5	7	2.07e-07	1.06e-06	rna-Etr00519.1,rna-Etr05668.1,rna-Etr02380.1,rna-Etr06013.1,rna-Etr03633.1
Molecular Function	GO:0008271	secondary active sulfate transmembrane transporter activity	5	7	2.07e-07	1.06e-06	rna-Etr09800.1,rna-Etr00594.1,rna-Etr03026.1,rna-Etr00880.1,rna-Etr04688.1
Molecular Function	GO:0015116	sulfate transmembrane transporter activity	5	7	2.07e-07	1.06e-06	rna-Etr09800.1,rna-Etr00594.1,rna-Etr00880.1,rna-Etr03026.1,rna-Etr04688.1
Molecular Function	GO:1901682	sulfur compound transmembrane transporter activity	5	7	2.07e-07	1.06e-06	rna-Etr04688.1,rna-Etr03026.1,rna-Etr00880.1,rna-Etr00594.1,rna-Etr09800.1
Biological Process	GO:0007186	G-protein coupled receptor signaling pathway	7	14	2.13e-07	1.09e-06	rna-Etr00865.1,rna-Etr06034.1,rna-Etr04516.1,rna-Etr02157.1,rna-Etr11129.1,rna-Etr06609.1,rna-Etr09498.1
Molecular Function	GO:0003723	RNA binding	57	518	3.19e-07	1.62e-06	rna-Etr05936.1,rna-Etr11101.1,rna-Etr08298.1,rna-Etr10877.1,rna-Etr02147.1,rna-Etr03164.1,rna-Etr05938.1,rna-Etr06010.1,rna-Etr06049.1,rna-Etr04438.1,rna-Etr06055.1,rna-Etr04183.1,rna-Etr12130.1,rna-Etr04747.1,rna-Etr05740.1,rna-Etr08309.1,rna-Etr04034.1,rna-Etr04882.1,rna-Etr08226.1,rna-Etr06619.1,rna-Etr00945.1,rna-Etr05604.1,rna-Etr05905.1,rna-Etr04120.1,rna-Etr02106.1,rna-Etr01978.1,rna-Etr05…
Biological Process	GO:0044264	cellular polysaccharide metabolic process	10	30	3.35e-07	1.69e-06	rna-Etr05675.1,rna-Etr11141.1,rna-Etr10784.1,rna-Etr08365.1,rna-Etr10195.1,rna-Etr06709.1,rna-Etr03884.1,rna-Etr00031.1,rna-Etr10685.1,rna-Etr06596.1
Cellular Component	GO:0098797	plasma membrane protein complex	7	15	4.35e-07	2.16e-06	rna-Etr06034.1,rna-Etr00865.1,rna-Etr06609.1,rna-Etr11129.1,rna-Etr04516.1,rna-Etr02157.1,rna-Etr09498.1
Molecular Function	GO:0015662	ATPase activity, coupled to transmembrane movement of ions, phosphorylative mechanism	7	15	4.35e-07	2.16e-06	rna-Etr00186.1,rna-Etr05643.1,rna-Etr09698.1,rna-Etr03327.1,rna-Etr06704.1,rna-Etr02141.1,rna-Etr09664.1
Molecular Function	GO:0004518	nuclease activity	22	126	4.64e-07	2.3e-06	rna-Etr05612.1,rna-Etr08290.1,rna-Etr05639.1,rna-Etr02291.1,rna-Etr00952.1,rna-Etr02050.1,rna-Etr02285.1,rna-Etr02034.1,rna-Etr11158.1,rna-Etr03525.1,rna-Etr11810.1,rna-Etr05717.1,rna-Etr05708.1,rna-Etr08229.1,rna-Etr02166.1,rna-Etr06089.1,rna-Etr06010.1,rna-Etr05790.1,rna-Etr06751.1,rna-Etr06073.1,rna-Etr05983.1,rna-Etr06631.1
Biological Process	GO:0042744	hydrogen peroxide catabolic process	6	11	4.67e-07	2.3e-06	rna-Etr11051.1,rna-Etr04186.1,rna-Etr08623.1,rna-Etr02773.1,rna-Etr01073.1,rna-Etr08554.1
Biological Process	GO:0006631	fatty acid metabolic process	15	67	6.36e-07	3.11e-06	rna-Etr09810.1,rna-Etr02280.1,rna-Etr02056.1,rna-Etr06624.1,rna-Etr04015.1,rna-Etr02293.1,rna-Etr04969.1,rna-Etr02708.1,rna-Etr05928.1,rna-Etr10856.1,rna-Etr03281.1,rna-Etr03102.1,rna-Etr05699.1,rna-Etr06681.1,rna-Etr04228.1
Biological Process	GO:0030437	ascospore formation	7	16	8.26e-07	3.97e-06	rna-Etr02104.1,rna-Etr04037.1,rna-Etr03566.3,rna-Etr09498.1,rna-Etr06635.1,rna-Etr02154.1,rna-Etr09688.1
Biological Process	GO:0034293	sexual sporulation	7	16	8.26e-07	3.97e-06	rna-Etr09498.1,rna-Etr06635.1,rna-Etr02104.1,rna-Etr04037.1,rna-Etr03566.3,rna-Etr09688.1,rna-Etr02154.1
Biological Process	GO:0043935	sexual sporulation resulting in formation of a cellular spore	7	16	8.26e-07	3.97e-06	rna-Etr02154.1,rna-Etr09688.1,rna-Etr04037.1,rna-Etr02104.1,rna-Etr03566.3,rna-Etr09498.1,rna-Etr06635.1
Cellular Component	GO:0046695	SLIK (SAGA-like) complex	6	12	1.07e-06	5.09e-06	rna-Etr01988.1,rna-Etr05987.1,rna-Etr01992.1,rna-Etr02173.1,rna-Etr11951.1,rna-Etr04076.1
Molecular Function	GO:0016798	hydrolase activity, acting on glycosyl bonds	27	183	1.19e-06	5.64e-06	rna-Etr10784.1,rna-Etr11141.1,rna-Etr04231.1,rna-Etr04037.1,rna-Etr03884.1,rna-Etr02706.1,rna-Etr06635.1,rna-Etr10753.1,rna-Etr07217.1,rna-Etr10578.1,rna-Etr03566.3,rna-Etr09688.1,rna-Etr02154.1,rna-Etr08365.1,rna-Etr00780.1,rna-Etr11447.1,rna-Etr07272.1,rna-Etr05675.1,rna-Etr10685.1,rna-Etr03831.1,rna-Etr00031.1,rna-Etr11192.1,rna-Etr06709.1,rna-Etr10195.1,rna-Etr06596.1,rna-Etr02104.1,rna-Etr10…
Biological Process	GO:0016052	carbohydrate catabolic process	19	105	1.29e-06	6.1e-06	rna-Etr08365.1,rna-Etr05675.1,rna-Etr11141.1,rna-Etr07570.1,rna-Etr10784.1,rna-Etr04037.1,rna-Etr09709.1,rna-Etr10685.1,rna-Etr09503.1,rna-Etr10195.1,rna-Etr06709.1,rna-Etr03884.1,rna-Etr00031.1,rna-Etr06635.1,rna-Etr02104.1,rna-Etr03566.3,rna-Etr06596.1,rna-Etr02154.1,rna-Etr09688.1
Molecular Function	GO:0004252	serine-type endopeptidase activity	10	35	1.98e-06	9.27e-06	rna-Etr08194.1,rna-Etr11232.1,rna-Etr09653.1,rna-Etr02911.1,rna-Etr09503.1,rna-Etr01971.1,rna-Etr01374.1,rna-Etr00288.1,rna-Etr02193.1,rna-Etr07988.1
Biological Process	GO:0042743	hydrogen peroxide metabolic process	6	13	2.2e-06	1.02e-05	rna-Etr11051.1,rna-Etr04186.1,rna-Etr08623.1,rna-Etr01073.1,rna-Etr02773.1,rna-Etr08554.1
Biological Process	GO:0072593	reactive oxygen species metabolic process	6	13	2.2e-06	1.02e-05	rna-Etr08623.1,rna-Etr02773.1,rna-Etr01073.1,rna-Etr08554.1,rna-Etr11051.1,rna-Etr04186.1
Biological Process	GO:0006633	fatty acid biosynthetic process	11	44	3.62e-06	1.67e-05	rna-Etr02293.1,rna-Etr05699.1,rna-Etr04228.1,rna-Etr02708.1,rna-Etr05928.1,rna-Etr06624.1,rna-Etr02280.1,rna-Etr02056.1,rna-Etr10856.1,rna-Etr04015.1,rna-Etr03281.1
Cellular Component	GO:0044459	plasma membrane part	10	37	3.65e-06	1.68e-05	rna-Etr06034.1,rna-Etr03281.1,rna-Etr00865.1,rna-Etr11108.1,rna-Etr02708.1,rna-Etr11129.1,rna-Etr06609.1,rna-Etr04516.1,rna-Etr02157.1,rna-Etr09498.1
Molecular Function	GO:0004096	catalase activity	6	14	4.19e-06	1.91e-05	rna-Etr04186.1,rna-Etr11051.1,rna-Etr08554.1,rna-Etr01073.1,rna-Etr08623.1,rna-Etr02773.1
Biological Process	GO:0000272	polysaccharide catabolic process	11	45	4.69e-06	2.13e-05	rna-Etr00031.1,rna-Etr06709.1,rna-Etr03884.1,rna-Etr10195.1,rna-Etr09503.1,rna-Etr06596.1,rna-Etr10685.1,rna-Etr10784.1,rna-Etr11141.1,rna-Etr05675.1,rna-Etr08365.1
Cellular Component	GO:0019898	extrinsic component of membrane	7	20	6.61e-06	2.98e-05	rna-Etr11129.1,rna-Etr06609.1,rna-Etr02157.1,rna-Etr04516.1,rna-Etr09498.1,rna-Etr06034.1,rna-Etr00865.1
Molecular Function	GO:0004467	long-chain fatty acid-CoA ligase activity	3	4	9.93e-06	4.43e-05	rna-Etr02708.1,rna-Etr03281.1,rna-Etr04228.1
Molecular Function	GO:0015645	fatty acid ligase activity	3	4	9.93e-06	4.43e-05	rna-Etr02708.1,rna-Etr03281.1,rna-Etr04228.1
Molecular Function	GO:0008236	serine-type peptidase activity	14	73	1.05e-05	4.61e-05	rna-Etr02193.1,rna-Etr10695.1,rna-Etr01971.1,rna-Etr01928.1,rna-Etr02911.1,rna-Etr02777.1,rna-Etr11232.1,rna-Etr09653.1,rna-Etr07988.1,rna-Etr12178.1,rna-Etr00288.1,rna-Etr01374.1,rna-Etr09503.1,rna-Etr08194.1
Molecular Function	GO:0017171	serine hydrolase activity	14	73	1.05e-05	4.61e-05	rna-Etr10695.1,rna-Etr02193.1,rna-Etr11232.1,rna-Etr09653.1,rna-Etr01971.1,rna-Etr01928.1,rna-Etr02911.1,rna-Etr02777.1,rna-Etr00288.1,rna-Etr01374.1,rna-Etr07988.1,rna-Etr12178.1,rna-Etr08194.1,rna-Etr09503.1
Cellular Component	GO:0000124	SAGA complex	6	17	2.04e-05	8.96e-05	rna-Etr05987.1,rna-Etr01988.1,rna-Etr01992.1,rna-Etr02173.1,rna-Etr11951.1,rna-Etr04076.1
Molecular Function	GO:0003854	3-beta-hydroxy-delta5-steroid dehydrogenase activity	5	12	2.14e-05	9.27e-05	rna-Etr10869.1,rna-Etr01995.1,rna-Etr10578.1,rna-Etr03978.1,rna-Etr01563.1
Molecular Function	GO:0033764	steroid dehydrogenase activity, acting on the CH-OH group of donors, NAD or NADP as acceptor	5	12	2.14e-05	9.27e-05	rna-Etr01563.1,rna-Etr01995.1,rna-Etr10578.1,rna-Etr03978.1,rna-Etr10869.1
Biological Process	GO:0048468	cell development	7	24	3.16e-05	0.000136	rna-Etr02104.1,rna-Etr04037.1,rna-Etr03566.3,rna-Etr09498.1,rna-Etr06635.1,rna-Etr02154.1,rna-Etr09688.1
Biological Process	GO:0040007	growth	6	18	3.18e-05	0.000137	rna-Etr02173.1,rna-Etr01992.1,rna-Etr01988.1,rna-Etr05987.1,rna-Etr04076.1,rna-Etr11951.1
Molecular Function	GO:0016229	steroid dehydrogenase activity	5	13	3.78e-05	0.000161	rna-Etr01995.1,rna-Etr10578.1,rna-Etr03978.1,rna-Etr10869.1,rna-Etr01563.1
Molecular Function	GO:0005324	long-chain fatty acid transporter activity	3	5	4.74e-05	0.000198	rna-Etr04228.1,rna-Etr03281.1,rna-Etr02708.1
Molecular Function	GO:0015238	drug transmembrane transporter activity	3	5	4.74e-05	0.000198	rna-Etr11401.1,rna-Etr09144.1,rna-Etr01580.1
Molecular Function	GO:0015245	fatty acid transporter activity	3	5	4.74e-05	0.000198	rna-Etr02708.1,rna-Etr04228.1,rna-Etr03281.1
Molecular Function	GO:0090484	drug transporter activity	3	5	4.74e-05	0.000198	rna-Etr11401.1,rna-Etr09144.1,rna-Etr01580.1
Molecular Function	GO:0016772	transferase activity, transferring phosphorus-containing groups	58	623	4.98e-05	0.000207	rna-Etr06089.1,rna-Etr02166.1,rna-Etr06010.1,rna-Etr11810.1,rna-Etr06049.1,rna-Etr06073.1,rna-Etr12130.1,rna-Etr08290.1,rna-Etr05936.1,rna-Etr04439.1,rna-Etr02147.1,rna-Etr02285.1,rna-Etr02050.1,rna-Etr04068.1,rna-Etr05938.1,rna-Etr08229.1,rna-Etr05604.1,rna-Etr04120.1,rna-Etr02106.1,rna-Etr05907.1,rna-Etr05624.1,rna-Etr01133.1,rna-Etr05639.1,rna-Etr04747.1,rna-Etr05740.1,rna-Etr02034.1,rna-Etr07…
Biological Process	GO:0033540	fatty acid beta-oxidation using acyl-CoA oxidase	4	9	5.78e-05	0.000238	rna-Etr06681.1,rna-Etr04969.1,rna-Etr03102.1,rna-Etr09810.1
Molecular Function	GO:0003997	acyl-CoA oxidase activity	4	9	5.78e-05	0.000238	rna-Etr06681.1,rna-Etr03102.1,rna-Etr09810.1,rna-Etr04969.1
Cellular Component	GO:0070461	SAGA-type complex	6	20	7.02e-05	0.000288	rna-Etr11951.1,rna-Etr04076.1,rna-Etr05987.1,rna-Etr01988.1,rna-Etr01992.1,rna-Etr02173.1
Biological Process	GO:0022413	reproductive process in single-celled organism	7	27	8.2e-05	0.000333	rna-Etr09688.1,rna-Etr02154.1,rna-Etr09498.1,rna-Etr06635.1,rna-Etr02104.1,rna-Etr04037.1,rna-Etr03566.3
Molecular Function	GO:0015085	calcium ion transmembrane transporter activity	7	27	8.2e-05	0.000333	rna-Etr06704.1,rna-Etr03327.1,rna-Etr02141.1,rna-Etr09664.1,rna-Etr00186.1,rna-Etr05643.1,rna-Etr09698.1
Biological Process	GO:0005975	carbohydrate metabolic process	34	317	9.88e-05	0.000397	rna-Etr07570.1,rna-Etr10784.1,rna-Etr11141.1,rna-Etr04231.1,rna-Etr00519.1,rna-Etr03884.1,rna-Etr02706.1,rna-Etr09503.1,rna-Etr09709.1,rna-Etr04037.1,rna-Etr05668.1,rna-Etr06635.1,rna-Etr09688.1,rna-Etr00157.1,rna-Etr02154.1,rna-Etr03566.3,rna-Etr10578.1,rna-Etr07272.1,rna-Etr05675.1,rna-Etr02380.1,rna-Etr08365.1,rna-Etr00780.1,rna-Etr11447.1,rna-Etr03831.1,rna-Etr00031.1,rna-Etr11192.1,rna-Etr06…
Biological Process	GO:0006475	internal protein amino acid acetylation	6	21	0.0001	0.000397	rna-Etr02173.1,rna-Etr01992.1,rna-Etr05987.1,rna-Etr01988.1,rna-Etr04076.1,rna-Etr11951.1
Biological Process	GO:0016573	histone acetylation	6	21	0.0001	0.000397	rna-Etr04076.1,rna-Etr11951.1,rna-Etr01988.1,rna-Etr05987.1,rna-Etr02173.1,rna-Etr01992.1
Biological Process	GO:0018393	internal peptidyl-lysine acetylation	6	21	0.0001	0.000397	rna-Etr01988.1,rna-Etr05987.1,rna-Etr02173.1,rna-Etr01992.1,rna-Etr11951.1,rna-Etr04076.1
Biological Process	GO:0018394	peptidyl-lysine acetylation	6	21	0.0001	0.000397	rna-Etr04076.1,rna-Etr11951.1,rna-Etr01988.1,rna-Etr05987.1,rna-Etr02173.1,rna-Etr01992.1
Molecular Function	GO:0015291	secondary active transmembrane transporter activity	12	69	0.000104	0.00041	rna-Etr04688.1,rna-Etr09529.1,rna-Etr02303.1,rna-Etr11108.1,rna-Etr11107.1,rna-Etr06073.1,rna-Etr00880.1,rna-Etr00594.1,rna-Etr09714.1,rna-Etr11398.1,rna-Etr09800.1,rna-Etr03026.1
Molecular Function	GO:0005215	transporter activity	105	1332	0.000106	0.000414	rna-Etr00119.1,rna-Etr01625.1,rna-Etr09709.1,rna-Etr05678.1,rna-Etr00186.1,rna-Etr03281.1,rna-Etr04688.1,rna-Etr09245.1,rna-Etr06717.1,rna-Etr05643.1,rna-Etr09800.1,rna-Etr00916.1,rna-Etr01157.1,rna-Etr03401.1,rna-Etr08509.1,rna-Etr06079.1,rna-Etr00880.1,rna-Etr04195.1,rna-Etr11108.1,rna-Etr11858.1,rna-Etr04155.1,rna-Etr00877.1,rna-Etr02116.1,rna-Etr04151.1,rna-Etr10114.1,rna-Etr04057.1,rna-Etr03…
Biological Process	GO:0003006	developmental process involved in reproduction	7	28	0.000109	0.000426	rna-Etr02154.1,rna-Etr09688.1,rna-Etr03566.3,rna-Etr02104.1,rna-Etr04037.1,rna-Etr06635.1,rna-Etr09498.1
Biological Process	GO:0005976	polysaccharide metabolic process	11	61	0.000124	0.000482	rna-Etr00031.1,rna-Etr10195.1,rna-Etr06709.1,rna-Etr03884.1,rna-Etr06596.1,rna-Etr09503.1,rna-Etr10685.1,rna-Etr11141.1,rna-Etr10784.1,rna-Etr05675.1,rna-Etr08365.1
Biological Process	GO:0006574	valine catabolic process	3	6	0.000136	0.000515	rna-Etr09296.1,rna-Etr11838.1,rna-Etr07426.1
Biological Process	GO:0006855	drug transmembrane transport	3	6	0.000136	0.000515	rna-Etr09144.1,rna-Etr01580.1,rna-Etr11401.1
Biological Process	GO:0015893	drug transport	3	6	0.000136	0.000515	rna-Etr11401.1,rna-Etr09144.1,rna-Etr01580.1
Biological Process	GO:0046618	drug export	3	6	0.000136	0.000515	rna-Etr09144.1,rna-Etr01580.1,rna-Etr11401.1
Biological Process	GO:1990961	drug transmembrane export	3	6	0.000136	0.000515	rna-Etr11401.1,rna-Etr01580.1,rna-Etr09144.1
Molecular Function	GO:0008509	anion transmembrane transporter activity	10	53	0.000143	0.000539	rna-Etr09529.1,rna-Etr02303.1,rna-Etr04688.1,rna-Etr11108.1,rna-Etr11107.1,rna-Etr09800.1,rna-Etr03026.1,rna-Etr00880.1,rna-Etr09714.1,rna-Etr00594.1
Molecular Function	GO:0030151	molybdenum ion binding	5	16	0.000153	0.000572	rna-Etr08607.3,rna-Etr04298.1,rna-Etr11050.1,rna-Etr07503.1,rna-Etr01754.1
Molecular Function	GO:0015103	inorganic anion transmembrane transporter activity	8	37	0.00016	0.000598	rna-Etr03026.1,rna-Etr00880.1,rna-Etr00594.1,rna-Etr04688.1,rna-Etr02303.1,rna-Etr09529.1,rna-Etr11107.1,rna-Etr09800.1
Biological Process	GO:0009448	gamma-aminobutyric acid metabolic process	2	3	0.000177	0.000647	rna-Etr03393.1,rna-Etr04832.1
Biological Process	GO:0009450	gamma-aminobutyric acid catabolic process	2	3	0.000177	0.000647	rna-Etr03393.1,rna-Etr04832.1
Molecular Function	GO:0004104	cholinesterase activity	2	3	0.000177	0.000647	rna-Etr08085.1,rna-Etr03913.1
Molecular Function	GO:0004457	lactate dehydrogenase activity	2	3	0.000177	0.000647	rna-Etr07572.1,rna-Etr05877.1
Molecular Function	GO:0032450	maltose alpha-glucosidase activity	2	3	0.000177	0.000647	rna-Etr10753.1,rna-Etr07217.1
Biological Process	GO:0006473	protein acetylation	6	23	0.000192	0.000696	rna-Etr11951.1,rna-Etr04076.1,rna-Etr05987.1,rna-Etr01988.1,rna-Etr01992.1,rna-Etr02173.1
Molecular Function	GO:0016634	oxidoreductase activity, acting on the CH-CH group of donors, oxygen as acceptor	4	11	0.000193	0.000698	rna-Etr06681.1,rna-Etr03102.1,rna-Etr09810.1,rna-Etr04969.1
Molecular Function	GO:0022857	transmembrane transporter activity	102	1309	0.000207	0.000746	rna-Etr11415.1,rna-Etr07567.1,rna-Etr09664.1,rna-Etr10272.1,rna-Etr09529.1,rna-Etr11157.1,rna-Etr08683.1,rna-Etr01331.1,rna-Etr00594.1,rna-Etr06704.1,rna-Etr04454.1,rna-Etr06292.1,rna-Etr11599.1,rna-Etr02911.1,rna-Etr03327.1,rna-Etr05397.1,rna-Etr11107.1,rna-Etr12124.1,rna-Etr06073.1,rna-Etr05473.1,rna-Etr09144.1,rna-Etr06917.1,rna-Etr07967.1,rna-Etr02240.1,rna-Etr08061.1,rna-Etr04151.1,rna-Etr10…
Biological Process	GO:0072330	monocarboxylic acid biosynthetic process	11	65	0.000234	0.000838	rna-Etr02293.1,rna-Etr05699.1,rna-Etr04228.1,rna-Etr02708.1,rna-Etr05928.1,rna-Etr02280.1,rna-Etr06624.1,rna-Etr02056.1,rna-Etr10856.1,rna-Etr04015.1,rna-Etr03281.1
Biological Process	GO:0019953	sexual reproduction	7	31	0.000239	0.000848	rna-Etr02104.1,rna-Etr04037.1,rna-Etr03566.3,rna-Etr09498.1,rna-Etr06635.1,rna-Etr02154.1,rna-Etr09688.1
Biological Process	GO:0044703	multi-organism reproductive process	7	31	0.000239	0.000848	rna-Etr02154.1,rna-Etr09688.1,rna-Etr03566.3,rna-Etr04037.1,rna-Etr02104.1,rna-Etr06635.1,rna-Etr09498.1
Biological Process	GO:0009308	amine metabolic process	9	48	0.000276	0.000979	rna-Etr04900.1,rna-Etr05598.1,rna-Etr11233.1,rna-Etr09233.1,rna-Etr04328.1,rna-Etr01435.1,rna-Etr06516.1,rna-Etr01868.1,rna-Etr11014.1
Biological Process	GO:0009083	branched-chain amino acid catabolic process	3	7	0.000303	0.00107	rna-Etr07426.1,rna-Etr11838.1,rna-Etr09296.1
Biological Process	GO:0043543	protein acylation	6	25	0.00034	0.00119	rna-Etr02173.1,rna-Etr01992.1,rna-Etr01988.1,rna-Etr05987.1,rna-Etr11951.1,rna-Etr04076.1
Cellular Component	GO:0005739	mitochondrion	40	418	0.000349	0.00122	rna-Etr00952.1,rna-Etr04068.1,rna-Etr02285.1,rna-Etr03164.1,rna-Etr10877.1,rna-Etr11838.1,rna-Etr01939.1,rna-Etr11101.1,rna-Etr08765.1,rna-Etr08290.1,rna-Etr11113.1,rna-Etr06055.1,rna-Etr06073.1,rna-Etr04183.1,rna-Etr05790.1,rna-Etr04438.1,rna-Etr06049.1,rna-Etr11158.1,rna-Etr05768.1,rna-Etr07426.1,rna-Etr06089.1,rna-Etr02166.1,rna-Etr11810.1,rna-Etr01940.1,rna-Etr08226.1,rna-Etr06619.1,rna-Etr04…
Biological Process	GO:0032505	reproduction of a single-celled organism	7	34	0.000473	0.00164	rna-Etr02104.1,rna-Etr04037.1,rna-Etr03566.3,rna-Etr09498.1,rna-Etr06635.1,rna-Etr02154.1,rna-Etr09688.1
Molecular Function	GO:0022892	substrate-specific transporter activity	30	292	0.000485	0.00168	rna-Etr09664.1,rna-Etr03026.1,rna-Etr09698.1,rna-Etr11108.1,rna-Etr05342.1,rna-Etr09529.1,rna-Etr03487.1,rna-Etr00594.1,rna-Etr03401.1,rna-Etr06704.1,rna-Etr04228.1,rna-Etr00880.1,rna-Etr05643.1,rna-Etr09800.1,rna-Etr03964.1,rna-Etr03327.1,rna-Etr08164.1,rna-Etr02708.1,rna-Etr11107.1,rna-Etr00186.1,rna-Etr04688.1,rna-Etr09366.1,rna-Etr09245.1,rna-Etr12124.1,rna-Etr03281.1,rna-Etr02303.1,rna-Etr09…
Molecular Function	GO:0000166	nucleotide binding	124	1688	0.000519	0.00178	rna-Etr09296.1,rna-Etr10031.1,rna-Etr03142.1,rna-Etr05656.1,rna-Etr05643.1,rna-Etr08102.1,rna-Etr00373.1,rna-Etr06681.1,rna-Etr01625.1,rna-Etr09709.1,rna-Etr06034.1,rna-Etr03493.1,rna-Etr00186.1,rna-Etr00310.1,rna-Etr06609.1,rna-Etr07702.1,rna-Etr04057.1,rna-Etr00102.1,rna-Etr04175.1,rna-Etr11427.1,rna-Etr02433.1,rna-Etr04151.1,rna-Etr10114.1,rna-Etr05390.1,rna-Etr00755.1,rna-Etr02240.1,rna-Etr00…
Molecular Function	GO:1901265	nucleoside phosphate binding	124	1688	0.000519	0.00178	rna-Etr11838.1,rna-Etr03327.1,rna-Etr04982.1,rna-Etr04439.1,rna-Etr03752.1,rna-Etr01546.1,rna-Etr05171.1,rna-Etr08245.1,rna-Etr08178.1,rna-Etr10323.1,rna-Etr07798.1,rna-Etr00917.1,rna-Etr09664.1,rna-Etr08717.1,rna-Etr10272.1,rna-Etr04778.1,rna-Etr07572.1,rna-Etr10351.1,rna-Etr06671.1,rna-Etr06704.1,rna-Etr06751.1,rna-Etr00081.1,rna-Etr09498.1,rna-Etr08683.1,rna-Etr01331.1,rna-Etr05643.1,rna-Etr08…
Biological Process	GO:0032787	monocarboxylic acid metabolic process	18	146	0.000529	0.00181	rna-Etr02708.1,rna-Etr05928.1,rna-Etr10856.1,rna-Etr07572.1,rna-Etr03281.1,rna-Etr03393.1,rna-Etr05699.1,rna-Etr03102.1,rna-Etr06681.1,rna-Etr04228.1,rna-Etr06624.1,rna-Etr02056.1,rna-Etr02280.1,rna-Etr09810.1,rna-Etr04015.1,rna-Etr04969.1,rna-Etr02293.1,rna-Etr04832.1
Biological Process	GO:0006573	valine metabolic process	3	8	0.000579	0.00196	rna-Etr07426.1,rna-Etr09296.1,rna-Etr11838.1
Biological Process	GO:0006813	potassium ion transport	3	8	0.000579	0.00196	rna-Etr05342.1,rna-Etr09366.1,rna-Etr09245.1
Biological Process	GO:0042493	response to drug	3	8	0.000579	0.00196	rna-Etr01580.1,rna-Etr09144.1,rna-Etr11401.1
Molecular Function	GO:0032403	protein complex binding	7	35	0.000583	0.00196	rna-Etr06034.1,rna-Etr00865.1,rna-Etr09498.1,rna-Etr11129.1,rna-Etr06609.1,rna-Etr04516.1,rna-Etr02157.1
Biological Process	GO:0015908	fatty acid transport	2	4	0.000679	0.00222	rna-Etr02708.1,rna-Etr03281.1
Biological Process	GO:0015909	long-chain fatty acid transport	2	4	0.000679	0.00222	rna-Etr02708.1,rna-Etr03281.1
Biological Process	GO:0042822	pyridoxal phosphate metabolic process	2	4	0.000679	0.00222	rna-Etr06166.1,rna-Etr08177.1
Biological Process	GO:0042823	pyridoxal phosphate biosynthetic process	2	4	0.000679	0.00222	rna-Etr06166.1,rna-Etr08177.1
Biological Process	GO:0046184	aldehyde biosynthetic process	2	4	0.000679	0.00222	rna-Etr08177.1,rna-Etr06166.1
Molecular Function	GO:0005338	nucleotide-sugar transmembrane transporter activity	2	4	0.000679	0.00222	rna-Etr12124.1,rna-Etr06204.1
Molecular Function	GO:0090599	alpha-glucosidase activity	2	4	0.000679	0.00222	rna-Etr10753.1,rna-Etr07217.1
Biological Process	GO:0008643	carbohydrate transport	11	74	0.000801	0.00261	rna-Etr08307.1,rna-Etr09251.1,rna-Etr05678.1,rna-Etr08509.1,rna-Etr06204.1,rna-Etr02651.1,rna-Etr09148.1,rna-Etr12124.1,rna-Etr11157.1,rna-Etr05397.1,rna-Etr08061.1
Biological Process	GO:0030435	sporulation resulting in formation of a cellular spore	7	37	0.000866	0.0028	rna-Etr06635.1,rna-Etr09498.1,rna-Etr03566.3,rna-Etr02104.1,rna-Etr04037.1,rna-Etr09688.1,rna-Etr02154.1
Biological Process	GO:0072329	monocarboxylic acid catabolic process	7	37	0.000866	0.0028	rna-Etr03393.1,rna-Etr04969.1,rna-Etr03102.1,rna-Etr04832.1,rna-Etr06681.1,rna-Etr09810.1,rna-Etr07572.1
Molecular Function	GO:0015267	channel activity	8	46	0.000901	0.00288	rna-Etr05342.1,rna-Etr05473.1,rna-Etr09366.1,rna-Etr11483.1,rna-Etr09245.1,rna-Etr09744.1,rna-Etr11105.1,rna-Etr01658.1
Molecular Function	GO:0022803	passive transmembrane transporter activity	8	46	0.000901	0.00288	rna-Etr11483.1,rna-Etr09245.1,rna-Etr09366.1,rna-Etr05473.1,rna-Etr05342.1,rna-Etr11105.1,rna-Etr01658.1,rna-Etr09744.1
Biological Process	GO:0015718	monocarboxylic acid transport	3	9	0.000996	0.00318	rna-Etr03281.1,rna-Etr09714.1,rna-Etr02708.1
Molecular Function	GO:0004185	serine-type carboxypeptidase activity	4	15	0.00104	0.00329	rna-Etr01928.1,rna-Etr02777.1,rna-Etr12178.1,rna-Etr10695.1
Molecular Function	GO:0070008	serine-type exopeptidase activity	4	15	0.00104	0.00329	rna-Etr02777.1,rna-Etr12178.1,rna-Etr01928.1,rna-Etr10695.1
Molecular Function	GO:0072509	divalent inorganic cation transmembrane transporter activity	7	38	0.00104	0.00329	rna-Etr03327.1,rna-Etr06704.1,rna-Etr09664.1,rna-Etr02141.1,rna-Etr05643.1,rna-Etr00186.1,rna-Etr09698.1
Biological Process	GO:0043934	sporulation	7	39	0.00125	0.00391	rna-Etr02154.1,rna-Etr09688.1,rna-Etr03566.3,rna-Etr02104.1,rna-Etr04037.1,rna-Etr06635.1,rna-Etr09498.1
Biological Process	GO:0048646	anatomical structure formation involved in morphogenesis	7	39	0.00125	0.00391	rna-Etr03566.3,rna-Etr02104.1,rna-Etr04037.1,rna-Etr06635.1,rna-Etr09498.1,rna-Etr02154.1,rna-Etr09688.1
Molecular Function	GO:0022891	substrate-specific transmembrane transporter activity	27	270	0.00128	0.004	rna-Etr03964.1,rna-Etr03327.1,rna-Etr09800.1,rna-Etr05643.1,rna-Etr06073.1,rna-Etr02141.1,rna-Etr06204.1,rna-Etr09714.1,rna-Etr09245.1,rna-Etr09366.1,rna-Etr04688.1,rna-Etr02303.1,rna-Etr12124.1,rna-Etr08164.1,rna-Etr00186.1,rna-Etr11107.1,rna-Etr09664.1,rna-Etr03026.1,rna-Etr00880.1,rna-Etr06704.1,rna-Etr03401.1,rna-Etr00594.1,rna-Etr03487.1,rna-Etr09529.1,rna-Etr09698.1,rna-Etr11108.1,rna-Etr05…
Molecular Function	GO:0050661	NADP binding	15	122	0.00131	0.00406	rna-Etr00373.1,rna-Etr01695.1,rna-Etr01886.1,rna-Etr08201.1,rna-Etr03752.1,rna-Etr00877.1,rna-Etr05647.1,rna-Etr03820.1,rna-Etr07426.1,rna-Etr09296.1,rna-Etr04439.1,rna-Etr11838.1,rna-Etr06902.1,rna-Etr07798.1,rna-Etr08102.1
Biological Process	GO:0034637	cellular carbohydrate biosynthetic process	5	23	0.00137	0.00424	rna-Etr02380.1,rna-Etr05668.1,rna-Etr06013.1,rna-Etr03633.1,rna-Etr00519.1
Cellular Component	GO:0000123	histone acetyltransferase complex	6	31	0.00139	0.00427	rna-Etr01992.1,rna-Etr02173.1,rna-Etr01988.1,rna-Etr05987.1,rna-Etr04076.1,rna-Etr11951.1
Biological Process	GO:0006635	fatty acid beta-oxidation	4	16	0.00144	0.00439	rna-Etr06681.1,rna-Etr04969.1,rna-Etr03102.1,rna-Etr09810.1
Biological Process	GO:0019395	fatty acid oxidation	4	16	0.00144	0.00439	rna-Etr09810.1,rna-Etr03102.1,rna-Etr04969.1,rna-Etr06681.1
Biological Process	GO:0034440	lipid oxidation	4	16	0.00144	0.00439	rna-Etr03102.1,rna-Etr09810.1,rna-Etr04969.1,rna-Etr06681.1
Biological Process	GO:0044248	cellular catabolic process	35	380	0.00147	0.00446	rna-Etr09688.1,rna-Etr09296.1,rna-Etr02154.1,rna-Etr03566.3,rna-Etr04969.1,rna-Etr11838.1,rna-Etr06635.1,rna-Etr09810.1,rna-Etr03884.1,rna-Etr06681.1,rna-Etr03102.1,rna-Etr08554.1,rna-Etr09709.1,rna-Etr02773.1,rna-Etr01073.1,rna-Etr04037.1,rna-Etr03281.1,rna-Etr10784.1,rna-Etr11141.1,rna-Etr07426.1,rna-Etr02708.1,rna-Etr04832.1,rna-Etr06596.1,rna-Etr02104.1,rna-Etr04186.1,rna-Etr08623.1,rna-Etr00…
Biological Process	GO:0034762	regulation of transmembrane transport	3	10	0.00159	0.00476	rna-Etr05342.1,rna-Etr09245.1,rna-Etr09366.1
Biological Process	GO:0034765	regulation of ion transmembrane transport	3	10	0.00159	0.00476	rna-Etr09366.1,rna-Etr09245.1,rna-Etr05342.1
Biological Process	GO:0043269	regulation of ion transport	3	10	0.00159	0.00476	rna-Etr09366.1,rna-Etr09245.1,rna-Etr05342.1
Biological Process	GO:0000038	very long-chain fatty acid metabolic process	2	5	0.00163	0.00481	rna-Etr02708.1,rna-Etr03281.1
Biological Process	GO:0042816	vitamin B6 metabolic process	2	5	0.00163	0.00481	rna-Etr08177.1,rna-Etr06166.1
Biological Process	GO:0042819	vitamin B6 biosynthetic process	2	5	0.00163	0.00481	rna-Etr06166.1,rna-Etr08177.1
Cellular Component	GO:0005811	lipid droplet	2	5	0.00163	0.00481	rna-Etr02708.1,rna-Etr03281.1
Cellular Component	GO:0031248	protein acetyltransferase complex	6	32	0.00169	0.00496	rna-Etr11951.1,rna-Etr04076.1,rna-Etr05987.1,rna-Etr01988.1,rna-Etr02173.1,rna-Etr01992.1
Cellular Component	GO:1902493	acetyltransferase complex	6	32	0.00169	0.00496	rna-Etr01988.1,rna-Etr05987.1,rna-Etr01992.1,rna-Etr02173.1,rna-Etr11951.1,rna-Etr04076.1
Molecular Function	GO:0015075	ion transmembrane transporter activity	25	251	0.00191	0.0056	rna-Etr09664.1,rna-Etr03026.1,rna-Etr09698.1,rna-Etr05342.1,rna-Etr11108.1,rna-Etr09529.1,rna-Etr03487.1,rna-Etr00594.1,rna-Etr03401.1,rna-Etr06704.1,rna-Etr00880.1,rna-Etr05643.1,rna-Etr09800.1,rna-Etr03964.1,rna-Etr03327.1,rna-Etr08164.1,rna-Etr00186.1,rna-Etr11107.1,rna-Etr04688.1,rna-Etr09366.1,rna-Etr09245.1,rna-Etr02303.1,rna-Etr09714.1,rna-Etr02141.1,rna-Etr06073.1
Biological Process	GO:0009062	fatty acid catabolic process	4	17	0.00195	0.00568	rna-Etr04969.1,rna-Etr09810.1,rna-Etr03102.1,rna-Etr06681.1
Biological Process	GO:1903046	meiotic cell cycle process	7	43	0.00242	0.00701	rna-Etr09498.1,rna-Etr06635.1,rna-Etr04037.1,rna-Etr02104.1,rna-Etr03566.3,rna-Etr09688.1,rna-Etr02154.1
Molecular Function	GO:0010181	FMN binding	8	53	0.00255	0.00738	rna-Etr05309.1,rna-Etr03493.1,rna-Etr01546.1,rna-Etr00789.1,rna-Etr00231.1,rna-Etr01406.1,rna-Etr05656.1,rna-Etr05138.1
Biological Process	GO:0016569	covalent chromatin modification	6	35	0.00292	0.00835	rna-Etr11951.1,rna-Etr04076.1,rna-Etr01988.1,rna-Etr05987.1,rna-Etr01992.1,rna-Etr02173.1
Biological Process	GO:0016570	histone modification	6	35	0.00292	0.00835	rna-Etr01988.1,rna-Etr05987.1,rna-Etr01992.1,rna-Etr02173.1,rna-Etr04076.1,rna-Etr11951.1
Molecular Function	GO:0048037	cofactor binding	53	656	0.00291	0.00835	rna-Etr07572.1,rna-Etr10351.1,rna-Etr05598.1,rna-Etr00081.1,rna-Etr04900.1,rna-Etr07798.1,rna-Etr05877.1,rna-Etr00231.1,rna-Etr06902.1,rna-Etr04328.1,rna-Etr03752.1,rna-Etr01546.1,rna-Etr03102.1,rna-Etr11855.1,rna-Etr08178.1,rna-Etr01868.1,rna-Etr09810.1,rna-Etr11838.1,rna-Etr04439.1,rna-Etr05138.1,rna-Etr04969.1,rna-Etr00302.1,rna-Etr11014.1,rna-Etr00877.1,rna-Etr01194.1,rna-Etr01406.1,rna-Etr01…
Biological Process	GO:0001933	negative regulation of protein phosphorylation	1	2	0.00316	0.00865	rna-Etr09498.1
Biological Process	GO:0006538	glutamate catabolic process	1	2	0.00316	0.00865	rna-Etr04832.1
Biological Process	GO:0006797	polyphosphate metabolic process	1	2	0.00316	0.00865	rna-Etr11108.1
Biological Process	GO:0042326	negative regulation of phosphorylation	1	2	0.00316	0.00865	rna-Etr09498.1
Biological Process	GO:0043649	dicarboxylic acid catabolic process	1	2	0.00316	0.00865	rna-Etr04832.1
Molecular Function	GO:0004563	beta-N-acetylhexosaminidase activity	1	2	0.00316	0.00865	rna-Etr10578.1
Molecular Function	GO:0004806	triglyceride lipase activity	2	6	0.00312	0.00865	rna-Etr08367.1,rna-Etr04524.1
Molecular Function	GO:0005384	manganese ion transmembrane transporter activity	1	2	0.00316	0.00865	rna-Etr11108.1
Molecular Function	GO:0008028	monocarboxylic acid transmembrane transporter activity	1	2	0.00316	0.00865	rna-Etr09714.1
Molecular Function	GO:0015295	solute:proton symporter activity	2	6	0.00312	0.00865	rna-Etr11108.1,rna-Etr09714.1
Molecular Function	GO:0015929	hexosaminidase activity	1	2	0.00316	0.00865	rna-Etr10578.1
Molecular Function	GO:0016661	oxidoreductase activity, acting on other nitrogenous compounds as donors	1	2	0.00316	0.00865	rna-Etr01754.1
Molecular Function	GO:0102148	N-acetyl-beta-D-galactosaminidase activity	1	2	0.00316	0.00865	rna-Etr10578.1
Biological Process	GO:0006979	response to oxidative stress	7	45	0.00325	0.00887	rna-Etr08554.1,rna-Etr01073.1,rna-Etr02773.1,rna-Etr04832.1,rna-Etr08623.1,rna-Etr04186.1,rna-Etr11051.1
Biological Process	GO:0044723	single-organism carbohydrate metabolic process	13	110	0.00339	0.00921	rna-Etr00519.1,rna-Etr02380.1,rna-Etr07570.1,rna-Etr09709.1,rna-Etr04037.1,rna-Etr06635.1,rna-Etr05668.1,rna-Etr06013.1,rna-Etr03633.1,rna-Etr02104.1,rna-Etr03566.3,rna-Etr02154.1,rna-Etr09688.1
Molecular Function	GO:0004601	peroxidase activity	6	36	0.00345	0.00934	rna-Etr02773.1,rna-Etr08623.1,rna-Etr01073.1,rna-Etr08554.1,rna-Etr11051.1,rna-Etr04186.1
Biological Process	GO:0044724	single-organism carbohydrate catabolic process	8	56	0.00376	0.0101	rna-Etr09688.1,rna-Etr02154.1,rna-Etr03566.3,rna-Etr09709.1,rna-Etr02104.1,rna-Etr04037.1,rna-Etr07570.1,rna-Etr06635.1
Molecular Function	GO:0016684	oxidoreductase activity, acting on peroxide as acceptor	7	46	0.00375	0.0101	rna-Etr11838.1,rna-Etr08623.1,rna-Etr01073.1,rna-Etr02773.1,rna-Etr08554.1,rna-Etr11051.1,rna-Etr04186.1
Biological Process	GO:0018205	peptidyl-lysine modification	6	37	0.00405	0.0108	rna-Etr04076.1,rna-Etr11951.1,rna-Etr01988.1,rna-Etr05987.1,rna-Etr02173.1,rna-Etr01992.1
Molecular Function	GO:0000989	transcription factor activity, transcription factor binding	6	37	0.00405	0.0108	rna-Etr04076.1,rna-Etr11951.1,rna-Etr02173.1,rna-Etr01992.1,rna-Etr01988.1,rna-Etr05987.1
Molecular Function	GO:0003712	transcription cofactor activity	6	37	0.00405	0.0108	rna-Etr04076.1,rna-Etr11951.1,rna-Etr01992.1,rna-Etr02173.1,rna-Etr05987.1,rna-Etr01988.1
Molecular Function	GO:0003924	GTPase activity	14	124	0.00404	0.0108	rna-Etr09498.1,rna-Etr04516.1,rna-Etr06357.1,rna-Etr02157.1,rna-Etr04085.1,rna-Etr06034.1,rna-Etr12051.1,rna-Etr08682.1,rna-Etr08717.1,rna-Etr03443.1,rna-Etr05374.1,rna-Etr11129.1,rna-Etr06609.1,rna-Etr00865.1
Molecular Function	GO:0019829	cation-transporting ATPase activity	7	47	0.0043	0.0113	rna-Etr05643.1,rna-Etr00186.1,rna-Etr09698.1,rna-Etr06704.1,rna-Etr03327.1,rna-Etr09664.1,rna-Etr02141.1
Molecular Function	GO:0042625	ATPase coupled ion transmembrane transporter activity	7	47	0.0043	0.0113	rna-Etr03327.1,rna-Etr06704.1,rna-Etr09664.1,rna-Etr02141.1,rna-Etr05643.1,rna-Etr00186.1,rna-Etr09698.1
Molecular Function	GO:0000988	transcription factor activity, protein binding	6	38	0.00473	0.0123	rna-Etr11951.1,rna-Etr04076.1,rna-Etr02173.1,rna-Etr01992.1,rna-Etr05987.1,rna-Etr01988.1
Molecular Function	GO:0005244	voltage-gated ion channel activity	3	13	0.00472	0.0123	rna-Etr09245.1,rna-Etr09366.1,rna-Etr05342.1
Molecular Function	GO:0005319	lipid transporter activity	3	13	0.00472	0.0123	rna-Etr02708.1,rna-Etr03281.1,rna-Etr04228.1
Molecular Function	GO:0022832	voltage-gated channel activity	3	13	0.00472	0.0123	rna-Etr05342.1,rna-Etr09366.1,rna-Etr09245.1
Biological Process	GO:0030154	cell differentiation	7	48	0.00491	0.0127	rna-Etr09688.1,rna-Etr02154.1,rna-Etr09498.1,rna-Etr06635.1,rna-Etr02104.1,rna-Etr04037.1,rna-Etr03566.3
Biological Process	GO:0051321	meiotic cell cycle	7	48	0.00491	0.0127	rna-Etr03566.3,rna-Etr02104.1,rna-Etr04037.1,rna-Etr06635.1,rna-Etr09498.1,rna-Etr02154.1,rna-Etr09688.1
Biological Process	GO:0008610	lipid biosynthetic process	17	164	0.00497	0.0128	rna-Etr03281.1,rna-Etr10856.1,rna-Etr05928.1,rna-Etr02708.1,rna-Etr01563.1,rna-Etr04228.1,rna-Etr05699.1,rna-Etr04015.1,rna-Etr09162.1,rna-Etr02280.1,rna-Etr06624.1,rna-Etr02056.1,rna-Etr01995.1,rna-Etr03978.1,rna-Etr10869.1,rna-Etr02293.1,rna-Etr10578.1
Molecular Function	GO:0032553	ribonucleotide binding	86	1188	0.00554	0.0142	rna-Etr02141.1,rna-Etr06357.1,rna-Etr01580.1,rna-Etr05774.1,rna-Etr04085.1,rna-Etr07258.1,rna-Etr12051.1,rna-Etr05138.1,rna-Etr05456.1,rna-Etr04516.1,rna-Etr07504.1,rna-Etr03443.1,rna-Etr02813.1,rna-Etr05374.1,rna-Etr12102.1,rna-Etr08682.1,rna-Etr11977.1,rna-Etr00231.1,rna-Etr10092.1,rna-Etr07841.1,rna-Etr09913.1,rna-Etr03525.1,rna-Etr02127.1,rna-Etr05309.1,rna-Etr05717.1,rna-Etr05811.1,rna-Etr03…
Molecular Function	GO:0022853	active ion transmembrane transporter activity	7	49	0.00559	0.0143	rna-Etr02141.1,rna-Etr09664.1,rna-Etr03327.1,rna-Etr06704.1,rna-Etr09698.1,rna-Etr00186.1,rna-Etr05643.1
Biological Process	GO:0006694	steroid biosynthetic process	5	30	0.00577	0.0147	rna-Etr01563.1,rna-Etr10869.1,rna-Etr01995.1,rna-Etr10578.1,rna-Etr03978.1
Cellular Component	GO:0005777	peroxisome	6	40	0.00634	0.016	rna-Etr03281.1,rna-Etr02708.1,rna-Etr09810.1,rna-Etr06681.1,rna-Etr04969.1,rna-Etr03102.1
Cellular Component	GO:0042579	microbody	6	40	0.00634	0.016	rna-Etr03102.1,rna-Etr04969.1,rna-Etr06681.1,rna-Etr09810.1,rna-Etr02708.1,rna-Etr03281.1
Molecular Function	GO:0022836	gated channel activity	3	14	0.00631	0.016	rna-Etr09366.1,rna-Etr09245.1,rna-Etr05342.1
Molecular Function	GO:0016209	antioxidant activity	7	51	0.00715	0.018	rna-Etr11838.1,rna-Etr04186.1,rna-Etr11051.1,rna-Etr08554.1,rna-Etr02773.1,rna-Etr08623.1,rna-Etr01073.1
Molecular Function	GO:0097367	carbohydrate derivative binding	86	1200	0.00722	0.0181	rna-Etr07841.1,rna-Etr00231.1,rna-Etr10092.1,rna-Etr08682.1,rna-Etr11977.1,rna-Etr03443.1,rna-Etr02813.1,rna-Etr12102.1,rna-Etr05374.1,rna-Etr07504.1,rna-Etr04516.1,rna-Etr05456.1,rna-Etr05138.1,rna-Etr12051.1,rna-Etr07258.1,rna-Etr04085.1,rna-Etr01580.1,rna-Etr05774.1,rna-Etr06357.1,rna-Etr02141.1,rna-Etr10107.2,rna-Etr00865.1,rna-Etr04904.1,rna-Etr11129.1,rna-Etr09698.1,rna-Etr02093.1,rna-Etr11…
Molecular Function	GO:0046982	protein heterodimerization activity	6	41	0.00728	0.0183	rna-Etr11951.1,rna-Etr04076.1,rna-Etr01992.1,rna-Etr02173.1,rna-Etr05987.1,rna-Etr01988.1
Molecular Function	GO:0016627	oxidoreductase activity, acting on the CH-CH group of donors	9	73	0.00744	0.0186	rna-Etr09810.1,rna-Etr00310.1,rna-Etr11855.1,rna-Etr06681.1,rna-Etr00102.1,rna-Etr03102.1,rna-Etr00081.1,rna-Etr05390.1,rna-Etr04969.1
Biological Process	GO:0008202	steroid metabolic process	5	32	0.008	0.0198	rna-Etr03978.1,rna-Etr10578.1,rna-Etr01995.1,rna-Etr10869.1,rna-Etr01563.1
Molecular Function	GO:0015294	solute:cation symporter activity	2	8	0.00802	0.0198	rna-Etr11108.1,rna-Etr09714.1
Molecular Function	GO:0016877	ligase activity, forming carbon-sulfur bonds	4	23	0.00801	0.0198	rna-Etr04022.1,rna-Etr02708.1,rna-Etr04228.1,rna-Etr03281.1
Molecular Function	GO:1901505	carbohydrate derivative transporter activity	2	8	0.00802	0.0198	rna-Etr06204.1,rna-Etr12124.1
Biological Process	GO:0030001	metal ion transport	3	15	0.00823	0.0203	rna-Etr09245.1,rna-Etr09366.1,rna-Etr05342.1
Molecular Function	GO:0005488	binding	294	4727	0.00882	0.0216	rna-Etr05639.1,rna-Etr07841.1,rna-Etr04747.1,rna-Etr05740.1,rna-Etr00231.1,rna-Etr00446.1,rna-Etr04034.1,rna-Etr05964.1,rna-Etr11977.1,rna-Etr08682.1,rna-Etr05374.1,rna-Etr06619.1,rna-Etr04882.1,rna-Etr05604.1,rna-Etr05905.1,rna-Etr00945.1,rna-Etr02106.1,rna-Etr03432.1,rna-Etr07504.1,rna-Etr01978.1,rna-Etr11210.1,rna-Etr05456.1,rna-Etr09810.1,rna-Etr05138.1,rna-Etr04969.1,rna-Etr12051.1,rna-Etr01…
Biological Process	GO:0006089	lactate metabolic process	1	3	0.00913	0.0217	rna-Etr07572.1
Biological Process	GO:0009452	7-methylguanosine RNA capping	1	3	0.00913	0.0217	rna-Etr04439.1
Biological Process	GO:0010563	negative regulation of phosphorus metabolic process	1	3	0.00913	0.0217	rna-Etr09498.1
Biological Process	GO:0019566	arabinose metabolic process	1	3	0.00913	0.0217	rna-Etr07570.1
Biological Process	GO:0036260	RNA capping	1	3	0.00913	0.0217	rna-Etr04439.1
Biological Process	GO:0043408	regulation of MAPK cascade	1	3	0.00913	0.0217	rna-Etr09498.1
Biological Process	GO:0045936	negative regulation of phosphate metabolic process	1	3	0.00913	0.0217	rna-Etr09498.1
Biological Process	GO:0046373	L-arabinose metabolic process	1	3	0.00913	0.0217	rna-Etr07570.1
Cellular Component	GO:0000811	GINS complex	1	3	0.00913	0.0217	rna-Etr05374.1
Molecular Function	GO:0016405	CoA-ligase activity	1	3	0.00913	0.0217	rna-Etr04022.1
Biological Process	GO:0016051	carbohydrate biosynthetic process	5	33	0.00933	0.0221	rna-Etr03633.1,rna-Etr06013.1,rna-Etr02380.1,rna-Etr05668.1,rna-Etr00519.1
Biological Process	GO:0030258	lipid modification	5	33	0.00933	0.0221	rna-Etr09810.1,rna-Etr03102.1,rna-Etr04969.1,rna-Etr00157.1,rna-Etr06681.1
Molecular Function	GO:0043167	ion binding	235	3711	0.0103	0.0242	rna-Etr11233.1,rna-Etr05699.1,rna-Etr02789.1,rna-Etr02127.1,rna-Etr02793.1,rna-Etr05785.1,rna-Etr09233.1,rna-Etr08638.1,rna-Etr08680.1,rna-Etr01435.1,rna-Etr11050.1,rna-Etr03564.1,rna-Etr05612.1,rna-Etr05742.1,rna-Etr02005.1,rna-Etr08275.1,rna-Etr01194.1,rna-Etr03860.1,rna-Etr01301.3,rna-Etr05158.1,rna-Etr11014.1,rna-Etr09698.1,rna-Etr00302.1,rna-Etr11401.1,rna-Etr01154.1,rna-Etr08289.1,rna-Etr06…
Biological Process	GO:0000723	telomere maintenance	3	16	0.0105	0.0246	rna-Etr05717.1,rna-Etr03525.1,rna-Etr06751.1
Biological Process	GO:0032200	telomere organization	3	16	0.0105	0.0246	rna-Etr05717.1,rna-Etr03525.1,rna-Etr06751.1
Biological Process	GO:0060249	anatomical structure homeostasis	3	16	0.0105	0.0246	rna-Etr06751.1,rna-Etr03525.1,rna-Etr05717.1
Biological Process	GO:0006515	misfolded or incompletely synthesized protein catabolic process	2	9	0.0115	0.0267	rna-Etr02708.1,rna-Etr03281.1
Molecular Function	GO:0004180	carboxypeptidase activity	4	25	0.0115	0.0267	rna-Etr10695.1,rna-Etr12178.1,rna-Etr02777.1,rna-Etr01928.1
Molecular Function	GO:0015932	nucleobase-containing compound transmembrane transporter activity	2	9	0.0115	0.0267	rna-Etr06204.1,rna-Etr12124.1
Molecular Function	GO:0000155	phosphorelay sensor kinase activity	6	45	0.0121	0.0279	rna-Etr07539.1,rna-Etr00133.1,rna-Etr06079.1,rna-Etr11082.1,rna-Etr01133.1,rna-Etr05631.1
Molecular Function	GO:0004673	protein histidine kinase activity	6	45	0.0121	0.0279	rna-Etr06079.1,rna-Etr00133.1,rna-Etr07539.1,rna-Etr05631.1,rna-Etr01133.1,rna-Etr11082.1
Molecular Function	GO:0016775	phosphotransferase activity, nitrogenous group as acceptor	6	45	0.0121	0.0279	rna-Etr05631.1,rna-Etr01133.1,rna-Etr11082.1,rna-Etr06079.1,rna-Etr07539.1,rna-Etr00133.1
Molecular Function	GO:0036094	small molecule binding	124	1847	0.0127	0.0291	rna-Etr02240.1,rna-Etr00789.1,rna-Etr00301.1,rna-Etr09144.1,rna-Etr00656.2,rna-Etr06609.1,rna-Etr07702.1,rna-Etr04057.1,rna-Etr11427.1,rna-Etr04175.1,rna-Etr00102.1,rna-Etr02433.1,rna-Etr04151.1,rna-Etr00755.1,rna-Etr05390.1,rna-Etr10114.1,rna-Etr01880.1,rna-Etr00877.1,rna-Etr01724.1,rna-Etr02116.1,rna-Etr11555.1,rna-Etr04155.1,rna-Etr05233.1,rna-Etr01406.1,rna-Etr04195.1,rna-Etr01695.1,rna-Etr01…
Molecular Function	GO:0016788	hydrolase activity, acting on ester bonds	29	348	0.013	0.0298	rna-Etr02050.1,rna-Etr02285.1,rna-Etr03913.1,rna-Etr01613.1,rna-Etr00952.1,rna-Etr08085.1,rna-Etr08290.1,rna-Etr05612.1,rna-Etr06821.1,rna-Etr06631.1,rna-Etr05790.1,rna-Etr06073.1,rna-Etr11810.1,rna-Etr05717.1,rna-Etr02166.1,rna-Etr06089.1,rna-Etr06010.1,rna-Etr11158.1,rna-Etr03525.1,rna-Etr02034.1,rna-Etr04524.1,rna-Etr02291.1,rna-Etr05639.1,rna-Etr09464.1,rna-Etr05983.1,rna-Etr08367.1,rna-Etr06…
Cellular Component	GO:0031226	intrinsic component of plasma membrane	3	17	0.0131	0.0298	rna-Etr03281.1,rna-Etr02708.1,rna-Etr11108.1
Molecular Function	GO:0015923	mannosidase activity	3	17	0.0131	0.0298	rna-Etr11192.1,rna-Etr10909.1,rna-Etr02706.1
Biological Process	GO:0016054	organic acid catabolic process	10	92	0.0139	0.0315	rna-Etr04832.1,rna-Etr03102.1,rna-Etr04969.1,rna-Etr03393.1,rna-Etr09296.1,rna-Etr06681.1,rna-Etr09810.1,rna-Etr07426.1,rna-Etr07572.1,rna-Etr11838.1
Biological Process	GO:0046395	carboxylic acid catabolic process	10	92	0.0139	0.0315	rna-Etr03102.1,rna-Etr04832.1,rna-Etr04969.1,rna-Etr03393.1,rna-Etr09296.1,rna-Etr06681.1,rna-Etr09810.1,rna-Etr07426.1,rna-Etr07572.1,rna-Etr11838.1
Biological Process	GO:0009653	anatomical structure morphogenesis	7	58	0.0153	0.0344	rna-Etr02104.1,rna-Etr04037.1,rna-Etr03566.3,rna-Etr09498.1,rna-Etr06635.1,rna-Etr02154.1,rna-Etr09688.1
Molecular Function	GO:0016744	transferase activity, transferring aldehyde or ketonic groups	2	10	0.0158	0.0354	rna-Etr11556.1,rna-Etr10513.1
Molecular Function	GO:0016840	carbon-nitrogen lyase activity	2	10	0.0158	0.0354	rna-Etr08177.1,rna-Etr06166.1
Molecular Function	GO:0042910	xenobiotic transporter activity	3	18	0.0161	0.0361	rna-Etr01580.1,rna-Etr09144.1,rna-Etr11401.1
Biological Process	GO:0018193	peptidyl-amino acid modification	6	48	0.017	0.0379	rna-Etr05987.1,rna-Etr01988.1,rna-Etr02173.1,rna-Etr01992.1,rna-Etr04076.1,rna-Etr11951.1
Biological Process	GO:0006848	pyruvate transport	1	4	0.0176	0.0388	rna-Etr09714.1
Biological Process	GO:0015850	organic hydroxy compound transport	1	4	0.0176	0.0388	rna-Etr09714.1
Biological Process	GO:0051445	regulation of meiotic cell cycle	1	4	0.0176	0.0388	rna-Etr09498.1
Cellular Component	GO:0005615	extracellular space	1	4	0.0176	0.0388	rna-Etr02911.1
Biological Process	GO:0009056	catabolic process	39	506	0.0181	0.0398	rna-Etr08365.1,rna-Etr11051.1,rna-Etr07572.1,rna-Etr05675.1,rna-Etr10685.1,rna-Etr03393.1,rna-Etr08367.1,rna-Etr00031.1,rna-Etr06709.1,rna-Etr10195.1,rna-Etr04186.1,rna-Etr08623.1,rna-Etr04832.1,rna-Etr06596.1,rna-Etr02104.1,rna-Etr04524.1,rna-Etr07426.1,rna-Etr02708.1,rna-Etr07570.1,rna-Etr10784.1,rna-Etr03281.1,rna-Etr11141.1,rna-Etr09503.1,rna-Etr03102.1,rna-Etr08554.1,rna-Etr01073.1,rna-Etr09…
Biological Process	GO:0048856	anatomical structure development	7	60	0.0185	0.0406	rna-Etr06635.1,rna-Etr09498.1,rna-Etr03566.3,rna-Etr02104.1,rna-Etr04037.1,rna-Etr09688.1,rna-Etr02154.1
Molecular Function	GO:0015297	antiporter activity	4	28	0.0186	0.0406	rna-Etr11107.1,rna-Etr02303.1,rna-Etr09529.1,rna-Etr06073.1
Molecular Function	GO:0052689	carboxylic ester hydrolase activity	7	61	0.0203	0.0442	rna-Etr06821.1,rna-Etr03913.1,rna-Etr01613.1,rna-Etr04524.1,rna-Etr08367.1,rna-Etr08085.1,rna-Etr09464.1
Biological Process	GO:0044702	single organism reproductive process	7	62	0.0222	0.0483	rna-Etr03566.3,rna-Etr02104.1,rna-Etr04037.1,rna-Etr06635.1,rna-Etr09498.1,rna-Etr02154.1,rna-Etr09688.1
Molecular Function	GO:1901363	heterocyclic compound binding	224	3586	0.0232	0.0504	rna-Etr05696.1,rna-Etr08765.1,rna-Etr01939.1,rna-Etr05643.1,rna-Etr05782.1,rna-Etr06843.1,rna-Etr09296.1,rna-Etr05914.1,rna-Etr05656.1,rna-Etr05842.1,rna-Etr11115.1,rna-Etr00373.1,rna-Etr05790.1,rna-Etr06681.1,rna-Etr09709.1,rna-Etr01073.1,rna-Etr06631.1,rna-Etr05900.1,rna-Etr09144.1,rna-Etr08623.1,rna-Etr00301.1,rna-Etr07702.1,rna-Etr11759.1,rna-Etr00102.1,rna-Etr04151.1,rna-Etr02293.1,rna-Etr00…
Molecular Function	GO:0097159	organic cyclic compound binding	224	3587	0.0235	0.0508	rna-Etr03164.1,rna-Etr02285.1,rna-Etr02147.1,rna-Etr02056.1,rna-Etr05936.1,rna-Etr08290.1,rna-Etr08298.1,rna-Etr11838.1,rna-Etr10877.1,rna-Etr08554.1,rna-Etr06456.1,rna-Etr04183.1,rna-Etr08245.1,rna-Etr06010.1,rna-Etr06089.1,rna-Etr03752.1,rna-Etr05171.1,rna-Etr01546.1,rna-Etr04778.1,rna-Etr08226.1,rna-Etr00917.1,rna-Etr10272.1,rna-Etr00081.1,rna-Etr08683.1,rna-Etr01331.1,rna-Etr06751.1,rna-Etr06…
Molecular Function	GO:0051287	NAD binding	8	75	0.0243	0.0525	rna-Etr09296.1,rna-Etr01886.1,rna-Etr08201.1,rna-Etr03752.1,rna-Etr06902.1,rna-Etr11838.1,rna-Etr07426.1,rna-Etr03820.1
Molecular Function	GO:0032555	purine ribonucleotide binding	78	1135	0.0257	0.0553	rna-Etr05233.1,rna-Etr04155.1,rna-Etr09698.1,rna-Etr02093.1,rna-Etr11555.1,rna-Etr02116.1,rna-Etr11401.1,rna-Etr01724.1,rna-Etr01154.1,rna-Etr03860.1,rna-Etr05983.1,rna-Etr01301.3,rna-Etr04195.1,rna-Etr05430.1,rna-Etr02157.1,rna-Etr05158.1,rna-Etr00656.2,rna-Etr09144.1,rna-Etr10107.2,rna-Etr00865.1,rna-Etr02240.1,rna-Etr10114.1,rna-Etr00755.1,rna-Etr04151.1,rna-Etr02433.1,rna-Etr04175.1,rna-Etr11…
Biological Process	GO:0044282	small molecule catabolic process	12	127	0.0263	0.0563	rna-Etr11838.1,rna-Etr07572.1,rna-Etr07570.1,rna-Etr07426.1,rna-Etr09810.1,rna-Etr06681.1,rna-Etr09296.1,rna-Etr09709.1,rna-Etr03393.1,rna-Etr04969.1,rna-Etr03102.1,rna-Etr04832.1
Molecular Function	GO:0016874	ligase activity	16	181	0.0262	0.0563	rna-Etr06501.1,rna-Etr12163.1,rna-Etr12142.1,rna-Etr04228.1,rna-Etr08238.1,rna-Etr01964.1,rna-Etr02708.1,rna-Etr01911.1,rna-Etr05342.1,rna-Etr06963.1,rna-Etr00769.1,rna-Etr03281.1,rna-Etr11946.1,rna-Etr04022.1,rna-Etr03738.1,rna-Etr09807.1
Molecular Function	GO:0017076	purine nucleotide binding	78	1138	0.0271	0.0579	rna-Etr02141.1,rna-Etr06357.1,rna-Etr05774.1,rna-Etr10323.1,rna-Etr01580.1,rna-Etr05171.1,rna-Etr08245.1,rna-Etr04085.1,rna-Etr03327.1,rna-Etr07258.1,rna-Etr04982.1,rna-Etr12051.1,rna-Etr04439.1,rna-Etr05456.1,rna-Etr06704.1,rna-Etr06751.1,rna-Etr04516.1,rna-Etr07504.1,rna-Etr09498.1,rna-Etr01331.1,rna-Etr08683.1,rna-Etr06671.1,rna-Etr10272.1,rna-Etr12102.1,rna-Etr05374.1,rna-Etr08717.1,rna-Etr03…
Biological Process	GO:0019588	anaerobic glycerol catabolic process	1	5	0.0282	0.0588	rna-Etr09709.1
Biological Process	GO:0019662	non-glycolytic fermentation	1	5	0.0282	0.0588	rna-Etr09709.1
Biological Process	GO:0042732	D-xylose metabolic process	1	5	0.0282	0.0588	rna-Etr07570.1
Biological Process	GO:0051049	regulation of transport	3	21	0.0276	0.0588	rna-Etr05342.1,rna-Etr09245.1,rna-Etr09366.1
Biological Process	GO:1902532	negative regulation of intracellular signal transduction	1	5	0.0282	0.0588	rna-Etr09498.1
Biological Process	GO:1903825	organic acid transmembrane transport	1	5	0.0282	0.0588	rna-Etr09714.1
Biological Process	GO:1905039	carboxylic acid transmembrane transport	1	5	0.0282	0.0588	rna-Etr09714.1
Cellular Component	GO:0044421	extracellular region part	1	5	0.0282	0.0588	rna-Etr02911.1
Molecular Function	GO:0050354	triokinase activity	1	5	0.0282	0.0588	rna-Etr09709.1
Biological Process	GO:1901616	organic hydroxy compound catabolic process	2	13	0.0332	0.0691	rna-Etr09709.1,rna-Etr07572.1
Biological Process	GO:0044767	single-organism developmental process	7	68	0.0363	0.075	rna-Etr09688.1,rna-Etr02154.1,rna-Etr09498.1,rna-Etr06635.1,rna-Etr04037.1,rna-Etr02104.1,rna-Etr03566.3
Biological Process	GO:0048869	cellular developmental process	7	68	0.0363	0.075	rna-Etr03566.3,rna-Etr04037.1,rna-Etr02104.1,rna-Etr06635.1,rna-Etr09498.1,rna-Etr02154.1,rna-Etr09688.1
Biological Process	GO:0043436	oxoacid metabolic process	35	472	0.0383	0.079	rna-Etr02056.1,rna-Etr09810.1,rna-Etr11838.1,rna-Etr04015.1,rna-Etr04969.1,rna-Etr09296.1,rna-Etr02708.1,rna-Etr07426.1,rna-Etr05928.1,rna-Etr03281.1,rna-Etr11376.1,rna-Etr05699.1,rna-Etr07121.1,rna-Etr03102.1,rna-Etr06681.1,rna-Etr08178.1,rna-Etr06624.1,rna-Etr02280.1,rna-Etr00915.1,rna-Etr04395.1,rna-Etr02293.1,rna-Etr04832.1,rna-Etr08997.1,rna-Etr10272.1,rna-Etr05245.1,rna-Etr07702.1,rna-Etr00…
Biological Process	GO:0032502	developmental process	7	69	0.0391	0.0803	rna-Etr04037.1,rna-Etr02104.1,rna-Etr03566.3,rna-Etr09498.1,rna-Etr06635.1,rna-Etr02154.1,rna-Etr09688.1
Molecular Function	GO:0044877	macromolecular complex binding	7	69	0.0391	0.0803	rna-Etr04516.1,rna-Etr02157.1,rna-Etr11129.1,rna-Etr06609.1,rna-Etr09498.1,rna-Etr00865.1,rna-Etr06034.1
Biological Process	GO:0006082	organic acid metabolic process	35	473	0.0393	0.0805	rna-Etr09296.1,rna-Etr04969.1,rna-Etr11838.1,rna-Etr04015.1,rna-Etr02056.1,rna-Etr09810.1,rna-Etr06681.1,rna-Etr08178.1,rna-Etr11376.1,rna-Etr05699.1,rna-Etr07121.1,rna-Etr03102.1,rna-Etr03281.1,rna-Etr07426.1,rna-Etr02708.1,rna-Etr05928.1,rna-Etr10272.1,rna-Etr05245.1,rna-Etr07702.1,rna-Etr00960.1,rna-Etr02293.1,rna-Etr04832.1,rna-Etr08997.1,rna-Etr06624.1,rna-Etr00915.1,rna-Etr02280.1,rna-Etr04…
Biological Process	GO:0000165	MAPK cascade	1	6	0.0408	0.0806	rna-Etr09498.1
Biological Process	GO:0000749	response to pheromone involved in conjugation with cellular fusion	1	6	0.0408	0.0806	rna-Etr09498.1
Biological Process	GO:0023014	signal transduction by protein phosphorylation	1	6	0.0408	0.0806	rna-Etr09498.1
Biological Process	GO:0031400	negative regulation of protein modification process	1	6	0.0408	0.0806	rna-Etr09498.1
Biological Process	GO:0032269	negative regulation of cellular protein metabolic process	1	6	0.0408	0.0806	rna-Etr09498.1
Biological Process	GO:0044242	cellular lipid catabolic process	4	34	0.0399	0.0806	rna-Etr04969.1,rna-Etr03102.1,rna-Etr09810.1,rna-Etr06681.1
Biological Process	GO:0044712	single-organism catabolic process	20	248	0.04	0.0806	rna-Etr09688.1,rna-Etr09296.1,rna-Etr04524.1,rna-Etr02154.1,rna-Etr04832.1,rna-Etr03566.3,rna-Etr02104.1,rna-Etr04969.1,rna-Etr11838.1,rna-Etr06635.1,rna-Etr09810.1,rna-Etr08367.1,rna-Etr06681.1,rna-Etr03102.1,rna-Etr09709.1,rna-Etr04037.1,rna-Etr03393.1,rna-Etr07570.1,rna-Etr07572.1,rna-Etr07426.1
Biological Process	GO:0051248	negative regulation of protein metabolic process	1	6	0.0408	0.0806	rna-Etr09498.1
Biological Process	GO:0071444	cellular response to pheromone	1	6	0.0408	0.0806	rna-Etr09498.1
Cellular Component	GO:0031261	DNA replication preinitiation complex	1	6	0.0408	0.0806	rna-Etr05374.1
Molecular Function	GO:0004371	glycerone kinase activity	1	6	0.0408	0.0806	rna-Etr09709.1
Molecular Function	GO:0004872	receptor activity	6	57	0.0397	0.0806	rna-Etr00133.1,rna-Etr07539.1,rna-Etr06079.1,rna-Etr11082.1,rna-Etr01133.1,rna-Etr05631.1
Molecular Function	GO:0038023	signaling receptor activity	6	57	0.0397	0.0806	rna-Etr07539.1,rna-Etr00133.1,rna-Etr06079.1,rna-Etr11082.1,rna-Etr01133.1,rna-Etr05631.1
Molecular Function	GO:0060089	molecular transducer activity	6	57	0.0397	0.0806	rna-Etr07539.1,rna-Etr00133.1,rna-Etr06079.1,rna-Etr01133.1,rna-Etr11082.1,rna-Etr05631.1
Molecular Function	GO:0035639	purine ribonucleoside triphosphate binding	72	1069	0.045	0.0887	rna-Etr04516.1,rna-Etr06751.1,rna-Etr06704.1,rna-Etr08683.1,rna-Etr01331.1,rna-Etr07504.1,rna-Etr09498.1,rna-Etr06671.1,rna-Etr12102.1,rna-Etr08717.1,rna-Etr10272.1,rna-Etr03443.1,rna-Etr05374.1,rna-Etr02813.1,rna-Etr11977.1,rna-Etr08682.1,rna-Etr09664.1,rna-Etr04778.1,rna-Etr10092.1,rna-Etr07841.1,rna-Etr02141.1,rna-Etr06357.1,rna-Etr01580.1,rna-Etr10323.1,rna-Etr05774.1,rna-Etr05171.1,rna-Etr04…
Molecular Function	GO:0050662	coenzyme binding	36	495	0.0464	0.0913	rna-Etr06902.1,rna-Etr05877.1,rna-Etr00301.1,rna-Etr04395.1,rna-Etr07798.1,rna-Etr00102.1,rna-Etr07702.1,rna-Etr05390.1,rna-Etr08997.1,rna-Etr10351.1,rna-Etr00877.1,rna-Etr07572.1,rna-Etr00302.1,rna-Etr01886.1,rna-Etr01695.1,rna-Etr00081.1,rna-Etr01194.1,rna-Etr11838.1,rna-Etr08102.1,rna-Etr09810.1,rna-Etr08680.1,rna-Etr09296.1,rna-Etr04969.1,rna-Etr04439.1,rna-Etr03752.1,rna-Etr03820.1,rna-Etr07…
Biological Process	GO:0019752	carboxylic acid metabolic process	34	465	0.0476	0.0935	rna-Etr08997.1,rna-Etr04832.1,rna-Etr02293.1,rna-Etr00960.1,rna-Etr07702.1,rna-Etr05245.1,rna-Etr10272.1,rna-Etr04395.1,rna-Etr06624.1,rna-Etr00915.1,rna-Etr02280.1,rna-Etr01194.1,rna-Etr03393.1,rna-Etr04228.1,rna-Etr07572.1,rna-Etr03375.1,rna-Etr10351.1,rna-Etr10856.1,rna-Etr04969.1,rna-Etr09296.1,rna-Etr09810.1,rna-Etr02056.1,rna-Etr04015.1,rna-Etr11838.1,rna-Etr03102.1,rna-Etr05699.1,rna-Etr07…
Biological Process	GO:1901575	organic substance catabolic process	33	451	0.0495	0.0969	rna-Etr02104.1,rna-Etr04832.1,rna-Etr06596.1,rna-Etr04524.1,rna-Etr08365.1,rna-Etr05675.1,rna-Etr07572.1,rna-Etr03393.1,rna-Etr10685.1,rna-Etr10195.1,rna-Etr06709.1,rna-Etr00031.1,rna-Etr08367.1,rna-Etr09810.1,rna-Etr06635.1,rna-Etr11838.1,rna-Etr04969.1,rna-Etr03566.3,rna-Etr02154.1,rna-Etr09296.1,rna-Etr09688.1,rna-Etr07426.1,rna-Etr02708.1,rna-Etr11141.1,rna-Etr07570.1,rna-Etr10784.1,rna-Etr03…
Molecular Function	GO:0016616	oxidoreductase activity, acting on the CH-OH group of donors, NAD or NADP as acceptor	13	154	0.0516	0.101	rna-Etr10578.1,rna-Etr10869.1,rna-Etr09296.1,rna-Etr07611.1,rna-Etr01995.1,rna-Etr03978.1,rna-Etr11838.1,rna-Etr01563.1,rna-Etr07426.1,rna-Etr05342.1,rna-Etr09366.1,rna-Etr09245.1,rna-Etr07570.1
Molecular Function	GO:0043168	anion binding	113	1758	0.0517	0.101	rna-Etr08245.1,rna-Etr05171.1,rna-Etr01546.1,rna-Etr10323.1,rna-Etr08178.1,rna-Etr04439.1,rna-Etr04982.1,rna-Etr03327.1,rna-Etr06671.1,rna-Etr10351.1,rna-Etr07572.1,rna-Etr01331.1,rna-Etr08683.1,rna-Etr00081.1,rna-Etr09498.1,rna-Etr06751.1,rna-Etr06704.1,rna-Etr07798.1,rna-Etr04778.1,rna-Etr08717.1,rna-Etr10272.1,rna-Etr09664.1,rna-Etr00186.1,rna-Etr00310.1,rna-Etr06034.1,rna-Etr03493.1,rna-Etr09…
Molecular Function	GO:0004871	signal transducer activity	6	61	0.0542	0.105	rna-Etr00133.1,rna-Etr07539.1,rna-Etr06079.1,rna-Etr11082.1,rna-Etr01133.1,rna-Etr05631.1
Biological Process	GO:0006113	fermentation	1	7	0.055	0.106	rna-Etr09709.1
Biological Process	GO:0019323	pentose catabolic process	1	7	0.055	0.106	rna-Etr07570.1
Molecular Function	GO:0032559	adenyl ribonucleotide binding	64	951	0.0557	0.108	rna-Etr08245.1,rna-Etr05171.1,rna-Etr05774.1,rna-Etr10323.1,rna-Etr01580.1,rna-Etr02141.1,rna-Etr05456.1,rna-Etr04439.1,rna-Etr07258.1,rna-Etr03327.1,rna-Etr04982.1,rna-Etr06671.1,rna-Etr07504.1,rna-Etr08683.1,rna-Etr01331.1,rna-Etr06704.1,rna-Etr06751.1,rna-Etr07841.1,rna-Etr10092.1,rna-Etr04778.1,rna-Etr10272.1,rna-Etr12102.1,rna-Etr02813.1,rna-Etr09664.1,rna-Etr11977.1,rna-Etr00186.1,rna-Etr05…
Molecular Function	GO:0030554	adenyl nucleotide binding	64	952	0.0567	0.109	rna-Etr08245.1,rna-Etr05171.1,rna-Etr10323.1,rna-Etr01580.1,rna-Etr05774.1,rna-Etr02141.1,rna-Etr05456.1,rna-Etr04439.1,rna-Etr04982.1,rna-Etr07258.1,rna-Etr03327.1,rna-Etr06671.1,rna-Etr01331.1,rna-Etr08683.1,rna-Etr07504.1,rna-Etr06751.1,rna-Etr06704.1,rna-Etr07841.1,rna-Etr10092.1,rna-Etr04778.1,rna-Etr02813.1,rna-Etr12102.1,rna-Etr10272.1,rna-Etr09664.1,rna-Etr11977.1,rna-Etr05717.1,rna-Etr00…
Molecular Function	GO:0050660	flavin adenine dinucleotide binding	28	382	0.0613	0.118	rna-Etr03102.1,rna-Etr11376.1,rna-Etr00373.1,rna-Etr11855.1,rna-Etr06681.1,rna-Etr08178.1,rna-Etr05647.1,rna-Etr00310.1,rna-Etr04969.1,rna-Etr04439.1,rna-Etr08680.1,rna-Etr09810.1,rna-Etr08102.1,rna-Etr01194.1,rna-Etr00081.1,rna-Etr01695.1,rna-Etr00302.1,rna-Etr07572.1,rna-Etr00877.1,rna-Etr10351.1,rna-Etr08997.1,rna-Etr05390.1,rna-Etr07702.1,rna-Etr00102.1,rna-Etr07798.1,rna-Etr04395.1,rna-Etr00…
Biological Process	GO:0015672	monovalent inorganic cation transport	3	27	0.0623	0.119	rna-Etr09245.1,rna-Etr09366.1,rna-Etr05342.1
Molecular Function	GO:0003678	DNA helicase activity	3	27	0.0623	0.119	rna-Etr03525.1,rna-Etr06751.1,rna-Etr05717.1
Molecular Function	GO:0005216	ion channel activity	3	27	0.0623	0.119	rna-Etr09245.1,rna-Etr09366.1,rna-Etr05342.1
Molecular Function	GO:0022838	substrate-specific channel activity	3	27	0.0623	0.119	rna-Etr05342.1,rna-Etr09366.1,rna-Etr09245.1
Biological Process	GO:0044255	cellular lipid metabolic process	17	218	0.066	0.125	rna-Etr00157.1,rna-Etr02293.1,rna-Etr04969.1,rna-Etr04015.1,rna-Etr09162.1,rna-Etr02056.1,rna-Etr02280.1,rna-Etr06624.1,rna-Etr09810.1,rna-Etr06681.1,rna-Etr04228.1,rna-Etr05699.1,rna-Etr03102.1,rna-Etr10856.1,rna-Etr03281.1,rna-Etr02708.1,rna-Etr05928.1
Molecular Function	GO:0004527	exonuclease activity	4	39	0.0659	0.125	rna-Etr11158.1,rna-Etr00952.1,rna-Etr08290.1,rna-Etr08229.1
Biological Process	GO:0022414	reproductive process	7	77	0.067	0.127	rna-Etr03566.3,rna-Etr02104.1,rna-Etr04037.1,rna-Etr06635.1,rna-Etr09498.1,rna-Etr02154.1,rna-Etr09688.1
Biological Process	GO:0032879	regulation of localization	3	28	0.0696	0.131	rna-Etr05342.1,rna-Etr09366.1,rna-Etr09245.1
Biological Process	GO:0019236	response to pheromone	1	8	0.0706	0.132	rna-Etr09498.1
Biological Process	GO:0034220	ion transmembrane transport	5	52	0.0704	0.132	rna-Etr09366.1,rna-Etr09245.1,rna-Etr05342.1,rna-Etr11108.1,rna-Etr09714.1
Biological Process	GO:0043900	regulation of multi-organism process	1	8	0.0706	0.132	rna-Etr09498.1
Molecular Function	GO:0035251	UDP-glucosyltransferase activity	1	8	0.0706	0.132	rna-Etr03633.1
Cellular Component	GO:1905368	peptidase complex	6	65	0.0717	0.134	rna-Etr01988.1,rna-Etr05987.1,rna-Etr02173.1,rna-Etr01992.1,rna-Etr04076.1,rna-Etr11951.1
Biological Process	GO:0098656	anion transmembrane transport	2	18	0.0771	0.143	rna-Etr09714.1,rna-Etr11108.1
Molecular Function	GO:0016614	oxidoreductase activity, acting on CH-OH group of donors	15	194	0.0802	0.149	rna-Etr01563.1,rna-Etr09366.1,rna-Etr09245.1,rna-Etr07570.1,rna-Etr07572.1,rna-Etr07426.1,rna-Etr05342.1,rna-Etr09296.1,rna-Etr07611.1,rna-Etr10578.1,rna-Etr10869.1,rna-Etr11838.1,rna-Etr05877.1,rna-Etr03978.1,rna-Etr01995.1
Biological Process	GO:0009065	glutamine family amino acid catabolic process	1	9	0.0875	0.161	rna-Etr04832.1
Biological Process	GO:0019405	alditol catabolic process	1	9	0.0875	0.161	rna-Etr09709.1
Biological Process	GO:0019563	glycerol catabolic process	1	9	0.0875	0.161	rna-Etr09709.1
Biological Process	GO:0072525	pyridine-containing compound biosynthetic process	2	19	0.0878	0.161	rna-Etr08177.1,rna-Etr06166.1
Biological Process	GO:2000241	regulation of reproductive process	1	9	0.0875	0.161	rna-Etr09498.1
Molecular Function	GO:0015293	symporter activity	2	19	0.0878	0.161	rna-Etr11108.1,rna-Etr09714.1
Molecular Function	GO:0043531	ADP binding	6	69	0.0921	0.168	rna-Etr04175.1,rna-Etr04904.1,rna-Etr00755.1,rna-Etr02433.1,rna-Etr05983.1,rna-Etr01724.1
Cellular Component	GO:0000322	storage vacuole	3	31	0.0939	0.17	rna-Etr11401.1,rna-Etr01580.1,rna-Etr09144.1
Cellular Component	GO:0000323	lytic vacuole	3	31	0.0939	0.17	rna-Etr11401.1,rna-Etr01580.1,rna-Etr09144.1
Cellular Component	GO:0000324	fungal-type vacuole	3	31	0.0939	0.17	rna-Etr11401.1,rna-Etr01580.1,rna-Etr09144.1
Molecular Function	GO:0005524	ATP binding	58	885	0.0948	0.172	rna-Etr04778.1,rna-Etr12102.1,rna-Etr10272.1,rna-Etr02813.1,rna-Etr11977.1,rna-Etr09664.1,rna-Etr07841.1,rna-Etr10092.1,rna-Etr01331.1,rna-Etr08683.1,rna-Etr07504.1,rna-Etr06751.1,rna-Etr06704.1,rna-Etr06671.1,rna-Etr04439.1,rna-Etr04982.1,rna-Etr03327.1,rna-Etr07258.1,rna-Etr05456.1,rna-Etr01580.1,rna-Etr10323.1,rna-Etr05774.1,rna-Etr02141.1,rna-Etr08245.1,rna-Etr05171.1,rna-Etr10114.1,rna-Etr04…
Molecular Function	GO:0071949	FAD binding	16	215	0.0981	0.177	rna-Etr07702.1,rna-Etr08680.1,rna-Etr08997.1,rna-Etr04969.1,rna-Etr05877.1,rna-Etr04395.1,rna-Etr09810.1,rna-Etr00301.1,rna-Etr06681.1,rna-Etr08178.1,rna-Etr01194.1,rna-Etr03102.1,rna-Etr11376.1,rna-Etr07572.1,rna-Etr10351.1,rna-Etr00302.1
Biological Process	GO:0006817	phosphate ion transport	2	20	0.0992	0.178	rna-Etr11108.1,rna-Etr11398.1
Molecular Function	GO:0005315	inorganic phosphate transmembrane transporter activity	2	20	0.0992	0.178	rna-Etr11398.1,rna-Etr11108.1
Biological Process	GO:0000003	reproduction	7	84	0.0994	0.178	rna-Etr03566.3,rna-Etr02104.1,rna-Etr04037.1,rna-Etr06635.1,rna-Etr09498.1,rna-Etr02154.1,rna-Etr09688.1
Biological Process	GO:0006721	terpenoid metabolic process	1	10	0.105	0.185	rna-Etr09162.1
Biological Process	GO:0009968	negative regulation of signal transduction	1	10	0.105	0.185	rna-Etr09498.1
Biological Process	GO:0010648	negative regulation of cell communication	1	10	0.105	0.185	rna-Etr09498.1
Biological Process	GO:0016114	terpenoid biosynthetic process	1	10	0.105	0.185	rna-Etr09162.1
Biological Process	GO:0019321	pentose metabolic process	1	10	0.105	0.185	rna-Etr07570.1
Biological Process	GO:0023057	negative regulation of signaling	1	10	0.105	0.185	rna-Etr09498.1
Biological Process	GO:0030259	lipid glycosylation	1	10	0.105	0.185	rna-Etr00157.1
Biological Process	GO:0044699	single-organism process	125	2021	0.105	0.185	rna-Etr01940.1,rna-Etr05928.1,rna-Etr07570.1,rna-Etr03281.1,rna-Etr06034.1,rna-Etr09709.1,rna-Etr05678.1,rna-Etr07121.1,rna-Etr06681.1,rna-Etr01995.1,rna-Etr02022.1,rna-Etr03978.1,rna-Etr04022.1,rna-Etr11113.1,rna-Etr06635.1,rna-Etr01939.1,rna-Etr08765.1,rna-Etr05696.1,rna-Etr05668.1,rna-Etr02154.1,rna-Etr00157.1,rna-Etr09296.1,rna-Etr05744.1,rna-Etr02173.1,rna-Etr11108.1,rna-Etr10856.1,rna-Etr02…
Biological Process	GO:0048585	negative regulation of response to stimulus	1	10	0.105	0.185	rna-Etr09498.1
Biological Process	GO:0044763	single-organism cellular process	95	1514	0.109	0.191	rna-Etr02319.1,rna-Etr01724.1,rna-Etr02380.1,rna-Etr10856.1,rna-Etr11108.1,rna-Etr02173.1,rna-Etr05744.1,rna-Etr05834.1,rna-Etr05960.1,rna-Etr08177.1,rna-Etr06166.1,rna-Etr07702.1,rna-Etr04175.1,rna-Etr02433.1,rna-Etr05987.1,rna-Etr02104.1,rna-Etr02293.1,rna-Etr07570.1,rna-Etr03281.1,rna-Etr05928.1,rna-Etr01940.1,rna-Etr06681.1,rna-Etr07121.1,rna-Etr09709.1,rna-Etr05668.1,rna-Etr05696.1,rna-Etr01…
Molecular Function	GO:0046873	metal ion transmembrane transporter activity	8	100	0.109	0.192	rna-Etr00186.1,rna-Etr11108.1,rna-Etr05643.1,rna-Etr09698.1,rna-Etr06704.1,rna-Etr03327.1,rna-Etr02141.1,rna-Etr09664.1
Biological Process	GO:0006629	lipid metabolic process	24	344	0.113	0.197	rna-Etr01995.1,rna-Etr03978.1,rna-Etr09810.1,rna-Etr09162.1,rna-Etr06624.1,rna-Etr02280.1,rna-Etr02056.1,rna-Etr04015.1,rna-Etr04969.1,rna-Etr02293.1,rna-Etr10578.1,rna-Etr10869.1,rna-Etr00157.1,rna-Etr04524.1,rna-Etr02708.1,rna-Etr05928.1,rna-Etr10856.1,rna-Etr03281.1,rna-Etr03102.1,rna-Etr05699.1,rna-Etr06681.1,rna-Etr01563.1,rna-Etr04228.1,rna-Etr08367.1
Biological Process	GO:0009063	cellular amino acid catabolic process	5	59	0.113	0.197	rna-Etr04832.1,rna-Etr07426.1,rna-Etr03393.1,rna-Etr09296.1,rna-Etr11838.1
Molecular Function	GO:0001883	purine nucleoside binding	14	190	0.116	0.201	rna-Etr06357.1,rna-Etr04516.1,rna-Etr02157.1,rna-Etr09498.1,rna-Etr06034.1,rna-Etr04085.1,rna-Etr08682.1,rna-Etr08717.1,rna-Etr03443.1,rna-Etr05374.1,rna-Etr06609.1,rna-Etr11129.1,rna-Etr12051.1,rna-Etr00865.1
Molecular Function	GO:0005525	GTP binding	14	190	0.116	0.201	rna-Etr11129.1,rna-Etr06609.1,rna-Etr08682.1,rna-Etr08717.1,rna-Etr03443.1,rna-Etr05374.1,rna-Etr12051.1,rna-Etr00865.1,rna-Etr06357.1,rna-Etr02157.1,rna-Etr04516.1,rna-Etr09498.1,rna-Etr06034.1,rna-Etr04085.1
Molecular Function	GO:0032550	purine ribonucleoside binding	14	190	0.116	0.201	rna-Etr08682.1,rna-Etr05374.1,rna-Etr08717.1,rna-Etr03443.1,rna-Etr06609.1,rna-Etr11129.1,rna-Etr12051.1,rna-Etr00865.1,rna-Etr06357.1,rna-Etr04516.1,rna-Etr02157.1,rna-Etr09498.1,rna-Etr06034.1,rna-Etr04085.1
Molecular Function	GO:0032561	guanyl ribonucleotide binding	14	190	0.116	0.201	rna-Etr00865.1,rna-Etr08682.1,rna-Etr03443.1,rna-Etr05374.1,rna-Etr08717.1,rna-Etr06609.1,rna-Etr11129.1,rna-Etr12051.1,rna-Etr06034.1,rna-Etr04085.1,rna-Etr06357.1,rna-Etr04516.1,rna-Etr02157.1,rna-Etr09498.1
Molecular Function	GO:0005509	calcium ion binding	6	74	0.122	0.21	rna-Etr03566.3,rna-Etr04037.1,rna-Etr02104.1,rna-Etr06635.1,rna-Etr02154.1,rna-Etr09688.1
Biological Process	GO:0046174	polyol catabolic process	1	11	0.124	0.213	rna-Etr09709.1
Molecular Function	GO:0046527	glucosyltransferase activity	1	11	0.124	0.213	rna-Etr03633.1
Molecular Function	GO:0051920	peroxiredoxin activity	1	11	0.124	0.213	rna-Etr11838.1
Molecular Function	GO:0016836	hydro-lyase activity	5	61	0.127	0.217	rna-Etr03432.1,rna-Etr11751.1,rna-Etr02250.1,rna-Etr07611.1,rna-Etr08237.1
Biological Process	GO:0009081	branched-chain amino acid metabolic process	3	35	0.132	0.223	rna-Etr09296.1,rna-Etr11838.1,rna-Etr07426.1
Molecular Function	GO:0001882	nucleoside binding	14	194	0.131	0.223	rna-Etr04085.1,rna-Etr06034.1,rna-Etr09498.1,rna-Etr02157.1,rna-Etr06357.1,rna-Etr04516.1,rna-Etr00865.1,rna-Etr12051.1,rna-Etr06609.1,rna-Etr11129.1,rna-Etr08682.1,rna-Etr08717.1,rna-Etr05374.1,rna-Etr03443.1
Molecular Function	GO:0019001	guanyl nucleotide binding	14	194	0.131	0.223	rna-Etr00865.1,rna-Etr11129.1,rna-Etr06609.1,rna-Etr03443.1,rna-Etr05374.1,rna-Etr08717.1,rna-Etr08682.1,rna-Etr12051.1,rna-Etr06034.1,rna-Etr04085.1,rna-Etr06357.1,rna-Etr02157.1,rna-Etr04516.1,rna-Etr09498.1
Molecular Function	GO:0032549	ribonucleoside binding	14	194	0.131	0.223	rna-Etr00865.1,rna-Etr11129.1,rna-Etr06609.1,rna-Etr08682.1,rna-Etr08717.1,rna-Etr05374.1,rna-Etr03443.1,rna-Etr12051.1,rna-Etr06034.1,rna-Etr04085.1,rna-Etr04516.1,rna-Etr06357.1,rna-Etr02157.1,rna-Etr09498.1
Molecular Function	GO:0004499	N,N-dimethylaniline monooxygenase activity	7	90	0.133	0.225	rna-Etr01695.1,rna-Etr00373.1,rna-Etr04439.1,rna-Etr00877.1,rna-Etr08102.1,rna-Etr05647.1,rna-Etr07798.1
Biological Process	GO:0042221	response to chemical	5	62	0.134	0.227	rna-Etr11401.1,rna-Etr09498.1,rna-Etr04832.1,rna-Etr01580.1,rna-Etr09144.1
Molecular Function	GO:0008324	cation transmembrane transporter activity	14	196	0.14	0.235	rna-Etr11108.1,rna-Etr00186.1,rna-Etr09698.1,rna-Etr08164.1,rna-Etr06704.1,rna-Etr02141.1,rna-Etr06073.1,rna-Etr09714.1,rna-Etr03487.1,rna-Etr03401.1,rna-Etr05643.1,rna-Etr03327.1,rna-Etr09664.1,rna-Etr03964.1
Biological Process	GO:0006071	glycerol metabolic process	1	12	0.144	0.241	rna-Etr09709.1
Biological Process	GO:0046164	alcohol catabolic process	1	12	0.144	0.241	rna-Etr09709.1
Biological Process	GO:0071897	DNA biosynthetic process	1	12	0.144	0.241	rna-Etr04439.1
Biological Process	GO:0070085	glycosylation	4	50	0.148	0.248	rna-Etr10962.1,rna-Etr00157.1,rna-Etr05744.1,rna-Etr09444.1
Biological Process	GO:1901606	alpha-amino acid catabolic process	4	50	0.148	0.248	rna-Etr11838.1,rna-Etr09296.1,rna-Etr07426.1,rna-Etr04832.1
Molecular Function	GO:0016835	carbon-oxygen lyase activity	5	65	0.158	0.262	rna-Etr08237.1,rna-Etr07611.1,rna-Etr02250.1,rna-Etr11751.1,rna-Etr03432.1
Molecular Function	GO:0046914	transition metal ion binding	89	1445	0.158	0.262	rna-Etr11014.1,rna-Etr05983.1,rna-Etr08275.1,rna-Etr08255.1,rna-Etr04904.1,rna-Etr06915.1,rna-Etr08289.1,rna-Etr02789.1,rna-Etr11233.1,rna-Etr06885.1,rna-Etr02005.1,rna-Etr05612.1,rna-Etr05742.1,rna-Etr08636.1,rna-Etr11050.1,rna-Etr11015.1,rna-Etr01435.1,rna-Etr05785.1,rna-Etr02793.1,rna-Etr09233.1,rna-Etr02106.1,rna-Etr04120.1,rna-Etr00446.1,rna-Etr05740.1,rna-Etr04747.1,rna-Etr09273.1,rna-Etr05…
Biological Process	GO:0001510	RNA methylation	1	13	0.164	0.269	rna-Etr04439.1
Biological Process	GO:0006812	cation transport	3	38	0.163	0.269	rna-Etr09366.1,rna-Etr09245.1,rna-Etr05342.1
Biological Process	GO:0015698	inorganic anion transport	2	25	0.164	0.269	rna-Etr11398.1,rna-Etr11108.1
Biological Process	GO:0019400	alditol metabolic process	1	13	0.164	0.269	rna-Etr09709.1
Biological Process	GO:0046365	monosaccharide catabolic process	1	13	0.164	0.269	rna-Etr07570.1
Molecular Function	GO:0016709	oxidoreductase activity, acting on paired donors, with incorporation or reduction of molecular oxygen, NAD(P)H as one donor, and incorporation of one atom of oxygen	7	96	0.172	0.282	rna-Etr08102.1,rna-Etr05647.1,rna-Etr07798.1,rna-Etr00877.1,rna-Etr04439.1,rna-Etr01695.1,rna-Etr00373.1
Molecular Function	GO:0020037	heme binding	17	253	0.181	0.297	rna-Etr06624.1,rna-Etr04186.1,rna-Etr02056.1,rna-Etr02280.1,rna-Etr08623.1,rna-Etr04015.1,rna-Etr02293.1,rna-Etr05964.1,rna-Etr07258.1,rna-Etr05928.1,rna-Etr11051.1,rna-Etr10856.1,rna-Etr05699.1,rna-Etr01073.1,rna-Etr02773.1,rna-Etr08554.1,rna-Etr05900.1
Biological Process	GO:0022603	regulation of anatomical structure morphogenesis	1	14	0.184	0.299	rna-Etr09498.1
Biological Process	GO:0050793	regulation of developmental process	1	14	0.184	0.299	rna-Etr09498.1
Cellular Component	GO:0005887	integral component of plasma membrane	1	14	0.184	0.299	rna-Etr11108.1
Molecular Function	GO:0005342	organic acid transmembrane transporter activity	1	14	0.184	0.299	rna-Etr09714.1
Molecular Function	GO:0046943	carboxylic acid transmembrane transporter activity	1	14	0.184	0.299	rna-Etr09714.1
Biological Process	GO:0006486	protein glycosylation	3	40	0.186	0.3	rna-Etr09444.1,rna-Etr05744.1,rna-Etr10962.1
Biological Process	GO:0043413	macromolecule glycosylation	3	40	0.186	0.3	rna-Etr10962.1,rna-Etr05744.1,rna-Etr09444.1
Biological Process	GO:0006325	chromatin organization	6	84	0.193	0.311	rna-Etr11951.1,rna-Etr04076.1,rna-Etr01988.1,rna-Etr05987.1,rna-Etr02173.1,rna-Etr01992.1
Molecular Function	GO:0046906	tetrapyrrole binding	17	256	0.194	0.313	rna-Etr10856.1,rna-Etr11051.1,rna-Etr05928.1,rna-Etr02773.1,rna-Etr01073.1,rna-Etr08554.1,rna-Etr05900.1,rna-Etr05699.1,rna-Etr04015.1,rna-Etr08623.1,rna-Etr06624.1,rna-Etr02056.1,rna-Etr04186.1,rna-Etr02280.1,rna-Etr07258.1,rna-Etr02293.1,rna-Etr05964.1
Biological Process	GO:0009101	glycoprotein biosynthetic process	3	41	0.198	0.317	rna-Etr05744.1,rna-Etr09444.1,rna-Etr10962.1
Biological Process	GO:0000160	phosphorelay signal transduction system	1	15	0.205	0.327	rna-Etr06079.1
Biological Process	GO:0034599	cellular response to oxidative stress	1	15	0.205	0.327	rna-Etr04832.1
Molecular Function	GO:0008514	organic anion transmembrane transporter activity	1	15	0.205	0.327	rna-Etr09714.1
Biological Process	GO:0009100	glycoprotein metabolic process	3	42	0.209	0.333	rna-Etr10962.1,rna-Etr05744.1,rna-Etr09444.1
Biological Process	GO:1901605	alpha-amino acid metabolic process	13	196	0.214	0.34	rna-Etr04832.1,rna-Etr08997.1,rna-Etr07702.1,rna-Etr09296.1,rna-Etr00960.1,rna-Etr10272.1,rna-Etr04395.1,rna-Etr11838.1,rna-Etr01194.1,rna-Etr11376.1,rna-Etr08178.1,rna-Etr07426.1,rna-Etr10351.1
Cellular Component	GO:0012506	vesicle membrane	2	29	0.222	0.351	rna-Etr06204.1,rna-Etr12124.1
Cellular Component	GO:0030659	cytoplasmic vesicle membrane	2	29	0.222	0.351	rna-Etr12124.1,rna-Etr06204.1
Biological Process	GO:0000746	conjugation	1	16	0.226	0.353	rna-Etr09498.1
Biological Process	GO:0000747	conjugation with cellular fusion	1	16	0.226	0.353	rna-Etr09498.1
Biological Process	GO:0001932	regulation of protein phosphorylation	1	16	0.226	0.353	rna-Etr09498.1
Biological Process	GO:0016042	lipid catabolic process	6	88	0.226	0.353	rna-Etr09810.1,rna-Etr08367.1,rna-Etr04524.1,rna-Etr06681.1,rna-Etr03102.1,rna-Etr04969.1
Biological Process	GO:0044764	multi-organism cellular process	1	16	0.226	0.353	rna-Etr09498.1
Molecular Function	GO:0046915	transition metal ion transmembrane transporter activity	1	16	0.226	0.353	rna-Etr11108.1
Molecular Function	GO:0051536	iron-sulfur cluster binding	6	88	0.226	0.353	rna-Etr02250.1,rna-Etr08237.1,rna-Etr07611.1,rna-Etr00052.1,rna-Etr03432.1,rna-Etr11751.1
Molecular Function	GO:0051540	metal cluster binding	6	88	0.226	0.353	rna-Etr00052.1,rna-Etr11751.1,rna-Etr03432.1,rna-Etr08237.1,rna-Etr07611.1,rna-Etr02250.1
Biological Process	GO:0006869	lipid transport	2	30	0.237	0.367	rna-Etr02708.1,rna-Etr03281.1
Cellular Component	GO:0005618	cell wall	2	30	0.237	0.367	rna-Etr05887.1,rna-Etr05973.1
Cellular Component	GO:0030312	external encapsulating structure	2	30	0.237	0.367	rna-Etr05973.1,rna-Etr05887.1
Biological Process	GO:0009057	macromolecule catabolic process	13	202	0.247	0.381	rna-Etr06596.1,rna-Etr00031.1,rna-Etr03884.1,rna-Etr06709.1,rna-Etr10195.1,rna-Etr09503.1,rna-Etr10685.1,rna-Etr10784.1,rna-Etr03281.1,rna-Etr11141.1,rna-Etr05675.1,rna-Etr08365.1,rna-Etr02708.1
Biological Process	GO:0042325	regulation of phosphorylation	1	17	0.248	0.381	rna-Etr09498.1
Molecular Function	GO:0003684	damaged DNA binding	1	17	0.248	0.381	rna-Etr04439.1
Biological Process	GO:0006081	cellular aldehyde metabolic process	2	31	0.252	0.388	rna-Etr06166.1,rna-Etr08177.1
Biological Process	GO:0071310	cellular response to organic substance	1	18	0.269	0.411	rna-Etr09498.1
Molecular Function	GO:0015298	solute:cation antiporter activity	1	18	0.269	0.411	rna-Etr06073.1
Molecular Function	GO:0015299	solute:proton antiporter activity	1	18	0.269	0.411	rna-Etr06073.1
Biological Process	GO:0006520	cellular amino acid metabolic process	18	289	0.273	0.417	rna-Etr03375.1,rna-Etr10351.1,rna-Etr07426.1,rna-Etr08178.1,rna-Etr11376.1,rna-Etr03393.1,rna-Etr07121.1,rna-Etr01194.1,rna-Etr11838.1,rna-Etr04395.1,rna-Etr00915.1,rna-Etr05245.1,rna-Etr10272.1,rna-Etr09296.1,rna-Etr00960.1,rna-Etr07702.1,rna-Etr08997.1,rna-Etr04832.1
Molecular Function	GO:0030246	carbohydrate binding	2	33	0.283	0.431	rna-Etr07217.1,rna-Etr10753.1
Biological Process	GO:0006536	glutamate metabolic process	1	19	0.29	0.439	rna-Etr04832.1
Biological Process	GO:0019748	secondary metabolic process	1	19	0.29	0.439	rna-Etr04022.1
Biological Process	GO:1902531	regulation of intracellular signal transduction	1	19	0.29	0.439	rna-Etr09498.1
Biological Process	GO:0010876	lipid localization	2	34	0.299	0.45	rna-Etr02708.1,rna-Etr03281.1
Biological Process	GO:0070887	cellular response to chemical stimulus	2	34	0.299	0.45	rna-Etr04832.1,rna-Etr09498.1
Biological Process	GO:1901617	organic hydroxy compound biosynthetic process	2	34	0.299	0.45	rna-Etr06166.1,rna-Etr08177.1
Molecular Function	GO:0016853	isomerase activity	7	113	0.303	0.456	rna-Etr02775.1,rna-Etr04439.1,rna-Etr04859.1,rna-Etr10869.1,rna-Etr08680.1,rna-Etr08890.1,rna-Etr06020.1
Molecular Function	GO:0046872	metal ion binding	126	2164	0.308	0.462	rna-Etr05983.1,rna-Etr08275.1,rna-Etr11014.1,rna-Etr08289.1,rna-Etr04904.1,rna-Etr06915.1,rna-Etr04186.1,rna-Etr02280.1,rna-Etr09464.1,rna-Etr08255.1,rna-Etr00052.1,rna-Etr05699.1,rna-Etr02773.1,rna-Etr11233.1,rna-Etr06885.1,rna-Etr02789.1,rna-Etr09233.1,rna-Etr02793.1,rna-Etr05785.1,rna-Etr08638.1,rna-Etr01435.1,rna-Etr11015.1,rna-Etr08636.1,rna-Etr11050.1,rna-Etr02005.1,rna-Etr05612.1,rna-Etr05…
Biological Process	GO:0019751	polyol metabolic process	1	20	0.311	0.466	rna-Etr09709.1
Biological Process	GO:0016053	organic acid biosynthetic process	11	181	0.321	0.478	rna-Etr05699.1,rna-Etr02293.1,rna-Etr04228.1,rna-Etr06624.1,rna-Etr02056.1,rna-Etr02280.1,rna-Etr05928.1,rna-Etr02708.1,rna-Etr03281.1,rna-Etr04015.1,rna-Etr10856.1
Biological Process	GO:0046394	carboxylic acid biosynthetic process	11	181	0.321	0.478	rna-Etr02293.1,rna-Etr05699.1,rna-Etr04228.1,rna-Etr02708.1,rna-Etr06624.1,rna-Etr02280.1,rna-Etr02056.1,rna-Etr05928.1,rna-Etr10856.1,rna-Etr03281.1,rna-Etr04015.1
Biological Process	GO:1901615	organic hydroxy compound metabolic process	4	67	0.325	0.483	rna-Etr06166.1,rna-Etr07572.1,rna-Etr08177.1,rna-Etr09709.1
Molecular Function	GO:0043169	cation binding	126	2172	0.325	0.483	rna-Etr03432.1,rna-Etr02106.1,rna-Etr10171.1,rna-Etr04120.1,rna-Etr03460.1,rna-Etr04882.1,rna-Etr05964.1,rna-Etr02034.1,rna-Etr05740.1,rna-Etr00446.1,rna-Etr05639.1,rna-Etr04747.1,rna-Etr09273.1,rna-Etr12130.1,rna-Etr04298.1,rna-Etr09302.1,rna-Etr07503.1,rna-Etr06821.1,rna-Etr02166.1,rna-Etr02250.1,rna-Etr11810.1,rna-Etr11556.1,rna-Etr09688.1,rna-Etr07258.1,rna-Etr03566.3,rna-Etr01613.1,rna-Etr09…
Biological Process	GO:0044765	single-organism transport	17	283	0.329	0.487	rna-Etr08509.1,rna-Etr06204.1,rna-Etr09714.1,rna-Etr08307.1,rna-Etr05678.1,rna-Etr09251.1,rna-Etr01580.1,rna-Etr11157.1,rna-Etr12124.1,rna-Etr03281.1,rna-Etr11401.1,rna-Etr02651.1,rna-Etr09148.1,rna-Etr02708.1,rna-Etr05397.1,rna-Etr08061.1,rna-Etr09144.1
Molecular Function	GO:0022890	inorganic cation transmembrane transporter activity	9	149	0.329	0.487	rna-Etr03327.1,rna-Etr06704.1,rna-Etr06073.1,rna-Etr02141.1,rna-Etr09664.1,rna-Etr00186.1,rna-Etr11108.1,rna-Etr05643.1,rna-Etr09698.1
Biological Process	GO:0009110	vitamin biosynthetic process	2	36	0.33	0.487	rna-Etr06166.1,rna-Etr08177.1
Biological Process	GO:0042364	water-soluble vitamin biosynthetic process	2	36	0.33	0.487	rna-Etr06166.1,rna-Etr08177.1
Biological Process	GO:0043414	macromolecule methylation	1	21	0.333	0.49	rna-Etr04439.1
Molecular Function	GO:0004842	ubiquitin-protein transferase activity	3	52	0.335	0.492	rna-Etr01516.1,rna-Etr03460.1,rna-Etr08070.1
Molecular Function	GO:0019787	ubiquitin-like protein transferase activity	3	52	0.335	0.492	rna-Etr01516.1,rna-Etr03460.1,rna-Etr08070.1
Biological Process	GO:0022402	cell cycle process	7	117	0.337	0.494	rna-Etr06635.1,rna-Etr09498.1,rna-Etr03566.3,rna-Etr02104.1,rna-Etr04037.1,rna-Etr09688.1,rna-Etr02154.1
Biological Process	GO:0044710	single-organism metabolic process	70	1199	0.339	0.495	rna-Etr03393.1,rna-Etr09498.1,rna-Etr06751.1,rna-Etr10962.1,rna-Etr04228.1,rna-Etr10351.1,rna-Etr03375.1,rna-Etr07572.1,rna-Etr04832.1,rna-Etr10272.1,rna-Etr00960.1,rna-Etr04524.1,rna-Etr00915.1,rna-Etr09162.1,rna-Etr06624.1,rna-Etr04037.1,rna-Etr03102.1,rna-Etr08178.1,rna-Etr01563.1,rna-Etr09444.1,rna-Etr02708.1,rna-Etr00519.1,rna-Etr04969.1,rna-Etr10578.1,rna-Etr03566.3,rna-Etr09688.1,rna-Etr09…
Biological Process	GO:0055114	oxidation-reduction process	5	85	0.345	0.503	rna-Etr06681.1,rna-Etr09709.1,rna-Etr04969.1,rna-Etr09810.1,rna-Etr03102.1
Biological Process	GO:0006766	vitamin metabolic process	2	37	0.346	0.503	rna-Etr06166.1,rna-Etr08177.1
Biological Process	GO:0006767	water-soluble vitamin metabolic process	2	37	0.346	0.503	rna-Etr08177.1,rna-Etr06166.1
Biological Process	GO:0008299	isoprenoid biosynthetic process	1	22	0.353	0.513	rna-Etr09162.1
Biological Process	GO:0006720	isoprenoid metabolic process	1	23	0.374	0.542	rna-Etr09162.1
Molecular Function	GO:0047834	D-threo-aldose 1-dehydrogenase activity	3	55	0.375	0.542	rna-Etr09366.1,rna-Etr09245.1,rna-Etr05342.1
Cellular Component	GO:0044451	nucleoplasm part	7	122	0.38	0.549	rna-Etr05987.1,rna-Etr01992.1,rna-Etr04076.1,rna-Etr05374.1,rna-Etr01988.1,rna-Etr02173.1,rna-Etr11951.1
Biological Process	GO:1902578	single-organism localization	17	294	0.39	0.562	rna-Etr06204.1,rna-Etr08509.1,rna-Etr09251.1,rna-Etr01580.1,rna-Etr05678.1,rna-Etr09714.1,rna-Etr08307.1,rna-Etr11401.1,rna-Etr03281.1,rna-Etr12124.1,rna-Etr11157.1,rna-Etr02708.1,rna-Etr09148.1,rna-Etr02651.1,rna-Etr05397.1,rna-Etr08061.1,rna-Etr09144.1
Biological Process	GO:0006541	glutamine metabolic process	2	40	0.393	0.565	rna-Etr00960.1,rna-Etr10272.1
Cellular Component	GO:0098796	membrane protein complex	7	125	0.406	0.583	rna-Etr06034.1,rna-Etr00865.1,rna-Etr09498.1,rna-Etr06609.1,rna-Etr11129.1,rna-Etr04516.1,rna-Etr02157.1
Biological Process	GO:0044283	small molecule biosynthetic process	13	228	0.407	0.584	rna-Etr05928.1,rna-Etr02708.1,rna-Etr03281.1,rna-Etr10856.1,rna-Etr05699.1,rna-Etr04228.1,rna-Etr08177.1,rna-Etr06624.1,rna-Etr02056.1,rna-Etr02280.1,rna-Etr04015.1,rna-Etr02293.1,rna-Etr06166.1
Cellular Component	GO:0000139	Golgi membrane	2	41	0.408	0.584	rna-Etr12124.1,rna-Etr06204.1
Biological Process	GO:0006468	protein phosphorylation	1	25	0.415	0.592	rna-Etr09498.1
Molecular Function	GO:0008270	zinc ion binding	65	1139	0.418	0.596	rna-Etr04120.1,rna-Etr02106.1,rna-Etr05907.1,rna-Etr05672.1,rna-Etr04747.1,rna-Etr09273.1,rna-Etr05639.1,rna-Etr05740.1,rna-Etr02034.1,rna-Etr04882.1,rna-Etr11810.1,rna-Etr05388.1,rna-Etr02166.1,rna-Etr06010.1,rna-Etr09302.1,rna-Etr06177.1,rna-Etr01878.1,rna-Etr12130.1,rna-Etr06456.1,rna-Etr06073.1,rna-Etr05936.1,rna-Etr11585.1,rna-Etr09749.1,rna-Etr02147.1,rna-Etr02050.1,rna-Etr02285.1,rna-Etr04…
Molecular Function	GO:0016298	lipase activity	2	42	0.424	0.603	rna-Etr08367.1,rna-Etr04524.1
Molecular Function	GO:0016705	oxidoreductase activity, acting on paired donors, with incorporation or reduction of molecular oxygen	19	335	0.425	0.604	rna-Etr00877.1,rna-Etr10856.1,rna-Etr05928.1,rna-Etr05647.1,rna-Etr00373.1,rna-Etr06079.1,rna-Etr01695.1,rna-Etr05699.1,rna-Etr05900.1,rna-Etr04015.1,rna-Etr02280.1,rna-Etr07798.1,rna-Etr06624.1,rna-Etr02056.1,rna-Etr08102.1,rna-Etr07258.1,rna-Etr04439.1,rna-Etr02293.1,rna-Etr05964.1
Biological Process	GO:0044281	small molecule metabolic process	45	796	0.447	0.634	rna-Etr06624.1,rna-Etr00915.1,rna-Etr04832.1,rna-Etr10272.1,rna-Etr00960.1,rna-Etr10351.1,rna-Etr03375.1,rna-Etr07572.1,rna-Etr03393.1,rna-Etr06751.1,rna-Etr04228.1,rna-Etr09810.1,rna-Etr02056.1,rna-Etr11838.1,rna-Etr04015.1,rna-Etr04969.1,rna-Etr02708.1,rna-Etr03102.1,rna-Etr08178.1,rna-Etr04395.1,rna-Etr02280.1,rna-Etr02293.1,rna-Etr08997.1,rna-Etr02433.1,rna-Etr05245.1,rna-Etr04175.1,rna-Etr04…
Cellular Component	GO:0032993	protein-DNA complex	1	27	0.454	0.641	rna-Etr05374.1
Molecular Function	GO:0008194	UDP-glycosyltransferase activity	2	44	0.454	0.641	rna-Etr00157.1,rna-Etr03633.1
Biological Process	GO:0051276	chromosome organization	9	167	0.466	0.658	rna-Etr05987.1,rna-Etr01992.1,rna-Etr04076.1,rna-Etr06751.1,rna-Etr05717.1,rna-Etr01988.1,rna-Etr02173.1,rna-Etr11951.1,rna-Etr03525.1
Biological Process	GO:0009966	regulation of signal transduction	1	28	0.473	0.662	rna-Etr09498.1
Biological Process	GO:0010646	regulation of cell communication	1	28	0.473	0.662	rna-Etr09498.1
Biological Process	GO:0023051	regulation of signaling	1	28	0.473	0.662	rna-Etr09498.1
Molecular Function	GO:0046983	protein dimerization activity	6	115	0.471	0.662	rna-Etr11951.1,rna-Etr04076.1,rna-Etr02173.1,rna-Etr01992.1,rna-Etr01988.1,rna-Etr05987.1
Cellular Component	GO:0005829	cytosol	6	116	0.48	0.672	rna-Etr02173.1,rna-Etr01992.1,rna-Etr05987.1,rna-Etr01988.1,rna-Etr11951.1,rna-Etr04076.1
Biological Process	GO:0010033	response to organic substance	1	29	0.491	0.681	rna-Etr09498.1
Biological Process	GO:0019220	regulation of phosphate metabolic process	1	29	0.491	0.681	rna-Etr09498.1
Biological Process	GO:0051174	regulation of phosphorus metabolic process	1	29	0.491	0.681	rna-Etr09498.1
Molecular Function	GO:0003755	peptidyl-prolyl cis-trans isomerase activity	1	29	0.491	0.681	rna-Etr04439.1
Molecular Function	GO:0016859	cis-trans isomerase activity	1	29	0.491	0.681	rna-Etr04439.1
Cellular Component	GO:0005654	nucleoplasm	7	135	0.492	0.681	rna-Etr01988.1,rna-Etr02173.1,rna-Etr11951.1,rna-Etr05987.1,rna-Etr01992.1,rna-Etr04076.1,rna-Etr05374.1
Cellular Component	GO:0098791	Golgi subcompartment	2	47	0.498	0.688	rna-Etr06204.1,rna-Etr12124.1
Cellular Component	GO:0005773	vacuole	3	66	0.513	0.708	rna-Etr01580.1,rna-Etr09144.1,rna-Etr11401.1
Biological Process	GO:0044711	single-organism biosynthetic process	25	466	0.548	0.754	rna-Etr10578.1,rna-Etr02056.1,rna-Etr01995.1,rna-Etr03978.1,rna-Etr04015.1,rna-Etr05668.1,rna-Etr05699.1,rna-Etr01563.1,rna-Etr00519.1,rna-Etr05928.1,rna-Etr02708.1,rna-Etr07570.1,rna-Etr03281.1,rna-Etr10869.1,rna-Etr02293.1,rna-Etr06166.1,rna-Etr09162.1,rna-Etr06624.1,rna-Etr02280.1,rna-Etr03633.1,rna-Etr06013.1,rna-Etr04228.1,rna-Etr08177.1,rna-Etr10856.1,rna-Etr02380.1
Molecular Function	GO:0051213	dioxygenase activity	5	106	0.554	0.761	rna-Etr10831.1,rna-Etr11650.1,rna-Etr03997.1,rna-Etr07252.1,rna-Etr09193.1
Biological Process	GO:0006811	ion transport	10	197	0.555	0.762	rna-Etr02708.1,rna-Etr05342.1,rna-Etr11108.1,rna-Etr11398.1,rna-Etr09366.1,rna-Etr09245.1,rna-Etr04191.1,rna-Etr07196.1,rna-Etr03281.1,rna-Etr09714.1
Biological Process	GO:0006066	alcohol metabolic process	1	33	0.561	0.769	rna-Etr09709.1
Biological Process	GO:0048583	regulation of response to stimulus	1	34	0.578	0.79	rna-Etr09498.1
Biological Process	GO:0006820	anion transport	5	109	0.581	0.794	rna-Etr11398.1,rna-Etr03281.1,rna-Etr02708.1,rna-Etr11108.1,rna-Etr09714.1
Biological Process	GO:0072524	pyridine-containing compound metabolic process	2	56	0.617	0.842	rna-Etr06166.1,rna-Etr08177.1
Cellular Component	GO:0044448	cell cortex part	1	37	0.624	0.85	rna-Etr09498.1
Biological Process	GO:0009064	glutamine family amino acid metabolic process	3	76	0.626	0.85	rna-Etr10272.1,rna-Etr00960.1,rna-Etr04832.1
Biological Process	GO:0015849	organic acid transport	3	77	0.636	0.86	rna-Etr03281.1,rna-Etr02708.1,rna-Etr09714.1
Biological Process	GO:0042592	homeostatic process	3	77	0.636	0.86	rna-Etr05717.1,rna-Etr06751.1,rna-Etr03525.1
Biological Process	GO:0046942	carboxylic acid transport	3	77	0.636	0.86	rna-Etr03281.1,rna-Etr09714.1,rna-Etr02708.1
Biological Process	GO:0005996	monosaccharide metabolic process	1	38	0.639	0.862	rna-Etr07570.1
Biological Process	GO:0009108	coenzyme biosynthetic process	2	59	0.653	0.877	rna-Etr08177.1,rna-Etr06166.1
Biological Process	GO:0031399	regulation of protein modification process	1	39	0.653	0.877	rna-Etr09498.1
Biological Process	GO:0051172	negative regulation of nitrogen compound metabolic process	1	39	0.653	0.877	rna-Etr09498.1
Biological Process	GO:0006310	DNA recombination	3	79	0.656	0.88	rna-Etr05717.1,rna-Etr03525.1,rna-Etr06751.1
Cellular Component	GO:0005938	cell cortex	1	40	0.667	0.891	rna-Etr09498.1
Cellular Component	GO:0099568	cytoplasmic region	1	40	0.667	0.891	rna-Etr09498.1
Cellular Component	GO:1990234	transferase complex	6	139	0.672	0.897	rna-Etr11951.1,rna-Etr04076.1,rna-Etr01992.1,rna-Etr02173.1,rna-Etr01988.1,rna-Etr05987.1
Cellular Component	GO:0044431	Golgi apparatus part	2	61	0.675	0.899	rna-Etr06204.1,rna-Etr12124.1
Biological Process	GO:0006366	transcription from RNA polymerase II promoter	6	140	0.68	0.902	rna-Etr01992.1,rna-Etr02173.1,rna-Etr01988.1,rna-Etr05987.1,rna-Etr11951.1,rna-Etr04076.1
Biological Process	GO:0031324	negative regulation of cellular metabolic process	1	41	0.68	0.902	rna-Etr09498.1
Biological Process	GO:0015711	organic anion transport	3	84	0.703	0.932	rna-Etr02708.1,rna-Etr09714.1,rna-Etr03281.1
Biological Process	GO:0043648	dicarboxylic acid metabolic process	1	43	0.705	0.933	rna-Etr04832.1
Cellular Component	GO:0044433	cytoplasmic vesicle part	2	64	0.706	0.933	rna-Etr06204.1,rna-Etr12124.1
Biological Process	GO:0071704	organic substance metabolic process	174	3213	0.714	0.942	rna-Etr03831.1,rna-Etr05960.1,rna-Etr04189.1,rna-Etr05834.1,rna-Etr08177.1,rna-Etr06709.1,rna-Etr12060.1,rna-Etr10685.1,rna-Etr02380.1,rna-Etr01724.1,rna-Etr02319.1,rna-Etr10856.1,rna-Etr11108.1,rna-Etr08365.1,rna-Etr02173.1,rna-Etr05744.1,rna-Etr07702.1,rna-Etr06166.1,rna-Etr11759.1,rna-Etr10909.1,rna-Etr04175.1,rna-Etr02433.1,rna-Etr05987.1,rna-Etr02104.1,rna-Etr02293.1,rna-Etr02191.1,rna-Etr08…
Biological Process	GO:0055085	transmembrane transport	9	204	0.718	0.946	rna-Etr09144.1,rna-Etr11108.1,rna-Etr05342.1,rna-Etr09366.1,rna-Etr09245.1,rna-Etr11401.1,rna-Etr10092.1,rna-Etr01580.1,rna-Etr09714.1
Cellular Component	GO:0044444	cytoplasmic part	59	1135	0.72	0.946	rna-Etr05708.1,rna-Etr02173.1,rna-Etr11401.1,rna-Etr05983.1,rna-Etr09144.1,rna-Etr02191.1,rna-Etr05987.1,rna-Etr04010.1,rna-Etr02291.1,rna-Etr01988.1,rna-Etr01940.1,rna-Etr02892.1,rna-Etr07426.1,rna-Etr05768.1,rna-Etr11158.1,rna-Etr03281.1,rna-Etr05790.1,rna-Etr06681.1,rna-Etr11113.1,rna-Etr08765.1,rna-Etr01939.1,rna-Etr01992.1,rna-Etr00952.1,rna-Etr05604.1,rna-Etr08229.1,rna-Etr00945.1,rna-Etr07…
Biological Process	GO:0007049	cell cycle	7	166	0.724	0.949	rna-Etr03566.3,rna-Etr02104.1,rna-Etr04037.1,rna-Etr06635.1,rna-Etr09498.1,rna-Etr02154.1,rna-Etr09688.1
Biological Process	GO:0007165	signal transduction	8	186	0.726	0.949	rna-Etr09498.1,rna-Etr11129.1,rna-Etr06079.1,rna-Etr06609.1,rna-Etr02157.1,rna-Etr04516.1,rna-Etr06034.1,rna-Etr00865.1
Biological Process	GO:0023052	signaling	8	186	0.726	0.949	rna-Etr09498.1,rna-Etr06609.1,rna-Etr11129.1,rna-Etr06079.1,rna-Etr04516.1,rna-Etr02157.1,rna-Etr06034.1,rna-Etr00865.1
Biological Process	GO:0044700	single organism signaling	8	186	0.726	0.949	rna-Etr09498.1,rna-Etr06079.1,rna-Etr11129.1,rna-Etr06609.1,rna-Etr02157.1,rna-Etr04516.1,rna-Etr06034.1,rna-Etr00865.1
Biological Process	GO:0010564	regulation of cell cycle process	1	45	0.729	0.95	rna-Etr09498.1
Biological Process	GO:0008152	metabolic process	189	3495	0.736	0.958	rna-Etr08289.1,rna-Etr10869.1,rna-Etr05245.1,rna-Etr04010.1,rna-Etr04395.1,rna-Etr06013.1,rna-Etr08275.1,rna-Etr05931.1,rna-Etr01194.1,rna-Etr09530.1,rna-Etr08367.1,rna-Etr11014.1,rna-Etr05342.1,rna-Etr00780.1,rna-Etr09233.1,rna-Etr05785.1,rna-Etr01435.1,rna-Etr05742.1,rna-Etr02005.1,rna-Etr11233.1,rna-Etr05699.1,rna-Etr02789.1,rna-Etr04034.1,rna-Etr04832.1,rna-Etr05374.1,rna-Etr06619.1,rna-Etr04…
Biological Process	GO:0050896	response to stimulus	22	458	0.746	0.969	rna-Etr04439.1,rna-Etr01073.1,rna-Etr01580.1,rna-Etr02773.1,rna-Etr08554.1,rna-Etr05717.1,rna-Etr06034.1,rna-Etr03525.1,rna-Etr04832.1,rna-Etr11129.1,rna-Etr06609.1,rna-Etr04186.1,rna-Etr09144.1,rna-Etr08623.1,rna-Etr00865.1,rna-Etr09498.1,rna-Etr06079.1,rna-Etr02157.1,rna-Etr06751.1,rna-Etr04516.1,rna-Etr11051.1,rna-Etr11401.1
Cellular Component	GO:1902494	catalytic complex	13	287	0.748	0.97	rna-Etr00865.1,rna-Etr11951.1,rna-Etr11129.1,rna-Etr06609.1,rna-Etr01992.1,rna-Etr05987.1,rna-Etr06034.1,rna-Etr02173.1,rna-Etr01988.1,rna-Etr04516.1,rna-Etr02157.1,rna-Etr04076.1,rna-Etr09498.1
Biological Process	GO:0007154	cell communication	8	190	0.749	0.97	rna-Etr06609.1,rna-Etr11129.1,rna-Etr06079.1,rna-Etr04516.1,rna-Etr02157.1,rna-Etr09498.1,rna-Etr06034.1,rna-Etr00865.1
Biological Process	GO:0009116	nucleoside metabolic process	6	151	0.753	0.974	rna-Etr01724.1,rna-Etr06751.1,rna-Etr04175.1,rna-Etr04904.1,rna-Etr02433.1,rna-Etr05983.1
Cellular Component	GO:0044454	nuclear chromosome part	1	48	0.761	0.983	rna-Etr05374.1
Biological Process	GO:1901657	glycosyl compound metabolic process	6	153	0.765	0.986	rna-Etr06751.1,rna-Etr04175.1,rna-Etr04904.1,rna-Etr05983.1,rna-Etr02433.1,rna-Etr01724.1
Molecular Function	GO:0016829	lyase activity	11	254	0.774	0.997	rna-Etr06166.1,rna-Etr07611.1,rna-Etr05245.1,rna-Etr11751.1,rna-Etr00915.1,rna-Etr08237.1,rna-Etr08177.1,rna-Etr07121.1,rna-Etr03432.1,rna-Etr03375.1,rna-Etr02250.1
Biological Process	GO:0006091	generation of precursor metabolites and energy	1	80	0.944	1	rna-Etr09709.1
Biological Process	GO:0006139	nucleobase-containing compound metabolic process	77	1723	0.988	1	rna-Etr08226.1,rna-Etr06619.1,rna-Etr04882.1,rna-Etr05374.1,rna-Etr04034.1,rna-Etr08309.1,rna-Etr11951.1,rna-Etr05740.1,rna-Etr04747.1,rna-Etr11116.1,rna-Etr05624.1,rna-Etr06751.1,rna-Etr05907.1,rna-Etr01978.1,rna-Etr02106.1,rna-Etr04120.1,rna-Etr05905.1,rna-Etr05604.1,rna-Etr00945.1,rna-Etr05938.1,rna-Etr03164.1,rna-Etr02147.1,rna-Etr04439.1,rna-Etr10877.1,rna-Etr08298.1,rna-Etr11101.1,rna-Etr05…
Biological Process	GO:0006260	DNA replication	1	95	0.973	1	rna-Etr05374.1
Biological Process	GO:0006281	DNA repair	4	159	0.949	1	rna-Etr06751.1,rna-Etr03525.1,rna-Etr04439.1,rna-Etr05717.1
Biological Process	GO:0006351	transcription, DNA-templated	10	776	1	1	rna-Etr01988.1,rna-Etr02173.1,rna-Etr11951.1,rna-Etr08061.1,rna-Etr02789.1,rna-Etr05987.1,rna-Etr01992.1,rna-Etr06456.1,rna-Etr04076.1,rna-Etr04189.1
Biological Process	GO:0006396	RNA processing	1	297	1	1	rna-Etr04439.1
Biological Process	GO:0006412	translation	1	235	1	1	rna-Etr02892.1
Biological Process	GO:0006464	cellular protein modification process	10	251	0.843	1	rna-Etr04076.1,rna-Etr10962.1,rna-Etr05987.1,rna-Etr09498.1,rna-Etr01992.1,rna-Etr11951.1,rna-Etr01988.1,rna-Etr05744.1,rna-Etr09444.1,rna-Etr02173.1
Biological Process	GO:0006508	proteolysis	2	125	0.975	1	rna-Etr02708.1,rna-Etr03281.1
Biological Process	GO:0006518	peptide metabolic process	1	291	1	1	rna-Etr02892.1
Biological Process	GO:0006725	cellular aromatic compound metabolic process	79	1830	0.996	1	rna-Etr06166.1,rna-Etr04010.1,rna-Etr04904.1,rna-Etr04175.1,rna-Etr11759.1,rna-Etr05987.1,rna-Etr02433.1,rna-Etr08289.1,rna-Etr02191.1,rna-Etr08061.1,rna-Etr08177.1,rna-Etr05834.1,rna-Etr05960.1,rna-Etr04189.1,rna-Etr12060.1,rna-Etr05983.1,rna-Etr02694.1,rna-Etr05931.1,rna-Etr08275.1,rna-Etr06060.1,rna-Etr12276.1,rna-Etr01724.1,rna-Etr02319.1,rna-Etr08224.1,rna-Etr02173.1,rna-Etr05914.1,rna-Etr05…
Biological Process	GO:0006732	coenzyme metabolic process	2	124	0.974	1	rna-Etr08177.1,rna-Etr06166.1
Biological Process	GO:0006793	phosphorus metabolic process	5	347	1	1	rna-Etr09498.1,rna-Etr11108.1,rna-Etr08177.1,rna-Etr07570.1,rna-Etr06166.1
Biological Process	GO:0006796	phosphate-containing compound metabolic process	4	322	1	1	rna-Etr09498.1,rna-Etr08177.1,rna-Etr06166.1,rna-Etr07570.1
Biological Process	GO:0006807	nitrogen compound metabolic process	123	2588	0.986	1	rna-Etr08226.1,rna-Etr10272.1,rna-Etr04328.1,rna-Etr08309.1,rna-Etr11951.1,rna-Etr06751.1,rna-Etr05907.1,rna-Etr09498.1,rna-Etr05598.1,rna-Etr04900.1,rna-Etr10351.1,rna-Etr05938.1,rna-Etr03164.1,rna-Etr02147.1,rna-Etr04439.1,rna-Etr11838.1,rna-Etr08298.1,rna-Etr10877.1,rna-Etr00309.1,rna-Etr01868.1,rna-Etr05936.1,rna-Etr06456.1,rna-Etr03895.1,rna-Etr04183.1,rna-Etr04076.1,rna-Etr08178.1,rna-Etr06…
Biological Process	GO:0006810	transport	30	722	0.959	1	rna-Etr05397.1,rna-Etr06717.1,rna-Etr11398.1,rna-Etr07196.1,rna-Etr06204.1,rna-Etr01580.1,rna-Etr05678.1,rna-Etr08307.1,rna-Etr09714.1,rna-Etr09245.1,rna-Etr09366.1,rna-Etr12124.1,rna-Etr03281.1,rna-Etr02708.1,rna-Etr02651.1,rna-Etr10052.1,rna-Etr08061.1,rna-Etr10092.1,rna-Etr04191.1,rna-Etr06917.1,rna-Etr09144.1,rna-Etr04393.1,rna-Etr08509.1,rna-Etr09251.1,rna-Etr11401.1,rna-Etr11157.1,rna-Etr09…
Biological Process	GO:0006950	response to stress	11	270	0.838	1	rna-Etr08623.1,rna-Etr04186.1,rna-Etr05717.1,rna-Etr11051.1,rna-Etr03525.1,rna-Etr08554.1,rna-Etr04439.1,rna-Etr02773.1,rna-Etr01073.1,rna-Etr04832.1,rna-Etr06751.1
Biological Process	GO:0006974	cellular response to DNA damage stimulus	4	169	0.965	1	rna-Etr06751.1,rna-Etr03525.1,rna-Etr05717.1,rna-Etr04439.1
Biological Process	GO:0006996	organelle organization	9	357	0.996	1	rna-Etr05717.1,rna-Etr01988.1,rna-Etr02173.1,rna-Etr11951.1,rna-Etr03525.1,rna-Etr05987.1,rna-Etr01992.1,rna-Etr04076.1,rna-Etr06751.1
Biological Process	GO:0009058	biosynthetic process	44	1727	1	1	rna-Etr08177.1,rna-Etr04189.1,rna-Etr10856.1,rna-Etr02380.1,rna-Etr05744.1,rna-Etr02173.1,rna-Etr06166.1,rna-Etr02293.1,rna-Etr05987.1,rna-Etr10869.1,rna-Etr06013.1,rna-Etr08061.1,rna-Etr03633.1,rna-Etr02280.1,rna-Etr05699.1,rna-Etr02789.1,rna-Etr07570.1,rna-Etr03281.1,rna-Etr02892.1,rna-Etr01988.1,rna-Etr05928.1,rna-Etr01992.1,rna-Etr07560.1,rna-Etr05668.1,rna-Etr03978.1,rna-Etr01995.1,rna-Etr04…
Biological Process	GO:0009059	macromolecule biosynthetic process	16	1196	1	1	rna-Etr02789.1,rna-Etr02892.1,rna-Etr09444.1,rna-Etr02173.1,rna-Etr05744.1,rna-Etr01988.1,rna-Etr04189.1,rna-Etr10962.1,rna-Etr04076.1,rna-Etr06456.1,rna-Etr08061.1,rna-Etr11951.1,rna-Etr05374.1,rna-Etr04439.1,rna-Etr01992.1,rna-Etr05987.1
Biological Process	GO:0009451	RNA modification	1	53	0.807	1	rna-Etr04439.1
Biological Process	GO:0009892	negative regulation of metabolic process	1	78	0.939	1	rna-Etr09498.1
Biological Process	GO:0009987	cellular process	160	3493	0.999	1	rna-Etr05785.1,rna-Etr01992.1,rna-Etr05742.1,rna-Etr02005.1,rna-Etr11376.1,rna-Etr02773.1,rna-Etr05699.1,rna-Etr07426.1,rna-Etr02892.1,rna-Etr05717.1,rna-Etr01988.1,rna-Etr03525.1,rna-Etr02789.1,rna-Etr08289.1,rna-Etr08997.1,rna-Etr05245.1,rna-Etr11129.1,rna-Etr04010.1,rna-Etr04904.1,rna-Etr02280.1,rna-Etr04186.1,rna-Etr04395.1,rna-Etr06013.1,rna-Etr00865.1,rna-Etr03633.1,rna-Etr05931.1,rna-Etr08…
Biological Process	GO:0010467	gene expression	12	1326	1	1	rna-Etr08061.1,rna-Etr11951.1,rna-Etr01992.1,rna-Etr04439.1,rna-Etr05987.1,rna-Etr02173.1,rna-Etr02892.1,rna-Etr01988.1,rna-Etr02789.1,rna-Etr04189.1,rna-Etr04076.1,rna-Etr06456.1
Biological Process	GO:0010605	negative regulation of macromolecule metabolic process	1	72	0.919	1	rna-Etr09498.1
Biological Process	GO:0015833	peptide transport	5	260	0.997	1	rna-Etr10052.1,rna-Etr11858.1,rna-Etr06917.1,rna-Etr06717.1,rna-Etr04393.1
Biological Process	GO:0015980	energy derivation by oxidation of organic compounds	1	56	0.831	1	rna-Etr09709.1
Biological Process	GO:0016043	cellular component organization	9	504	1	1	rna-Etr03525.1,rna-Etr11951.1,rna-Etr02173.1,rna-Etr01988.1,rna-Etr05717.1,rna-Etr06751.1,rna-Etr04076.1,rna-Etr01992.1,rna-Etr05987.1
Biological Process	GO:0016070	RNA metabolic process	11	1145	1	1	rna-Etr11951.1,rna-Etr08061.1,rna-Etr02789.1,rna-Etr01988.1,rna-Etr02173.1,rna-Etr04076.1,rna-Etr06456.1,rna-Etr04189.1,rna-Etr05987.1,rna-Etr01992.1,rna-Etr04439.1
Biological Process	GO:0016310	phosphorylation	1	66	0.893	1	rna-Etr09498.1
Biological Process	GO:0018130	heterocycle biosynthetic process	13	965	1	1	rna-Etr02789.1,rna-Etr02173.1,rna-Etr01988.1,rna-Etr04189.1,rna-Etr08177.1,rna-Etr06456.1,rna-Etr04076.1,rna-Etr08061.1,rna-Etr11951.1,rna-Etr06166.1,rna-Etr04439.1,rna-Etr01992.1,rna-Etr05987.1
Biological Process	GO:0019222	regulation of metabolic process	1	334	1	1	rna-Etr09498.1
Biological Process	GO:0019438	aromatic compound biosynthetic process	13	951	1	1	rna-Etr01988.1,rna-Etr02173.1,rna-Etr02789.1,rna-Etr06456.1,rna-Etr04076.1,rna-Etr04189.1,rna-Etr08177.1,rna-Etr11951.1,rna-Etr08061.1,rna-Etr05987.1,rna-Etr01992.1,rna-Etr04439.1,rna-Etr06166.1
Biological Process	GO:0019538	protein metabolic process	13	588	1	1	rna-Etr11951.1,rna-Etr05987.1,rna-Etr01992.1,rna-Etr03281.1,rna-Etr01988.1,rna-Etr02708.1,rna-Etr05744.1,rna-Etr09444.1,rna-Etr02173.1,rna-Etr02892.1,rna-Etr04076.1,rna-Etr10962.1,rna-Etr09498.1
Biological Process	GO:0019637	organophosphate metabolic process	3	265	1	1	rna-Etr08177.1,rna-Etr07570.1,rna-Etr06166.1
Biological Process	GO:0022613	ribonucleoprotein complex biogenesis	1	181	1	1	rna-Etr04231.1
Biological Process	GO:0030163	protein catabolic process	2	107	0.945	1	rna-Etr03281.1,rna-Etr02708.1
Biological Process	GO:0031323	regulation of cellular metabolic process	1	297	1	1	rna-Etr09498.1
Biological Process	GO:0032259	methylation	6	193	0.923	1	rna-Etr07258.1,rna-Etr07095.1,rna-Etr09530.1,rna-Etr05342.1,rna-Etr11110.7,rna-Etr04439.1
Biological Process	GO:0032268	regulation of cellular protein metabolic process	1	76	0.933	1	rna-Etr09498.1
Biological Process	GO:0032774	RNA biosynthetic process	10	779	1	1	rna-Etr05987.1,rna-Etr01992.1,rna-Etr04076.1,rna-Etr06456.1,rna-Etr04189.1,rna-Etr01988.1,rna-Etr02173.1,rna-Etr11951.1,rna-Etr08061.1,rna-Etr02789.1
Biological Process	GO:0033036	macromolecule localization	2	326	1	1	rna-Etr02708.1,rna-Etr03281.1
Biological Process	GO:0033554	cellular response to stress	5	221	0.987	1	rna-Etr04439.1,rna-Etr04832.1,rna-Etr05717.1,rna-Etr06751.1,rna-Etr03525.1
Biological Process	GO:0034641	cellular nitrogen compound metabolic process	83	2078	1	1	rna-Etr05624.1,rna-Etr11116.1,rna-Etr01978.1,rna-Etr06751.1,rna-Etr05907.1,rna-Etr02106.1,rna-Etr04120.1,rna-Etr00945.1,rna-Etr05905.1,rna-Etr05604.1,rna-Etr04882.1,rna-Etr06619.1,rna-Etr08226.1,rna-Etr05374.1,rna-Etr08309.1,rna-Etr04034.1,rna-Etr11951.1,rna-Etr05740.1,rna-Etr04747.1,rna-Etr12130.1,rna-Etr04183.1,rna-Etr06456.1,rna-Etr04076.1,rna-Etr03895.1,rna-Etr06055.1,rna-Etr04438.1,rna-Etr05…
Biological Process	GO:0034645	cellular macromolecule biosynthetic process	16	1184	1	1	rna-Etr11951.1,rna-Etr08061.1,rna-Etr05374.1,rna-Etr05987.1,rna-Etr01992.1,rna-Etr04439.1,rna-Etr02789.1,rna-Etr01988.1,rna-Etr02892.1,rna-Etr09444.1,rna-Etr02173.1,rna-Etr05744.1,rna-Etr10962.1,rna-Etr04076.1,rna-Etr06456.1,rna-Etr04189.1
Biological Process	GO:0034654	nucleobase-containing compound biosynthetic process	11	896	1	1	rna-Etr02173.1,rna-Etr01988.1,rna-Etr08061.1,rna-Etr02789.1,rna-Etr11951.1,rna-Etr01992.1,rna-Etr04439.1,rna-Etr05987.1,rna-Etr04189.1,rna-Etr04076.1,rna-Etr06456.1
Biological Process	GO:0035556	intracellular signal transduction	2	108	0.947	1	rna-Etr09498.1,rna-Etr06079.1
Biological Process	GO:0036211	protein modification process	10	251	0.843	1	rna-Etr11951.1,rna-Etr05744.1,rna-Etr09444.1,rna-Etr02173.1,rna-Etr01988.1,rna-Etr04076.1,rna-Etr10962.1,rna-Etr01992.1,rna-Etr05987.1,rna-Etr09498.1
Biological Process	GO:0042254	ribosome biogenesis	1	147	0.998	1	rna-Etr04231.1
Biological Process	GO:0042886	amide transport	5	260	0.997	1	rna-Etr11858.1,rna-Etr10052.1,rna-Etr06917.1,rna-Etr06717.1,rna-Etr04393.1
Biological Process	GO:0043043	peptide biosynthetic process	1	238	1	1	rna-Etr02892.1
Biological Process	GO:0043170	macromolecule metabolic process	90	1962	0.986	1	rna-Etr09498.1,rna-Etr00031.1,rna-Etr06751.1,rna-Etr05907.1,rna-Etr08309.1,rna-Etr08226.1,rna-Etr11951.1,rna-Etr06456.1,rna-Etr04183.1,rna-Etr04076.1,rna-Etr06055.1,rna-Etr09444.1,rna-Etr02708.1,rna-Etr06010.1,rna-Etr03164.1,rna-Etr02147.1,rna-Etr04439.1,rna-Etr05938.1,rna-Etr05936.1,rna-Etr08298.1,rna-Etr10877.1,rna-Etr12060.1,rna-Etr10685.1,rna-Etr05960.1,rna-Etr04189.1,rna-Etr05834.1,rna-Etr06…
Biological Process	GO:0043412	macromolecule modification	11	300	0.92	1	rna-Etr05744.1,rna-Etr09444.1,rna-Etr02173.1,rna-Etr01988.1,rna-Etr11951.1,rna-Etr04439.1,rna-Etr01992.1,rna-Etr05987.1,rna-Etr09498.1,rna-Etr10962.1,rna-Etr04076.1
Biological Process	GO:0043603	cellular amide metabolic process	1	334	1	1	rna-Etr02892.1
Biological Process	GO:0043604	amide biosynthetic process	1	259	1	1	rna-Etr02892.1
Biological Process	GO:0044085	cellular component biogenesis	1	347	1	1	rna-Etr04231.1
Biological Process	GO:0044237	cellular metabolic process	153	2926	0.851	1	rna-Etr06456.1,rna-Etr04183.1,rna-Etr04076.1,rna-Etr03895.1,rna-Etr06055.1,rna-Etr08178.1,rna-Etr08554.1,rna-Etr04037.1,rna-Etr06010.1,rna-Etr02708.1,rna-Etr09444.1,rna-Etr05938.1,rna-Etr02147.1,rna-Etr03164.1,rna-Etr04439.1,rna-Etr04015.1,rna-Etr10877.1,rna-Etr11838.1,rna-Etr08298.1,rna-Etr02056.1,rna-Etr05936.1,rna-Etr00031.1,rna-Etr06751.1,rna-Etr05907.1,rna-Etr09498.1,rna-Etr07572.1,rna-Etr10…
Biological Process	GO:0044238	primary metabolic process	156	2953	0.815	1	rna-Etr12130.1,rna-Etr03102.1,rna-Etr04438.1,rna-Etr06049.1,rna-Etr00519.1,rna-Etr09688.1,rna-Etr04969.1,rna-Etr03566.3,rna-Etr10578.1,rna-Etr11101.1,rna-Etr09810.1,rna-Etr10195.1,rna-Etr01978.1,rna-Etr11116.1,rna-Etr10962.1,rna-Etr05624.1,rna-Etr04228.1,rna-Etr03393.1,rna-Etr02106.1,rna-Etr03375.1,rna-Etr05675.1,rna-Etr11447.1,rna-Etr05905.1,rna-Etr05604.1,rna-Etr00945.1,rna-Etr04120.1,rna-Etr05…
Biological Process	GO:0044249	cellular biosynthetic process	38	1623	1	1	rna-Etr07560.1,rna-Etr01992.1,rna-Etr04439.1,rna-Etr02056.1,rna-Etr04015.1,rna-Etr05668.1,rna-Etr05699.1,rna-Etr05910.1,rna-Etr03895.1,rna-Etr06456.1,rna-Etr04076.1,rna-Etr05928.1,rna-Etr01988.1,rna-Etr00519.1,rna-Etr02892.1,rna-Etr09444.1,rna-Etr02708.1,rna-Etr03281.1,rna-Etr02789.1,rna-Etr05987.1,rna-Etr02293.1,rna-Etr06166.1,rna-Etr05374.1,rna-Etr02280.1,rna-Etr09162.1,rna-Etr06624.1,rna-Etr11…
Biological Process	GO:0044257	cellular protein catabolic process	2	101	0.929	1	rna-Etr03281.1,rna-Etr02708.1
Biological Process	GO:0044260	cellular macromolecule metabolic process	89	1889	0.969	1	rna-Etr06709.1,rna-Etr05960.1,rna-Etr04189.1,rna-Etr05834.1,rna-Etr12060.1,rna-Etr10685.1,rna-Etr02319.1,rna-Etr08365.1,rna-Etr05744.1,rna-Etr02173.1,rna-Etr11759.1,rna-Etr05987.1,rna-Etr02191.1,rna-Etr08061.1,rna-Etr11115.1,rna-Etr03884.1,rna-Etr10784.1,rna-Etr03281.1,rna-Etr11141.1,rna-Etr01940.1,rna-Etr05914.1,rna-Etr05842.1,rna-Etr08765.1,rna-Etr01939.1,rna-Etr05696.1,rna-Etr11113.1,rna-Etr02…
Biological Process	GO:0044265	cellular macromolecule catabolic process	2	151	0.992	1	rna-Etr02708.1,rna-Etr03281.1
Biological Process	GO:0044267	cellular protein metabolic process	13	566	1	1	rna-Etr11951.1,rna-Etr01992.1,rna-Etr05987.1,rna-Etr09444.1,rna-Etr02892.1,rna-Etr02173.1,rna-Etr02708.1,rna-Etr05744.1,rna-Etr01988.1,rna-Etr03281.1,rna-Etr09498.1,rna-Etr04076.1,rna-Etr10962.1
Biological Process	GO:0044271	cellular nitrogen compound biosynthetic process	17	1207	1	1	rna-Etr05987.1,rna-Etr07560.1,rna-Etr01992.1,rna-Etr04439.1,rna-Etr06166.1,rna-Etr11951.1,rna-Etr08061.1,rna-Etr05910.1,rna-Etr06456.1,rna-Etr03895.1,rna-Etr04076.1,rna-Etr08177.1,rna-Etr04189.1,rna-Etr01988.1,rna-Etr02173.1,rna-Etr02892.1,rna-Etr02789.1
Biological Process	GO:0046483	heterocycle metabolic process	79	1821	0.996	1	rna-Etr02106.1,rna-Etr04120.1,rna-Etr05905.1,rna-Etr05604.1,rna-Etr00945.1,rna-Etr11116.1,rna-Etr05624.1,rna-Etr05907.1,rna-Etr06751.1,rna-Etr01978.1,rna-Etr11951.1,rna-Etr05740.1,rna-Etr04747.1,rna-Etr06619.1,rna-Etr08226.1,rna-Etr04882.1,rna-Etr05374.1,rna-Etr04034.1,rna-Etr08309.1,rna-Etr06049.1,rna-Etr06010.1,rna-Etr06456.1,rna-Etr12130.1,rna-Etr04076.1,rna-Etr04183.1,rna-Etr06055.1,rna-Etr04…
Biological Process	GO:0048519	negative regulation of biological process	1	120	0.992	1	rna-Etr09498.1
Biological Process	GO:0048523	negative regulation of cellular process	1	83	0.952	1	rna-Etr09498.1
Biological Process	GO:0050789	regulation of biological process	11	557	1	1	rna-Etr11129.1,rna-Etr06609.1,rna-Etr00865.1,rna-Etr09498.1,rna-Etr04516.1,rna-Etr02157.1,rna-Etr06079.1,rna-Etr05342.1,rna-Etr09366.1,rna-Etr09245.1,rna-Etr06034.1
Biological Process	GO:0050794	regulation of cellular process	8	508	1	1	rna-Etr04516.1,rna-Etr02157.1,rna-Etr06079.1,rna-Etr11129.1,rna-Etr06609.1,rna-Etr09498.1,rna-Etr00865.1,rna-Etr06034.1
Biological Process	GO:0051171	regulation of nitrogen compound metabolic process	1	287	1	1	rna-Etr09498.1
Biological Process	GO:0051179	localization	30	761	0.981	1	rna-Etr10092.1,rna-Etr04191.1,rna-Etr08061.1,rna-Etr06917.1,rna-Etr09144.1,rna-Etr10052.1,rna-Etr11157.1,rna-Etr11401.1,rna-Etr11858.1,rna-Etr11108.1,rna-Etr05342.1,rna-Etr09148.1,rna-Etr04393.1,rna-Etr08509.1,rna-Etr09251.1,rna-Etr07196.1,rna-Etr11398.1,rna-Etr06717.1,rna-Etr05397.1,rna-Etr12124.1,rna-Etr03281.1,rna-Etr09245.1,rna-Etr09366.1,rna-Etr02708.1,rna-Etr02651.1,rna-Etr06204.1,rna-Etr08…
Biological Process	GO:0051186	cofactor metabolic process	2	155	0.994	1	rna-Etr06166.1,rna-Etr08177.1
Biological Process	GO:0051188	cofactor biosynthetic process	2	87	0.875	1	rna-Etr06166.1,rna-Etr08177.1
Biological Process	GO:0051234	establishment of localization	30	736	0.969	1	rna-Etr06717.1,rna-Etr05397.1,rna-Etr07196.1,rna-Etr11398.1,rna-Etr06204.1,rna-Etr08307.1,rna-Etr09714.1,rna-Etr05678.1,rna-Etr01580.1,rna-Etr03281.1,rna-Etr12124.1,rna-Etr09245.1,rna-Etr09366.1,rna-Etr02708.1,rna-Etr02651.1,rna-Etr10052.1,rna-Etr04191.1,rna-Etr10092.1,rna-Etr08061.1,rna-Etr06917.1,rna-Etr09144.1,rna-Etr04393.1,rna-Etr08509.1,rna-Etr09251.1,rna-Etr11157.1,rna-Etr11401.1,rna-Etr11…
Biological Process	GO:0051246	regulation of protein metabolic process	1	79	0.942	1	rna-Etr09498.1
Biological Process	GO:0051603	proteolysis involved in cellular protein catabolic process	2	100	0.926	1	rna-Etr03281.1,rna-Etr02708.1
Biological Process	GO:0051716	cellular response to stimulus	13	388	0.975	1	rna-Etr05717.1,rna-Etr06034.1,rna-Etr03525.1,rna-Etr09498.1,rna-Etr06079.1,rna-Etr04516.1,rna-Etr06751.1,rna-Etr02157.1,rna-Etr00865.1,rna-Etr04832.1,rna-Etr04439.1,rna-Etr06609.1,rna-Etr11129.1
Biological Process	GO:0051726	regulation of cell cycle	1	64	0.882	1	rna-Etr09498.1
Biological Process	GO:0055086	nucleobase-containing small molecule metabolic process	6	266	0.994	1	rna-Etr05983.1,rna-Etr02433.1,rna-Etr06751.1,rna-Etr04175.1,rna-Etr04904.1,rna-Etr01724.1
Biological Process	GO:0060255	regulation of macromolecule metabolic process	1	321	1	1	rna-Etr09498.1
Biological Process	GO:0065007	biological regulation	14	643	1	1	rna-Etr09245.1,rna-Etr03525.1,rna-Etr09366.1,rna-Etr06034.1,rna-Etr05717.1,rna-Etr05342.1,rna-Etr02157.1,rna-Etr06751.1,rna-Etr04516.1,rna-Etr06079.1,rna-Etr09498.1,rna-Etr00865.1,rna-Etr11129.1,rna-Etr06609.1
Biological Process	GO:0065008	regulation of biological quality	3	129	0.937	1	rna-Etr06751.1,rna-Etr03525.1,rna-Etr05717.1
Biological Process	GO:0071702	organic substance transport	19	446	0.882	1	rna-Etr08061.1,rna-Etr06917.1,rna-Etr06717.1,rna-Etr05397.1,rna-Etr10052.1,rna-Etr12124.1,rna-Etr03281.1,rna-Etr11157.1,rna-Etr11858.1,rna-Etr02651.1,rna-Etr09148.1,rna-Etr02708.1,rna-Etr08509.1,rna-Etr04393.1,rna-Etr06204.1,rna-Etr08307.1,rna-Etr09714.1,rna-Etr09251.1,rna-Etr05678.1
Biological Process	GO:0071705	nitrogen compound transport	5	339	1	1	rna-Etr04393.1,rna-Etr06717.1,rna-Etr11858.1,rna-Etr10052.1,rna-Etr06917.1
Biological Process	GO:0071840	cellular component organization or biogenesis	10	625	1	1	rna-Etr05987.1,rna-Etr01992.1,rna-Etr04076.1,rna-Etr06751.1,rna-Etr01988.1,rna-Etr05717.1,rna-Etr02173.1,rna-Etr11951.1,rna-Etr04231.1,rna-Etr03525.1
Biological Process	GO:0080090	regulation of primary metabolic process	1	292	1	1	rna-Etr09498.1
Biological Process	GO:0090304	nucleic acid metabolic process	72	1423	0.824	1	rna-Etr05960.1,rna-Etr04189.1,rna-Etr05834.1,rna-Etr05931.1,rna-Etr08275.1,rna-Etr12060.1,rna-Etr02694.1,rna-Etr06060.1,rna-Etr02319.1,rna-Etr12276.1,rna-Etr02173.1,rna-Etr08224.1,rna-Etr11759.1,rna-Etr04010.1,rna-Etr08289.1,rna-Etr05987.1,rna-Etr08061.1,rna-Etr02191.1,rna-Etr11115.1,rna-Etr03525.1,rna-Etr02789.1,rna-Etr01988.1,rna-Etr05717.1,rna-Etr01940.1,rna-Etr05914.1,rna-Etr05785.1,rna-Etr05…
Biological Process	GO:0090407	organophosphate biosynthetic process	3	153	0.976	1	rna-Etr06166.1,rna-Etr07570.1,rna-Etr08177.1
Biological Process	GO:0097659	nucleic acid-templated transcription	10	776	1	1	rna-Etr01992.1,rna-Etr05987.1,rna-Etr04189.1,rna-Etr04076.1,rna-Etr06456.1,rna-Etr02173.1,rna-Etr01988.1,rna-Etr02789.1,rna-Etr08061.1,rna-Etr11951.1
Biological Process	GO:1901135	carbohydrate derivative metabolic process	10	388	0.997	1	rna-Etr02433.1,rna-Etr05983.1,rna-Etr04175.1,rna-Etr06751.1,rna-Etr10962.1,rna-Etr04904.1,rna-Etr05744.1,rna-Etr09444.1,rna-Etr01724.1,rna-Etr07570.1
Biological Process	GO:1901137	carbohydrate derivative biosynthetic process	4	177	0.974	1	rna-Etr09444.1,rna-Etr05744.1,rna-Etr10962.1,rna-Etr07570.1
Biological Process	GO:1901360	organic cyclic compound metabolic process	84	1878	0.991	1	rna-Etr11115.1,rna-Etr01940.1,rna-Etr05717.1,rna-Etr01988.1,rna-Etr02789.1,rna-Etr03525.1,rna-Etr01992.1,rna-Etr05842.1,rna-Etr05785.1,rna-Etr05914.1,rna-Etr11113.1,rna-Etr05782.1,rna-Etr06843.1,rna-Etr03978.1,rna-Etr01995.1,rna-Etr02022.1,rna-Etr02005.1,rna-Etr05742.1,rna-Etr05696.1,rna-Etr08765.1,rna-Etr01939.1,rna-Etr02694.1,rna-Etr05983.1,rna-Etr12060.1,rna-Etr08275.1,rna-Etr05931.1,rna-Etr04…
Biological Process	GO:1901362	organic cyclic compound biosynthetic process	18	1006	1	1	rna-Etr01992.1,rna-Etr04439.1,rna-Etr10578.1,rna-Etr10869.1,rna-Etr05987.1,rna-Etr06166.1,rna-Etr03978.1,rna-Etr01995.1,rna-Etr08061.1,rna-Etr11951.1,rna-Etr04189.1,rna-Etr08177.1,rna-Etr04076.1,rna-Etr06456.1,rna-Etr01563.1,rna-Etr02173.1,rna-Etr01988.1,rna-Etr02789.1
Biological Process	GO:1901564	organonitrogen compound metabolic process	53	1252	0.988	1	rna-Etr04395.1,rna-Etr02433.1,rna-Etr08997.1,rna-Etr05987.1,rna-Etr05245.1,rna-Etr04175.1,rna-Etr04904.1,rna-Etr07702.1,rna-Etr06166.1,rna-Etr02173.1,rna-Etr05744.1,rna-Etr11014.1,rna-Etr01724.1,rna-Etr05983.1,rna-Etr01194.1,rna-Etr08177.1,rna-Etr06516.1,rna-Etr09233.1,rna-Etr01992.1,rna-Etr07560.1,rna-Etr01435.1,rna-Etr09296.1,rna-Etr02892.1,rna-Etr07426.1,rna-Etr01988.1,rna-Etr03281.1,rna-Etr02…
Biological Process	GO:1901565	organonitrogen compound catabolic process	7	191	0.85	1	rna-Etr11838.1,rna-Etr03281.1,rna-Etr09296.1,rna-Etr02708.1,rna-Etr07426.1,rna-Etr03393.1,rna-Etr04832.1
Biological Process	GO:1901566	organonitrogen compound biosynthetic process	9	584	1	1	rna-Etr02892.1,rna-Etr09444.1,rna-Etr05744.1,rna-Etr07560.1,rna-Etr05910.1,rna-Etr10962.1,rna-Etr03895.1,rna-Etr06166.1,rna-Etr08177.1
Biological Process	GO:1901576	organic substance biosynthetic process	44	1660	1	1	rna-Etr02280.1,rna-Etr03633.1,rna-Etr08061.1,rna-Etr06013.1,rna-Etr05987.1,rna-Etr10869.1,rna-Etr02293.1,rna-Etr06166.1,rna-Etr02173.1,rna-Etr05744.1,rna-Etr02380.1,rna-Etr10856.1,rna-Etr04189.1,rna-Etr08177.1,rna-Etr01995.1,rna-Etr03978.1,rna-Etr05668.1,rna-Etr07560.1,rna-Etr01992.1,rna-Etr05928.1,rna-Etr01988.1,rna-Etr02892.1,rna-Etr07570.1,rna-Etr03281.1,rna-Etr02789.1,rna-Etr05699.1,rna-Etr06…
Cellular Component	GO:0000228	nuclear chromosome	1	54	0.816	1	rna-Etr05374.1
Cellular Component	GO:0005622	intracellular	83	3244	1	1	rna-Etr02173.1,rna-Etr05708.1,rna-Etr11401.1,rna-Etr02437.1,rna-Etr05983.1,rna-Etr02157.1,rna-Etr09144.1,rna-Etr00865.1,rna-Etr05684.1,rna-Etr02191.1,rna-Etr02104.1,rna-Etr05987.1,rna-Etr04049.1,rna-Etr02433.1,rna-Etr11129.1,rna-Etr06609.1,rna-Etr04010.1,rna-Etr02291.1,rna-Etr09182.1,rna-Etr07426.1,rna-Etr02892.1,rna-Etr01940.1,rna-Etr01988.1,rna-Etr03281.1,rna-Etr06034.1,rna-Etr11158.1,rna-Etr05…
Cellular Component	GO:0005623	cell	124	3556	1	1	rna-Etr11427.1,rna-Etr06609.1,rna-Etr02291.1,rna-Etr02104.1,rna-Etr04049.1,rna-Etr05987.1,rna-Etr04151.1,rna-Etr02433.1,rna-Etr08061.1,rna-Etr02240.1,rna-Etr02191.1,rna-Etr09144.1,rna-Etr04195.1,rna-Etr08509.1,rna-Etr04155.1,rna-Etr02173.1,rna-Etr05708.1,rna-Etr11108.1,rna-Etr02154.1,rna-Etr01939.1,rna-Etr08765.1,rna-Etr06635.1,rna-Etr11113.1,rna-Etr00916.1,rna-Etr06681.1,rna-Etr05790.1,rna-Etr05…
Cellular Component	GO:0005634	nucleus	18	1826	1	1	rna-Etr04231.1,rna-Etr02106.1,rna-Etr01988.1,rna-Etr02173.1,rna-Etr09182.1,rna-Etr04076.1,rna-Etr06456.1,rna-Etr02437.1,rna-Etr05684.1,rna-Etr11951.1,rna-Etr09895.1,rna-Etr04041.1,rna-Etr05374.1,rna-Etr02433.1,rna-Etr09749.1,rna-Etr05987.1,rna-Etr04049.1,rna-Etr01992.1
Cellular Component	GO:0005694	chromosome	1	156	0.999	1	rna-Etr05374.1
Cellular Component	GO:0005730	nucleolus	1	105	0.984	1	rna-Etr04231.1
Cellular Component	GO:0005737	cytoplasm	66	1462	0.975	1	rna-Etr09773.1,rna-Etr09810.1,rna-Etr08290.1,rna-Etr11101.1,rna-Etr10877.1,rna-Etr11838.1,rna-Etr02285.1,rna-Etr03164.1,rna-Etr03566.3,rna-Etr04969.1,rna-Etr04068.1,rna-Etr09688.1,rna-Etr11810.1,rna-Etr02708.1,rna-Etr06089.1,rna-Etr02166.1,rna-Etr12124.1,rna-Etr06049.1,rna-Etr03102.1,rna-Etr04438.1,rna-Etr01580.1,rna-Etr04037.1,rna-Etr06204.1,rna-Etr04076.1,rna-Etr04183.1,rna-Etr06073.1,rna-Etr06…
Cellular Component	GO:0005740	mitochondrial envelope	1	180	1	1	rna-Etr07572.1
Cellular Component	GO:0005743	mitochondrial inner membrane	1	145	0.998	1	rna-Etr07572.1
Cellular Component	GO:0005783	endoplasmic reticulum	4	188	0.983	1	rna-Etr03281.1,rna-Etr12124.1,rna-Etr06204.1,rna-Etr02708.1
Cellular Component	GO:0005789	endoplasmic reticulum membrane	2	147	0.991	1	rna-Etr12124.1,rna-Etr06204.1
Cellular Component	GO:0005794	Golgi apparatus	2	88	0.879	1	rna-Etr12124.1,rna-Etr06204.1
Cellular Component	GO:0005840	ribosome	1	155	0.999	1	rna-Etr02892.1
Cellular Component	GO:0012505	endomembrane system	4	337	1	1	rna-Etr02708.1,rna-Etr12124.1,rna-Etr06204.1,rna-Etr03281.1
Cellular Component	GO:0016020	membrane	158	4042	1	1	rna-Etr11108.1,rna-Etr11858.1,rna-Etr04155.1,rna-Etr09811.1,rna-Etr05744.1,rna-Etr05382.1,rna-Etr00877.1,rna-Etr10856.1,rna-Etr02116.1,rna-Etr03401.1,rna-Etr08509.1,rna-Etr06079.1,rna-Etr00880.1,rna-Etr04195.1,rna-Etr05473.1,rna-Etr00301.1,rna-Etr09144.1,rna-Etr06917.1,rna-Etr07967.1,rna-Etr04191.1,rna-Etr02240.1,rna-Etr08061.1,rna-Etr04151.1,rna-Etr02293.1,rna-Etr10114.1,rna-Etr03026.1,rna-Etr06…
Cellular Component	GO:0016021	integral component of membrane	151	3769	1	1	rna-Etr01625.1,rna-Etr00119.1,rna-Etr09709.1,rna-Etr05678.1,rna-Etr01754.1,rna-Etr00186.1,rna-Etr05928.1,rna-Etr03281.1,rna-Etr04688.1,rna-Etr06717.1,rna-Etr05914.1,rna-Etr09800.1,rna-Etr00916.1,rna-Etr05643.1,rna-Etr03978.1,rna-Etr01157.1,rna-Etr03401.1,rna-Etr06079.1,rna-Etr00880.1,rna-Etr08509.1,rna-Etr04195.1,rna-Etr11858.1,rna-Etr11108.1,rna-Etr05744.1,rna-Etr09811.1,rna-Etr04155.1,rna-Etr05…
Cellular Component	GO:0019866	organelle inner membrane	1	148	0.998	1	rna-Etr07572.1
Cellular Component	GO:0030529	intracellular ribonucleoprotein complex	1	287	1	1	rna-Etr02892.1
Cellular Component	GO:0031090	organelle membrane	3	328	1	1	rna-Etr12124.1,rna-Etr06204.1,rna-Etr07572.1
Cellular Component	GO:0031224	intrinsic component of membrane	151	3782	1	1	rna-Etr00880.1,rna-Etr06079.1,rna-Etr08509.1,rna-Etr04195.1,rna-Etr03401.1,rna-Etr05382.1,rna-Etr02116.1,rna-Etr10856.1,rna-Etr00877.1,rna-Etr11858.1,rna-Etr11108.1,rna-Etr09811.1,rna-Etr05744.1,rna-Etr04155.1,rna-Etr04057.1,rna-Etr03026.1,rna-Etr11427.1,rna-Etr04151.1,rna-Etr10114.1,rna-Etr02293.1,rna-Etr02240.1,rna-Etr04191.1,rna-Etr08061.1,rna-Etr05473.1,rna-Etr07967.1,rna-Etr06917.1,rna-Etr00…
Cellular Component	GO:0031410	cytoplasmic vesicle	2	84	0.859	1	rna-Etr12124.1,rna-Etr06204.1
Cellular Component	GO:0031966	mitochondrial membrane	1	172	1	1	rna-Etr07572.1
Cellular Component	GO:0031967	organelle envelope	1	211	1	1	rna-Etr07572.1
Cellular Component	GO:0031974	membrane-enclosed lumen	8	355	0.999	1	rna-Etr01992.1,rna-Etr05987.1,rna-Etr05374.1,rna-Etr04076.1,rna-Etr02173.1,rna-Etr01988.1,rna-Etr04231.1,rna-Etr11951.1
Cellular Component	GO:0031975	envelope	1	211	1	1	rna-Etr07572.1
Cellular Component	GO:0031981	nuclear lumen	8	275	0.975	1	rna-Etr11951.1,rna-Etr04231.1,rna-Etr01988.1,rna-Etr02173.1,rna-Etr04076.1,rna-Etr05374.1,rna-Etr05987.1,rna-Etr01992.1
Cellular Component	GO:0031982	vesicle	2	84	0.859	1	rna-Etr06204.1,rna-Etr12124.1
Cellular Component	GO:0031984	organelle subcompartment	2	188	0.999	1	rna-Etr06204.1,rna-Etr12124.1
Cellular Component	GO:0032991	macromolecular complex	15	1047	1	1	rna-Etr01988.1,rna-Etr02892.1,rna-Etr02173.1,rna-Etr06034.1,rna-Etr09498.1,rna-Etr04076.1,rna-Etr04516.1,rna-Etr02157.1,rna-Etr11951.1,rna-Etr00865.1,rna-Etr05987.1,rna-Etr01992.1,rna-Etr06609.1,rna-Etr11129.1,rna-Etr05374.1
Cellular Component	GO:0042175	nuclear outer membrane-endoplasmic reticulum membrane network	2	150	0.992	1	rna-Etr12124.1,rna-Etr06204.1
Cellular Component	GO:0043226	organelle	69	2851	1	1	rna-Etr06681.1,rna-Etr05790.1,rna-Etr03281.1,rna-Etr11158.1,rna-Etr05768.1,rna-Etr09182.1,rna-Etr07426.1,rna-Etr02892.1,rna-Etr01940.1,rna-Etr01988.1,rna-Etr00952.1,rna-Etr01992.1,rna-Etr01939.1,rna-Etr08765.1,rna-Etr11113.1,rna-Etr02437.1,rna-Etr05983.1,rna-Etr11401.1,rna-Etr02173.1,rna-Etr05708.1,rna-Etr02291.1,rna-Etr04010.1,rna-Etr05987.1,rna-Etr04049.1,rna-Etr02433.1,rna-Etr05684.1,rna-Etr02…
Cellular Component	GO:0043227	membrane-bounded organelle	68	2581	1	1	rna-Etr02437.1,rna-Etr05983.1,rna-Etr05708.1,rna-Etr02173.1,rna-Etr11401.1,rna-Etr04049.1,rna-Etr05987.1,rna-Etr02433.1,rna-Etr04010.1,rna-Etr02291.1,rna-Etr09144.1,rna-Etr05684.1,rna-Etr02191.1,rna-Etr05790.1,rna-Etr06681.1,rna-Etr01940.1,rna-Etr01988.1,rna-Etr07426.1,rna-Etr09182.1,rna-Etr03281.1,rna-Etr05768.1,rna-Etr11158.1,rna-Etr01992.1,rna-Etr00952.1,rna-Etr11113.1,rna-Etr01939.1,rna-Etr08…
Cellular Component	GO:0043228	non-membrane-bounded organelle	5	573	1	1	rna-Etr02708.1,rna-Etr02892.1,rna-Etr03281.1,rna-Etr05374.1,rna-Etr04231.1
Cellular Component	GO:0043229	intracellular organelle	69	2851	1	1	rna-Etr11810.1,rna-Etr06089.1,rna-Etr02708.1,rna-Etr02166.1,rna-Etr12124.1,rna-Etr06049.1,rna-Etr04231.1,rna-Etr04438.1,rna-Etr03102.1,rna-Etr01580.1,rna-Etr06204.1,rna-Etr04183.1,rna-Etr06456.1,rna-Etr04076.1,rna-Etr06073.1,rna-Etr06055.1,rna-Etr09895.1,rna-Etr09810.1,rna-Etr08290.1,rna-Etr11101.1,rna-Etr11838.1,rna-Etr10877.1,rna-Etr09749.1,rna-Etr02285.1,rna-Etr03164.1,rna-Etr04969.1,rna-Etr04…
Cellular Component	GO:0043231	intracellular membrane-bounded organelle	68	2549	1	1	rna-Etr02437.1,rna-Etr05983.1,rna-Etr11401.1,rna-Etr02173.1,rna-Etr05708.1,rna-Etr02291.1,rna-Etr04010.1,rna-Etr04049.1,rna-Etr05987.1,rna-Etr02433.1,rna-Etr05684.1,rna-Etr02191.1,rna-Etr09144.1,rna-Etr06681.1,rna-Etr05790.1,rna-Etr03281.1,rna-Etr05768.1,rna-Etr11158.1,rna-Etr07426.1,rna-Etr09182.1,rna-Etr01940.1,rna-Etr01988.1,rna-Etr00952.1,rna-Etr01992.1,rna-Etr01939.1,rna-Etr08765.1,rna-Etr11…
Cellular Component	GO:0043232	intracellular non-membrane-bounded organelle	5	573	1	1	rna-Etr04231.1,rna-Etr05374.1,rna-Etr03281.1,rna-Etr02892.1,rna-Etr02708.1
Cellular Component	GO:0043233	organelle lumen	8	355	0.999	1	rna-Etr02173.1,rna-Etr01988.1,rna-Etr04231.1,rna-Etr11951.1,rna-Etr01992.1,rna-Etr05987.1,rna-Etr05374.1,rna-Etr04076.1
Cellular Component	GO:0043234	protein complex	13	623	1	1	rna-Etr09498.1,rna-Etr04516.1,rna-Etr02157.1,rna-Etr04076.1,rna-Etr02173.1,rna-Etr01988.1,rna-Etr06034.1,rna-Etr01992.1,rna-Etr05987.1,rna-Etr11129.1,rna-Etr06609.1,rna-Etr00865.1,rna-Etr11951.1
Cellular Component	GO:0044422	organelle part	11	1174	1	1	rna-Etr11951.1,rna-Etr05374.1,rna-Etr01992.1,rna-Etr05987.1,rna-Etr04231.1,rna-Etr07572.1,rna-Etr12124.1,rna-Etr02173.1,rna-Etr01988.1,rna-Etr04076.1,rna-Etr06204.1
Cellular Component	GO:0044424	intracellular part	83	3244	1	1	rna-Etr09498.1,rna-Etr04516.1,rna-Etr05624.1,rna-Etr11116.1,rna-Etr00945.1,rna-Etr08229.1,rna-Etr05604.1,rna-Etr02106.1,rna-Etr07572.1,rna-Etr02034.1,rna-Etr05374.1,rna-Etr06619.1,rna-Etr08226.1,rna-Etr04747.1,rna-Etr11951.1,rna-Etr04037.1,rna-Etr01580.1,rna-Etr04438.1,rna-Etr03102.1,rna-Etr06055.1,rna-Etr06073.1,rna-Etr06204.1,rna-Etr04183.1,rna-Etr06456.1,rna-Etr04076.1,rna-Etr06089.1,rna-Etr02…
Cellular Component	GO:0044425	membrane part	158	3899	1	1	rna-Etr03564.1,rna-Etr11398.1,rna-Etr05631.1,rna-Etr05811.1,rna-Etr09744.1,rna-Etr08630.1,rna-Etr01289.1,rna-Etr02651.1,rna-Etr02892.1,rna-Etr08164.1,rna-Etr02303.1,rna-Etr02127.1,rna-Etr09913.1,rna-Etr08307.1,rna-Etr09714.1,rna-Etr08123.1,rna-Etr05699.1,rna-Etr00801.1,rna-Etr04395.1,rna-Etr02280.1,rna-Etr00865.1,rna-Etr06370.1,rna-Etr08997.1,rna-Etr10869.1,rna-Etr11129.1,rna-Etr02093.1,rna-Etr03…
Cellular Component	GO:0044427	chromosomal part	1	137	0.997	1	rna-Etr05374.1
Cellular Component	GO:0044428	nuclear part	8	429	1	1	rna-Etr01992.1,rna-Etr05987.1,rna-Etr05374.1,rna-Etr04076.1,rna-Etr02173.1,rna-Etr01988.1,rna-Etr04231.1,rna-Etr11951.1
Cellular Component	GO:0044429	mitochondrial part	1	231	1	1	rna-Etr07572.1
Cellular Component	GO:0044432	endoplasmic reticulum part	2	158	0.994	1	rna-Etr12124.1,rna-Etr06204.1
Cellular Component	GO:0044446	intracellular organelle part	11	1174	1	1	rna-Etr11951.1,rna-Etr01992.1,rna-Etr05987.1,rna-Etr05374.1,rna-Etr02173.1,rna-Etr01988.1,rna-Etr04231.1,rna-Etr12124.1,rna-Etr07572.1,rna-Etr06204.1,rna-Etr04076.1
Cellular Component	GO:0044464	cell part	124	3556	1	1	rna-Etr02437.1,rna-Etr05983.1,rna-Etr00294.1,rna-Etr02157.1,rna-Etr02093.1,rna-Etr01154.1,rna-Etr11401.1,rna-Etr11129.1,rna-Etr04010.1,rna-Etr05684.1,rna-Etr00865.1,rna-Etr09714.1,rna-Etr08307.1,rna-Etr01988.1,rna-Etr07426.1,rna-Etr02892.1,rna-Etr02303.1,rna-Etr09913.1,rna-Etr05887.1,rna-Etr01992.1,rna-Etr00952.1,rna-Etr03564.1,rna-Etr09251.1,rna-Etr05624.1,rna-Etr11116.1,rna-Etr11072.1,rna-Etr04…
Cellular Component	GO:0070013	intracellular organelle lumen	8	355	0.999	1	rna-Etr04076.1,rna-Etr05374.1,rna-Etr05987.1,rna-Etr01992.1,rna-Etr11951.1,rna-Etr04231.1,rna-Etr01988.1,rna-Etr02173.1
Cellular Component	GO:0097708	intracellular vesicle	2	84	0.859	1	rna-Etr06204.1,rna-Etr12124.1
Cellular Component	GO:0098588	bounding membrane of organelle	2	166	0.996	1	rna-Etr12124.1,rna-Etr06204.1
Cellular Component	GO:0098827	endoplasmic reticulum subcompartment	2	148	0.991	1	rna-Etr06204.1,rna-Etr12124.1
Cellular Component	GO:1990904	ribonucleoprotein complex	1	290	1	1	rna-Etr02892.1
Molecular Function	GO:0000981	RNA polymerase II transcription factor activity, sequence-specific DNA binding	3	786	1	1	rna-Etr02106.1,rna-Etr06456.1,rna-Etr09749.1
Molecular Function	GO:0001071	nucleic acid binding transcription factor activity	3	865	1	1	rna-Etr02106.1,rna-Etr06456.1,rna-Etr09749.1
Molecular Function	GO:0003676	nucleic acid binding	90	1833	0.921	1	rna-Etr05950.1,rna-Etr05960.1,rna-Etr04189.1,rna-Etr05834.1,rna-Etr12060.1,rna-Etr02319.1,rna-Etr05708.1,rna-Etr11759.1,rna-Etr02291.1,rna-Etr08061.1,rna-Etr02191.1,rna-Etr05790.1,rna-Etr11115.1,rna-Etr06631.1,rna-Etr05768.1,rna-Etr11158.1,rna-Etr01940.1,rna-Etr05914.1,rna-Etr05842.1,rna-Etr01939.1,rna-Etr08765.1,rna-Etr05696.1,rna-Etr02022.1,rna-Etr06843.1,rna-Etr05782.1,rna-Etr11113.1,rna-Etr05…
Molecular Function	GO:0003677	DNA binding	7	1168	1	1	rna-Etr06456.1,rna-Etr04189.1,rna-Etr09749.1,rna-Etr04439.1,rna-Etr02789.1,rna-Etr02106.1,rna-Etr08061.1
Molecular Function	GO:0003700	transcription factor activity, sequence-specific DNA binding	3	865	1	1	rna-Etr09749.1,rna-Etr02106.1,rna-Etr06456.1
Molecular Function	GO:0003735	structural constituent of ribosome	1	132	0.996	1	rna-Etr02892.1
Molecular Function	GO:0004386	helicase activity	3	105	0.849	1	rna-Etr06751.1,rna-Etr03525.1,rna-Etr05717.1
Molecular Function	GO:0004497	monooxygenase activity	9	356	0.996	1	rna-Etr00877.1,rna-Etr08102.1,rna-Etr05647.1,rna-Etr07798.1,rna-Etr01695.1,rna-Etr00373.1,rna-Etr05964.1,rna-Etr05900.1,rna-Etr04439.1
Molecular Function	GO:0004672	protein kinase activity	9	249	0.9	1	rna-Etr01301.3,rna-Etr06079.1,rna-Etr04439.1,rna-Etr07539.1,rna-Etr00133.1,rna-Etr05631.1,rna-Etr01133.1,rna-Etr11555.1,rna-Etr11082.1
Molecular Function	GO:0004674	protein serine/threonine kinase activity	1	92	0.969	1	rna-Etr04439.1
Molecular Function	GO:0004812	aminoacyl-tRNA ligase activity	1	52	0.799	1	rna-Etr05342.1
Molecular Function	GO:0005198	structural molecule activity	1	165	0.999	1	rna-Etr02892.1
Molecular Function	GO:0005506	iron ion binding	3	257	1	1	rna-Etr05900.1,rna-Etr05964.1,rna-Etr07258.1
Molecular Function	GO:0005515	protein binding	13	397	0.981	1	rna-Etr04076.1,rna-Etr04516.1,rna-Etr02157.1,rna-Etr09498.1,rna-Etr06034.1,rna-Etr01988.1,rna-Etr02173.1,rna-Etr06609.1,rna-Etr11129.1,rna-Etr05987.1,rna-Etr01992.1,rna-Etr11951.1,rna-Etr00865.1
Molecular Function	GO:0008080	N-acetyltransferase activity	1	65	0.888	1	rna-Etr09737.1
Molecular Function	GO:0008168	methyltransferase activity	6	230	0.977	1	rna-Etr07258.1,rna-Etr09530.1,rna-Etr07095.1,rna-Etr05342.1,rna-Etr04439.1,rna-Etr11110.7
Molecular Function	GO:0015077	monovalent inorganic cation transmembrane transporter activity	1	77	0.936	1	rna-Etr06073.1
Molecular Function	GO:0015078	hydrogen ion transmembrane transporter activity	1	61	0.865	1	rna-Etr06073.1
Molecular Function	GO:0016301	kinase activity	11	419	0.998	1	rna-Etr04439.1,rna-Etr00133.1,rna-Etr07539.1,rna-Etr01133.1,rna-Etr05631.1,rna-Etr09709.1,rna-Etr01301.3,rna-Etr06079.1,rna-Etr11082.1,rna-Etr11555.1,rna-Etr09366.1
Molecular Function	GO:0016407	acetyltransferase activity	1	84	0.954	1	rna-Etr09737.1
Molecular Function	GO:0016410	N-acyltransferase activity	1	67	0.898	1	rna-Etr09737.1
Molecular Function	GO:0016740	transferase activity	79	1556	0.83	1	rna-Etr00157.1,rna-Etr08638.1,rna-Etr00952.1,rna-Etr05785.1,rna-Etr05742.1,rna-Etr05612.1,rna-Etr05696.1,rna-Etr05631.1,rna-Etr08765.1,rna-Etr01939.1,rna-Etr02005.1,rna-Etr02022.1,rna-Etr11113.1,rna-Etr05790.1,rna-Etr09709.1,rna-Etr06631.1,rna-Etr09366.1,rna-Etr05768.1,rna-Etr11158.1,rna-Etr11082.1,rna-Etr01940.1,rna-Etr04904.1,rna-Etr02291.1,rna-Etr08289.1,rna-Etr03633.1,rna-Etr00301.1,rna-Etr09…
Molecular Function	GO:0016741	transferase activity, transferring one-carbon groups	6	236	0.982	1	rna-Etr09530.1,rna-Etr07095.1,rna-Etr07258.1,rna-Etr04439.1,rna-Etr11110.7,rna-Etr05342.1
Molecular Function	GO:0016746	transferase activity, transferring acyl groups	2	247	1	1	rna-Etr09737.1,rna-Etr00301.1
Molecular Function	GO:0016747	transferase activity, transferring acyl groups other than amino-acyl groups	2	187	0.999	1	rna-Etr09737.1,rna-Etr00301.1
Molecular Function	GO:0016757	transferase activity, transferring glycosyl groups	5	173	0.929	1	rna-Etr09444.1,rna-Etr05744.1,rna-Etr10962.1,rna-Etr03633.1,rna-Etr00157.1
Molecular Function	GO:0016758	transferase activity, transferring hexosyl groups	2	89	0.884	1	rna-Etr03633.1,rna-Etr00157.1
Molecular Function	GO:0016773	phosphotransferase activity, alcohol group as acceptor	10	322	0.976	1	rna-Etr05631.1,rna-Etr01133.1,rna-Etr11555.1,rna-Etr11082.1,rna-Etr01301.3,rna-Etr06079.1,rna-Etr04439.1,rna-Etr09709.1,rna-Etr07539.1,rna-Etr00133.1
Molecular Function	GO:0016875	ligase activity, forming carbon-oxygen bonds	1	52	0.799	1	rna-Etr05342.1
Molecular Function	GO:0016876	ligase activity, forming aminoacyl-tRNA and related compounds	1	52	0.799	1	rna-Etr05342.1

## Sheet: Expansion_KEGG enrichment
Pathway Hierarchy1	Pathway Hierarchy2	KEGG Pathway	Pathway ID	Gene Number	Background number	hit ratio	P-Value	Q-Value	Gene IDs	Hyperlink
Metabolism	Metabolism of other amino acids	D-Arginine and D-ornithine metabolism	ko00472	5	5	1	0	0	rna-Etr08997.1,rna-Etr10351.1,rna-Etr08178.1,rna-Etr01194.1,rna-Etr07702.1	http://www.genome.jp/kegg-bin/show_pathway?ko00472/K00273%09yellow
Metabolism	Metabolism of terpenoids and polyketides	Insect hormone biosynthesis	ko00981	14	15	0.933333	2.4845e-19	4.72055e-18	rna-Etr08465.1,rna-Etr08291.1,rna-Etr04327.1,rna-Etr10278.1,rna-Etr03496.1,rna-Etr09577.1,rna-Etr04631.1,rna-Etr01370.1,rna-Etr03415.1,rna-Etr00074.1,rna-Etr01436.1,rna-Etr09722.1,rna-Etr09232.1,rna-Etr00146.1	http://www.genome.jp/kegg-bin/show_pathway?ko00981/K00128%09yellow
Metabolism	Metabolism of terpenoids and polyketides	Limonene and pinene degradation	ko00903	14	15	0.933333	2.4845e-19	4.72055e-18	rna-Etr00146.1,rna-Etr09722.1,rna-Etr09232.1,rna-Etr01436.1,rna-Etr03415.1,rna-Etr00074.1,rna-Etr04631.1,rna-Etr01370.1,rna-Etr08465.1,rna-Etr08291.1,rna-Etr04327.1,rna-Etr10278.1,rna-Etr09577.1,rna-Etr03496.1	http://www.genome.jp/kegg-bin/show_pathway?ko00903/K00128%09yellow
Metabolism	Biosynthesis of other secondary metabolites	Penicillin and cephalosporin biosynthesis	ko00311	5	7	0.714286	2.63117e-07	8.33204e-07	rna-Etr10351.1,rna-Etr08997.1,rna-Etr08178.1,rna-Etr01194.1,rna-Etr07702.1	http://www.genome.jp/kegg-bin/show_pathway?ko00311/K00273%09yellow
Metabolism	Carbohydrate metabolism	Ascorbate and aldarate metabolism	ko00053	19	29	0.655172	8.13623e-19	1.28824e-17	rna-Etr09273.1,rna-Etr05672.1,rna-Etr00146.1,rna-Etr09722.1,rna-Etr09232.1,rna-Etr01878.1,rna-Etr10287.1,rna-Etr01436.1,rna-Etr03415.1,rna-Etr00074.1,rna-Etr02221.1,rna-Etr04631.1,rna-Etr01370.1,rna-Etr08465.1,rna-Etr08291.1,rna-Etr04327.1,rna-Etr10278.1,rna-Etr03496.1,rna-Etr09577.1	http://www.genome.jp/kegg-bin/show_pathway?ko00053/K00002%09yellow/K00128%09yellow
Metabolism	Biosynthesis of other secondary metabolites	Phenylpropanoid biosynthesis	ko00940	20	31	0.645161	1.87951e-19	4.72055e-18	rna-Etr03738.1,rna-Etr11141.1,rna-Etr06596.1,rna-Etr07282.1,rna-Etr00076.1,rna-Etr00986.1,rna-Etr08238.1,rna-Etr01925.1,rna-Etr09807.1,rna-Etr10685.1,rna-Etr06709.1,rna-Etr10784.1,rna-Etr03884.1,rna-Etr08365.1,rna-Etr05675.1,rna-Etr11452.1,rna-Etr12222.1,rna-Etr00031.1,rna-Etr07298.1,rna-Etr10195.1	http://www.genome.jp/kegg-bin/show_pathway?ko00940/K01904%09yellow/K05349%09yellow
Environmental Information Processing	Membrane transport	ABC transporters	ko02010	19	30	0.633333	2.31291e-18	3.13895e-17	rna-Etr02240.1,rna-Etr09144.1,rna-Etr04155.1,rna-Etr04151.1,rna-Etr04195.1,rna-Etr01154.1,rna-Etr08683.1,rna-Etr01625.1,rna-Etr01331.1,rna-Etr02813.1,rna-Etr03564.1,rna-Etr11427.1,rna-Etr02093.1,rna-Etr10272.1,rna-Etr01580.1,rna-Etr10092.1,rna-Etr07408.1,rna-Etr11401.1,rna-Etr10114.1	http://www.genome.jp/kegg-bin/show_pathway?ko02010/K08711%09yellow/K05658%09yellow/K08712%09yellow
Metabolism	Xenobiotics biodegradation and metabolism	Chloroalkane and chloroalkene degradation	ko00625	18	30	0.6	7.21421e-17	7.615e-16	rna-Etr00198.1,rna-Etr09232.1,rna-Etr09722.1,rna-Etr00146.1,rna-Etr00490.1,rna-Etr00074.1,rna-Etr03415.1,rna-Etr01436.1,rna-Etr02371.1,rna-Etr04327.1,rna-Etr03496.1,rna-Etr10278.1,rna-Etr09577.1,rna-Etr08465.1,rna-Etr09825.1,rna-Etr08291.1,rna-Etr01370.1,rna-Etr04631.1	http://www.genome.jp/kegg-bin/show_pathway?ko00625/K08726%09yellow/K00128%09yellow
Metabolism	Metabolism of other amino acids	beta-Alanine metabolism	ko00410	33	57	0.578947	3.54031e-28	1.68165e-26	rna-Etr04328.1,rna-Etr06516.1,rna-Etr09810.1,rna-Etr09722.1,rna-Etr09232.1,rna-Etr09233.1,rna-Etr04900.1,rna-Etr05598.1,rna-Etr04969.1,rna-Etr08465.1,rna-Etr01436.1,rna-Etr08201.1,rna-Etr06902.1,rna-Etr00074.1,rna-Etr07426.1,rna-Etr00146.1,rna-Etr01435.1,rna-Etr03820.1,rna-Etr09296.1,rna-Etr01886.1,rna-Etr01868.1,rna-Etr01370.1,rna-Etr04631.1,rna-Etr03102.1,rna-Etr04327.1,rna-Etr10278.1,rna-Etr03…	http://www.genome.jp/kegg-bin/show_pathway?ko00410/K00276%09yellow/K00232%09yellow/K00128%09yellow/K23146%09yellow
Organismal Systems	Endocrine system	Regulation of lipolysis in adipocytes	ko04923	6	11	0.545455	6.12592e-07	1.8773e-06	rna-Etr06034.1,rna-Etr11129.1,rna-Etr04516.1,rna-Etr00865.1,rna-Etr06609.1,rna-Etr02157.1	http://www.genome.jp/kegg-bin/show_pathway?ko04923/K04630%09yellow
Metabolism	Glycan biosynthesis and metabolism	Other types of O-glycan biosynthesis	ko00514	3	6	0.5	0.000160405	0.000293048	rna-Etr10962.1,rna-Etr09444.1,rna-Etr05744.1	http://www.genome.jp/kegg-bin/show_pathway?ko00514/K10968%09yellow
Metabolism	Amino acid metabolism	Lysine degradation	ko00310	24	53	0.45283	1.29817e-17	1.54158e-16	rna-Etr01370.1,rna-Etr04631.1,rna-Etr03496.1,rna-Etr09577.1,rna-Etr10278.1,rna-Etr04327.1,rna-Etr08291.1,rna-Etr06728.1,rna-Etr03415.1,rna-Etr00146.1,rna-Etr08518.1,rna-Etr05973.1,rna-Etr07712.1,rna-Etr08465.1,rna-Etr03393.1,rna-Etr01436.1,rna-Etr04215.1,rna-Etr04832.1,rna-Etr00074.1,rna-Etr05887.1,rna-Etr03824.1,rna-Etr08632.1,rna-Etr09722.1,rna-Etr09232.1	http://www.genome.jp/kegg-bin/show_pathway?ko00310/K00128%09yellow/K00135%09yellow
Organismal Systems	Nervous system	Cholinergic synapse	ko04725	9	20	0.45	4.66866e-08	1.84801e-07	rna-Etr04400.1,rna-Etr01656.1,rna-Etr07665.1,rna-Etr02157.1,rna-Etr04516.1,rna-Etr11129.1,rna-Etr00865.1,rna-Etr06609.1,rna-Etr06034.1	http://www.genome.jp/kegg-bin/show_pathway?ko04725/K01049%09yellow/K04630%09yellow
Metabolism	Glycan biosynthesis and metabolism	Other glycan degradation	ko00511	4	9	0.444444	7.06495e-05	0.000149149	rna-Etr11447.1,rna-Etr10909.1,rna-Etr02706.1,rna-Etr11192.1	http://www.genome.jp/kegg-bin/show_pathway?ko00511/K01192%09yellow
Metabolism	Metabolism of other amino acids	Cyanoamino acid metabolism	ko00460	14	32	0.4375	5.62328e-11	3.8158e-10	rna-Etr06596.1,rna-Etr11141.1,rna-Etr10784.1,rna-Etr03884.1,rna-Etr10685.1,rna-Etr06709.1,rna-Etr07558.1,rna-Etr00031.1,rna-Etr04710.1,rna-Etr00309.1,rna-Etr05675.1,rna-Etr08365.1,rna-Etr09254.1,rna-Etr10195.1	http://www.genome.jp/kegg-bin/show_pathway?ko00460/K05349%09yellow/K01501%09yellow
Organismal Systems	Environmental adaptation	Circadian entrainment	ko04713	6	14	0.428571	5.45972e-06	1.56132e-05	rna-Etr02157.1,rna-Etr06609.1,rna-Etr00865.1,rna-Etr11129.1,rna-Etr04516.1,rna-Etr06034.1	http://www.genome.jp/kegg-bin/show_pathway?ko04713/K04630%09yellow
Metabolism	Biosynthesis of other secondary metabolites	Tropane, piperidine and pyridine alkaloid biosynthesis	ko00960	9	22	0.409091	1.46974e-07	4.98663e-07	rna-Etr04328.1,rna-Etr05598.1,rna-Etr06516.1,rna-Etr01435.1,rna-Etr09233.1,rna-Etr11014.1,rna-Etr11233.1,rna-Etr04900.1,rna-Etr01868.1	http://www.genome.jp/kegg-bin/show_pathway?ko00960/K00276%09yellow
Metabolism	Lipid metabolism	Arachidonic acid metabolism	ko00590	4	10	0.4	0.000134518	0.000250572	rna-Etr02371.1,rna-Etr00490.1,rna-Etr00198.1,rna-Etr09825.1	http://www.genome.jp/kegg-bin/show_pathway?ko00590/K08726%09yellow
Metabolism	Metabolism of cofactors and vitamins	Ubiquinone and other terpenoid-quinone biosynthesis	ko00130	10	26	0.384615	8.49171e-08	2.98782e-07	rna-Etr11452.1,rna-Etr03738.1,rna-Etr07298.1,rna-Etr12222.1,rna-Etr08238.1,rna-Etr00986.1,rna-Etr07282.1,rna-Etr00076.1,rna-Etr01925.1,rna-Etr09807.1	http://www.genome.jp/kegg-bin/show_pathway?ko00130/K01904%09yellow
Metabolism	Lipid metabolism	Fatty acid degradation	ko00071	23	61	0.377049	9.682e-15	7.66492e-14	rna-Etr09722.1,rna-Etr09810.1,rna-Etr09232.1,rna-Etr05390.1,rna-Etr00310.1,rna-Etr08465.1,rna-Etr04969.1,rna-Etr01436.1,rna-Etr00081.1,rna-Etr00074.1,rna-Etr00146.1,rna-Etr11855.1,rna-Etr04631.1,rna-Etr03102.1,rna-Etr01370.1,rna-Etr06681.1,rna-Etr08291.1,rna-Etr04327.1,rna-Etr09577.1,rna-Etr03496.1,rna-Etr10278.1,rna-Etr03415.1,rna-Etr00102.1	http://www.genome.jp/kegg-bin/show_pathway?ko00071/K00128%09yellow/K00232%09yellow/K00249%09yellow
Metabolism	Carbohydrate metabolism	Pentose and glucuronate interconversions	ko00040	12	32	0.375	9.82889e-09	4.05976e-08	rna-Etr10168.1,rna-Etr07570.1,rna-Etr09709.1,rna-Etr02221.1,rna-Etr10287.1,rna-Etr07603.1,rna-Etr08171.1,rna-Etr01878.1,rna-Etr02793.1,rna-Etr05672.1,rna-Etr05382.1,rna-Etr09273.1	http://www.genome.jp/kegg-bin/show_pathway?ko00040/K00008%09yellow/K05351%09yellow/K00002%09yellow
Metabolism	Lipid metabolism	Biosynthesis of unsaturated fatty acids	ko01040	12	32	0.375	9.82889e-09	4.05976e-08	rna-Etr06624.1,rna-Etr04015.1,rna-Etr09810.1,rna-Etr05928.1,rna-Etr10856.1,rna-Etr05699.1,rna-Etr02280.1,rna-Etr02293.1,rna-Etr04969.1,rna-Etr06681.1,rna-Etr02056.1,rna-Etr03102.1	http://www.genome.jp/kegg-bin/show_pathway?ko01040/K00507%09yellow/K00232%09yellow
Organismal Systems	Digestive system	Gastric acid secretion	ko04971	6	16	0.375	1.64226e-05	4.21661e-05	rna-Etr06034.1,rna-Etr11129.1,rna-Etr04516.1,rna-Etr00865.1,rna-Etr06609.1,rna-Etr02157.1	http://www.genome.jp/kegg-bin/show_pathway?ko04971/K04630%09yellow
Organismal Systems	Digestive system	Bile secretion	ko04976	7	19	0.368421	5.58788e-06	1.56132e-05	rna-Etr02813.1,rna-Etr09144.1,rna-Etr01580.1,rna-Etr08683.1,rna-Etr10092.1,rna-Etr10114.1,rna-Etr11401.1	http://www.genome.jp/kegg-bin/show_pathway?ko04976/K05658%09yellow
Organismal Systems	Endocrine system	PPAR signaling pathway	ko03320	17	47	0.361702	4.12325e-11	3.01314e-10	rna-Etr04015.1,rna-Etr06624.1,rna-Etr10856.1,rna-Etr11855.1,rna-Etr05699.1,rna-Etr09810.1,rna-Etr05928.1,rna-Etr05390.1,rna-Etr00310.1,rna-Etr00081.1,rna-Etr02280.1,rna-Etr02293.1,rna-Etr00102.1,rna-Etr03102.1,rna-Etr02056.1,rna-Etr06681.1,rna-Etr04969.1	http://www.genome.jp/kegg-bin/show_pathway?ko03320/K00507%09yellow/K00249%09yellow/K00232%09yellow
Metabolism	Amino acid metabolism	Valine, leucine and isoleucine degradation	ko00280	27	75	0.36	2.5908e-16	2.23751e-15	rna-Etr00102.1,rna-Etr03415.1,rna-Etr09577.1,rna-Etr03496.1,rna-Etr10278.1,rna-Etr04327.1,rna-Etr08291.1,rna-Etr01370.1,rna-Etr03752.1,rna-Etr04631.1,rna-Etr11838.1,rna-Etr01886.1,rna-Etr09296.1,rna-Etr03820.1,rna-Etr11855.1,rna-Etr07426.1,rna-Etr00146.1,rna-Etr00074.1,rna-Etr06902.1,rna-Etr08201.1,rna-Etr01436.1,rna-Etr00081.1,rna-Etr08465.1,rna-Etr00310.1,rna-Etr05390.1,rna-Etr09232.1,rna-Etr09…	http://www.genome.jp/kegg-bin/show_pathway?ko00280/K00249%09yellow/K00128%09yellow/K00020%09yellow/K23146%09yellow
Metabolism	Carbohydrate metabolism	Starch and sucrose metabolism	ko00500	27	75	0.36	2.5908e-16	2.23751e-15	rna-Etr09688.1,rna-Etr02380.1,rna-Etr05675.1,rna-Etr07217.1,rna-Etr00519.1,rna-Etr03831.1,rna-Etr02104.1,rna-Etr10784.1,rna-Etr06013.1,rna-Etr02154.1,rna-Etr06635.1,rna-Etr10195.1,rna-Etr08365.1,rna-Etr05668.1,rna-Etr07272.1,rna-Etr00031.1,rna-Etr10753.1,rna-Etr04037.1,rna-Etr03633.1,rna-Etr03884.1,rna-Etr06709.1,rna-Etr10685.1,rna-Etr00780.1,rna-Etr03566.3,rna-Etr06596.1,rna-Etr04231.1,rna-Etr11…	http://www.genome.jp/kegg-bin/show_pathway?ko00500/K01194%09yellow/K00697%09yellow/K05349%09yellow/K01187%09yellow/K01193%09yellow
Organismal Systems	Endocrine system	Renin secretion	ko04924	6	17	0.352941	2.65224e-05	6.63059e-05	rna-Etr11129.1,rna-Etr04516.1,rna-Etr06034.1,rna-Etr06609.1,rna-Etr02157.1,rna-Etr00865.1	http://www.genome.jp/kegg-bin/show_pathway?ko04924/K04630%09yellow
Metabolism	Metabolism of cofactors and vitamins	Pantothenate and CoA biosynthesis	ko00770	14	40	0.35	2.59879e-09	1.37158e-08	rna-Etr01436.1,rna-Etr03415.1,rna-Etr00074.1,rna-Etr04631.1,rna-Etr01370.1,rna-Etr08291.1,rna-Etr08465.1,rna-Etr10278.1,rna-Etr03496.1,rna-Etr09577.1,rna-Etr04327.1,rna-Etr00146.1,rna-Etr09232.1,rna-Etr09722.1	http://www.genome.jp/kegg-bin/show_pathway?ko00770/K00128%09yellow
Metabolism	Amino acid metabolism	Histidine metabolism	ko00340	14	41	0.341463	3.88328e-09	1.94164e-08	rna-Etr08291.1,rna-Etr08465.1,rna-Etr10278.1,rna-Etr09577.1,rna-Etr03496.1,rna-Etr04327.1,rna-Etr04631.1,rna-Etr01370.1,rna-Etr03415.1,rna-Etr00074.1,rna-Etr01436.1,rna-Etr09722.1,rna-Etr09232.1,rna-Etr00146.1	http://www.genome.jp/kegg-bin/show_pathway?ko00340/K00128%09yellow
Organismal Systems	Nervous system	Long-term depression	ko04730	6	18	0.333333	4.12316e-05	9.3262e-05	rna-Etr00865.1,rna-Etr06609.1,rna-Etr02157.1,rna-Etr06034.1,rna-Etr11129.1,rna-Etr04516.1	http://www.genome.jp/kegg-bin/show_pathway?ko04730/K04630%09yellow
Metabolism	Carbohydrate metabolism	Butanoate metabolism	ko00650	12	37	0.324324	7.70957e-08	2.81696e-07	rna-Etr04215.1,rna-Etr06728.1,rna-Etr08518.1,rna-Etr03393.1,rna-Etr03824.1,rna-Etr05887.1,rna-Etr05973.1,rna-Etr04832.1,rna-Etr09811.1,rna-Etr05388.1,rna-Etr07712.1,rna-Etr08632.1	http://www.genome.jp/kegg-bin/show_pathway?ko00650/K00135%09yellow/K00004%09yellow
Metabolism	Metabolism of cofactors and vitamins	Nicotinate and nicotinamide metabolism	ko00760	10	31	0.322581	7.13239e-07	2.11743e-06	rna-Etr08518.1,rna-Etr06728.1,rna-Etr04215.1,rna-Etr03393.1,rna-Etr03824.1,rna-Etr05887.1,rna-Etr05973.1,rna-Etr04832.1,rna-Etr07712.1,rna-Etr08632.1	http://www.genome.jp/kegg-bin/show_pathway?ko00760/K00135%09yellow
Metabolism	Lipid metabolism	Glycerolipid metabolism	ko00561	19	60	0.316667	6.4062e-11	4.05726e-10	rna-Etr05672.1,rna-Etr09273.1,rna-Etr09722.1,rna-Etr09232.1,rna-Etr00146.1,rna-Etr02221.1,rna-Etr00074.1,rna-Etr03415.1,rna-Etr01436.1,rna-Etr10287.1,rna-Etr01878.1,rna-Etr04327.1,rna-Etr10278.1,rna-Etr03496.1,rna-Etr09577.1,rna-Etr08465.1,rna-Etr08291.1,rna-Etr01370.1,rna-Etr04631.1	http://www.genome.jp/kegg-bin/show_pathway?ko00561/K00002%09yellow/K00128%09yellow
Organismal Systems	Endocrine system	Relaxin signaling pathway	ko04926	6	19	0.315789	6.20238e-05	0.000133915	rna-Etr11129.1,rna-Etr04516.1,rna-Etr06034.1,rna-Etr06609.1,rna-Etr02157.1,rna-Etr00865.1	http://www.genome.jp/kegg-bin/show_pathway?ko04926/K04630%09yellow
Metabolism	Xenobiotics biodegradation and metabolism	Caprolactam degradation	ko00930	5	16	0.3125	0.000191106	0.000342548	rna-Etr02221.1,rna-Etr10287.1,rna-Etr05672.1,rna-Etr01878.1,rna-Etr09273.1	http://www.genome.jp/kegg-bin/show_pathway?ko00930/K00002%09yellow
Metabolism	Lipid metabolism	alpha-Linolenic acid metabolism	ko00592	4	13	0.307692	0.000593004	0.0009713	rna-Etr03102.1,rna-Etr04969.1,rna-Etr06681.1,rna-Etr09810.1	http://www.genome.jp/kegg-bin/show_pathway?ko00592/K00232%09yellow
Organismal Systems	Endocrine system	Parathyroid hormone synthesis, secretion and action	ko04928	6	20	0.3	9.06605e-05	0.000179432	rna-Etr06034.1,rna-Etr04516.1,rna-Etr11129.1,rna-Etr00865.1,rna-Etr02157.1,rna-Etr06609.1	http://www.genome.jp/kegg-bin/show_pathway?ko04928/K04630%09yellow
Organismal Systems	Immune system	Leukocyte transendothelial migration	ko04670	6	20	0.3	9.06605e-05	0.000179432	rna-Etr06034.1,rna-Etr04516.1,rna-Etr11129.1,rna-Etr00865.1,rna-Etr06609.1,rna-Etr02157.1	http://www.genome.jp/kegg-bin/show_pathway?ko04670/K04630%09yellow
Organismal Systems	Immune system	Platelet activation	ko04611	6	21	0.285714	0.000129211	0.000245501	rna-Etr00865.1,rna-Etr02157.1,rna-Etr06609.1,rna-Etr06034.1,rna-Etr11129.1,rna-Etr04516.1	http://www.genome.jp/kegg-bin/show_pathway?ko04611/K04630%09yellow
Organismal Systems	Nervous system	GABAergic synapse	ko04727	6	21	0.285714	0.000129211	0.000245501	rna-Etr11129.1,rna-Etr04516.1,rna-Etr06034.1,rna-Etr02157.1,rna-Etr06609.1,rna-Etr00865.1	http://www.genome.jp/kegg-bin/show_pathway?ko04727/K04630%09yellow
Metabolism	Carbohydrate metabolism	Pyruvate metabolism	ko00620	19	68	0.279412	8.15087e-10	4.5549e-09	rna-Etr01081.1,rna-Etr09232.1,rna-Etr05877.1,rna-Etr09722.1,rna-Etr00146.1,rna-Etr00074.1,rna-Etr03415.1,rna-Etr07572.1,rna-Etr01436.1,rna-Etr00301.1,rna-Etr10278.1,rna-Etr09577.1,rna-Etr03496.1,rna-Etr04327.1,rna-Etr08291.1,rna-Etr00302.1,rna-Etr08465.1,rna-Etr01370.1,rna-Etr04631.1	http://www.genome.jp/kegg-bin/show_pathway?ko00620/K17741%09yellow/K00128%09yellow/K00102%09yellow
Metabolism	Amino acid metabolism	Tryptophan metabolism	ko00380	22	84	0.261905	2.0705e-10	1.22936e-09	rna-Etr00146.1,rna-Etr04631.1,rna-Etr11051.1,rna-Etr01370.1,rna-Etr08291.1,rna-Etr04327.1,rna-Etr10278.1,rna-Etr09577.1,rna-Etr03496.1,rna-Etr03415.1,rna-Etr02773.1,rna-Etr07558.1,rna-Etr04710.1,rna-Etr00309.1,rna-Etr09232.1,rna-Etr09722.1,rna-Etr09254.1,rna-Etr08465.1,rna-Etr08623.1,rna-Etr01436.1,rna-Etr01073.1,rna-Etr00074.1	http://www.genome.jp/kegg-bin/show_pathway?ko00380/K00128%09yellow/K03781%09yellow/K01501%09yellow
Environmental Information Processing	Signal transduction	AMPK signaling pathway	ko04152	8	31	0.258065	4.77119e-05	0.00010541	rna-Etr04015.1,rna-Etr06624.1,rna-Etr02293.1,rna-Etr02280.1,rna-Etr05699.1,rna-Etr02056.1,rna-Etr10856.1,rna-Etr05928.1	http://www.genome.jp/kegg-bin/show_pathway?ko04152/K00507%09yellow
Metabolism	Carbohydrate metabolism	Glycolysis / Gluconeogenesis	ko00010	19	74	0.256757	4.22954e-09	2.00903e-08	rna-Etr09232.1,rna-Etr09722.1,rna-Etr00146.1,rna-Etr09273.1,rna-Etr05672.1,rna-Etr08465.1,rna-Etr08291.1,rna-Etr04327.1,rna-Etr09577.1,rna-Etr03496.1,rna-Etr10278.1,rna-Etr04631.1,rna-Etr01370.1,rna-Etr03415.1,rna-Etr00074.1,rna-Etr02221.1,rna-Etr01878.1,rna-Etr10287.1,rna-Etr01436.1	http://www.genome.jp/kegg-bin/show_pathway?ko00010/K00128%09yellow/K00002%09yellow
Cellular Processes	Cellular community - eukaryotes	Gap junction	ko04540	6	24	0.25	0.000329976	0.00055978	rna-Etr06609.1,rna-Etr02157.1,rna-Etr00865.1,rna-Etr04516.1,rna-Etr11129.1,rna-Etr06034.1	http://www.genome.jp/kegg-bin/show_pathway?ko04540/K04630%09yellow
Organismal Systems	Endocrine system	Growth hormone synthesis, secretion and action	ko04935	6	24	0.25	0.000329976	0.00055978	rna-Etr11129.1,rna-Etr04516.1,rna-Etr06034.1,rna-Etr02157.1,rna-Etr06609.1,rna-Etr00865.1	http://www.genome.jp/kegg-bin/show_pathway?ko04935/K04630%09yellow
Organismal Systems	Nervous system	Glutamatergic synapse	ko04724	6	24	0.25	0.000329976	0.00055978	rna-Etr11129.1,rna-Etr04516.1,rna-Etr06034.1,rna-Etr02157.1,rna-Etr06609.1,rna-Etr00865.1	http://www.genome.jp/kegg-bin/show_pathway?ko04724/K04630%09yellow
Environmental Information Processing	Signal transduction	MAPK signaling pathway - plant	ko04016	4	16	0.25	0.00173835	0.00252806	rna-Etr11051.1,rna-Etr01073.1,rna-Etr08623.1,rna-Etr02773.1	http://www.genome.jp/kegg-bin/show_pathway?ko04016/K03781%09yellow
Metabolism	Amino acid metabolism	Tyrosine metabolism	ko00350	19	77	0.246753	8.99345e-09	4.05976e-08	rna-Etr08632.1,rna-Etr06516.1,rna-Etr01435.1,rna-Etr04328.1,rna-Etr05973.1,rna-Etr04900.1,rna-Etr01868.1,rna-Etr09233.1,rna-Etr08518.1,rna-Etr05598.1,rna-Etr07712.1,rna-Etr04832.1,rna-Etr03824.1,rna-Etr11233.1,rna-Etr05887.1,rna-Etr03393.1,rna-Etr11014.1,rna-Etr06728.1,rna-Etr04215.1	http://www.genome.jp/kegg-bin/show_pathway?ko00350/K00135%09yellow/K00276%09yellow
Metabolism	Biosynthesis of other secondary metabolites	Isoquinoline alkaloid biosynthesis	ko00950	9	37	0.243243	3.58456e-05	8.3782e-05	rna-Etr01868.1,rna-Etr04900.1,rna-Etr11233.1,rna-Etr11014.1,rna-Etr09233.1,rna-Etr01435.1,rna-Etr06516.1,rna-Etr05598.1,rna-Etr04328.1	http://www.genome.jp/kegg-bin/show_pathway?ko00950/K00276%09yellow
Metabolism	Carbohydrate metabolism	Propanoate metabolism	ko00640	11	46	0.23913	8.77141e-06	2.31468e-05	rna-Etr08201.1,rna-Etr06902.1,rna-Etr03102.1,rna-Etr04969.1,rna-Etr06681.1,rna-Etr01886.1,rna-Etr09296.1,rna-Etr07426.1,rna-Etr03820.1,rna-Etr01081.1,rna-Etr09810.1	http://www.genome.jp/kegg-bin/show_pathway?ko00640/K23146%09yellow/K00232%09yellow/K17741%09yellow
Organismal Systems	Nervous system	Serotonergic synapse	ko04726	6	26	0.230769	0.000566389	0.000943982	rna-Etr02157.1,rna-Etr06609.1,rna-Etr00865.1,rna-Etr11129.1,rna-Etr04516.1,rna-Etr06034.1	http://www.genome.jp/kegg-bin/show_pathway?ko04726/K04630%09yellow
Environmental Information Processing	Signal transduction	cAMP signaling pathway	ko04024	10	44	0.227273	3.24046e-05	7.89344e-05	rna-Etr11129.1,rna-Etr04516.1,rna-Etr02157.1,rna-Etr06034.1,rna-Etr03102.1,rna-Etr04969.1,rna-Etr06609.1,rna-Etr06681.1,rna-Etr09810.1,rna-Etr00865.1	http://www.genome.jp/kegg-bin/show_pathway?ko04024/K04630%09yellow/K00232%09yellow
Organismal Systems	Aging	Longevity regulating pathway - worm	ko04212	12	53	0.226415	7.73273e-06	2.09888e-05	rna-Etr04015.1,rna-Etr06624.1,rna-Etr02280.1,rna-Etr02773.1,rna-Etr01073.1,rna-Etr02293.1,rna-Etr11051.1,rna-Etr10856.1,rna-Etr02056.1,rna-Etr05699.1,rna-Etr05928.1,rna-Etr08623.1	http://www.genome.jp/kegg-bin/show_pathway?ko04212/K00507%09yellow/K03781%09yellow
Metabolism	Amino acid metabolism	Arginine and proline metabolism	ko00330	19	85	0.223529	5.56827e-08	2.11594e-07	rna-Etr07702.1,rna-Etr08178.1,rna-Etr00146.1,rna-Etr09722.1,rna-Etr10351.1,rna-Etr09232.1,rna-Etr01436.1,rna-Etr03415.1,rna-Etr08997.1,rna-Etr01194.1,rna-Etr00074.1,rna-Etr04631.1,rna-Etr01370.1,rna-Etr08291.1,rna-Etr08465.1,rna-Etr10278.1,rna-Etr09577.1,rna-Etr03496.1,rna-Etr04327.1	http://www.genome.jp/kegg-bin/show_pathway?ko00330/K00273%09yellow/K00128%09yellow
Organismal Systems	Endocrine system	Estrogen signaling pathway	ko04915	6	27	0.222222	0.000726692	0.0011701	rna-Etr06034.1,rna-Etr04516.1,rna-Etr11129.1,rna-Etr00865.1,rna-Etr06609.1,rna-Etr02157.1	http://www.genome.jp/kegg-bin/show_pathway?ko04915/K04630%09yellow
Metabolism	Amino acid metabolism	Glycine, serine and threonine metabolism	ko00260	18	82	0.219512	1.57477e-07	5.15873e-07	rna-Etr06516.1,rna-Etr10351.1,rna-Etr03375.1,rna-Etr01435.1,rna-Etr07121.1,rna-Etr04328.1,rna-Etr04900.1,rna-Etr01868.1,rna-Etr08178.1,rna-Etr07702.1,rna-Etr09233.1,rna-Etr00915.1,rna-Etr05598.1,rna-Etr08997.1,rna-Etr11233.1,rna-Etr01194.1,rna-Etr05245.1,rna-Etr11014.1	http://www.genome.jp/kegg-bin/show_pathway?ko00260/K00276%09yellow/K00273%09yellow/K01620%09yellow
Metabolism	Energy metabolism	Sulfur metabolism	ko00920	5	23	0.217391	0.00169691	0.00252806	rna-Etr01754.1,rna-Etr04298.1,rna-Etr08607.3,rna-Etr07503.1,rna-Etr11050.1	http://www.genome.jp/kegg-bin/show_pathway?ko00920/K00387%09yellow
Metabolism	Amino acid metabolism	Alanine, aspartate and glutamate metabolism	ko00250	10	48	0.208333	7.72519e-05	0.000159542	rna-Etr03393.1,rna-Etr08518.1,rna-Etr06728.1,rna-Etr04215.1,rna-Etr04832.1,rna-Etr05973.1,rna-Etr05887.1,rna-Etr03824.1,rna-Etr07712.1,rna-Etr08632.1	http://www.genome.jp/kegg-bin/show_pathway?ko00250/K00135%09yellow
Environmental Information Processing	Signal transduction	Apelin signaling pathway	ko04371	6	29	0.206897	0.00115378	0.0017679	rna-Etr06034.1,rna-Etr04516.1,rna-Etr11129.1,rna-Etr00865.1,rna-Etr06609.1,rna-Etr02157.1	http://www.genome.jp/kegg-bin/show_pathway?ko04371/K04630%09yellow
Environmental Information Processing	Signal transduction	cGMP-PKG signaling pathway	ko04022	6	29	0.206897	0.00115378	0.0017679	rna-Etr02157.1,rna-Etr06609.1,rna-Etr00865.1,rna-Etr11129.1,rna-Etr04516.1,rna-Etr06034.1	http://www.genome.jp/kegg-bin/show_pathway?ko04022/K04630%09yellow
Environmental Information Processing	Signal transduction	Rap1 signaling pathway	ko04015	6	29	0.206897	0.00115378	0.0017679	rna-Etr06034.1,rna-Etr11129.1,rna-Etr04516.1,rna-Etr00865.1,rna-Etr02157.1,rna-Etr06609.1	http://www.genome.jp/kegg-bin/show_pathway?ko04015/K04630%09yellow
Metabolism	Metabolism of cofactors and vitamins	Vitamin B6 metabolism	ko00750	2	10	0.2	0.0177619	0.0224984	rna-Etr06166.1,rna-Etr08177.1	http://www.genome.jp/kegg-bin/show_pathway?ko00750/K06215%09yellow
Organismal Systems	Endocrine system	Progesterone-mediated oocyte maturation	ko04914	6	31	0.193548	0.00175634	0.00252806	rna-Etr06034.1,rna-Etr04516.1,rna-Etr11129.1,rna-Etr00865.1,rna-Etr06609.1,rna-Etr02157.1	http://www.genome.jp/kegg-bin/show_pathway?ko04914/K04630%09yellow
Organismal Systems	Immune system	Chemokine signaling pathway	ko04062	6	31	0.193548	0.00175634	0.00252806	rna-Etr04516.1,rna-Etr11129.1,rna-Etr06034.1,rna-Etr02157.1,rna-Etr06609.1,rna-Etr00865.1	http://www.genome.jp/kegg-bin/show_pathway?ko04062/K04630%09yellow
Organismal Systems	Circulatory system	Adrenergic signaling in cardiomyocytes	ko04261	6	32	0.1875	0.00213706	0.0029856	rna-Etr02157.1,rna-Etr06609.1,rna-Etr00865.1,rna-Etr11129.1,rna-Etr04516.1,rna-Etr06034.1	http://www.genome.jp/kegg-bin/show_pathway?ko04261/K04630%09yellow
Organismal Systems	Development and regeneration	Axon guidance	ko04360	6	32	0.1875	0.00213706	0.0029856	rna-Etr06034.1,rna-Etr11129.1,rna-Etr04516.1,rna-Etr00865.1,rna-Etr06609.1,rna-Etr02157.1	http://www.genome.jp/kegg-bin/show_pathway?ko04360/K04630%09yellow
Metabolism	Carbohydrate metabolism	Galactose metabolism	ko00052	6	35	0.171429	0.00366864	0.00490874	rna-Etr03831.1,rna-Etr07272.1,rna-Etr07217.1,rna-Etr00780.1,rna-Etr04231.1,rna-Etr10753.1	http://www.genome.jp/kegg-bin/show_pathway?ko00052/K01193%09yellow/K01187%09yellow
Organismal Systems	Endocrine system	Melanogenesis	ko04916	6	35	0.171429	0.00366864	0.00490874	rna-Etr00865.1,rna-Etr02157.1,rna-Etr06609.1,rna-Etr06034.1,rna-Etr11129.1,rna-Etr04516.1	http://www.genome.jp/kegg-bin/show_pathway?ko04916/K04630%09yellow
Cellular Processes	Transport and catabolism	Peroxisome	ko04146	17	106	0.160377	3.61585e-05	8.3782e-05	rna-Etr02371.1,rna-Etr08997.1,rna-Etr01194.1,rna-Etr01073.1,rna-Etr02773.1,rna-Etr11051.1,rna-Etr03102.1,rna-Etr09825.1,rna-Etr06681.1,rna-Etr04969.1,rna-Etr08623.1,rna-Etr00198.1,rna-Etr07702.1,rna-Etr08178.1,rna-Etr00490.1,rna-Etr10351.1,rna-Etr09810.1	http://www.genome.jp/kegg-bin/show_pathway?ko04146/K08726%09yellow/K00273%09yellow/K03781%09yellow/K00232%09yellow
Organismal Systems	Nervous system	Retrograde endocannabinoid signaling	ko04723	6	38	0.157895	0.00591867	0.00770238	rna-Etr00865.1,rna-Etr06609.1,rna-Etr02157.1,rna-Etr06034.1,rna-Etr11129.1,rna-Etr04516.1	http://www.genome.jp/kegg-bin/show_pathway?ko04723/K04630%09yellow
Organismal Systems	Endocrine system	Oxytocin signaling pathway	ko04921	6	39	0.153846	0.0068594	0.00880599	rna-Etr04516.1,rna-Etr11129.1,rna-Etr06034.1,rna-Etr02157.1,rna-Etr06609.1,rna-Etr00865.1	http://www.genome.jp/kegg-bin/show_pathway?ko04921/K04630%09yellow
Metabolism	Amino acid metabolism	Phenylalanine metabolism	ko00360	9	62	0.145161	0.00298624	0.00411149	rna-Etr05598.1,rna-Etr04328.1,rna-Etr01435.1,rna-Etr06516.1,rna-Etr11014.1,rna-Etr09233.1,rna-Etr01868.1,rna-Etr11233.1,rna-Etr04900.1	http://www.genome.jp/kegg-bin/show_pathway?ko00360/K00276%09yellow
Environmental Information Processing	Signal transduction	FoxO signaling pathway	ko04068	4	28	0.142857	0.0219166	0.02704	rna-Etr08623.1,rna-Etr01073.1,rna-Etr02773.1,rna-Etr11051.1	http://www.genome.jp/kegg-bin/show_pathway?ko04068/K03781%09yellow
Metabolism	Energy metabolism	Nitrogen metabolism	ko00910	4	29	0.137931	0.0252479	0.0307506	rna-Etr07558.1,rna-Etr00309.1,rna-Etr09254.1,rna-Etr04710.1	http://www.genome.jp/kegg-bin/show_pathway?ko00910/K01501%09yellow
Organismal Systems	Aging	Longevity regulating pathway	ko04211	4	30	0.133333	0.0288873	0.0343037	rna-Etr11051.1,rna-Etr08623.1,rna-Etr01073.1,rna-Etr02773.1	http://www.genome.jp/kegg-bin/show_pathway?ko04211/K03781%09yellow
Organismal Systems	Nervous system	Dopaminergic synapse	ko04728	6	48	0.125	0.020927	0.0261587	rna-Etr06034.1,rna-Etr04516.1,rna-Etr11129.1,rna-Etr00865.1,rna-Etr02157.1,rna-Etr06609.1	http://www.genome.jp/kegg-bin/show_pathway?ko04728/K04630%09yellow
Metabolism	Biosynthesis of other secondary metabolites	Streptomycin biosynthesis	ko00521	1	8	0.125	0.0763692	0.0874105	rna-Etr11210.1	http://www.genome.jp/kegg-bin/show_pathway?ko00521/K00010%09yellow
Environmental Information Processing	Signal transduction	Sphingolipid signaling pathway	ko04071	6	50	0.12	0.0257004	0.0309055	rna-Etr06609.1,rna-Etr02157.1,rna-Etr00865.1,rna-Etr04516.1,rna-Etr11129.1,rna-Etr06034.1	http://www.genome.jp/kegg-bin/show_pathway?ko04071/K04630%09yellow
Cellular Processes	Cell growth and death	Meiosis - yeast	ko04113	13	109	0.119266	0.00438828	0.00579009	rna-Etr07260.1,rna-Etr04516.1,rna-Etr09251.1,rna-Etr05678.1,rna-Etr00119.1,rna-Etr00294.1,rna-Etr09148.1,rna-Etr04897.1,rna-Etr02157.1,rna-Etr11129.1,rna-Etr06609.1,rna-Etr00865.1,rna-Etr06034.1	http://www.genome.jp/kegg-bin/show_pathway?ko04113/K08139%09yellow/K04630%09yellow/K06659%09yellow
Metabolism	Xenobiotics biodegradation and metabolism	Styrene degradation	ko00643	4	37	0.108108	0.06345	0.0735092	rna-Etr07558.1,rna-Etr00309.1,rna-Etr09254.1,rna-Etr04710.1	http://www.genome.jp/kegg-bin/show_pathway?ko00643/K01501%09yellow
Metabolism	Carbohydrate metabolism	Fructose and mannose metabolism	ko00051	5	47	0.106383	0.0555408	0.0651405	rna-Etr07603.1,rna-Etr05382.1,rna-Etr08171.1,rna-Etr10168.1,rna-Etr09709.1	http://www.genome.jp/kegg-bin/show_pathway?ko00051/K00008%09yellow
Environmental Information Processing	Signal transduction	Two-component system	ko02020	4	40	0.1	0.0832209	0.0941188	rna-Etr11082.1,rna-Etr00133.1,rna-Etr05631.1,rna-Etr07539.1	http://www.genome.jp/kegg-bin/show_pathway?ko02020/K19692%09yellow/K19691%09yellow
Cellular Processes	Transport and catabolism	Lysosome	ko04142	4	43	0.0930233	0.10587	0.116949	rna-Etr11192.1,rna-Etr02706.1,rna-Etr10909.1,rna-Etr11447.1	http://www.genome.jp/kegg-bin/show_pathway?ko04142/K01192%09yellow
Organismal Systems	Aging	Longevity regulating pathway - multiple species	ko04213	4	43	0.0930233	0.10587	0.116949	rna-Etr11051.1,rna-Etr02773.1,rna-Etr01073.1,rna-Etr08623.1	http://www.genome.jp/kegg-bin/show_pathway?ko04213/K03781%09yellow
Metabolism	Xenobiotics biodegradation and metabolism	Aminobenzoate degradation	ko00627	4	44	0.0909091	0.11403	0.124516	rna-Etr07558.1,rna-Etr04710.1,rna-Etr09254.1,rna-Etr00309.1	http://www.genome.jp/kegg-bin/show_pathway?ko00627/K01501%09yellow
Metabolism	Carbohydrate metabolism	Glyoxylate and dicarboxylate metabolism	ko00630	5	59	0.0847458	0.131312	0.141758	rna-Etr11051.1,rna-Etr07327.1,rna-Etr01073.1,rna-Etr08623.1,rna-Etr02773.1	http://www.genome.jp/kegg-bin/show_pathway?ko00630/K03781%09yellow/K22133%09yellow
Metabolism	Energy metabolism	Methane metabolism	ko00680	4	51	0.0784314	0.178784	0.190837	rna-Etr08638.1,rna-Etr10513.1,rna-Etr10171.1,rna-Etr11556.1	http://www.genome.jp/kegg-bin/show_pathway?ko00680/K17100%09yellow
Metabolism	Metabolism of cofactors and vitamins	Retinol metabolism	ko00830	1	19	0.0526316	0.308864	0.326023	rna-Etr12117.1	http://www.genome.jp/kegg-bin/show_pathway?ko00830/K11153%09yellow
Metabolism	Lipid metabolism	Glycerophospholipid metabolism	ko00564	3	62	0.0483871	0.50001	0.516315	rna-Etr04400.1,rna-Etr07665.1,rna-Etr01656.1	http://www.genome.jp/kegg-bin/show_pathway?ko00564/K01049%09yellow
Environmental Information Processing	Signal transduction	MAPK signaling pathway - yeast	ko04011	5	104	0.0480769	0.580617	0.593104	rna-Etr08623.1,rna-Etr01073.1,rna-Etr02773.1,rna-Etr01081.1,rna-Etr11051.1	http://www.genome.jp/kegg-bin/show_pathway?ko04011/K03781%09yellow/K17741%09yellow
Metabolism	Carbohydrate metabolism	Inositol phosphate metabolism	ko00562	1	24	0.0416667	0.417005	0.435335	rna-Etr11210.1	http://www.genome.jp/kegg-bin/show_pathway?ko00562/K00010%09yellow
Cellular Processes	Transport and catabolism	Autophagy - yeast	ko04138	1	86	0.0116279	0.966442	0.976723	rna-Etr11232.1	http://www.genome.jp/kegg-bin/show_pathway?ko04138/K01336%09yellow
Cellular Processes	Cell growth and death	Cell cycle - yeast	ko04111	1	102	0.00980392	0.985521	0.985521	rna-Etr04897.1	http://www.genome.jp/kegg-bin/show_pathway?ko04111/K06659%09yellow
