# Supplementary material for: The Three-Dimensional Structure of the Genome of the Dark Septate Endophyte Exophiala tremulae and Its Symbiosis Effect on Alpine Meadow Plant Growth
Source: J Fungi (Basel). 2025 Mar 24;11(4):246. doi: 10.3390/jof11040246 (PMC12028334; doi:10.3390/jof11040246)
Supplement: Supplementary file 1 [file jof-11-00246-s001.zip › Table S17. Analysis results for positive selection.xlsx]

## Sheet: ETRE.psg.initial.fdr
taskname	p_value	fdr	LR_value	lnL1	lnL2	Site_Num	Sites
rna-Etr05308.1	0.0581647	0.265988	2.46606	-29120	-29118.7	5	121E(0.958),234E(0.844),477V(0.523),529A(0.917),549P(0.930)
rna-Etr08606.1	0.0236615	0.141658	3.93387	-36577.9	-36575.9	8	165S(0.615),260G(0.898),385T(0.931),506V(0.621),574S(0.602),593F(0.958),600R(0.808),643N(0.507)
rna-Etr02890.1	0.00841668	0.0709184	5.71366	-13230.2	-13227.4	10	37G(0.926),42D(0.921),48T(0.823),93S(0.972),96G(0.919),121D(0.971),134A(0.601),199D(0.914),240D(0.933),274R(0.796)
rna-Etr01617.1	0.5	0.5	0	-12855.7	-12855.7	0
rna-Etr03032.1	0.0447588	0.233392	2.88303	-13823.9	-13822.5	8	65D(0.870),115Q(0.889),126H(0.632),132T(0.930),137R(0.678),169S(0.937),216T(0.791),361G(0.933)
rna-Etr03140.1	0.5	0.5	0	-19944.3	-19944.3	2	274V(0.580),288N(0.617)
rna-Etr03139.1	0.5	0.5	0	-6982.58	-6982.58	0
rna-Etr02946.1	0.214396	0.5	0.626094	-16767.9	-16767.6	3	13N(0.758),97V(0.906),379D(0.784)
rna-Etr04493.1	0.5	0.5	-3.2e-05	-11835.1	-11835.1	2	86S(0.920),148S(0.700)
rna-Etr03935.1	0.5	0.5	0	-8939.05	-8939.05	0
rna-Etr01208.1	0.5	0.5	-49.8259	-21715.5	-21740.4	10	202N(0.842),604G(0.897),608T(0.765),610H(0.731),613N(0.705),658Y(0.701),662L(0.771),664A(0.889),666K(0.575),667R(0.911)
rna-Etr06385.1	0.5	0.5	0	-21480.4	-21480.4	8	23C(0.950),315E(0.790),329S(0.791),332P(0.842),356A(0.597),474V(0.753),528E(0.584),531A(0.670)
rna-Etr01597.1	0.313061	0.5	0.237356	-7295.87	-7295.75	2	104H(0.772),140K(0.770)
rna-Etr01596.1	0.5	0.5	0	-8418.92	-8418.92	1	183W(0.636)
rna-Etr01729.1	0.224055	0.5	0.575428	-31604.2	-31603.9	6	4S(0.692),403S(0.821),631T(0.655),660A(0.898),701S(0.617),764K(0.795)
rna-Etr01344.1	0.306424	0.5	0.256048	-9454.85	-9454.72	3	9E(0.841),182N(0.831),186K(0.826)
rna-Etr01382.1	0.499436	0.5	2e-06	-11055.2	-11055.2	1	192A(0.908)
rna-Etr01184.1	0.5	0.5	-5.96177	-15230.3	-15233.3	2	142K(0.613),164G(0.932)
rna-Etr01520.1	0.0729203	0.30721	2.11523	-15937.5	-15936.4	6	333N(0.676),407N(0.846),410G(0.880),414R(0.595),426A(0.966),443P(0.940)
rna-Etr01670.1	0.0608646	0.265988	2.39493	-15178.3	-15177.1	2	168I(0.893),190H(0.965)
rna-Etr10462.1	0.5	0.5	-0.00011	-4190.15	-4190.15	1	6D(0.659)
rna-Etr10701.1	0.5	0.5	-6.4e-05	-10697.7	-10697.7	0
rna-Etr10876.1	0.5	0.5	0	-17715.4	-17715.4	3	17I(0.895),39T(0.839),425N(0.652)
rna-Etr10612.1	3.25383e-05	0.000986996	15.9489	-13985.8	-13977.8	3	1M(0.993),7L(0.564),326E(0.977)
rna-Etr03408.1	0.5	0.5	0	-31370.5	-31370.5	3	553L(0.929),705N(0.789),710K(0.774)
rna-Etr10652.1	0.5	0.5	-2e-06	-8701.48	-8701.48	0
rna-Etr11023.1	0.204343	0.5	0.68262	-11983.7	-11983.4	4	37N(0.922),55N(0.542),68P(0.554),158R(0.643)
rna-Etr11055.1	0.5	0.5	-0.258148	-11326.5	-11326.7	1	231R(0.935)
rna-Etr10358.1	0.224456	0.5	0.573396	-10881.4	-10881.1	2	97E(0.508),173D(0.937)
rna-Etr10403.1	0.5	0.5	0	-8977.12	-8977.12	0
rna-Etr10406.1	0.5	0.5	-0.959904	-23847.3	-23847.8	6	13E(0.970),138K(0.632),156A(0.618),281H(0.876),305E(0.771),573S(0.669)
rna-Etr10405.1	0.5	0.5	0	-12820.7	-12820.7	1	281S(0.654)
rna-Etr10533.1	0.0339055	0.183655	3.33523	-4819.35	-4817.68	3	22D(0.806),26R(0.984),29R(0.742)
rna-Etr10413.2	0.5	0.5	0	-15846.5	-15846.5	1	26N(0.920)
rna-Etr03507.1	0.5	0.5	0	-40097.9	-40097.9	2	5D(0.705),512S(0.929)
rna-Etr06216.1	5.22118e-06	0.000219803	19.4287	-28191.8	-28182.1	9	31V(0.850),37R(0.963),56D(0.867),94E(0.881),348E(0.878),477A(0.866),596T(0.854),651A(0.708),728I(0.522)
rna-Etr09271.1	0.5	0.5	0	-14204.2	-14204.2	0
rna-Etr03672.1	3.15651e-05	0.000986996	16.0064	-13642.9	-13634.9	16	25L(0.861),42S(0.562),53V(0.533),61A(0.996),67S(0.998),109T(0.750),112N(0.994),137N(0.994),143R(0.985),145K(0.781),159V(0.648),179R(0.564),211E(0.967),213L(0.929),214V(0.615),231K(0.615)
rna-Etr08461.1	0.5	0.5	-2e-06	-4200.68	-4200.68	0
rna-Etr08363.1	0.31377	0.5	0.235412	-8851.41	-8851.29	2	74Q(0.643),79E(0.925)
rna-Etr08396.1	0.129365	0.456287	1.27554	-4886.47	-4885.83	18	15E(0.711),16R(1.000),28L(0.855),31E(0.905),32D(0.556),35R(0.591),36A(0.704),37N(0.791),49H(0.954),56L(0.860),64V(0.845),76V(0.847),81L(0.795),83L(0.789),88I(0.999),92D(0.746),99P(0.809),114I(0.857)
rna-Etr08425.1	0.5	0.5	-5.99999e-06	-35015.5	-35015.5	1	870K(0.943)
rna-Etr08415.1	0.5	0.5	-6.98358	-6804.09	-6807.58	3	47V(0.786),74S(0.817),143N(0.783)
rna-Etr03915.2	0.000526796	0.00770163	10.7309	-5103.82	-5098.46	1	4S(0.988)
rna-Etr09419.1	0.000427643	0.00734995	11.1172	-9143.78	-9138.22	5	105P(0.984),127K(0.914),137L(0.633),158P(0.947),160E(0.933)
rna-Etr09390.1	0.5	0.5	0	-15957.8	-15957.8	0
rna-Etr09198.1	0.177701	0.5	0.854078	-9147.78	-9147.36	1	175D(0.633)
rna-Etr09197.1	0.231517	0.5	0.53855	-7020.11	-7019.84	2	10S(0.895),77E(0.934)
rna-Etr08377.1	0.5	0.5	0	-17921.3	-17921.3	3	18Q(0.836),66T(0.780),72D(0.790)
rna-Etr08384.2	0.0190591	0.127528	4.29974	-5893.88	-5891.73	131	1H(0.638),2R(0.630),3Q(0.628),4K(0.628),5G(0.629),6T(0.629),7G(0.629),8R(0.893),9A(0.629),10R(0.630),11V(0.635),12G(0.629),13D(0.626),14G(0.627),15Q(0.627),16S(0.632),17P(0.630),18I(0.628),19R(0.629),20V(0.629),21G(0.628),22G(0.630),23G(0.629),24V(0.628),25A(0.629),26F(0.629),27G(0.630),28P(0.629),29K(0.628),30P(0.630),31R(0.628),32D(0.626),33F(0.629),34S(0.630),35T(0.629),36K(0.628),37L(0.629),3…
rna-Etr08370.1	0.5	0.5	0	-7207.88	-7207.88	0
rna-Etr08981.1	0.107625	0.403068	1.53576	-12469	-12468.3	1	3L(0.959)
rna-Etr10771.1	0.5	0.5	-7.00895	-17293.9	-17297.4	6	14L(0.770),257T(0.591),281K(0.533),333N(0.851),340V(0.716),358H(0.643)
rna-Etr10821.1	0.5	0.5	0	-10008.4	-10008.4	1	222Q(0.586)
rna-Etr10399.1	0.5	0.5	0	-7296.01	-7296.01	0
rna-Etr08969.1	0.10806	0.403068	1.52995	-9292.77	-9292	4	87Y(0.619),89H(0.547),93E(0.817),198Y(0.996)
rna-Etr08970.1	0.0533029	0.260783	2.60383	-11148.3	-11147	3	97V(0.945),159E(0.662),257K(0.515)
rna-Etr09221.1	0.5	0.5	-4.67404	-7907.21	-7909.55	1	108L(0.888)
rna-Etr00641.1	0.5	0.5	0	-13663.9	-13663.9	0
rna-Etr00889.1	0.5	0.5	0	-20515.9	-20515.9	0
rna-Etr02897.1	0.5	0.5	0	-15575.2	-15575.2	2	116E(0.612),212T(0.715)
rna-Etr08087.1	0.0460974	0.235667	2.83563	-16853.2	-16851.8	1	380E(0.545)
rna-Etr04703.1	0.5	0.5	0	-8997.13	-8997.13	0
rna-Etr04704.1	0.5	0.5	-10.7685	-10960.5	-10965.9	2	216V(0.915),303I(0.940)
rna-Etr10502.1	0.108075	0.403068	1.52975	-28128.5	-28127.8	3	324S(0.968),499C(0.889),614P(0.933)
rna-Etr10382.1	0.5	0.5	-8.64503	-28514	-28518.3	9	100Q(0.620),205A(0.937),254M(0.898),543K(0.956),575Q(0.732),579K(0.553),586A(0.530),612T(0.553),693G(0.839)
rna-Etr01237.1	6.6775e-06	0.000253188	18.9591	-44585.2	-44575.7	19	7H(0.527),271K(0.513),314P(0.563),423P(0.700),446N(0.946),475Y(0.738),478T(0.632),502E(0.880),520E(0.952),565S(0.544),624P(0.562),683S(0.561),684S(0.811),689S(0.935),703L(0.894),720D(0.963),796N(0.944),826F(0.535),908G(0.965)
rna-Etr01248.1	0.5	0.5	0	-34927.5	-34927.5	6	904N(0.565),921D(0.589),946E(0.926),971L(0.808),973A(0.953),979K(0.862)
rna-Etr01068.1	0.5	0.5	0	-9481.48	-9481.48	1	37R(0.695)
rna-Etr10097.1	0.5	0.5	0	-16473.6	-16473.6	1	253P(0.828)
rna-Etr00538.1	0.5	0.5	0	-17069	-17069	2	328S(0.758),395D(0.932)
rna-Etr10067.1	0.5	0.5	-9.86996	-3054.66	-3059.59	3	60L(0.898),69R(0.967),70E(0.819)
rna-Etr10354.1	0.0152178	0.108922	4.68452	-10352.5	-10350.2	1	102A(0.957)
rna-Etr09567.1	0.5	0.5	-2.37825	-12035.2	-12036.3	1	299E(0.596)
rna-Etr09308.1	0.0278111	0.162231	3.66334	-20443.6	-20441.7	6	130S(0.765),206D(0.918),236E(0.910),280T(0.947),303G(0.952),371D(0.881)
rna-Etr01703.1	7.9509e-10	3.61766e-07	36.4205	-37150	-37131.8	12	375A(0.580),396H(0.986),398N(0.543),399P(0.869),756C(0.967),771N(0.847),776R(0.962),779P(0.979),783T(0.637),821V(0.747),824S(0.583),853T(0.963)
rna-Etr01639.1	0.150766	0.5	1.06741	-12585.7	-12585.2	1	157T(0.546)
rna-Etr01665.1	0.00875503	0.072428	5.64451	-9212.48	-9209.66	3	8H(0.899),49R(0.970),216Q(0.935)
rna-Etr03905.1	0.0432633	0.231586	2.93783	-7437.56	-7436.09	3	1Q(0.919),166G(0.955),204L(0.939)
rna-Etr03844.1	0.311306	0.5	0.242214	-21537.5	-21537.4	2	478D(0.627),531E(0.875)
rna-Etr07365.1	0.5	0.5	0	-16776.3	-16776.3	3	259S(0.953),273R(0.520),322C(0.837)
rna-Etr07014.1	0.5	0.5	0	-14424.4	-14424.4	3	69D(0.707),74K(0.636),323E(0.871)
rna-Etr06676.1	0.499436	0.5	2e-06	-9731.88	-9731.88	0
rna-Etr07996.1	2.21546e-09	5.04017e-07	34.4246	-16362	-16344.8	16	150T(0.934),162D(0.748),223V(0.548),234R(0.722),238Q(0.989),248N(0.948),297E(0.656),340E(0.751),347E(0.691),361K(0.995),363S(0.982),365R(0.654),366L(0.957),369Y(0.874),371N(0.966),374N(0.641)
rna-Etr09707.1	0.5	0.5	0	-8603.49	-8603.49	0
rna-Etr07301.1	0.499202	0.5	4e-06	-17547.9	-17547.9	5	55S(0.878),94L(0.518),102R(0.918),126C(0.919),267I(0.506)
rna-Etr07311.1	0.0613818	0.265988	2.3817	-11194.8	-11193.7	2	115D(0.920),187L(0.909)
rna-Etr05545.1	0.5	0.5	0	-20825.1	-20825.1	1	524E(0.580)
rna-Etr00496.1	0.5	0.5	0	-7399.1	-7399.1	0
rna-Etr03212.1	0.5	0.5	0	-7430.35	-7430.35	1	50G(0.659)
rna-Etr02461.1	0.498404	0.5	1.6e-05	-4192	-4192	0
rna-Etr07729.1	0.000454254	0.00738162	11.0053	-16957.6	-16952.1	53	3L(0.838),7A(0.839),14D(0.715),17D(0.601),29K(0.762),51E(0.806),55N(0.763),57D(0.588),58I(0.821),68S(0.922),75H(0.804),76F(0.579),78S(0.676),88Q(0.853),108R(0.802),115A(0.988),122S(0.693),142R(0.833),148N(0.755),153L(0.783),168K(0.613),212N(0.708),213N(0.615),219R(0.806),221R(0.725),228D(0.933),231M(0.904),237S(0.584),238S(0.708),239T(0.820),242A(0.834),269I(0.810),274T(0.796),278V(0.739),281E(0.…
rna-Etr07227.1	0.00430535	0.0416794	6.90184	-6333.82	-6330.37	8	16L(0.505),17P(0.584),42D(0.970),44A(0.537),48Q(0.984),75Q(0.945),121T(0.901),143L(0.736)
rna-Etr07723.1	0.5	0.5	0	-15179.2	-15179.2	1	290C(0.941)
rna-Etr07724.1	0.498046	0.5	2.4e-05	-16571.7	-16571.7	4	42E(0.509),46R(0.765),215R(0.863),278L(0.556)
rna-Etr07924.1	0.198264	0.5	0.71883	-5497.28	-5496.92	2	5R(0.561),74L(0.931)
rna-Etr07670.1	0.261444	0.5	0.408194	-5789.84	-5789.63	2	8S(0.865),33I(0.741)
rna-Etr07818.1	0.496859	0.5	6.2e-05	-25129	-25129	15	12Y(0.623),57P(0.761),58V(0.509),116Q(0.614),119Q(0.643),127G(0.621),144P(0.792),183N(0.543),261R(0.532),265D(0.623),281A(0.584),379W(0.626),475S(0.782),489D(0.568),498N(0.575)
rna-Etr02959.1	0.094774	0.371743	1.72113	-10502.7	-10501.9	3	110R(0.841),132S(0.964),163S(0.885)
rna-Etr07817.1	0.5	0.5	-6e-06	-22109.1	-22109.1	4	16S(0.967),139S(0.926),226K(0.767),447T(0.754)
rna-Etr11670.1	0.000481511	0.00755474	10.8973	-13694.1	-13688.6	3	112S(0.984),222P(0.952),340R(0.513)
rna-Etr09519.1	0.000760937	0.00989218	10.0519	-9034.54	-9029.51	28	17S(0.991),39R(0.662),49T(0.874),58R(0.853),84A(0.557),99N(0.999),103T(0.998),105R(0.985),122G(0.885),123H(0.986),124I(0.765),125I(0.990),128E(0.934),132E(0.581),133A(0.564),136I(0.629),139P(0.543),142P(0.949),145V(0.587),147Q(0.666),149L(0.782),150G(0.945),155A(0.711),166R(0.538),168T(0.821),169E(0.998),170S(0.565),173R(0.821)
rna-Etr07481.1	0.000394498	0.00717985	11.2669	-55848.5	-55842.8	8	124K(0.701),158P(0.867),574P(0.954),670K(0.884),1108A(0.869),1273E(0.818),1485G(0.899),1526Y(0.878)
rna-Etr07211.1	0.5	0.5	0	-5388.85	-5388.85	0
rna-Etr07708.1	0.113251	0.418935	1.4627	-22257.8	-22257.1	4	339D(0.592),416S(0.765),491D(0.858),499G(0.697)
rna-Etr00541.1	0.5	0.5	0	-12009.9	-12009.9	0
rna-Etr10996.1	0.15838	0.5	1.00228	-12265.6	-12265.1	5	88V(0.511),200L(0.983),226H(0.987),253M(0.588),271R(0.653)
rna-Etr12233.1	0.499436	0.5	2e-06	-11486.9	-11486.9	0
rna-Etr12230.1	0.5	0.5	-5.41484	-21482.5	-21485.2	5	349T(0.945),367L(0.934),372E(0.814),455G(0.926),456T(0.883)
rna-Etr02498.1	0.244216	0.5	0.47998	-7981.1	-7980.86	1	21E(0.922)
rna-Etr07413.1	0.5	0.5	-7.41655	-31760	-31763.7	3	86E(0.873),475P(0.909),703N(0.875)
rna-Etr03725.1	0.5	0.5	-4.95391	-4411.23	-4413.71	11	1M(0.903),3A(0.990),6R(0.984),14G(0.810),30A(0.808),42G(0.755),47S(0.849),91H(0.629),93L(0.509),95R(0.885),99I(0.760)
rna-Etr03724.1	0.0168461	0.114515	4.51025	-19347.7	-19345.5	4	30R(0.660),36V(0.928),41S(0.989),304S(0.943)
rna-Etr10739.2	0.5	0.5	0	-3719.16	-3719.16	0
rna-Etr03951.1	0.0116751	0.0900366	5.14227	-7536.93	-7534.36	6	53E(0.976),61S(0.657),62L(0.974),64N(0.961),133C(0.576),175K(0.840)
rna-Etr03917.1	0.5	0.5	0	-10740.3	-10740.3	2	140L(0.611),231A(0.959)
rna-Etr07458.1	0.5	0.5	0	-7865.23	-7865.23	0
rna-Etr07459.1	0.47706	0.5	0.00331	-9098.34	-9098.34	2	124I(0.889),152K(0.808)
rna-Etr07876.1	0.5	0.5	0	-17007.9	-17007.9	1	382L(0.544)
rna-Etr08054.1	0.5	0.5	0	-7108.61	-7108.61	2	114R(0.815),139G(0.919)
rna-Etr07479.1	0.5	0.5	0	-27692	-27692	10	13A(0.922),138Q(0.867),169C(0.914),236S(0.982),339E(0.932),435A(0.739),444S(0.855),448N(0.960),601M(0.940),603Q(0.906)
rna-Etr07789.1	0.136259	0.46968	1.20403	-11989	-11988.4	0
rna-Etr03802.1	0.5	0.5	-2e-06	-5941.32	-5941.32	0
rna-Etr02535.1	0.000541653	0.00770163	10.6795	-36705.2	-36699.9	9	28L(0.872),46S(0.900),111K(0.894),243D(0.725),278N(0.624),351T(0.881),367T(0.662),452L(0.681),740E(0.944)
rna-Etr10663.1	0.498872	0.5	8e-06	-10449	-10449	1	3E(0.778)
rna-Etr00964.1	0.5	0.5	-6.25718	-14579.7	-14582.8	3	249S(0.957),254E(0.974),256G(0.948)
rna-Etr05481.1	0.0712344	0.302913	2.15109	-4472.94	-4471.87	2	16A(0.959),17R(0.731)
rna-Etr05547.1	0.5	0.5	-3.13088	-25573.8	-25575.4	2	131A(0.564),265L(0.877)
rna-Etr05549.1	2.93024e-06	0.00014814	20.5332	-36105.1	-36094.9	8	1E(0.817),89L(0.571),162R(0.873),163F(0.901),165L(0.940),270V(0.701),447K(0.903),665A(0.926)
rna-Etr05487.1	0.00936322	0.0760762	5.52688	-12461.9	-12459.2	11	106E(0.971),115I(0.733),125T(0.900),129M(0.574),165R(0.973),176A(0.870),177I(0.554),186A(0.935),212R(0.856),220V(0.505),289E(0.989)
rna-Etr05533.1	0.0514582	0.254494	2.65976	-32873.4	-32872	5	126A(0.611),179L(0.726),361D(0.884),407P(0.596),590A(0.700)
rna-Etr05037.1	0.5	0.5	0	-26689.1	-26689.1	12	29M(0.674),38N(0.622),45A(0.723),47E(0.569),63G(0.726),78L(0.813),100K(0.503),117E(0.698),179Y(0.663),320E(0.780),613S(0.675),693K(0.512)
rna-Etr05433.1	0.000521571	0.00770163	10.7494	-6573.95	-6568.57	2	6S(0.948),18N(0.976)
rna-Etr01530.1	0.5	0.5	0	-16093.4	-16093.4	0
rna-Etr06210.1	0.0102022	0.0800343	5.37696	-24611.9	-24609.2	8	3R(0.920),48N(0.981),192S(0.582),408R(0.535),427G(0.790),481L(0.526),486R(0.539),496K(0.929)
rna-Etr06566.1	0.5	0.5	0	-33452.9	-33452.9	4	201E(0.944),289Q(0.969),351D(0.735),756V(0.774)
rna-Etr11279.1	0.5	0.5	-2e-06	-9966.86	-9966.86	1	152E(0.534)
rna-Etr06185.1	0.5	0.5	0	-18108	-18108	3	148I(0.707),278F(0.932),284N(0.773)
rna-Etr06274.1	0.5	0.5	0	-6345.67	-6345.67	0
rna-Etr06278.1	0.5	0.5	0	-10376.6	-10376.6	0
rna-Etr11374.1	0.0804286	0.332682	1.96615	-11857.4	-11856.4	4	75A(0.761),210I(0.864),235D(0.596),271D(0.718)
rna-Etr06435.1	0.5	0.5	0	-9841.26	-9841.26	0
rna-Etr06371.1	0.00959171	0.0765654	5.48472	-19402.8	-19400.1	5	191E(0.543),192M(0.647),216Q(0.833),337I(0.799),474E(0.960)
rna-Etr00587.1	0.202599	0.5	0.692846	-8122.38	-8122.04	4	81G(0.700),100A(0.589),103N(0.935),119R(0.845)
rna-Etr06157.1	7.31536e-08	5.80414e-06	27.6376	-35862	-35848.2	10	52S(0.976),219P(0.971),392C(0.904),522W(0.962),643H(0.611),690C(0.938),739N(0.924),740E(0.953),762K(0.551),833V(0.865)
rna-Etr11206.1	0.5	0.5	0	-7693.75	-7693.75	0
rna-Etr06269.1	0.5	0.5	0	-17318.8	-17318.8	1	156P(0.884)
rna-Etr06268.1	0.5	0.5	-1.99577	-9927.36	-9928.36	1	39S(0.701)
rna-Etr11250.1	0.000146507	0.00350845	13.1145	-15847.9	-15841.3	3	129I(0.691),236V(0.947),386S(0.983)
rna-Etr01097.1	0.246152	0.5	0.471486	-11599.7	-11599.5	8	19C(0.586),141E(0.503),153H(0.550),158E(0.507),164D(0.748),182E(0.534),183Q(0.515),227N(0.743)
rna-Etr08817.2	0.5	0.5	0	-4969.41	-4969.41	0
rna-Etr08856.1	0.5	0.5	0	-8775.01	-8775.01	0
rna-Etr08698.1	0.0198715	0.131037	4.22882	-18147.2	-18145	4	7I(0.784),14H(0.722),95R(0.772),117S(0.934)
rna-Etr08691.1	0.5	0.5	0	-16339.5	-16339.5	2	2N(0.803),206T(0.918)
rna-Etr08704.1	9.03164e-09	1.02735e-06	31.6923	-55585	-55569.2	23	46K(0.860),47K(0.642),290A(0.670),302V(0.760),307P(0.733),308D(0.504),400V(0.594),422M(0.588),439V(0.962),442A(0.666),592P(0.950),609K(0.884),648P(0.662),763R(0.983),867Y(0.628),899K(0.562),944D(0.907),947D(0.831),968E(0.806),1008D(0.926),1142Q(0.970),1191A(0.935),1192M(0.914)
rna-Etr08924.1	0.5	0.5	-1.63562	-10255.8	-10256.6	2	32R(0.865),43G(0.790)
rna-Etr08674.1	0.5	0.5	0	-33822.9	-33822.9	8	511N(0.797),531C(0.959),549G(0.946),773E(0.887),809G(0.932),860A(0.845),894K(0.700),969A(0.880)
rna-Etr07931.1	0.0479626	0.241195	2.77202	-10713.8	-10712.4	5	55K(0.755),115A(0.743),123T(0.959),149M(0.945),169S(0.965)
rna-Etr00621.1	0.5	0.5	-7.57949	-11484.3	-11488.1	4	47L(0.967),58S(0.506),140S(0.914),236S(0.903)
rna-Etr00898.1	0.5	0.5	-1.49062	-8445.38	-8446.13	2	43L(0.520),121A(0.566)
rna-Etr00896.1	0.5	0.5	0	-5398.93	-5398.93	1	69K(0.612)
rna-Etr04252.1	0.5	0.5	-4.4e-05	-10049	-10049	1	54H(0.589)
rna-Etr04232.1	0.417193	0.5	0.043714	-12775.6	-12775.5	1	9Y(0.884)
rna-Etr09388.1	0.5	0.5	0	-27106.1	-27106.1	1	421W(0.842)
rna-Etr11078.1	0.5	0.5	-1.23655	-5357.69	-5358.3	2	13K(0.945),147S(0.771)
rna-Etr10818.2	0.498738	0.5	1e-05	-7667.69	-7667.69	2	75E(0.670),83T(0.579)
rna-Etr10428.1	0.494302	0.5	0.000204	-44891.8	-44891.8	11	235V(0.903),303S(0.585),547R(0.704),568A(0.921),656K(0.516),808R(0.553),879Q(0.931),947S(0.994),1033S(0.980),1069S(0.993),1091S(0.981)
rna-Etr10431.1	0.5	0.5	0	-13887.1	-13887.1	2	123I(0.570),145W(0.863)
rna-Etr10850.1	0.5	0.5	0	-14160.2	-14160.2	1	273L(0.673)
rna-Etr11062.1	0.5	0.5	0	-7583.84	-7583.84	3	51N(0.746),228E(0.633),232N(0.851)
rna-Etr10926.1	0.5	0.5	-2e-06	-24745	-24745	0
rna-Etr10718.1	0.02092	0.134426	4.14166	-8340.4	-8338.33	1	106T(0.969)
rna-Etr11067.1	0.5	0.5	0	-4168.14	-4168.14	0
rna-Etr10947.1	0.00179286	0.0202069	8.48253	-13233.3	-13229.1	3	26Y(0.894),56T(0.982),256V(0.971)
rna-Etr04445.1	0.5	0.5	0	-46218.1	-46218.1	7	335S(0.798),336T(0.754),366Q(0.727),566G(0.680),778D(0.712),985S(0.537),1037G(0.916)
rna-Etr10071.1	0.499202	0.5	4e-06	-14615.9	-14615.9	0
rna-Etr04452.1	0.000344214	0.00652572	11.5202	-10986.2	-10980.4	3	102S(0.522),104S(0.993),222I(0.625)
rna-Etr01308.1	0.004194	0.0414841	6.9487	-7019.98	-7016.5	2	13R(0.637),128S(0.969)
rna-Etr01114.1	0.5	0.5	-2.47763	-7878.76	-7880	3	23S(0.899),173A(0.962),178K(0.658)
rna-Etr00624.1	0.5	0.5	-0.00014	-14256.6	-14256.6	1	32E(0.919)
rna-Etr05041.1	0.0660228	0.2834	2.26829	-38609.9	-38608.7	6	48A(0.770),61Q(0.948),253R(0.950),345H(0.874),375N(0.525),524D(0.663)
rna-Etr05351.1	0.118135	0.431931	1.40271	-20115.8	-20115.1	3	6K(0.616),230K(0.874),423R(0.721)
rna-Etr03210.1	0.00490927	0.0463428	6.66753	-28329.2	-28325.8	1	827G(0.978)
rna-Etr10135.1	0.00591463	0.0527678	6.33628	-11863.8	-11860.6	5	23Y(0.755),27E(0.885),41S(0.560),99N(0.885),246V(0.511)
rna-Etr04775.1	0.5	0.5	0	-37655.1	-37655.1	11	364A(0.709),387D(0.612),388D(0.814),441D(0.515),447D(0.578),455D(0.903),491S(0.959),499A(0.860),502D(0.553),509D(0.623),642N(0.770)
rna-Etr10327.1	0.5	0.5	0	-5257.62	-5257.62	1	67K(0.566)
rna-Etr10326.1	0.361938	0.5	0.12481	-42885.8	-42885.7	5	415T(0.609),492E(0.847),812D(0.928),880A(0.797),959D(0.918)
rna-Etr00602.1	0.0599984	0.265988	2.41736	-4807.23	-4806.02	3	51Q(0.670),58G(0.503),62K(0.984)
rna-Etr03558.1	0.499202	0.5	4e-06	-7613.16	-7613.16	1	202V(0.900)
rna-Etr03561.1	0.5	0.5	-0.019258	-30526	-30526	5	90T(0.886),107E(0.581),109H(0.847),248S(0.945),366D(0.886)
rna-Etr03556.1	0.5	0.5	0	-9917.62	-9917.62	2	4L(0.511),169S(0.833)
rna-Etr03201.1	0.357818	0.5	0.132712	-4324.08	-4324.02	2	29G(0.836),38N(0.897)
rna-Etr03199.1	0.5	0.5	-1.2e-05	-10239.4	-10239.4	0
rna-Etr02756.1	0.000436151	0.00734995	11.0807	-20559.2	-20553.7	12	58A(0.831),78Q(0.626),107K(0.874),227H(0.623),274D(0.954),281S(0.831),296K(0.942),334K(0.507),351E(0.551),412L(0.511),419K(0.876),438R(0.598)
rna-Etr05886.1	0.5	0.5	-34.8831	-13911.9	-13929.3	16	16S(0.590),31I(0.543),36S(0.521),39A(0.614),65K(0.580),78S(0.596),128T(0.510),157S(0.585),175D(0.528),178K(0.581),183L(0.523),217T(0.519),235V(0.529),273T(0.592),286D(0.590),287H(0.512)
rna-Etr00614.1	0.0168626	0.114515	4.50858	-8352.13	-8349.88	1	146T(0.983)
rna-Etr11628.1	0.5	0.5	0	-18783	-18783	6	4R(0.752),74D(0.974),93E(0.926),180V(0.965),252T(0.633),290D(0.963)
rna-Etr11699.1	0.5	0.5	0	-16196.8	-16196.8	1	459V(0.570)
rna-Etr11526.1	0.0597907	0.265988	2.42279	-6837.55	-6836.34	4	45E(0.955),71A(0.703),78Q(0.542),138Y(0.932)
rna-Etr11608.1	0.00711507	0.0610822	6.00937	-15621.5	-15618.5	6	34K(0.518),40K(0.666),61A(0.935),64N(0.963),285F(0.959),335N(0.889)
rna-Etr06149.1	0.5	0.5	0	-16297.4	-16297.4	2	410K(0.815),429K(0.951)
rna-Etr00772.1	0.5	0.5	-4e-06	-7973.35	-7973.35	1	201S(0.802)
rna-Etr01776.1	0.5	0.5	0	-46738.5	-46738.5	12	60S(0.855),65V(0.804),331T(0.836),361N(0.865),525L(0.623),604V(0.901),635E(0.901),824S(0.916),929L(0.873),1009D(0.525),1081E(0.950),1104S(0.909)
rna-Etr01422.1	0.5	0.5	0	-25156.8	-25156.8	6	10P(0.971),241I(0.638),339M(0.914),558D(0.964),628V(0.769),634T(0.900)
rna-Etr01431.1	0.0121456	0.092104	5.07372	-29554.4	-29551.8	5	181K(0.912),199A(0.772),211N(0.956),316V(0.699),511R(0.548)
rna-Etr01321.1	0.5	0.5	0	-19755.2	-19755.2	3	3P(0.525),73R(0.958),400G(0.853)
rna-Etr01419.1	0.5	0.5	-2.4e-05	-7418.42	-7418.42	0
rna-Etr08906.1	0.5	0.5	0	-8914.29	-8914.29	1	196Q(0.583)
rna-Etr10232.1	0.5	0.5	0	-15244.6	-15244.6	5	24S(0.524),42P(0.952),129Y(0.811),152A(0.815),273E(0.510)
rna-Etr10454.1	0.0589524	0.265988	2.44493	-7485.51	-7484.29	2	72F(0.629),88P(0.917)
rna-Etr10680.1	7.65382e-08	5.80414e-06	27.5501	-12713	-12699.2	7	45S(0.764),91G(0.830),114P(0.788),148C(0.728),163S(0.789),192R(0.545),253K(0.568)
rna-Etr10675.1	0.5	0.5	0	-16634.4	-16634.4	0
rna-Etr03217.1	0.131886	0.461601	1.24885	-4583.31	-4582.68	0
rna-Etr01149.1	0.5	0.5	0	-17714.5	-17714.5	5	236L(0.885),289A(0.686),295L(0.597),374A(0.872),436S(0.568)
rna-Etr04945.1	0.5	0.5	0	-16232.2	-16232.2	2	120D(0.742),337T(0.964)
rna-Etr04946.1	0.5	0.5	-2.6e-05	-11116.8	-11116.8	0
rna-Etr00423.1	0.5	0.5	0	-11355.3	-11355.3	4	13T(0.699),21D(0.898),155K(0.742),275D(0.723)
rna-Etr09261.1	0.5	0.5	0	-17516.6	-17516.6	2	252A(0.843),317D(0.950)
rna-Etr09267.1	0.0222406	0.135604	4.0382	-9705.67	-9703.65	3	13D(0.865),17H(0.549),89K(0.861)
rna-Etr09492.1	6.58351e-05	0.00166417	14.6177	-3746.2	-3738.89	2	11E(0.975),27Y(0.877)
rna-Etr09196.1	0.5	0.5	0	-16547.3	-16547.3	2	260Q(0.972),435K(0.938)
rna-Etr09997.1	0.0884687	0.356396	1.82316	-19017.7	-19016.8	3	320S(0.952),395V(0.900),396F(0.732)
rna-Etr05452.1	0.0551452	0.264914	2.55005	-9544.96	-9543.68	2	43S(0.975),78T(0.640)
rna-Etr05457.1	1.60349e-05	0.000561223	17.291	-14719	-14710.4	6	307S(0.680),346P(0.918),347F(0.942),348M(0.989),349F(0.979),354E(0.891)
rna-Etr09855.1	5.31392e-06	0.000219803	19.3951	-20309.5	-20299.8	12	38N(0.950),86L(0.543),199T(0.990),248K(0.634),326S(0.997),329S(0.980),333Y(0.691),354S(0.997),382N(0.591),392E(0.576),400V(0.531),418V(0.971)
rna-Etr06888.1	0.5	0.5	0	-15147	-15147	5	65V(0.780),261A(0.614),271F(0.717),343D(0.725),374A(0.627)
rna-Etr09856.1	0.5	0.5	0	-27857.9	-27857.9	4	65K(0.801),163S(0.961),267L(0.502),497T(0.889)
rna-Etr09324.1	0.0161263	0.112884	4.58502	-32127.7	-32125.4	3	58E(0.911),63M(0.973),417Q(0.643)
rna-Etr04450.1	0.5	0.5	-0.00239	-7166.13	-7166.13	0
rna-Etr04673.1	0.5	0.5	0	-11612.8	-11612.8	0
rna-Etr04484.1	0.5	0.5	-2e-06	-12346.6	-12346.6	2	8A(0.627),51E(0.784)
rna-Etr10202.1	0.242911	0.5	0.485768	-12239.3	-12239.1	13	27G(0.784),57A(0.972),94L(0.511),119G(0.983),151S(0.780),170A(0.583),172Q(0.516),178Q(0.972),191K(0.964),217C(0.575),222V(0.786),256R(0.559),258K(0.949)
rna-Etr10102.1	0.0212718	0.134426	4.11344	-36715.9	-36713.8	5	34I(0.846),356N(0.775),649T(0.977),652Y(0.940),799I(0.625)
rna-Etr01483.1	0.5	0.5	-9.37498	-18427.6	-18432.3	6	36E(0.806),100G(0.834),140P(0.670),256S(0.958),280L(0.903),289K(0.758)
rna-Etr06195.1	0.404061	0.5	0.058976	-19064.5	-19064.5	2	1A(0.838),232D(0.788)
rna-Etr09475.1	0.5	0.5	-4e-06	-6193.18	-6193.18	0
rna-Etr09095.1	0.5	0.5	-7.84339	-29443.4	-29447.4	3	231R(0.753),345A(0.706),458T(0.970)
rna-Etr03101.1	5.68098e-09	8.61615e-07	32.5931	-16719.2	-16702.9	7	329Q(0.567),355N(0.951),386Q(0.985),391M(0.988),393Q(0.991),396T(0.960),397N(0.959)
rna-Etr01143.1	0.5	0.5	0	-25516.8	-25516.8	4	137S(0.832),187D(0.706),368L(0.731),532P(0.854)
rna-Etr01142.1	0.5	0.5	0	-7133.79	-7133.79	0
rna-Etr07010.1	0.5	0.5	0	-4918.05	-4918.05	1	56S(0.860)
rna-Etr03136.1	0.0223523	0.135604	4.02975	-23424.1	-23422.1	23	7D(0.883),53N(0.885),108S(0.816),109H(0.525),121T(0.815),148L(0.908),153K(0.633),180Q(0.706),182I(0.969),193G(0.511),210S(0.855),247T(0.900),248S(0.805),314K(0.572),334G(0.857),400Y(0.543),401V(0.603),403P(0.896),432V(0.860),434K(0.540),436V(0.739),438R(0.808),442F(0.596)
rna-Etr03601.1	0.0286533	0.165029	3.61367	-14456.6	-14454.8	2	266R(0.552),408S(0.963)
rna-Etr09762.1	0.0553117	0.264914	2.54529	-23894	-23892.7	5	38D(0.771),78P(0.762),93E(0.624),341N(0.832),378P(0.915)
rna-Etr08019.1	0.498507	0.5	1.4e-05	-69538.1	-69538.1	7	163Y(0.833),297P(0.892),298D(0.934),1459S(0.946),2085G(0.578),2112K(0.664),2188K(0.697)
rna-Etr07594.1	0.145642	0.494532	1.11367	-29079.6	-29079	9	11N(0.883),365Y(0.518),377S(0.764),417N(0.872),425G(0.931),457K(0.688),458S(0.715),460I(0.842),464M(0.857)
rna-Etr07488.1	0.5	0.5	-1.53512	-6998.85	-6999.62	1	116R(0.513)
rna-Etr02860.1	0.5	0.5	-8.57261	-16966.4	-16970.6	5	27A(0.708),33F(0.867),76P(0.901),112T(0.674),124P(0.767)
rna-Etr09104.1	0.5	0.5	0	-8882	-8882	0
rna-Etr03543.1	0.5	0.5	0	-13762.7	-13762.7	0
rna-Etr02577.1	0.122013	0.433717	1.35719	-13418.8	-13418.2	10	46A(0.969),64D(0.568),109E(0.918),164K(0.613),205E(0.973),210T(0.933),220V(0.823),238V(0.960),254N(0.871),255K(0.543)
rna-Etr04553.1	0.236746	0.5	0.513814	-14213.9	-14213.7	3	137K(0.737),264P(0.601),373Q(0.778)
rna-Etr01741.1	0.369432	0.5	0.111128	-18496.3	-18496.3	1	24D(0.873)
rna-Etr01324.1	0.149977	0.5	1.0744	-49307.3	-49306.7	5	582K(0.792),583Y(0.854),713D(0.817),1363S(0.626),1499Q(0.541)
rna-Etr01874.1	0.5	0.5	0	-9414.95	-9414.95	3	60G(0.698),105N(0.906),162F(0.688)
rna-Etr01896.1	0.0440073	0.232829	2.91032	-6878.48	-6877.03	1	149K(0.936)
rna-Etr01905.1	0.5	0.5	-2e-05	-9934.14	-9934.14	0
rna-Etr01848.1	0.5	0.5	0	-8324.47	-8324.47	5	7R(0.979),37E(0.564),96A(0.577),113E(0.826),150K(0.622)
rna-Etr01780.1	0.47846	0.5	0.002918	-32092	-32092	4	3D(0.684),14K(0.884),389N(0.863),651F(0.721)
rna-Etr04623.1	0.5	0.5	0	-15736.2	-15736.2	1	420I(0.553)
rna-Etr00520.1	0.0297768	0.167688	3.54977	-10824.7	-10822.9	1	91Y(0.930)
rna-Etr01162.1	1.58238e-06	0.000102855	21.714	-14909.2	-14898.3	8	323D(0.968),343E(0.961),389K(0.883),392A(0.738),395K(0.771),396E(0.960),404H(0.860),426K(0.589)
rna-Etr09043.1	0.5	0.5	0	-12618	-12618	6	73A(0.922),80A(0.673),88Q(0.612),294T(0.777),327D(0.961),330V(0.814)
rna-Etr02999.1	0.0153209	0.108922	4.67292	-52190	-52187.7	14	36N(0.912),62S(0.536),103D(0.576),373K(0.835),506R(0.563),585S(0.902),626A(0.944),633N(0.782),677A(0.843),868A(0.863),900S(0.922),1016E(0.875),1051D(0.855),1072G(0.943)
rna-Etr02856.1	0.496387	0.5	8.2e-05	-10399.8	-10399.8	1	117L(0.877)
rna-Etr02955.1	0.000925475	0.0111922	9.69177	-7933.02	-7928.17	10	9Q(0.601),16E(0.862),50L(0.528),58E(0.868),72N(0.995),84I(0.651),101I(0.707),102F(0.825),125P(0.601),165D(0.966)
rna-Etr03014.1	0.5	0.5	-2e-06	-13920.4	-13920.4	0
rna-Etr10365.1	0.0299817	0.167688	3.53839	-80258.9	-80257.1	10	201T(0.861),532L(0.500),1193Q(0.805),1211S(0.868),1289V(0.872),1315P(0.712),1892S(0.948),1921R(0.746),1973A(0.868),2029R(0.610)
rna-Etr11059.1	0.5	0.5	-7.96654	-15312.5	-15316.5	3	109E(0.918),177S(0.761),454G(0.864)
rna-Etr11391.1	0.24202	0.5	0.489748	-30858.1	-30857.9	5	10D(0.840),69Q(0.851),276L(0.741),334L(0.944),688S(0.921)
rna-Etr02468.1	0.0891029	0.356396	1.81252	-16269.8	-16268.9	8	199Q(0.632),213L(0.925),270L(0.942),276D(0.666),296V(0.751),302D(0.952),307S(0.522),338D(0.705)
rna-Etr02728.1	0.5	0.5	-11.5252	-32371.8	-32377.6	10	88I(0.937),173L(0.998),249D(0.958),362L(0.705),370R(0.670),378E(0.938),397Q(0.720),527L(0.798),600R(0.904),659R(0.634)
rna-Etr11967.1	0.5	0.5	-3.58551	-20600.7	-20602.5	4	100F(0.869),216Q(0.967),379E(0.634),429H(0.685)
rna-Etr01794.1	0.5	0.5	0	-27919.4	-27919.4	2	216P(0.927),437S(0.734)
rna-Etr01791.1	0.0612269	0.265988	2.38565	-7916.29	-7915.09	1	122S(0.985)
rna-Etr10773.1	0.5	0.5	0	-3521.37	-3521.37	1	9A(0.547)
rna-Etr10162.1	0.5	0.5	0	-11986.6	-11986.6	0
rna-Etr10407.1	0.00499076	0.0463428	6.63819	-16771.7	-16768.4	3	54T(0.981),162Q(0.764),215K(0.986)
rna-Etr10794.1	0.5	0.5	-0.873124	-4899.17	-4899.61	1	87G(0.783)
rna-Etr10905.2	0.5	0.5	-8e-06	-11473	-11473	1	3N(0.558)
rna-Etr07051.1	0.00211525	0.0229152	8.18213	-9579.01	-9574.92	1	67L(0.547)
rna-Etr04869.1	0.5	0.5	-11.6772	-7871.01	-7876.85	5	19T(0.740),126R(0.798),139A(0.947),189N(0.869),200A(0.992)
rna-Etr04868.1	0.353984	0.5	0.140316	-9401.64	-9401.57	2	61E(0.940),180L(0.510)
rna-Etr09954.1	0.5	0.5	0	-14726.6	-14726.6	0
rna-Etr10681.1	0.424362	0.5	0.036384	-11077.6	-11077.5	1	114K(0.716)
rna-Etr11035.1	0.5	0.5	-5.2e-05	-11840	-11840	5	106R(0.710),137S(0.875),157T(0.621),209R(0.652),254E(0.742)
rna-Etr10293.1	0.5	0.5	0	-23708.6	-23708.6	2	278D(0.858),409V(0.884)
rna-Etr10291.1	0.119901	0.432978	1.38175	-14162.8	-14162.1	3	59K(0.558),85K(0.919),277G(0.602)
rna-Etr10251.1	0.5	0.5	0	-32291.8	-32291.8	2	441A(0.896),478K(0.564)
rna-Etr11902.1	0.498738	0.5	1e-05	-11965.5	-11965.5	1	34T(0.944)
rna-Etr11895.1	0.5	0.5	-1.87109	-58403.1	-58404	7	355V(0.961),679M(0.885),763D(0.737),913F(0.900),946R(0.601),1148K(0.738),1170R(0.536)
rna-Etr11898.1	0.00227733	0.0240973	8.04829	-25553.6	-25549.6	8	45D(0.541),92K(0.896),201N(0.696),250G(0.924),265S(0.962),295A(0.586),384T(0.575),523N(0.721)
rna-Etr11894.1	0.492999	0.5	0.000308	-10329.4	-10329.4	1	250G(0.763)
rna-Etr06509.1	0.194944	0.5	0.739292	-23189.3	-23188.9	3	27H(0.513),345P(0.564),410F(0.822)
rna-Etr11378.1	0.5	0.5	0	-9311.19	-9311.19	0
rna-Etr11852.1	0.180989	0.5	0.831022	-17441.2	-17440.8	1	98K(0.948)
rna-Etr11867.1	0.0242593	0.14335	3.89193	-12407.9	-12405.9	5	1L(0.584),106D(0.718),149Q(0.716),162P(0.874),225D(0.608)
rna-Etr11832.1	0.5	0.5	0	-16246.8	-16246.8	3	138A(0.552),274T(0.515),354K(0.545)
rna-Etr06127.1	0.5	0.5	0	-7917.99	-7917.99	1	174R(0.895)
rna-Etr00403.1	0.0143547	0.107072	4.78496	-16144.2	-16141.8	3	10A(0.989),85C(0.967),173S(0.798)
rna-Etr10503.1	0.5	0.5	-0.000142	-7074.12	-7074.12	1	109C(0.662)
rna-Etr10098.1	0.5	0.5	0	-4889.42	-4889.42	0
rna-Etr11313.1	0.5	0.5	0	-11179.2	-11179.2	1	243Q(0.567)
rna-Etr12016.1	0.0572463	0.265988	2.49109	-13867.6	-13866.3	9	219S(0.914),225S(0.858),403K(0.698),435S(0.934),437A(0.911),438S(0.938),439K(0.619),443S(0.805),444D(0.816)
rna-Etr06390.1	0.5	0.5	0	-12376.2	-12376.2	0
rna-Etr06322.1	0.5	0.5	0	-14362.2	-14362.2	3	288T(0.882),432Q(0.561),433R(0.932)
rna-Etr04765.1	0.5	0.5	0	-18788.3	-18788.3	1	451N(0.527)
rna-Etr08337.1	0.0335563	0.183655	3.35226	-23151.7	-23150.1	6	25Q(0.635),42Q(0.552),59P(0.827),156Q(0.692),165T(0.645),445N(0.745)
rna-Etr08909.1	0.5	0.5	-15.6748	-20982.2	-20990	3	51Q(0.972),225G(0.904),515I(0.878)
rna-Etr12011.1	0.106847	0.403068	1.54622	-29736	-29735.2	6	135E(0.585),138E(0.682),271W(0.829),321V(0.523),406R(0.825),584G(0.649)
rna-Etr01159.1	0.5	0.5	0	-6157.94	-6157.94	0
rna-Etr06107.1	0.287349	0.5	0.314886	-37710.9	-37710.7	7	8S(0.709),93K(0.845),159L(0.890),201S(0.655),298S(0.848),331C(0.949),646G(0.619)
rna-Etr06164.1	0.5	0.5	0	-14170.6	-14170.6	5	43E(0.893),163H(0.947),166N(0.892),238E(0.971),242A(0.979)
rna-Etr06378.1	0.00685858	0.0600126	6.07418	-9861.71	-9858.67	3	54D(0.500),147C(0.917),208S(0.990)
rna-Etr11914.1	0.5	0.5	0	-17952.1	-17952.1	2	79E(0.866),272E(0.960)
rna-Etr11912.1	0.0302208	0.167688	3.52523	-7021.41	-7019.64	4	23C(0.991),45K(0.939),113K(0.957),115K(0.531)
rna-Etr04739.1	0.5	0.5	-0.978586	-4977.43	-4977.92	1	72R(0.571)
rna-Etr01782.1	0.0892949	0.356396	1.80932	-30531.5	-30530.6	3	415E(0.946),549V(0.889),553N(0.755)
rna-Etr09993.1	0.453242	0.5	0.0138	-5811.93	-5811.92	1	61G(0.924)
rna-Etr06934.1	0.0451395	0.233392	2.86939	-7701.16	-7699.72	1	182R(0.834)
rna-Etr07251.1	0.5	0.5	-0.192088	-20217.5	-20217.6	2	339G(0.556),370E(0.895)
rna-Etr06581.1	0.5	0.5	0	-7986.59	-7986.59	0
rna-Etr07064.1	0.371657	0.5	0.107236	-12702	-12701.9	5	52K(0.615),165P(0.545),166A(0.582),167H(0.657),186Q(0.927)
rna-Etr03715.2	0.5	0.5	0	-5899.92	-5899.92	0
rna-Etr03042.1	0.135321	0.46968	1.21349	-7902.27	-7901.67	1	49P(0.956)
rna-Etr02564.1	0.0212022	0.134426	4.11899	-5680.56	-5678.5	2	3R(0.935),37V(0.542)
rna-Etr03693.1	0.5	0.5	0	-12063.4	-12063.4	1	170S(0.983)
rna-Etr03366.1	0.074677	0.311725	2.07884	-16665.4	-16664.4	3	168P(0.892),348M(0.952),420K(0.647)
rna-Etr03848.1	0.5	0.5	0	-3351.57	-3351.57	0
rna-Etr03654.1	0.403846	0.5	0.059246	-12860	-12859.9	3	156S(0.660),161R(0.582),264N(0.788)
rna-Etr03389.1	0.00109669	0.0127948	9.38023	-19780.4	-19775.7	5	3W(0.796),10T(0.912),198T(0.856),324C(0.777),342S(0.976)
rna-Etr03390.1	0.322032	0.5	0.213466	-18656.2	-18656.1	2	82M(0.666),114K(0.789)
rna-Etr03392.1	0.00512347	0.0466235	6.59146	-16641.2	-16637.9	7	46D(0.511),80I(0.879),82C(0.518),93Q(0.921),119G(0.569),182F(0.580),352I(0.714)
rna-Etr03698.1	6.52513e-05	0.00166417	14.6345	-30502.2	-30494.8	7	74V(0.901),357Q(0.885),374W(0.956),526A(0.908),587S(0.897),662I(0.560),741H(0.611)
rna-Etr03697.1	0.000205014	0.00444197	12.4859	-17191.3	-17185.1	6	71M(0.962),189R(0.688),245K(0.540),298I(0.982),301G(0.754),329I(0.898)
rna-Etr03254.1	0.5	0.5	-2e-06	-33844.5	-33844.5	1	16E(0.878)
rna-Etr03264.1	0.0846243	0.346883	1.88959	-10965.2	-10964.3	2	4F(0.890),253S(0.792)
rna-Etr03442.1	0.5	0.5	0	-18683.7	-18683.7	4	111D(0.741),174I(0.533),290P(0.765),366K(0.651)
rna-Etr03057.1	0.5	0.5	0	-14386.4	-14386.4	2	86N(0.617),252E(0.929)
rna-Etr03523.1	0.5	0.5	0	-19525	-19525	2	114A(0.909),194M(0.910)
rna-Etr00633.1	0.5	0.5	0	-5398.35	-5398.35	0
rna-Etr00634.1	0.5	0.5	0	-6779.47	-6779.47	0
rna-Etr00690.1	0.107845	0.403068	1.53282	-4619.93	-4619.17	1	86M(0.970)
rna-Etr00691.1	0.5	0.5	0	-14490	-14490	0
rna-Etr04698.1	0.5	0.5	0	-9610.45	-9610.45	2	69A(0.719),85V(0.563)
rna-Etr01264.1	0.5	0.5	0	-10519.3	-10519.3	2	151P(0.946),202R(0.968)
rna-Etr08587.1	0.5	0.5	0	-7841.05	-7841.05	0
rna-Etr10070.1	0.5	0.5	0	-5552.8	-5552.8	0
rna-Etr10312.1	0.5	0.5	-2e-06	-17835.9	-17835.9	2	265Q(0.898),277S(0.918)
rna-Etr10534.1	0.5	0.5	-1.4e-05	-6753.94	-6753.94	2	17T(0.760),114F(0.832)
rna-Etr05523.1	0.5	0.5	-3.88265	-13707.9	-13709.8	2	96I(0.748),198R(0.869)
rna-Etr05515.1	0.434445	0.5	0.027248	-14991.1	-14991.1	2	43V(0.589),142S(0.755)
rna-Etr05046.1	0.5	0.5	0	-8887.41	-8887.41	1	57P(0.731)
rna-Etr10047.1	0.118662	0.431931	1.39642	-24120.7	-24120	4	105G(0.556),240A(0.731),261R(0.534),384T(0.869)
rna-Etr10046.1	0.5	0.5	0	-5615.37	-5615.37	0
rna-Etr09467.1	0.000567384	0.00782303	10.5936	-22327.3	-22322	3	13S(0.870),156S(0.912),365N(0.872)
rna-Etr02610.1	0.249169	0.5	0.458472	-9161.01	-9160.78	5	7T(0.868),22K(0.985),46L(0.557),56T(0.544),186E(0.988)
rna-Etr09600.1	0.5	0.5	0	-8042.65	-8042.65	4	2S(0.928),43Q(0.673),44L(0.904),156D(0.588)
rna-Etr08942.1	0.000305239	0.00603843	11.7438	-18098.1	-18092.2	3	31S(0.978),67L(0.949),361A(0.947)
rna-Etr09055.1	0.358675	0.5	0.131046	-16752.9	-16752.8	5	13V(0.877),27P(0.889),97S(0.736),261V(0.565),318Q(0.636)
rna-Etr08769.1	0.5	0.5	-0.000252	-5060.1	-5060.1	0
rna-Etr09867.1	0.5	0.5	0	-15138.7	-15138.7	3	21F(0.946),36I(0.966),51V(0.696)
rna-Etr05301.1	0.5	0.5	-1.64077	-8674.46	-8675.28	1	256E(0.740)
rna-Etr01227.1	0.5	0.5	0	-38027.2	-38027.2	5	74M(0.812),394P(0.657),529P(0.878),632K(0.865),637K(0.780)
rna-Etr05504.1	0.191684	0.5	0.759872	-9637.34	-9636.96	3	10N(0.959),113F(0.525),133L(0.558)
rna-Etr09896.1	0.5	0.5	0	-16385.2	-16385.2	1	344K(0.621)
rna-Etr05074.1	0.248395	0.5	0.461788	-12884.5	-12884.3	1	238D(0.931)
rna-Etr00984.1	0.5	0.5	0	-14338.7	-14338.7	3	258R(0.745),261T(0.818),268P(0.813)
rna-Etr05291.1	0.5	0.5	-11.1741	-17229.2	-17234.8	5	69Y(0.898),429A(0.881),430L(0.932),431L(0.509),433K(0.960)
rna-Etr01202.1	0.32615	0.5	0.203012	-5824.62	-5824.51	1	9V(0.908)
rna-Etr05417.1	0.000169223	0.00384981	12.8447	-8987.12	-8980.7	14	36S(0.783),64E(0.996),65N(0.933),69E(0.847),78T(0.635),82I(0.813),96K(0.999),115E(0.520),116K(0.985),122S(0.930),150L(0.637),175K(0.730),191I(0.626),195V(0.502)
rna-Etr06877.1	0.393428	0.5	0.073114	-28509.2	-28509.1	5	132E(0.516),320N(0.923),327N(0.858),330P(0.694),375S(0.870)
rna-Etr05542.1	0.5	0.5	0	-9396.94	-9396.94	1	15T(0.839)
rna-Etr09972.1	0.000934732	0.0111922	9.67348	-38090.6	-38085.7	7	181A(0.588),242I(0.565),383R(0.929),492A(0.910),827E(0.666),828E(0.605),864K(0.969)
rna-Etr10691.1	0.5	0.5	0	-7721.92	-7721.92	0
rna-Etr05499.1	0.000597026	0.00798961	10.4995	-16454	-16448.8	15	2K(0.941),10S(0.945),13T(0.778),23F(0.954),25H(0.933),41E(0.678),78E(0.618),97R(0.958),98E(0.972),187K(0.935),211R(0.782),247N(0.537),266E(0.616),293K(0.990),320S(0.986)
rna-Etr00293.1	0.5	0.5	-4e-06	-11015.2	-11015.2	3	45E(0.549),57E(0.826),290S(0.923)
rna-Etr00111.1	0.499202	0.5	4e-06	-11484	-11484	2	27R(0.738),290Q(0.904)
rna-Etr06787.1	0.5	0.5	-0.00039	-8941.14	-8941.14	3	71S(0.874),110V(0.909),191H(0.854)
rna-Etr07619.1	0.5	0.5	0	-3723.32	-3723.32	0
rna-Etr07620.1	0.5	0.5	0	-8954.66	-8954.66	0
rna-Etr09122.1	0.5	0.5	0	-8473.8	-8473.8	0
rna-Etr03614.1	0.5	0.5	0	-17495.4	-17495.4	3	55T(0.575),77P(0.666),193K(0.828)
rna-Etr04953.1	0.0591683	0.265988	2.4392	-6604.61	-6603.39	1	152Q(0.978)
rna-Etr03590.1	0.058735	0.265988	2.45073	-29478.1	-29476.9	4	50L(0.884),347V(0.539),534A(0.688),706E(0.650)
rna-Etr03203.1	0.5	0.5	0	-12946.5	-12946.5	1	107S(0.930)
rna-Etr03581.1	0.179133	0.5	0.843962	-11590.3	-11589.9	1	116P(0.937)
rna-Etr11685.1	0.5	0.5	0	-15855.6	-15855.6	5	179K(0.849),217N(0.765),244E(0.546),256W(0.782),340K(0.557)
rna-Etr11622.1	0.493325	0.5	0.00028	-3186.48	-3186.48	0
rna-Etr02871.1	0.380241	0.5	0.092932	-19678.7	-19678.7	1	389D(0.755)
rna-Etr02874.1	0.162824	0.5	0.966128	-5176.95	-5176.47	4	12G(0.826),34W(0.861),44T(0.890),81G(0.532)
rna-Etr02968.1	0.00370564	0.0374681	7.17048	-27738.5	-27734.9	11	162P(0.970),290V(0.912),308V(0.561),360V(0.831),375A(0.942),379L(0.506),456F(0.922),468G(0.614),503K(0.719),504N(0.528),526P(0.665)
rna-Etr00820.1	0.5	0.5	0	-15824.5	-15824.5	0
rna-Etr09847.1	0.499436	0.5	2e-06	-9563.24	-9563.24	1	227R(0.765)
rna-Etr04302.1	0.5	0.5	0	-34831.4	-34831.4	6	87N(0.807),98S(0.981),368S(0.987),375S(0.811),953R(0.553),1017A(0.959)
rna-Etr11287.1	0.5	0.5	0	-5573.9	-5573.9	0
rna-Etr11278.1	0.5	0.5	0	-3646.86	-3646.86	0
rna-Etr11272.1	0.000931437	0.0111922	9.67997	-14005.5	-14000.6	14	3A(0.799),11D(0.609),46N(0.790),87V(0.605),99T(0.513),102L(0.806),103Q(0.876),138Q(0.882),139Q(0.796),213S(0.866),219I(0.791),245R(0.528),273E(0.865),317P(0.503)
rna-Etr07999.1	0.5	0.5	0	-5352.23	-5352.23	1	80A(0.523)
rna-Etr07979.1	0.5	0.5	-1.94076	-22214.1	-22215.1	5	1M(0.834),78E(0.548),176L(0.914),249A(0.962),432Q(0.695)
rna-Etr07981.1	0.000226968	0.0046941	12.296	-6737.99	-6731.84	11	1M(0.656),2F(0.996),4K(0.720),5D(0.977),17S(0.998),52L(0.789),60V(0.540),124E(0.958),137E(0.664),154E(0.652),175N(0.595)
rna-Etr01116.1	0.5	0.5	0	-11350.8	-11350.8	0
rna-Etr06951.1	0.17282	0.5	0.889398	-13586.5	-13586.1	3	16E(0.797),191S(0.711),219N(0.919)
rna-Etr09732.1	0.5	0.5	0	-12230.7	-12230.7	2	136A(0.513),357E(0.704)
rna-Etr07247.1	2.32495e-06	0.000132231	20.9763	-21979.1	-21968.6	14	39A(0.963),42Q(0.847),76T(0.785),114R(0.559),119G(0.841),124S(0.940),143V(0.944),200D(0.891),202E(0.790),310E(0.793),324V(0.902),433K(0.933),438E(0.991),495S(0.868)
rna-Etr07125.1	0.321094	0.5	0.215892	-6725.03	-6724.92	1	77K(0.874)
rna-Etr07626.1	0.0907339	0.358991	1.78556	-12235.8	-12234.9	1	239K(0.914)
rna-Etr08754.1	0.5	0.5	-0.252644	-8787.72	-8787.85	1	229D(0.537)
rna-Etr08752.1	0.5	0.5	0	-17639.5	-17639.5	1	108R(0.731)
rna-Etr09458.1	0.285449	0.5	0.321182	-15827	-15826.8	1	295F(0.897)
rna-Etr09460.1	0.5	0.5	-4.61328	-30588.5	-30590.8	5	22E(0.707),45E(0.759),53T(0.663),149R(0.665),689V(0.808)
rna-Etr06712.1	0.315053	0.5	0.231918	-14367.9	-14367.8	1	191K(0.931)
rna-Etr08430.2	0.5	0.5	0	-13344.3	-13344.3	1	81S(0.973)
rna-Etr08491.1	4.54385e-05	0.00129216	15.3174	-11774.3	-11766.7	7	18G(0.971),264L(0.552),278H(0.991),280K(0.923),306Q(0.532),340P(0.787),356R(0.615)
rna-Etr05208.1	0.303798	0.5	0.26369	-12039.8	-12039.6	3	101N(0.904),236A(0.926),241V(0.799)
rna-Etr05205.1	0.5	0.5	0	-3485.29	-3485.29	0
rna-Etr01916.1	0.5	0.5	0	-9346.24	-9346.24	2	105A(0.969),242N(0.533)
rna-Etr04423.1	0.5	0.5	-9.47381	-14892.3	-14897.1	2	153L(0.685),315D(0.863)
rna-Etr11984.1	0.5	0.5	0	-35301.4	-35301.4	5	258N(0.545),278S(0.937),891R(0.663),977G(0.817),1028R(0.749)
rna-Etr11535.1	0.5	0.5	0	-4026.05	-4026.05	0
rna-Etr11529.1	0.0220316	0.135604	4.05414	-12072	-12070	3	36R(0.694),178L(0.972),181K(0.946)
rna-Etr11165.1	0.5	0.5	0	-59217.9	-59217.9	13	176L(0.820),189I(0.857),339S(0.678),340D(0.957),342Y(0.922),490R(0.875),762K(0.638),769E(0.686),780A(0.648),977Q(0.877),1227S(0.946),1291D(0.604),1292E(0.782)
rna-Etr12235.1	0.5	0.5	-1e-05	-22800.7	-22800.7	2	714D(0.900),715E(0.894)
rna-Etr08770.1	0.5	0.5	0	-7770.72	-7770.72	2	123H(0.641),207R(0.566)
rna-Etr09058.1	0.5	0.5	0	-9012.4	-9012.4	5	107E(0.650),109H(0.908),111Q(0.947),152T(0.637),187A(0.828)
rna-Etr07478.1	0.5	0.5	0	-9082.63	-9082.63	0
rna-Etr07765.2	0.121508	0.433717	1.36301	-37185.3	-37184.6	3	122P(0.864),433N(0.921),665T(0.809)
rna-Etr07177.1	0.5	0.5	-33.1404	-71957.9	-71974.5	22	11E(0.835),284S(0.824),295L(0.727),351R(0.571),357K(0.595),397K(0.606),400S(0.724),428V(0.553),461F(0.682),498S(0.550),505S(0.732),510L(0.666),836R(0.652),854D(0.702),861I(0.846),997K(0.727),1188L(0.909),1257R(0.743),1269E(0.681),1337L(0.563),1376C(0.777),1419E(0.753)
rna-Etr07410.1	0.00248139	0.0256599	7.89295	-61031.3	-61027.4	10	48Q(0.634),98A(0.635),120Q(0.535),245G(0.857),281R(0.946),356S(0.785),603G(0.665),654Q(0.865),764S(0.900),1133G(0.844)
rna-Etr03627.2	0.201085	0.5	0.701828	-9372.65	-9372.3	2	18E(0.742),66Q(0.681)
rna-Etr03634.1	0.137665	0.470961	1.18999	-14651.4	-14650.8	3	1S(0.923),253K(0.970),257D(0.652)
rna-Etr09521.1	0.5	0.5	0	-12911.4	-12911.4	6	211K(0.699),218E(0.923),263R(0.647),268K(0.825),274D(0.682),280A(0.788)
rna-Etr09525.1	0.44651	0.5	0.018086	-12516.9	-12516.9	1	237C(0.716)
rna-Etr08965.1	0.5	0.5	0	-10487.7	-10487.7	0
rna-Etr09257.1	0.5	0.5	0	-12521.7	-12521.7	2	104I(0.892),115L(0.689)
rna-Etr08729.1	0.5	0.5	-1.46027	-29835.9	-29836.6	5	343N(0.677),488N(0.932),580A(0.654),652P(0.724),653Q(0.850)
rna-Etr08786.1	0.5	0.5	0	-29544.7	-29544.7	2	153S(0.932),802G(0.875)
rna-Etr08791.1	0.5	0.5	0	-7273.16	-7273.16	2	22T(0.641),26N(0.828)
rna-Etr08792.1	0.395625	0.5	0.07006	-11561.2	-11561.1	0
rna-Etr00405.1	0.5	0.5	-4.67028	-20755.5	-20757.8	4	263P(0.898),416K(0.588),472T(0.900),541A(0.709)
rna-Etr00406.1	0.0148361	0.108878	4.72819	-6513.59	-6511.23	1	139S(0.972)
rna-Etr02754.1	0.103078	0.400858	1.59822	-39038.9	-39038.1	9	2A(0.833),52D(0.610),78D(0.518),309T(0.542),380V(0.730),427P(0.534),550A(0.846),621E(0.614),739M(0.818)
rna-Etr00367.1	0.00182084	0.0202069	8.45436	-10530.2	-10526	1	230Q(0.971)
rna-Etr08673.1	0.5	0.5	0	-6582.92	-6582.92	2	75P(0.961),129T(0.559)
rna-Etr09009.2	0.377908	0.5	0.096708	-26242.1	-26242.1	3	280L(0.885),314Q(0.860),577E(0.819)
rna-Etr09004.1	0.5	0.5	-2e-06	-18703.8	-18703.8	0
rna-Etr11733.1	0.499202	0.5	4e-06	-14163.7	-14163.7	2	41Q(0.711),44T(0.618)
rna-Etr11978.1	0.5	0.5	0	-11539.7	-11539.7	0
rna-Etr09797.1	0.5	0.5	0	-16453.9	-16453.9	2	48K(0.656),179I(0.596)
rna-Etr03447.1	0.0482391	0.241195	2.76282	-11051.9	-11050.5	1	6Q(0.981)
rna-Etr03555.1	0.5	0.5	-24.8008	-6057.58	-6069.98	6	27N(0.944),75T(0.878),89Q(0.881),90I(0.678),137G(0.522),150V(0.701)
rna-Etr03907.1	0.5	0.5	0	-12902.8	-12902.8	5	84T(0.976),288E(0.955),290R(0.822),309Q(0.797),327S(0.914)
rna-Etr03646.1	0.5	0.5	0	-7459.7	-7459.7	2	22E(0.942),49Q(0.819)
rna-Etr03647.1	0.5	0.5	0	-6721.71	-6721.71	1	6M(0.918)
rna-Etr03770.1	0.5	0.5	0	-9352.93	-9352.93	1	170S(0.974)

## Sheet: ETRE.psg.initial.fdr.0.05
taskname	p_value	fdr	LR_value	lnL1	lnL2	Site_Num	Sites
rna-Etr10612.1	3.25383e-05	0.000986996	15.9489	-13985.8	-13977.8	3	1M(0.993),7L(0.564),326E(0.977)
rna-Etr06216.1	5.22118e-06	0.000219803	19.4287	-28191.8	-28182.1	9	31V(0.850),37R(0.963),56D(0.867),94E(0.881),348E(0.878),477A(0.866),596T(0.854),651A(0.708),728I(0.522)
rna-Etr03672.1	3.15651e-05	0.000986996	16.0064	-13642.9	-13634.9	16	25L(0.861),42S(0.562),53V(0.533),61A(0.996),67S(0.998),109T(0.750),112N(0.994),137N(0.994),143R(0.985),145K(0.781),159V(0.648),179R(0.564),211E(0.967),213L(0.929),214V(0.615),231K(0.615)
rna-Etr03915.2	0.000526796	0.00770163	10.7309	-5103.82	-5098.46	1	4S(0.988)
rna-Etr09419.1	0.000427643	0.00734995	11.1172	-9143.78	-9138.22	5	105P(0.984),127K(0.914),137L(0.633),158P(0.947),160E(0.933)
rna-Etr01237.1	6.6775e-06	0.000253188	18.9591	-44585.2	-44575.7	19	7H(0.527),271K(0.513),314P(0.563),423P(0.700),446N(0.946),475Y(0.738),478T(0.632),502E(0.880),520E(0.952),565S(0.544),624P(0.562),683S(0.561),684S(0.811),689S(0.935),703L(0.894),720D(0.963),796N(0.944),826F(0.535),908G(0.965)
rna-Etr01703.1	7.9509e-10	3.61766e-07	36.4205	-37150	-37131.8	12	375A(0.580),396H(0.986),398N(0.543),399P(0.869),756C(0.967),771N(0.847),776R(0.962),779P(0.979),783T(0.637),821V(0.747),824S(0.583),853T(0.963)
rna-Etr07996.1	2.21546e-09	5.04017e-07	34.4246	-16362	-16344.8	16	150T(0.934),162D(0.748),223V(0.548),234R(0.722),238Q(0.989),248N(0.948),297E(0.656),340E(0.751),347E(0.691),361K(0.995),363S(0.982),365R(0.654),366L(0.957),369Y(0.874),371N(0.966),374N(0.641)
rna-Etr07729.1	0.000454254	0.00738162	11.0053	-16957.6	-16952.1	53	3L(0.838),7A(0.839),14D(0.715),17D(0.601),29K(0.762),51E(0.806),55N(0.763),57D(0.588),58I(0.821),68S(0.922),75H(0.804),76F(0.579),78S(0.676),88Q(0.853),108R(0.802),115A(0.988),122S(0.693),142R(0.833),148N(0.755),153L(0.783),168K(0.613),212N(0.708),213N(0.615),219R(0.806),221R(0.725),228D(0.933),231M(0.904),237S(0.584),238S(0.708),239T(0.820),242A(0.834),269I(0.810),274T(0.796),278V(0.739),281E(0.…
rna-Etr07227.1	0.00430535	0.0416794	6.90184	-6333.82	-6330.37	8	16L(0.505),17P(0.584),42D(0.970),44A(0.537),48Q(0.984),75Q(0.945),121T(0.901),143L(0.736)
rna-Etr11670.1	0.000481511	0.00755474	10.8973	-13694.1	-13688.6	3	112S(0.984),222P(0.952),340R(0.513)
rna-Etr09519.1	0.000760937	0.00989218	10.0519	-9034.54	-9029.51	28	17S(0.991),39R(0.662),49T(0.874),58R(0.853),84A(0.557),99N(0.999),103T(0.998),105R(0.985),122G(0.885),123H(0.986),124I(0.765),125I(0.990),128E(0.934),132E(0.581),133A(0.564),136I(0.629),139P(0.543),142P(0.949),145V(0.587),147Q(0.666),149L(0.782),150G(0.945),155A(0.711),166R(0.538),168T(0.821),169E(0.998),170S(0.565),173R(0.821)
rna-Etr07481.1	0.000394498	0.00717985	11.2669	-55848.5	-55842.8	8	124K(0.701),158P(0.867),574P(0.954),670K(0.884),1108A(0.869),1273E(0.818),1485G(0.899),1526Y(0.878)
rna-Etr02535.1	0.000541653	0.00770163	10.6795	-36705.2	-36699.9	9	28L(0.872),46S(0.900),111K(0.894),243D(0.725),278N(0.624),351T(0.881),367T(0.662),452L(0.681),740E(0.944)
rna-Etr05549.1	2.93024e-06	0.00014814	20.5332	-36105.1	-36094.9	8	1E(0.817),89L(0.571),162R(0.873),163F(0.901),165L(0.940),270V(0.701),447K(0.903),665A(0.926)
rna-Etr05433.1	0.000521571	0.00770163	10.7494	-6573.95	-6568.57	2	6S(0.948),18N(0.976)
rna-Etr06157.1	7.31536e-08	5.80414e-06	27.6376	-35862	-35848.2	10	52S(0.976),219P(0.971),392C(0.904),522W(0.962),643H(0.611),690C(0.938),739N(0.924),740E(0.953),762K(0.551),833V(0.865)
rna-Etr11250.1	0.000146507	0.00350845	13.1145	-15847.9	-15841.3	3	129I(0.691),236V(0.947),386S(0.983)
rna-Etr08704.1	9.03164e-09	1.02735e-06	31.6923	-55585	-55569.2	23	46K(0.860),47K(0.642),290A(0.670),302V(0.760),307P(0.733),308D(0.504),400V(0.594),422M(0.588),439V(0.962),442A(0.666),592P(0.950),609K(0.884),648P(0.662),763R(0.983),867Y(0.628),899K(0.562),944D(0.907),947D(0.831),968E(0.806),1008D(0.926),1142Q(0.970),1191A(0.935),1192M(0.914)
rna-Etr10947.1	0.00179286	0.0202069	8.48253	-13233.3	-13229.1	3	26Y(0.894),56T(0.982),256V(0.971)
rna-Etr04452.1	0.000344214	0.00652572	11.5202	-10986.2	-10980.4	3	102S(0.522),104S(0.993),222I(0.625)
rna-Etr01308.1	0.004194	0.0414841	6.9487	-7019.98	-7016.5	2	13R(0.637),128S(0.969)
rna-Etr03210.1	0.00490927	0.0463428	6.66753	-28329.2	-28325.8	1	827G(0.978)
rna-Etr02756.1	0.000436151	0.00734995	11.0807	-20559.2	-20553.7	12	58A(0.831),78Q(0.626),107K(0.874),227H(0.623),274D(0.954),281S(0.831),296K(0.942),334K(0.507),351E(0.551),412L(0.511),419K(0.876),438R(0.598)
rna-Etr10680.1	7.65382e-08	5.80414e-06	27.5501	-12713	-12699.2	7	45S(0.764),91G(0.830),114P(0.788),148C(0.728),163S(0.789),192R(0.545),253K(0.568)
rna-Etr09492.1	6.58351e-05	0.00166417	14.6177	-3746.2	-3738.89	2	11E(0.975),27Y(0.877)
rna-Etr05457.1	1.60349e-05	0.000561223	17.291	-14719	-14710.4	6	307S(0.680),346P(0.918),347F(0.942),348M(0.989),349F(0.979),354E(0.891)
rna-Etr09855.1	5.31392e-06	0.000219803	19.3951	-20309.5	-20299.8	12	38N(0.950),86L(0.543),199T(0.990),248K(0.634),326S(0.997),329S(0.980),333Y(0.691),354S(0.997),382N(0.591),392E(0.576),400V(0.531),418V(0.971)
rna-Etr03101.1	5.68098e-09	8.61615e-07	32.5931	-16719.2	-16702.9	7	329Q(0.567),355N(0.951),386Q(0.985),391M(0.988),393Q(0.991),396T(0.960),397N(0.959)
rna-Etr01162.1	1.58238e-06	0.000102855	21.714	-14909.2	-14898.3	8	323D(0.968),343E(0.961),389K(0.883),392A(0.738),395K(0.771),396E(0.960),404H(0.860),426K(0.589)
rna-Etr02955.1	0.000925475	0.0111922	9.69177	-7933.02	-7928.17	10	9Q(0.601),16E(0.862),50L(0.528),58E(0.868),72N(0.995),84I(0.651),101I(0.707),102F(0.825),125P(0.601),165D(0.966)
rna-Etr10407.1	0.00499076	0.0463428	6.63819	-16771.7	-16768.4	3	54T(0.981),162Q(0.764),215K(0.986)
rna-Etr07051.1	0.00211525	0.0229152	8.18213	-9579.01	-9574.92	1	67L(0.547)
rna-Etr11898.1	0.00227733	0.0240973	8.04829	-25553.6	-25549.6	8	45D(0.541),92K(0.896),201N(0.696),250G(0.924),265S(0.962),295A(0.586),384T(0.575),523N(0.721)
rna-Etr03389.1	0.00109669	0.0127948	9.38023	-19780.4	-19775.7	5	3W(0.796),10T(0.912),198T(0.856),324C(0.777),342S(0.976)
rna-Etr03392.1	0.00512347	0.0466235	6.59146	-16641.2	-16637.9	7	46D(0.511),80I(0.879),82C(0.518),93Q(0.921),119G(0.569),182F(0.580),352I(0.714)
rna-Etr03698.1	6.52513e-05	0.00166417	14.6345	-30502.2	-30494.8	7	74V(0.901),357Q(0.885),374W(0.956),526A(0.908),587S(0.897),662I(0.560),741H(0.611)
rna-Etr03697.1	0.000205014	0.00444197	12.4859	-17191.3	-17185.1	6	71M(0.962),189R(0.688),245K(0.540),298I(0.982),301G(0.754),329I(0.898)
rna-Etr09467.1	0.000567384	0.00782303	10.5936	-22327.3	-22322	3	13S(0.870),156S(0.912),365N(0.872)
rna-Etr08942.1	0.000305239	0.00603843	11.7438	-18098.1	-18092.2	3	31S(0.978),67L(0.949),361A(0.947)
rna-Etr05417.1	0.000169223	0.00384981	12.8447	-8987.12	-8980.7	14	36S(0.783),64E(0.996),65N(0.933),69E(0.847),78T(0.635),82I(0.813),96K(0.999),115E(0.520),116K(0.985),122S(0.930),150L(0.637),175K(0.730),191I(0.626),195V(0.502)
rna-Etr09972.1	0.000934732	0.0111922	9.67348	-38090.6	-38085.7	7	181A(0.588),242I(0.565),383R(0.929),492A(0.910),827E(0.666),828E(0.605),864K(0.969)
rna-Etr05499.1	0.000597026	0.00798961	10.4995	-16454	-16448.8	15	2K(0.941),10S(0.945),13T(0.778),23F(0.954),25H(0.933),41E(0.678),78E(0.618),97R(0.958),98E(0.972),187K(0.935),211R(0.782),247N(0.537),266E(0.616),293K(0.990),320S(0.986)
rna-Etr02968.1	0.00370564	0.0374681	7.17048	-27738.5	-27734.9	11	162P(0.970),290V(0.912),308V(0.561),360V(0.831),375A(0.942),379L(0.506),456F(0.922),468G(0.614),503K(0.719),504N(0.528),526P(0.665)
rna-Etr11272.1	0.000931437	0.0111922	9.67997	-14005.5	-14000.6	14	3A(0.799),11D(0.609),46N(0.790),87V(0.605),99T(0.513),102L(0.806),103Q(0.876),138Q(0.882),139Q(0.796),213S(0.866),219I(0.791),245R(0.528),273E(0.865),317P(0.503)
rna-Etr07981.1	0.000226968	0.0046941	12.296	-6737.99	-6731.84	11	1M(0.656),2F(0.996),4K(0.720),5D(0.977),17S(0.998),52L(0.789),60V(0.540),124E(0.958),137E(0.664),154E(0.652),175N(0.595)
rna-Etr07247.1	2.32495e-06	0.000132231	20.9763	-21979.1	-21968.6	14	39A(0.963),42Q(0.847),76T(0.785),114R(0.559),119G(0.841),124S(0.940),143V(0.944),200D(0.891),202E(0.790),310E(0.793),324V(0.902),433K(0.933),438E(0.991),495S(0.868)
rna-Etr08491.1	4.54385e-05	0.00129216	15.3174	-11774.3	-11766.7	7	18G(0.971),264L(0.552),278H(0.991),280K(0.923),306Q(0.532),340P(0.787),356R(0.615)
rna-Etr07410.1	0.00248139	0.0256599	7.89295	-61031.3	-61027.4	10	48Q(0.634),98A(0.635),120Q(0.535),245G(0.857),281R(0.946),356S(0.785),603G(0.665),654Q(0.865),764S(0.900),1133G(0.844)
rna-Etr00367.1	0.00182084	0.0202069	8.45436	-10530.2	-10526	1	230Q(0.971)

## Sheet: PSG_0.05.GO_enrichment
GO_class	GO ID	GO_term	Hit_number	Background number	P-Value	Q-Value	Gene IDs
Biological Process	GO:0006104	succinyl-CoA metabolic process	1	1	0	0	rna-Etr10612.1
Cellular Component	GO:0031510	SUMO activating enzyme complex	1	1	0	0	rna-Etr08942.1
Cellular Component	GO:0043528	tRNA (m2G10) methyltransferase complex	1	1	0	0	rna-Etr07996.1
Molecular Function	GO:0004044	amidophosphoribosyltransferase activity	1	1	0	0	rna-Etr11250.1
Molecular Function	GO:0004347	glucose-6-phosphate isomerase activity	1	1	0	0	rna-Etr10407.1
Molecular Function	GO:0009383	rRNA (cytosine-C5-)-methyltransferase activity	2	2	0	0	rna-Etr07729.1,rna-Etr01162.1
Molecular Function	GO:0016434	rRNA (cytosine) methyltransferase activity	2	2	0	0	rna-Etr07729.1,rna-Etr01162.1
Molecular Function	GO:0019948	SUMO activating enzyme activity	1	1	0	0	rna-Etr08942.1
Molecular Function	GO:0045703	ketoreductase activity	1	1	0	0	rna-Etr10947.1
Molecular Function	GO:0102339	3-oxo-arachidoyl-CoA reductase activity	1	1	0	0	rna-Etr10947.1
Molecular Function	GO:0102340	3-oxo-behenoyl-CoA reductase activity	1	1	0	0	rna-Etr10947.1
Molecular Function	GO:0102341	3-oxo-lignoceroyl-CoA reductase activity	1	1	0	0	rna-Etr10947.1
Molecular Function	GO:0102342	3-oxo-cerotoyl-CoA reductase activity	1	1	0	0	rna-Etr10947.1
Cellular Component	GO:0044422	organelle part	20	1174	3.84458e-09	1.53271e-07	rna-Etr07227.1,rna-Etr08704.1,rna-Etr09519.1,rna-Etr07729.1,rna-Etr08942.1,rna-Etr05417.1,rna-Etr03101.1,rna-Etr09492.1,rna-Etr03915.2,rna-Etr05433.1,rna-Etr01162.1,rna-Etr07410.1,rna-Etr03210.1,rna-Etr07051.1,rna-Etr03392.1,rna-Etr10680.1,rna-Etr10947.1,rna-Etr02968.1,rna-Etr03389.1,rna-Etr02955.1
Cellular Component	GO:0044446	intracellular organelle part	20	1174	3.84458e-09	1.53271e-07	rna-Etr02955.1,rna-Etr03392.1,rna-Etr07051.1,rna-Etr03210.1,rna-Etr03389.1,rna-Etr02968.1,rna-Etr10947.1,rna-Etr10680.1,rna-Etr03915.2,rna-Etr09492.1,rna-Etr03101.1,rna-Etr05417.1,rna-Etr07410.1,rna-Etr05433.1,rna-Etr01162.1,rna-Etr07227.1,rna-Etr08704.1,rna-Etr08942.1,rna-Etr07729.1,rna-Etr09519.1
Biological Process	GO:0044237	cellular metabolic process	31	2926	5.88549e-09	2.1997e-07	rna-Etr04452.1,rna-Etr03392.1,rna-Etr02535.1,rna-Etr11898.1,rna-Etr11272.1,rna-Etr07481.1,rna-Etr06216.1,rna-Etr08942.1,rna-Etr09519.1,rna-Etr08704.1,rna-Etr10407.1,rna-Etr02756.1,rna-Etr08491.1,rna-Etr01703.1,rna-Etr10680.1,rna-Etr10947.1,rna-Etr07051.1,rna-Etr03210.1,rna-Etr11670.1,rna-Etr03697.1,rna-Etr05457.1,rna-Etr07410.1,rna-Etr01162.1,rna-Etr09855.1,rna-Etr03915.2,rna-Etr11250.1,rna-Etr03…
Cellular Component	GO:0005730	nucleolus	7	105	1.37631e-08	4.84136e-07	rna-Etr03915.2,rna-Etr09492.1,rna-Etr03101.1,rna-Etr01162.1,rna-Etr08704.1,rna-Etr07729.1,rna-Etr09519.1
Cellular Component	GO:0043231	intracellular membrane-bounded organelle	28	2549	2.87782e-08	9.56077e-07	rna-Etr09519.1,rna-Etr06216.1,rna-Etr08942.1,rna-Etr10407.1,rna-Etr02756.1,rna-Etr08704.1,rna-Etr02955.1,rna-Etr05499.1,rna-Etr02968.1,rna-Etr07481.1,rna-Etr11898.1,rna-Etr03392.1,rna-Etr01162.1,rna-Etr05433.1,rna-Etr05457.1,rna-Etr07410.1,rna-Etr03101.1,rna-Etr09492.1,rna-Etr03915.2,rna-Etr10612.1,rna-Etr07729.1,rna-Etr07227.1,rna-Etr08491.1,rna-Etr10680.1,rna-Etr10947.1,rna-Etr03389.1,rna-Etr03…
Biological Process	GO:0034660	ncRNA metabolic process	9	227	3.55754e-08	1.11969e-06	rna-Etr03915.2,rna-Etr03101.1,rna-Etr03697.1,rna-Etr01162.1,rna-Etr08704.1,rna-Etr02756.1,rna-Etr02535.1,rna-Etr07729.1,rna-Etr09519.1
Biological Process	GO:0006807	nitrogen compound metabolic process	28	2588	4.12487e-08	1.12121e-06	rna-Etr03210.1,rna-Etr07051.1,rna-Etr10947.1,rna-Etr10680.1,rna-Etr01703.1,rna-Etr08491.1,rna-Etr07227.1,rna-Etr03698.1,rna-Etr07729.1,rna-Etr11250.1,rna-Etr03101.1,rna-Etr03915.2,rna-Etr09855.1,rna-Etr01162.1,rna-Etr11670.1,rna-Etr05457.1,rna-Etr03697.1,rna-Etr07481.1,rna-Etr11898.1,rna-Etr02535.1,rna-Etr03392.1,rna-Etr04452.1,rna-Etr10407.1,rna-Etr02756.1,rna-Etr08704.1,rna-Etr09519.1,rna-Etr06…
Biological Process	GO:0034641	cellular nitrogen compound metabolic process	25	2078	4.096e-08	1.12121e-06	rna-Etr07481.1,rna-Etr11898.1,rna-Etr02535.1,rna-Etr04452.1,rna-Etr10407.1,rna-Etr02756.1,rna-Etr08704.1,rna-Etr09519.1,rna-Etr06216.1,rna-Etr03210.1,rna-Etr07051.1,rna-Etr10680.1,rna-Etr01703.1,rna-Etr08491.1,rna-Etr07227.1,rna-Etr03698.1,rna-Etr07729.1,rna-Etr11250.1,rna-Etr03101.1,rna-Etr03915.2,rna-Etr01162.1,rna-Etr09855.1,rna-Etr03697.1,rna-Etr05457.1,rna-Etr11670.1
Cellular Component	GO:0043227	membrane-bounded organelle	28	2581	3.86878e-08	1.12121e-06	rna-Etr05499.1,rna-Etr02955.1,rna-Etr03392.1,rna-Etr11898.1,rna-Etr07481.1,rna-Etr02968.1,rna-Etr08704.1,rna-Etr02756.1,rna-Etr10407.1,rna-Etr08942.1,rna-Etr06216.1,rna-Etr09519.1,rna-Etr08491.1,rna-Etr07051.1,rna-Etr03210.1,rna-Etr03389.1,rna-Etr10947.1,rna-Etr10680.1,rna-Etr03915.2,rna-Etr09492.1,rna-Etr03101.1,rna-Etr07410.1,rna-Etr05457.1,rna-Etr01162.1,rna-Etr05433.1,rna-Etr07227.1,rna-Etr07…
Biological Process	GO:0022613	ribonucleoprotein complex biogenesis	8	181	6.61573e-08	1.72009e-06	rna-Etr01162.1,rna-Etr09492.1,rna-Etr03915.2,rna-Etr03101.1,rna-Etr07729.1,rna-Etr09519.1,rna-Etr08704.1,rna-Etr03210.1
Biological Process	GO:0006725	cellular aromatic compound metabolic process	23	1830	8.24845e-08	1.82748e-06	rna-Etr01703.1,rna-Etr03210.1,rna-Etr07051.1,rna-Etr10680.1,rna-Etr03101.1,rna-Etr11250.1,rna-Etr03915.2,rna-Etr01162.1,rna-Etr09855.1,rna-Etr11670.1,rna-Etr03697.1,rna-Etr05457.1,rna-Etr07227.1,rna-Etr03698.1,rna-Etr07729.1,rna-Etr04452.1,rna-Etr02535.1,rna-Etr07481.1,rna-Etr02756.1,rna-Etr10407.1,rna-Etr08704.1,rna-Etr09519.1,rna-Etr06216.1
Biological Process	GO:0046483	heterocycle metabolic process	23	1821	7.48585e-08	1.82748e-06	rna-Etr10407.1,rna-Etr02756.1,rna-Etr08704.1,rna-Etr09519.1,rna-Etr06216.1,rna-Etr07481.1,rna-Etr02535.1,rna-Etr04452.1,rna-Etr07227.1,rna-Etr03698.1,rna-Etr07729.1,rna-Etr11250.1,rna-Etr03101.1,rna-Etr03915.2,rna-Etr09855.1,rna-Etr01162.1,rna-Etr03697.1,rna-Etr11670.1,rna-Etr05457.1,rna-Etr03210.1,rna-Etr07051.1,rna-Etr10680.1,rna-Etr01703.1
Cellular Component	GO:0005622	intracellular	31	3244	8.86234e-08	1.82748e-06	rna-Etr03389.1,rna-Etr10680.1,rna-Etr10947.1,rna-Etr07051.1,rna-Etr03210.1,rna-Etr08491.1,rna-Etr07729.1,rna-Etr10612.1,rna-Etr07996.1,rna-Etr07227.1,rna-Etr05457.1,rna-Etr07410.1,rna-Etr01162.1,rna-Etr05433.1,rna-Etr09492.1,rna-Etr03915.2,rna-Etr05417.1,rna-Etr03101.1,rna-Etr02968.1,rna-Etr03392.1,rna-Etr11898.1,rna-Etr07481.1,rna-Etr05499.1,rna-Etr07981.1,rna-Etr02955.1,rna-Etr06216.1,rna-Etr08…
Cellular Component	GO:0043226	organelle	29	2851	8.3744e-08	1.82748e-06	rna-Etr08491.1,rna-Etr07051.1,rna-Etr03210.1,rna-Etr03389.1,rna-Etr10680.1,rna-Etr10947.1,rna-Etr03915.2,rna-Etr09492.1,rna-Etr03101.1,rna-Etr05417.1,rna-Etr07410.1,rna-Etr05457.1,rna-Etr05433.1,rna-Etr01162.1,rna-Etr07227.1,rna-Etr07729.1,rna-Etr10612.1,rna-Etr05499.1,rna-Etr02955.1,rna-Etr03392.1,rna-Etr11898.1,rna-Etr07481.1,rna-Etr02968.1,rna-Etr08704.1,rna-Etr02756.1,rna-Etr10407.1,rna-Etr08…
Cellular Component	GO:0043229	intracellular organelle	29	2851	8.3744e-08	1.82748e-06	rna-Etr05457.1,rna-Etr07410.1,rna-Etr01162.1,rna-Etr05433.1,rna-Etr09492.1,rna-Etr03915.2,rna-Etr05417.1,rna-Etr03101.1,rna-Etr07729.1,rna-Etr10612.1,rna-Etr07227.1,rna-Etr08491.1,rna-Etr03389.1,rna-Etr10947.1,rna-Etr10680.1,rna-Etr07051.1,rna-Etr03210.1,rna-Etr06216.1,rna-Etr08942.1,rna-Etr09519.1,rna-Etr08704.1,rna-Etr10407.1,rna-Etr02756.1,rna-Etr05499.1,rna-Etr02955.1,rna-Etr02968.1,rna-Etr03…
Cellular Component	GO:0044424	intracellular part	31	3244	8.86234e-08	1.82748e-06	rna-Etr07481.1,rna-Etr11898.1,rna-Etr03392.1,rna-Etr02968.1,rna-Etr07981.1,rna-Etr02955.1,rna-Etr05499.1,rna-Etr10407.1,rna-Etr02756.1,rna-Etr08704.1,rna-Etr09519.1,rna-Etr06216.1,rna-Etr08942.1,rna-Etr03210.1,rna-Etr07051.1,rna-Etr10947.1,rna-Etr10680.1,rna-Etr03389.1,rna-Etr08491.1,rna-Etr07227.1,rna-Etr07996.1,rna-Etr10612.1,rna-Etr07729.1,rna-Etr05417.1,rna-Etr03101.1,rna-Etr09492.1,rna-Etr03…
Biological Process	GO:0006364	rRNA processing	6	93	1.30479e-07	2.43833e-06	rna-Etr01162.1,rna-Etr09519.1,rna-Etr07729.1,rna-Etr03101.1,rna-Etr08704.1,rna-Etr03915.2
Biological Process	GO:0008152	metabolic process	32	3495	1.28546e-07	2.43833e-06	rna-Etr11898.1,rna-Etr11272.1,rna-Etr07481.1,rna-Etr02535.1,rna-Etr03392.1,rna-Etr04452.1,rna-Etr02756.1,rna-Etr10407.1,rna-Etr08704.1,rna-Etr09519.1,rna-Etr08942.1,rna-Etr06216.1,rna-Etr03210.1,rna-Etr07051.1,rna-Etr10947.1,rna-Etr10680.1,rna-Etr01703.1,rna-Etr08491.1,rna-Etr07227.1,rna-Etr07996.1,rna-Etr03698.1,rna-Etr10612.1,rna-Etr07729.1,rna-Etr03101.1,rna-Etr11250.1,rna-Etr03915.2,rna-Etr09…
Biological Process	GO:0009987	cellular process	32	3493	1.26605e-07	2.43833e-06	rna-Etr09855.1,rna-Etr01162.1,rna-Etr07410.1,rna-Etr03697.1,rna-Etr11670.1,rna-Etr05457.1,rna-Etr03101.1,rna-Etr05417.1,rna-Etr11250.1,rna-Etr03915.2,rna-Etr03698.1,rna-Etr10612.1,rna-Etr07729.1,rna-Etr07227.1,rna-Etr08491.1,rna-Etr01703.1,rna-Etr10680.1,rna-Etr10947.1,rna-Etr03210.1,rna-Etr07051.1,rna-Etr09519.1,rna-Etr08942.1,rna-Etr06216.1,rna-Etr02756.1,rna-Etr10407.1,rna-Etr08704.1,rna-Etr04…
Biological Process	GO:1901360	organic cyclic compound metabolic process	23	1878	1.36988e-07	2.48238e-06	rna-Etr04452.1,rna-Etr02535.1,rna-Etr07481.1,rna-Etr09519.1,rna-Etr06216.1,rna-Etr02756.1,rna-Etr10407.1,rna-Etr08704.1,rna-Etr01703.1,rna-Etr10680.1,rna-Etr03210.1,rna-Etr07051.1,rna-Etr01162.1,rna-Etr09855.1,rna-Etr11670.1,rna-Etr05457.1,rna-Etr03697.1,rna-Etr03101.1,rna-Etr11250.1,rna-Etr03915.2,rna-Etr03698.1,rna-Etr07729.1,rna-Etr07227.1
Biological Process	GO:0016072	rRNA metabolic process	6	95	1.51204e-07	2.55006e-06	rna-Etr03915.2,rna-Etr08704.1,rna-Etr03101.1,rna-Etr07729.1,rna-Etr09519.1,rna-Etr01162.1
Biological Process	GO:0044260	cellular macromolecule metabolic process	23	1889	1.53515e-07	2.55006e-06	rna-Etr02756.1,rna-Etr08704.1,rna-Etr09519.1,rna-Etr06216.1,rna-Etr08942.1,rna-Etr11898.1,rna-Etr07481.1,rna-Etr02535.1,rna-Etr03392.1,rna-Etr04452.1,rna-Etr07227.1,rna-Etr03698.1,rna-Etr07729.1,rna-Etr03101.1,rna-Etr03915.2,rna-Etr01162.1,rna-Etr03697.1,rna-Etr05457.1,rna-Etr03210.1,rna-Etr07051.1,rna-Etr10680.1,rna-Etr01703.1,rna-Etr08491.1
Cellular Component	GO:0032991	macromolecular complex	17	1047	1.47711e-07	2.55006e-06	rna-Etr03392.1,rna-Etr07051.1,rna-Etr03210.1,rna-Etr10680.1,rna-Etr02968.1,rna-Etr03915.2,rna-Etr09492.1,rna-Etr05417.1,rna-Etr05433.1,rna-Etr01162.1,rna-Etr08704.1,rna-Etr07227.1,rna-Etr07996.1,rna-Etr02756.1,rna-Etr08942.1,rna-Etr06216.1,rna-Etr09519.1
Biological Process	GO:0042254	ribosome biogenesis	7	147	1.91984e-07	2.91941e-06	rna-Etr09519.1,rna-Etr07729.1,rna-Etr08704.1,rna-Etr01162.1,rna-Etr03101.1,rna-Etr09492.1,rna-Etr03915.2
Biological Process	GO:0044238	primary metabolic process	29	2953	1.95278e-07	2.91941e-06	rna-Etr09519.1,rna-Etr08942.1,rna-Etr06216.1,rna-Etr02756.1,rna-Etr10407.1,rna-Etr08704.1,rna-Etr07481.1,rna-Etr11898.1,rna-Etr02535.1,rna-Etr03392.1,rna-Etr04452.1,rna-Etr03698.1,rna-Etr10612.1,rna-Etr07729.1,rna-Etr07227.1,rna-Etr09855.1,rna-Etr01162.1,rna-Etr03697.1,rna-Etr11670.1,rna-Etr05457.1,rna-Etr03101.1,rna-Etr11250.1,rna-Etr03915.2,rna-Etr10947.1,rna-Etr10680.1,rna-Etr03210.1,rna-Etr07…
Cellular Component	GO:0044428	nuclear part	11	429	1.92374e-07	2.91941e-06	rna-Etr08942.1,rna-Etr07729.1,rna-Etr09519.1,rna-Etr08704.1,rna-Etr07227.1,rna-Etr07051.1,rna-Etr03210.1,rna-Etr01162.1,rna-Etr03915.2,rna-Etr09492.1,rna-Etr03101.1
Molecular Function	GO:0003723	RNA binding	12	518	1.89075e-07	2.91941e-06	rna-Etr09492.1,rna-Etr01162.1,rna-Etr07247.1,rna-Etr03697.1,rna-Etr07729.1,rna-Etr07981.1,rna-Etr08491.1,rna-Etr11272.1,rna-Etr11898.1,rna-Etr02535.1,rna-Etr03210.1,rna-Etr07051.1
Biological Process	GO:0043170	macromolecule metabolic process	23	1962	3.20089e-07	4.66861e-06	rna-Etr03698.1,rna-Etr07729.1,rna-Etr07227.1,rna-Etr01162.1,rna-Etr03697.1,rna-Etr05457.1,rna-Etr03101.1,rna-Etr03915.2,rna-Etr10680.1,rna-Etr03210.1,rna-Etr07051.1,rna-Etr08491.1,rna-Etr01703.1,rna-Etr09519.1,rna-Etr08942.1,rna-Etr06216.1,rna-Etr02756.1,rna-Etr08704.1,rna-Etr11898.1,rna-Etr07481.1,rna-Etr02535.1,rna-Etr03392.1,rna-Etr04452.1
Molecular Function	GO:0003676	nucleic acid binding	22	1833	4.24474e-07	6.04371e-06	rna-Etr06216.1,rna-Etr08704.1,rna-Etr06157.1,rna-Etr07247.1,rna-Etr11898.1,rna-Etr07481.1,rna-Etr11272.1,rna-Etr02535.1,rna-Etr07981.1,rna-Etr04452.1,rna-Etr03698.1,rna-Etr07729.1,rna-Etr07996.1,rna-Etr01162.1,rna-Etr05457.1,rna-Etr03697.1,rna-Etr09492.1,rna-Etr10680.1,rna-Etr03210.1,rna-Etr07051.1,rna-Etr08491.1,rna-Etr01703.1
Biological Process	GO:0006396	RNA processing	9	297	4.39398e-07	6.11069e-06	rna-Etr01162.1,rna-Etr05457.1,rna-Etr03101.1,rna-Etr03915.2,rna-Etr09519.1,rna-Etr07729.1,rna-Etr03210.1,rna-Etr07227.1,rna-Etr08704.1
Biological Process	GO:0090304	nucleic acid metabolic process	19	1423	6.17687e-07	8.39493e-06	rna-Etr01703.1,rna-Etr04452.1,rna-Etr07481.1,rna-Etr02535.1,rna-Etr03210.1,rna-Etr07051.1,rna-Etr10680.1,rna-Etr03101.1,rna-Etr03915.2,rna-Etr01162.1,rna-Etr03697.1,rna-Etr05457.1,rna-Etr02756.1,rna-Etr07227.1,rna-Etr08704.1,rna-Etr03698.1,rna-Etr09519.1,rna-Etr07729.1,rna-Etr06216.1
Biological Process	GO:0006139	nucleobase-containing compound metabolic process	21	1723	6.62242e-07	8.80047e-06	rna-Etr05457.1,rna-Etr03697.1,rna-Etr01162.1,rna-Etr03915.2,rna-Etr03101.1,rna-Etr11250.1,rna-Etr06216.1,rna-Etr07729.1,rna-Etr09519.1,rna-Etr03698.1,rna-Etr08704.1,rna-Etr07227.1,rna-Etr02756.1,rna-Etr10407.1,rna-Etr04452.1,rna-Etr01703.1,rna-Etr10680.1,rna-Etr07051.1,rna-Etr03210.1,rna-Etr07481.1,rna-Etr02535.1
Cellular Component	GO:0005623	cell	31	3556	9.15321e-07	1.1646e-05	rna-Etr05433.1,rna-Etr01162.1,rna-Etr05457.1,rna-Etr07410.1,rna-Etr05417.1,rna-Etr03101.1,rna-Etr09492.1,rna-Etr03915.2,rna-Etr10612.1,rna-Etr07729.1,rna-Etr07227.1,rna-Etr07996.1,rna-Etr08491.1,rna-Etr10947.1,rna-Etr10680.1,rna-Etr03389.1,rna-Etr03210.1,rna-Etr07051.1,rna-Etr09519.1,rna-Etr06216.1,rna-Etr08942.1,rna-Etr10407.1,rna-Etr02756.1,rna-Etr08704.1,rna-Etr07981.1,rna-Etr02955.1,rna-Etr05…
Cellular Component	GO:0044464	cell part	31	3556	9.15321e-07	1.1646e-05	rna-Etr10947.1,rna-Etr10680.1,rna-Etr03389.1,rna-Etr03210.1,rna-Etr07051.1,rna-Etr08491.1,rna-Etr10612.1,rna-Etr07729.1,rna-Etr07227.1,rna-Etr07996.1,rna-Etr05433.1,rna-Etr01162.1,rna-Etr05457.1,rna-Etr07410.1,rna-Etr05417.1,rna-Etr03101.1,rna-Etr09492.1,rna-Etr03915.2,rna-Etr02968.1,rna-Etr07481.1,rna-Etr11898.1,rna-Etr03392.1,rna-Etr07981.1,rna-Etr02955.1,rna-Etr05499.1,rna-Etr09519.1,rna-Etr06…
Biological Process	GO:0071704	organic substance metabolic process	29	3213	1.42699e-06	1.74646e-05	rna-Etr08491.1,rna-Etr01703.1,rna-Etr10947.1,rna-Etr10680.1,rna-Etr03210.1,rna-Etr07051.1,rna-Etr01162.1,rna-Etr09855.1,rna-Etr03697.1,rna-Etr11670.1,rna-Etr05457.1,rna-Etr03101.1,rna-Etr11250.1,rna-Etr03915.2,rna-Etr10612.1,rna-Etr03698.1,rna-Etr07729.1,rna-Etr07227.1,rna-Etr04452.1,rna-Etr07481.1,rna-Etr11898.1,rna-Etr02535.1,rna-Etr03392.1,rna-Etr09519.1,rna-Etr08942.1,rna-Etr06216.1,rna-Etr02…
Molecular Function	GO:0008173	RNA methyltransferase activity	3	20	1.43105e-06	1.74646e-05	rna-Etr07729.1,rna-Etr01162.1,rna-Etr07996.1
Biological Process	GO:0070475	rRNA base methylation	2	6	1.5152e-06	1.77665e-05	rna-Etr01162.1,rna-Etr07729.1
Molecular Function	GO:0008169	C-methyltransferase activity	2	6	1.5152e-06	1.77665e-05	rna-Etr01162.1,rna-Etr07729.1
Biological Process	GO:0044085	cellular component biogenesis	9	347	1.81629e-06	2.08873e-05	rna-Etr09519.1,rna-Etr07729.1,rna-Etr03210.1,rna-Etr08704.1,rna-Etr01162.1,rna-Etr05417.1,rna-Etr03101.1,rna-Etr09492.1,rna-Etr03915.2
Cellular Component	GO:0031974	membrane-enclosed lumen	9	355	2.23047e-06	2.41665e-05	rna-Etr07051.1,rna-Etr08704.1,rna-Etr07729.1,rna-Etr09519.1,rna-Etr03915.2,rna-Etr09492.1,rna-Etr03101.1,rna-Etr02955.1,rna-Etr01162.1
Cellular Component	GO:0031981	nuclear lumen	8	275	2.26308e-06	2.41665e-05	rna-Etr01162.1,rna-Etr03101.1,rna-Etr03915.2,rna-Etr09492.1,rna-Etr09519.1,rna-Etr07729.1,rna-Etr07051.1,rna-Etr08704.1
Cellular Component	GO:0043233	organelle lumen	9	355	2.23047e-06	2.41665e-05	rna-Etr02955.1,rna-Etr01162.1,rna-Etr03101.1,rna-Etr03915.2,rna-Etr09492.1,rna-Etr09519.1,rna-Etr07729.1,rna-Etr07051.1,rna-Etr08704.1
Cellular Component	GO:0070013	intracellular organelle lumen	9	355	2.23047e-06	2.41665e-05	rna-Etr01162.1,rna-Etr02955.1,rna-Etr03101.1,rna-Etr09492.1,rna-Etr03915.2,rna-Etr09519.1,rna-Etr07729.1,rna-Etr07051.1,rna-Etr08704.1
Biological Process	GO:0031167	rRNA methylation	2	7	2.64352e-06	2.67937e-05	rna-Etr01162.1,rna-Etr07729.1
Molecular Function	GO:0008641	small protein activating enzyme activity	2	7	2.64352e-06	2.67937e-05	rna-Etr08942.1,rna-Etr03672.1
Molecular Function	GO:0016877	ligase activity, forming carbon-sulfur bonds	3	23	2.59062e-06	2.67937e-05	rna-Etr08942.1,rna-Etr03672.1,rna-Etr10612.1
Biological Process	GO:0016070	RNA metabolic process	16	1145	2.95433e-06	2.94448e-05	rna-Etr01703.1,rna-Etr07051.1,rna-Etr02535.1,rna-Etr07481.1,rna-Etr03210.1,rna-Etr10680.1,rna-Etr03915.2,rna-Etr03101.1,rna-Etr05457.1,rna-Etr03697.1,rna-Etr01162.1,rna-Etr08704.1,rna-Etr07227.1,rna-Etr02756.1,rna-Etr07729.1,rna-Etr09519.1
Biological Process	GO:0032543	mitochondrial translation	3	26	4.33223e-06	4.24701e-05	rna-Etr11898.1,rna-Etr02756.1,rna-Etr08491.1
Biological Process	GO:0010467	gene expression	17	1326	4.86405e-06	4.69145e-05	rna-Etr07051.1,rna-Etr11898.1,rna-Etr07481.1,rna-Etr02535.1,rna-Etr03210.1,rna-Etr01703.1,rna-Etr08491.1,rna-Etr07227.1,rna-Etr08704.1,rna-Etr02756.1,rna-Etr07729.1,rna-Etr09519.1,rna-Etr03915.2,rna-Etr03101.1,rna-Etr05457.1,rna-Etr03697.1,rna-Etr01162.1
Molecular Function	GO:0097367	carbohydrate derivative binding	16	1200	5.6219e-06	5.33635e-05	rna-Etr10612.1,rna-Etr03698.1,rna-Etr03672.1,rna-Etr06216.1,rna-Etr08942.1,rna-Etr02756.1,rna-Etr09467.1,rna-Etr06157.1,rna-Etr03697.1,rna-Etr10680.1,rna-Etr02535.1,rna-Etr11898.1,rna-Etr08491.1,rna-Etr01703.1,rna-Etr04452.1,rna-Etr00367.1
Molecular Function	GO:0035639	purine ribonucleoside triphosphate binding	15	1069	5.82692e-06	5.44453e-05	rna-Etr03697.1,rna-Etr09467.1,rna-Etr06157.1,rna-Etr02756.1,rna-Etr06216.1,rna-Etr08942.1,rna-Etr10612.1,rna-Etr03698.1,rna-Etr03672.1,rna-Etr04452.1,rna-Etr00367.1,rna-Etr08491.1,rna-Etr11898.1,rna-Etr02535.1,rna-Etr10680.1
Biological Process	GO:0000105	histidine biosynthetic process	2	9	6.30586e-06	5.62821e-05	rna-Etr09855.1,rna-Etr11670.1
Biological Process	GO:0000154	rRNA modification	2	9	6.30586e-06	5.62821e-05	rna-Etr01162.1,rna-Etr07729.1
Molecular Function	GO:0008649	rRNA methyltransferase activity	2	9	6.30586e-06	5.62821e-05	rna-Etr01162.1,rna-Etr07729.1
Biological Process	GO:0006547	histidine metabolic process	2	10	8.98092e-06	7.78347e-05	rna-Etr09855.1,rna-Etr11670.1
Biological Process	GO:0052803	imidazole-containing compound metabolic process	2	10	8.98092e-06	7.78347e-05	rna-Etr11670.1,rna-Etr09855.1
Biological Process	GO:0034470	ncRNA processing	6	176	9.66666e-06	8.25809e-05	rna-Etr03101.1,rna-Etr08704.1,rna-Etr03915.2,rna-Etr01162.1,rna-Etr09519.1,rna-Etr07729.1
Biological Process	GO:0071840	cellular component organization or biogenesis	11	625	1.00406e-05	8.45674e-05	rna-Etr10680.1,rna-Etr03210.1,rna-Etr11898.1,rna-Etr01162.1,rna-Etr03101.1,rna-Etr05417.1,rna-Etr03915.2,rna-Etr09492.1,rna-Etr09519.1,rna-Etr07729.1,rna-Etr08704.1
Molecular Function	GO:0016874	ligase activity	6	181	1.16098e-05	9.64255e-05	rna-Etr03672.1,rna-Etr10612.1,rna-Etr08942.1,rna-Etr03697.1,rna-Etr02535.1,rna-Etr02756.1
Molecular Function	GO:0032555	purine ribonucleotide binding	15	1135	1.25795e-05	0.000103048	rna-Etr09467.1,rna-Etr06157.1,rna-Etr02756.1,rna-Etr06216.1,rna-Etr08942.1,rna-Etr03698.1,rna-Etr10612.1,rna-Etr03672.1,rna-Etr03697.1,rna-Etr11898.1,rna-Etr02535.1,rna-Etr10680.1,rna-Etr04452.1,rna-Etr00367.1,rna-Etr08491.1
Molecular Function	GO:0017076	purine nucleotide binding	15	1138	1.30094e-05	0.00010513	rna-Etr08942.1,rna-Etr06216.1,rna-Etr03672.1,rna-Etr03698.1,rna-Etr10612.1,rna-Etr06157.1,rna-Etr09467.1,rna-Etr02756.1,rna-Etr03697.1,rna-Etr10680.1,rna-Etr11898.1,rna-Etr02535.1,rna-Etr08491.1,rna-Etr04452.1,rna-Etr00367.1
Biological Process	GO:0006428	isoleucyl-tRNA aminoacylation	1	2	1.84013e-05	0.00010942	rna-Etr02535.1
Biological Process	GO:0030242	pexophagy	1	2	1.84013e-05	0.00010942	rna-Etr07410.1
Biological Process	GO:0030497	fatty acid elongation	1	2	1.84013e-05	0.00010942	rna-Etr10947.1
Biological Process	GO:0030834	regulation of actin filament depolymerization	1	2	1.84013e-05	0.00010942	rna-Etr05417.1
Biological Process	GO:0030835	negative regulation of actin filament depolymerization	1	2	1.84013e-05	0.00010942	rna-Etr05417.1
Biological Process	GO:0032790	ribosome disassembly	1	2	1.84013e-05	0.00010942	rna-Etr11898.1
Biological Process	GO:0042761	very long-chain fatty acid biosynthetic process	1	2	1.84013e-05	0.00010942	rna-Etr10947.1
Biological Process	GO:0043242	negative regulation of protein complex disassembly	1	2	1.84013e-05	0.00010942	rna-Etr05417.1
Biological Process	GO:0051016	barbed-end actin filament capping	1	2	1.84013e-05	0.00010942	rna-Etr05417.1
Biological Process	GO:0051693	actin filament capping	1	2	1.84013e-05	0.00010942	rna-Etr05417.1
Biological Process	GO:0070681	glutaminyl-tRNAGln biosynthesis via transamidation	1	2	1.84013e-05	0.00010942	rna-Etr02756.1
Biological Process	GO:1901879	regulation of protein depolymerization	1	2	1.84013e-05	0.00010942	rna-Etr05417.1
Biological Process	GO:1901880	negative regulation of protein depolymerization	1	2	1.84013e-05	0.00010942	rna-Etr05417.1
Cellular Component	GO:0005674	transcription factor TFIIF complex	1	2	1.84013e-05	0.00010942	rna-Etr07051.1
Cellular Component	GO:0008290	F-actin capping protein complex	1	2	1.84013e-05	0.00010942	rna-Etr05417.1
Cellular Component	GO:0030684	preribosome	3	37	1.84807e-05	0.00010942	rna-Etr09519.1,rna-Etr01162.1,rna-Etr03915.2
Cellular Component	GO:0030956	glutamyl-tRNA(Gln) amidotransferase complex	1	2	1.84013e-05	0.00010942	rna-Etr02756.1
Cellular Component	GO:0031389	Rad17 RFC-like complex	1	2	1.84013e-05	0.00010942	rna-Etr10680.1
Cellular Component	GO:0031391	Elg1 RFC-like complex	1	2	1.84013e-05	0.00010942	rna-Etr10680.1
Molecular Function	GO:0000107	imidazoleglycerol-phosphate synthase activity	1	2	1.84013e-05	0.00010942	rna-Etr09855.1
Molecular Function	GO:0004774	succinate-CoA ligase activity	1	2	1.84013e-05	0.00010942	rna-Etr10612.1
Molecular Function	GO:0004775	succinate-CoA ligase (ADP-forming) activity	1	2	1.84013e-05	0.00010942	rna-Etr10612.1
Molecular Function	GO:0004809	tRNA (guanine-N2-)-methyltransferase activity	1	2	1.84013e-05	0.00010942	rna-Etr07996.1
Molecular Function	GO:0004822	isoleucine-tRNA ligase activity	1	2	1.84013e-05	0.00010942	rna-Etr02535.1
Molecular Function	GO:0050567	glutaminyl-tRNA synthase (glutamine-hydrolyzing) activity	1	2	1.84013e-05	0.00010942	rna-Etr02756.1
Molecular Function	GO:0097159	organic cyclic compound binding	29	3587	1.72151e-05	0.00010942	rna-Etr09467.1,rna-Etr07996.1,rna-Etr03672.1,rna-Etr10612.1,rna-Etr03698.1,rna-Etr07729.1,rna-Etr09492.1,rna-Etr01162.1,rna-Etr11670.1,rna-Etr03697.1,rna-Etr05457.1,rna-Etr03210.1,rna-Etr07051.1,rna-Etr10680.1,rna-Etr00367.1,rna-Etr01703.1,rna-Etr08491.1,rna-Etr02756.1,rna-Etr06157.1,rna-Etr08704.1,rna-Etr08942.1,rna-Etr06216.1,rna-Etr07247.1,rna-Etr11898.1,rna-Etr07481.1,rna-Etr11272.1,rna-Etr02…
Molecular Function	GO:1901363	heterocyclic compound binding	29	3586	1.71097e-05	0.00010942	rna-Etr07981.1,rna-Etr04452.1,rna-Etr11898.1,rna-Etr11272.1,rna-Etr02535.1,rna-Etr07481.1,rna-Etr07247.1,rna-Etr08942.1,rna-Etr06216.1,rna-Etr06157.1,rna-Etr08704.1,rna-Etr02756.1,rna-Etr08491.1,rna-Etr00367.1,rna-Etr01703.1,rna-Etr10680.1,rna-Etr07051.1,rna-Etr03210.1,rna-Etr11670.1,rna-Etr03697.1,rna-Etr05457.1,rna-Etr01162.1,rna-Etr09492.1,rna-Etr07729.1,rna-Etr03672.1,rna-Etr03698.1,rna-Etr10…
Biological Process	GO:0001510	RNA methylation	2	13	2.12096e-05	0.000124346	rna-Etr07729.1,rna-Etr01162.1
Molecular Function	GO:0032553	ribonucleotide binding	15	1188	2.24053e-05	0.000130081	rna-Etr03697.1,rna-Etr09467.1,rna-Etr06157.1,rna-Etr02756.1,rna-Etr08942.1,rna-Etr06216.1,rna-Etr03672.1,rna-Etr03698.1,rna-Etr10612.1,rna-Etr04452.1,rna-Etr00367.1,rna-Etr08491.1,rna-Etr02535.1,rna-Etr11898.1,rna-Etr10680.1
Biological Process	GO:1901566	organonitrogen compound biosynthetic process	10	584	3.02839e-05	0.000173704	rna-Etr02756.1,rna-Etr11898.1,rna-Etr02535.1,rna-Etr03392.1,rna-Etr10947.1,rna-Etr11250.1,rna-Etr09855.1,rna-Etr08491.1,rna-Etr03697.1,rna-Etr11670.1
Cellular Component	GO:1990904	ribonucleoprotein complex	7	290	3.04999e-05	0.000173704	rna-Etr03915.2,rna-Etr09492.1,rna-Etr01162.1,rna-Etr07227.1,rna-Etr08704.1,rna-Etr03210.1,rna-Etr09519.1
Biological Process	GO:0043038	amino acid activation	3	47	4.83489e-05	0.000270212	rna-Etr03697.1,rna-Etr02756.1,rna-Etr02535.1
Biological Process	GO:0043039	tRNA aminoacylation	3	47	4.83489e-05	0.000270212	rna-Etr02756.1,rna-Etr02535.1,rna-Etr03697.1
Biological Process	GO:0030042	actin filament depolymerization	1	3	5.50509e-05	0.000271067	rna-Etr05417.1
Biological Process	GO:0030837	negative regulation of actin filament polymerization	1	3	5.50509e-05	0.000271067	rna-Etr05417.1
Biological Process	GO:0032272	negative regulation of protein polymerization	1	3	5.50509e-05	0.000271067	rna-Etr05417.1
Biological Process	GO:0032988	ribonucleoprotein complex disassembly	1	3	5.50509e-05	0.000271067	rna-Etr11898.1
Biological Process	GO:0051261	protein depolymerization	1	3	5.50509e-05	0.000271067	rna-Etr05417.1
Cellular Component	GO:0005663	DNA replication factor C complex	1	3	5.50509e-05	0.000271067	rna-Etr10680.1
Cellular Component	GO:0005686	U2 snRNP	1	3	5.50509e-05	0.000271067	rna-Etr03210.1
Cellular Component	GO:0031390	Ctf18 RFC-like complex	1	3	5.50509e-05	0.000271067	rna-Etr10680.1
Cellular Component	GO:0032040	small-subunit processome	2	17	4.98171e-05	0.000271067	rna-Etr09519.1,rna-Etr03915.2
Cellular Component	GO:0043527	tRNA methyltransferase complex	1	3	5.50509e-05	0.000271067	rna-Etr07996.1
Cellular Component	GO:0044444	cytoplasmic part	14	1135	5.53013e-05	0.000271067	rna-Etr02955.1,rna-Etr08491.1,rna-Etr11898.1,rna-Etr03392.1,rna-Etr02968.1,rna-Etr10947.1,rna-Etr03389.1,rna-Etr05433.1,rna-Etr07410.1,rna-Etr02756.1,rna-Etr10407.1,rna-Etr07996.1,rna-Etr08704.1,rna-Etr10612.1
Molecular Function	GO:0003689	DNA clamp loader activity	1	3	5.50509e-05	0.000271067	rna-Etr10680.1
Molecular Function	GO:0004400	histidinol-phosphate transaminase activity	1	3	5.50509e-05	0.000271067	rna-Etr11670.1
Molecular Function	GO:0016405	CoA-ligase activity	1	3	5.50509e-05	0.000271067	rna-Etr10612.1
Molecular Function	GO:0033170	protein-DNA loading ATPase activity	1	3	5.50509e-05	0.000271067	rna-Etr10680.1
Molecular Function	GO:0008757	S-adenosylmethionine-dependent methyltransferase activity	3	50	6.18347e-05	0.000300627	rna-Etr07729.1,rna-Etr01162.1,rna-Etr07996.1
Molecular Function	GO:0005524	ATP binding	12	885	6.86513e-05	0.000331076	rna-Etr03698.1,rna-Etr10612.1,rna-Etr03672.1,rna-Etr06216.1,rna-Etr08942.1,rna-Etr02756.1,rna-Etr09467.1,rna-Etr06157.1,rna-Etr03697.1,rna-Etr10680.1,rna-Etr02535.1,rna-Etr04452.1
Molecular Function	GO:0005488	binding	33	4727	7.27734e-05	0.000348148	rna-Etr01162.1,rna-Etr11670.1,rna-Etr03697.1,rna-Etr05457.1,rna-Etr11250.1,rna-Etr05417.1,rna-Etr09492.1,rna-Etr03672.1,rna-Etr03698.1,rna-Etr10612.1,rna-Etr07729.1,rna-Etr09467.1,rna-Etr07996.1,rna-Etr08491.1,rna-Etr00367.1,rna-Etr01703.1,rna-Etr10680.1,rna-Etr03210.1,rna-Etr07051.1,rna-Etr07247.1,rna-Etr05549.1,rna-Etr09419.1,rna-Etr08942.1,rna-Etr06216.1,rna-Etr02756.1,rna-Etr06157.1,rna-Etr08…
Biological Process	GO:0043414	macromolecule methylation	2	21	9.6256e-05	0.000456834	rna-Etr01162.1,rna-Etr07729.1
Biological Process	GO:0000076	DNA replication checkpoint	1	4	0.000109797	0.00048636	rna-Etr10680.1
Biological Process	GO:0006272	leading strand elongation	1	4	0.000109797	0.00048636	rna-Etr10680.1
Biological Process	GO:0006437	tyrosyl-tRNA aminoacylation	1	4	0.000109797	0.00048636	rna-Etr03697.1
Biological Process	GO:0016255	attachment of GPI anchor to protein	1	4	0.000109797	0.00048636	rna-Etr03392.1
Biological Process	GO:0030148	sphingolipid biosynthetic process	1	4	0.000109797	0.00048636	rna-Etr10947.1
Biological Process	GO:0031333	negative regulation of protein complex assembly	1	4	0.000109797	0.00048636	rna-Etr05417.1
Biological Process	GO:1901576	organic substance biosynthetic process	17	1660	0.000107837	0.00048636	rna-Etr07481.1,rna-Etr11898.1,rna-Etr02535.1,rna-Etr03392.1,rna-Etr07051.1,rna-Etr10680.1,rna-Etr10947.1,rna-Etr04452.1,rna-Etr01703.1,rna-Etr08491.1,rna-Etr02756.1,rna-Etr10407.1,rna-Etr06216.1,rna-Etr11250.1,rna-Etr09855.1,rna-Etr03697.1,rna-Etr11670.1
Cellular Component	GO:0017119	Golgi transport complex	1	4	0.000109797	0.00048636	rna-Etr02968.1
Molecular Function	GO:0004831	tyrosine-tRNA ligase activity	1	4	0.000109797	0.00048636	rna-Etr03697.1
Molecular Function	GO:0008135	translation factor activity, RNA binding	4	112	0.000117189	0.000515286	rna-Etr11272.1,rna-Etr11898.1,rna-Etr07051.1,rna-Etr08491.1
Biological Process	GO:0071826	ribonucleoprotein complex subunit organization	3	60	0.000126836	0.000553635	rna-Etr11898.1,rna-Etr03210.1,rna-Etr01162.1
Cellular Component	GO:0043228	non-membrane-bounded organelle	9	573	0.000139821	0.000601533	rna-Etr08704.1,rna-Etr09519.1,rna-Etr10680.1,rna-Etr07729.1,rna-Etr03101.1,rna-Etr05417.1,rna-Etr03915.2,rna-Etr09492.1,rna-Etr01162.1
Cellular Component	GO:0043232	intracellular non-membrane-bounded organelle	9	573	0.000139821	0.000601533	rna-Etr01162.1,rna-Etr03915.2,rna-Etr09492.1,rna-Etr03101.1,rna-Etr05417.1,rna-Etr07729.1,rna-Etr09519.1,rna-Etr10680.1,rna-Etr08704.1
Biological Process	GO:0006397	mRNA processing	4	117	0.000144013	0.000606948	rna-Etr05457.1,rna-Etr03210.1,rna-Etr08704.1,rna-Etr07227.1
Biological Process	GO:0019752	carboxylic acid metabolic process	8	465	0.000146155	0.000606948	rna-Etr11670.1,rna-Etr03697.1,rna-Etr09855.1,rna-Etr10407.1,rna-Etr02756.1,rna-Etr02535.1,rna-Etr10947.1,rna-Etr10612.1
Biological Process	GO:0032984	macromolecular complex disassembly	2	24	0.00014515	0.000606948	rna-Etr05417.1,rna-Etr11898.1
Molecular Function	GO:0030554	adenyl nucleotide binding	12	952	0.000144678	0.000606948	rna-Etr02535.1,rna-Etr10680.1,rna-Etr04452.1,rna-Etr02756.1,rna-Etr09467.1,rna-Etr06157.1,rna-Etr10612.1,rna-Etr03698.1,rna-Etr03672.1,rna-Etr06216.1,rna-Etr08942.1,rna-Etr03697.1
Molecular Function	GO:0032559	adenyl ribonucleotide binding	12	951	0.00014315	0.000606948	rna-Etr02535.1,rna-Etr10680.1,rna-Etr04452.1,rna-Etr06157.1,rna-Etr09467.1,rna-Etr02756.1,rna-Etr06216.1,rna-Etr08942.1,rna-Etr03698.1,rna-Etr10612.1,rna-Etr03672.1,rna-Etr03697.1
Cellular Component	GO:0031984	organelle subcompartment	5	188	0.000150017	0.00061869	rna-Etr07410.1,rna-Etr02968.1,rna-Etr10947.1,rna-Etr05433.1,rna-Etr03392.1
Biological Process	GO:0043436	oxoacid metabolic process	8	472	0.000163628	0.000670202	rna-Etr09855.1,rna-Etr11670.1,rna-Etr03697.1,rna-Etr10947.1,rna-Etr10612.1,rna-Etr10407.1,rna-Etr02756.1,rna-Etr02535.1
Biological Process	GO:0006082	organic acid metabolic process	8	473	0.000166261	0.000676356	rna-Etr02756.1,rna-Etr02535.1,rna-Etr10407.1,rna-Etr10947.1,rna-Etr10612.1,rna-Etr09855.1,rna-Etr11670.1,rna-Etr03697.1
Biological Process	GO:0000038	very long-chain fatty acid metabolic process	1	5	0.000182488	0.000699538	rna-Etr10947.1
Biological Process	GO:0009058	biosynthetic process	17	1727	0.000181095	0.000699538	rna-Etr10407.1,rna-Etr02756.1,rna-Etr06216.1,rna-Etr11250.1,rna-Etr11670.1,rna-Etr03697.1,rna-Etr09855.1,rna-Etr07051.1,rna-Etr03392.1,rna-Etr11898.1,rna-Etr07481.1,rna-Etr02535.1,rna-Etr10680.1,rna-Etr10947.1,rna-Etr01703.1,rna-Etr04452.1,rna-Etr08491.1
Biological Process	GO:0051494	negative regulation of cytoskeleton organization	1	5	0.000182488	0.000699538	rna-Etr05417.1
Biological Process	GO:1902626	assembly of large subunit precursor of preribosome	1	5	0.000182488	0.000699538	rna-Etr01162.1
Biological Process	GO:1902904	negative regulation of supramolecular fiber organization	1	5	0.000182488	0.000699538	rna-Etr05417.1
Cellular Component	GO:0030126	COPI vesicle coat	1	5	0.000182488	0.000699538	rna-Etr05433.1
Cellular Component	GO:0042765	GPI-anchor transamidase complex	1	5	0.000182488	0.000699538	rna-Etr03392.1
Molecular Function	GO:0004359	glutaminase activity	1	5	0.000182488	0.000699538	rna-Etr09855.1
Molecular Function	GO:0016423	tRNA (guanine) methyltransferase activity	1	5	0.000182488	0.000699538	rna-Etr07996.1
Molecular Function	GO:0016763	transferase activity, transferring pentosyl groups	2	26	0.000185326	0.000705892	rna-Etr09855.1,rna-Etr11250.1
Cellular Component	GO:0030529	intracellular ribonucleoprotein complex	6	287	0.000216239	0.000818425	rna-Etr07227.1,rna-Etr08704.1,rna-Etr03915.2,rna-Etr03210.1,rna-Etr01162.1,rna-Etr09519.1
Biological Process	GO:0006891	intra-Golgi vesicle-mediated transport	1	6	0.000272975	0.00102666	rna-Etr02968.1
Cellular Component	GO:0005737	cytoplasm	15	1462	0.000276814	0.00103459	rna-Etr07410.1,rna-Etr05433.1,rna-Etr10612.1,rna-Etr08704.1,rna-Etr07996.1,rna-Etr02756.1,rna-Etr10407.1,rna-Etr08491.1,rna-Etr07981.1,rna-Etr02955.1,rna-Etr03389.1,rna-Etr10947.1,rna-Etr02968.1,rna-Etr03392.1,rna-Etr11898.1
Biological Process	GO:0044249	cellular biosynthetic process	16	1623	0.000280984	0.00104365	rna-Etr07481.1,rna-Etr11898.1,rna-Etr02535.1,rna-Etr07051.1,rna-Etr03392.1,rna-Etr10680.1,rna-Etr10947.1,rna-Etr01703.1,rna-Etr04452.1,rna-Etr08491.1,rna-Etr02756.1,rna-Etr06216.1,rna-Etr11250.1,rna-Etr09855.1,rna-Etr03697.1,rna-Etr11670.1
Biological Process	GO:0008380	RNA splicing	3	76	0.000317191	0.00117087	rna-Etr08704.1,rna-Etr07227.1,rna-Etr03210.1
Biological Process	GO:0016071	mRNA metabolic process	4	139	0.000321854	0.00118079	rna-Etr05457.1,rna-Etr07227.1,rna-Etr08704.1,rna-Etr03210.1
Biological Process	GO:0000472	endonucleolytic cleavage to generate mature 5'-end of SSU-rRNA from (SSU-rRNA, 5.8S rRNA, LSU-rRNA)	1	7	0.000381107	0.00133276	rna-Etr03915.2
Biological Process	GO:0000480	endonucleolytic cleavage in 5'-ETS of tricistronic rRNA transcript (SSU-rRNA, 5.8S rRNA, LSU-rRNA)	1	7	0.000381107	0.00133276	rna-Etr03915.2
Biological Process	GO:0046467	membrane lipid biosynthetic process	2	33	0.000380704	0.00133276	rna-Etr03392.1,rna-Etr10947.1
Cellular Component	GO:0030137	COPI-coated vesicle	1	7	0.000381107	0.00133276	rna-Etr05433.1
Cellular Component	GO:0030663	COPI-coated vesicle membrane	1	7	0.000381107	0.00133276	rna-Etr05433.1
Cellular Component	GO:0034045	pre-autophagosomal structure membrane	1	7	0.000381107	0.00133276	rna-Etr07410.1
Cellular Component	GO:0071004	U2-type prespliceosome	1	7	0.000381107	0.00133276	rna-Etr03210.1
Cellular Component	GO:0071010	prespliceosome	1	7	0.000381107	0.00133276	rna-Etr03210.1
Cellular Component	GO:0005739	mitochondrion	7	418	0.00038585	0.0013415	rna-Etr08491.1,rna-Etr02955.1,rna-Etr02756.1,rna-Etr11898.1,rna-Etr10407.1,rna-Etr03389.1,rna-Etr10612.1
Molecular Function	GO:0036094	small molecule binding	17	1847	0.000427396	0.00147736	rna-Etr11670.1,rna-Etr03697.1,rna-Etr08942.1,rna-Etr06216.1,rna-Etr03672.1,rna-Etr10612.1,rna-Etr03698.1,rna-Etr06157.1,rna-Etr09467.1,rna-Etr02756.1,rna-Etr08491.1,rna-Etr04452.1,rna-Etr00367.1,rna-Etr01703.1,rna-Etr10680.1,rna-Etr02535.1,rna-Etr11898.1
Biological Process	GO:0000245	spliceosomal complex assembly	1	8	0.000506737	0.00162919	rna-Etr03210.1
Biological Process	GO:0000966	RNA 5'-end processing	1	8	0.000506737	0.00162919	rna-Etr03915.2
Biological Process	GO:0000967	rRNA 5'-end processing	1	8	0.000506737	0.00162919	rna-Etr03915.2
Biological Process	GO:0006094	gluconeogenesis	1	8	0.000506737	0.00162919	rna-Etr10407.1
Biological Process	GO:0006189	'de novo' IMP biosynthetic process	1	8	0.000506737	0.00162919	rna-Etr11250.1
Biological Process	GO:0006412	translation	5	235	0.00049898	0.00162919	rna-Etr11898.1,rna-Etr02535.1,rna-Etr02756.1,rna-Etr03697.1,rna-Etr08491.1
Biological Process	GO:0016925	protein sumoylation	1	8	0.000506737	0.00162919	rna-Etr08942.1
Biological Process	GO:0019319	hexose biosynthetic process	1	8	0.000506737	0.00162919	rna-Etr10407.1
Biological Process	GO:0022411	cellular component disassembly	2	36	0.000493685	0.00162919	rna-Etr05417.1,rna-Etr11898.1
Biological Process	GO:0034471	ncRNA 5'-end processing	1	8	0.000506737	0.00162919	rna-Etr03915.2
Biological Process	GO:0043244	regulation of protein complex disassembly	1	8	0.000506737	0.00162919	rna-Etr05417.1
Biological Process	GO:0046364	monosaccharide biosynthetic process	1	8	0.000506737	0.00162919	rna-Etr10407.1
Molecular Function	GO:0030983	mismatched DNA binding	1	8	0.000506737	0.00162919	rna-Etr03698.1
Biological Process	GO:0043043	peptide biosynthetic process	5	238	0.000533635	0.00170649	rna-Etr08491.1,rna-Etr03697.1,rna-Etr02756.1,rna-Etr11898.1,rna-Etr02535.1
Molecular Function	GO:0003746	translation elongation factor activity	2	39	0.000626167	0.00198121	rna-Etr08491.1,rna-Etr11898.1
Molecular Function	GO:0003899	DNA-directed 5'-3' RNA polymerase activity	2	39	0.000626167	0.00198121	rna-Etr01703.1,rna-Etr07481.1
Biological Process	GO:0000447	endonucleolytic cleavage in ITS1 to separate SSU-rRNA from 5.8S rRNA and LSU-rRNA from tricistronic rRNA transcript (SSU-rRNA, 5.8S rRNA, LSU-rRNA)	1	9	0.000649718	0.00200274	rna-Etr03915.2
Biological Process	GO:0000463	maturation of LSU-rRNA from tricistronic rRNA transcript (SSU-rRNA, 5.8S rRNA, LSU-rRNA)	1	9	0.000649718	0.00200274	rna-Etr01162.1
Biological Process	GO:0006188	IMP biosynthetic process	1	9	0.000649718	0.00200274	rna-Etr11250.1
Biological Process	GO:0009113	purine nucleobase biosynthetic process	1	9	0.000649718	0.00200274	rna-Etr11250.1
Biological Process	GO:0046040	IMP metabolic process	1	9	0.000649718	0.00200274	rna-Etr11250.1
Cellular Component	GO:0000139	Golgi membrane	2	41	0.000725955	0.00222626	rna-Etr02968.1,rna-Etr05433.1
Molecular Function	GO:0043168	anion binding	16	1758	0.000731416	0.00223157	rna-Etr10680.1,rna-Etr02535.1,rna-Etr11898.1,rna-Etr08491.1,rna-Etr04452.1,rna-Etr00367.1,rna-Etr06216.1,rna-Etr08942.1,rna-Etr10612.1,rna-Etr03698.1,rna-Etr03672.1,rna-Etr06157.1,rna-Etr09467.1,rna-Etr02756.1,rna-Etr03697.1,rna-Etr11670.1
Biological Process	GO:0006260	DNA replication	3	95	0.000741081	0.00224958	rna-Etr06216.1,rna-Etr10680.1,rna-Etr04452.1
Biological Process	GO:0000470	maturation of LSU-rRNA	1	10	0.000809902	0.00236254	rna-Etr01162.1
Biological Process	GO:0006298	mismatch repair	1	10	0.000809902	0.00236254	rna-Etr03698.1
Biological Process	GO:0006890	retrograde vesicle-mediated transport, Golgi to ER	1	10	0.000809902	0.00236254	rna-Etr05433.1
Cellular Component	GO:0000407	pre-autophagosomal structure	1	10	0.000809902	0.00236254	rna-Etr07410.1
Cellular Component	GO:0030687	preribosome, large subunit precursor	1	10	0.000809902	0.00236254	rna-Etr01162.1
Cellular Component	GO:0042555	MCM complex	1	10	0.000809902	0.00236254	rna-Etr06216.1
Molecular Function	GO:0008175	tRNA methyltransferase activity	1	10	0.000809902	0.00236254	rna-Etr07996.1
Molecular Function	GO:0016833	oxo-acid-lyase activity	1	10	0.000809902	0.00236254	rna-Etr09855.1
Biological Process	GO:0006643	membrane lipid metabolic process	2	43	0.000835342	0.00241321	rna-Etr03392.1,rna-Etr10947.1
Biological Process	GO:0043604	amide biosynthetic process	5	259	0.000831941	0.00241321	rna-Etr03697.1,rna-Etr08491.1,rna-Etr02756.1,rna-Etr11898.1,rna-Etr02535.1
Molecular Function	GO:0034062	5'-3' RNA polymerase activity	2	44	0.000893747	0.00255723	rna-Etr07481.1,rna-Etr01703.1
Molecular Function	GO:0097747	RNA polymerase activity	2	44	0.000893747	0.00255723	rna-Etr07481.1,rna-Etr01703.1
Biological Process	GO:0006418	tRNA aminoacylation for protein translation	2	45	0.000954682	0.00271857	rna-Etr03697.1,rna-Etr02535.1
Biological Process	GO:0043933	macromolecular complex subunit organization	4	177	0.000968182	0.00273293	rna-Etr05417.1,rna-Etr03210.1,rna-Etr11898.1,rna-Etr01162.1
Cellular Component	GO:0030532	small nuclear ribonucleoprotein complex	1	11	0.000987144	0.00273293	rna-Etr03210.1
Cellular Component	GO:0097525	spliceosomal snRNP complex	1	11	0.000987144	0.00273293	rna-Etr03210.1
Molecular Function	GO:0002161	aminoacyl-tRNA editing activity	1	11	0.000987144	0.00273293	rna-Etr02535.1
Molecular Function	GO:0016861	intramolecular oxidoreductase activity, interconverting aldoses and ketoses	1	11	0.000987144	0.00273293	rna-Etr10407.1
Molecular Function	GO:0016878	acid-thiol ligase activity	1	11	0.000987144	0.00273293	rna-Etr10612.1
Cellular Component	GO:0005681	spliceosomal complex	2	46	0.00101819	0.00280589	rna-Etr07227.1,rna-Etr03210.1
Biological Process	GO:0006261	DNA-dependent DNA replication	2	47	0.00108432	0.00296083	rna-Etr10680.1,rna-Etr06216.1
Cellular Component	GO:0098791	Golgi subcompartment	2	47	0.00108432	0.00296083	rna-Etr05433.1,rna-Etr02968.1
Cellular Component	GO:0005634	nucleus	16	1826	0.0011367	0.00308976	rna-Etr09492.1,rna-Etr03915.2,rna-Etr03101.1,rna-Etr05457.1,rna-Etr01162.1,rna-Etr07227.1,rna-Etr08704.1,rna-Etr07729.1,rna-Etr06216.1,rna-Etr08942.1,rna-Etr09519.1,rna-Etr05499.1,rna-Etr07051.1,rna-Etr03210.1,rna-Etr07481.1,rna-Etr10680.1
Biological Process	GO:0000478	endonucleolytic cleavage involved in rRNA processing	1	12	0.0011813	0.00313963	rna-Etr03915.2
Biological Process	GO:0000479	endonucleolytic cleavage of tricistronic rRNA transcript (SSU-rRNA, 5.8S rRNA, LSU-rRNA)	1	12	0.0011813	0.00313963	rna-Etr03915.2
Biological Process	GO:0090502	RNA phosphodiester bond hydrolysis, endonucleolytic	1	12	0.0011813	0.00313963	rna-Etr03915.2
Cellular Component	GO:0005684	U2-type spliceosomal complex	1	12	0.0011813	0.00313963	rna-Etr03210.1
Molecular Function	GO:0008094	DNA-dependent ATPase activity	1	12	0.0011813	0.00313963	rna-Etr10680.1
Biological Process	GO:0034645	cellular macromolecule biosynthetic process	12	1184	0.00120432	0.00318666	rna-Etr06216.1,rna-Etr02756.1,rna-Etr03697.1,rna-Etr10680.1,rna-Etr11898.1,rna-Etr07481.1,rna-Etr02535.1,rna-Etr07051.1,rna-Etr03392.1,rna-Etr08491.1,rna-Etr01703.1,rna-Etr04452.1
Biological Process	GO:0009059	macromolecule biosynthetic process	12	1196	0.0013225	0.00348395	rna-Etr02535.1,rna-Etr11898.1,rna-Etr07481.1,rna-Etr07051.1,rna-Etr03392.1,rna-Etr10680.1,rna-Etr01703.1,rna-Etr04452.1,rna-Etr08491.1,rna-Etr02756.1,rna-Etr06216.1,rna-Etr03697.1
Biological Process	GO:0048193	Golgi vesicle transport	2	51	0.00137579	0.00356484	rna-Etr02968.1,rna-Etr05433.1
Biological Process	GO:0070125	mitochondrial translational elongation	1	13	0.00139223	0.00356484	rna-Etr08491.1
Biological Process	GO:1903008	organelle disassembly	1	13	0.00139223	0.00356484	rna-Etr11898.1
Cellular Component	GO:0030660	Golgi-associated vesicle membrane	1	13	0.00139223	0.00356484	rna-Etr05433.1
Molecular Function	GO:0000166	nucleotide binding	15	1688	0.00139494	0.00356484	rna-Etr02756.1,rna-Etr06157.1,rna-Etr09467.1,rna-Etr03672.1,rna-Etr10612.1,rna-Etr03698.1,rna-Etr08942.1,rna-Etr06216.1,rna-Etr03697.1,rna-Etr02535.1,rna-Etr11898.1,rna-Etr10680.1,rna-Etr04452.1,rna-Etr00367.1,rna-Etr08491.1
Molecular Function	GO:0016884	carbon-nitrogen ligase activity, with glutamine as amido-N-donor	1	13	0.00139223	0.00356484	rna-Etr02756.1
Molecular Function	GO:1901265	nucleoside phosphate binding	15	1688	0.00139494	0.00356484	rna-Etr04452.1,rna-Etr00367.1,rna-Etr08491.1,rna-Etr11898.1,rna-Etr02535.1,rna-Etr10680.1,rna-Etr03697.1,rna-Etr02756.1,rna-Etr06157.1,rna-Etr09467.1,rna-Etr10612.1,rna-Etr03698.1,rna-Etr03672.1,rna-Etr06216.1,rna-Etr08942.1
Molecular Function	GO:0001882	nucleoside binding	4	194	0.00145695	0.00364542	rna-Etr11898.1,rna-Etr00367.1,rna-Etr01703.1,rna-Etr08491.1
Molecular Function	GO:0004812	aminoacyl-tRNA ligase activity	2	52	0.0014556	0.00364542	rna-Etr03697.1,rna-Etr02535.1
Molecular Function	GO:0016875	ligase activity, forming carbon-oxygen bonds	2	52	0.0014556	0.00364542	rna-Etr02535.1,rna-Etr03697.1
Molecular Function	GO:0016876	ligase activity, forming aminoacyl-tRNA and related compounds	2	52	0.0014556	0.00364542	rna-Etr02535.1,rna-Etr03697.1
Molecular Function	GO:0032549	ribonucleoside binding	4	194	0.00145695	0.00364542	rna-Etr11898.1,rna-Etr00367.1,rna-Etr01703.1,rna-Etr08491.1
Biological Process	GO:0006520	cellular amino acid metabolic process	5	289	0.00146503	0.00365037	rna-Etr03697.1,rna-Etr11670.1,rna-Etr09855.1,rna-Etr02535.1,rna-Etr02756.1
Biological Process	GO:0006518	peptide metabolic process	5	291	0.00151755	0.00376554	rna-Etr03697.1,rna-Etr08491.1,rna-Etr02756.1,rna-Etr11898.1,rna-Etr02535.1
Biological Process	GO:0009451	RNA modification	2	53	0.00153827	0.00380117	rna-Etr01162.1,rna-Etr07729.1
Biological Process	GO:0006144	purine nucleobase metabolic process	1	14	0.00161978	0.00396978	rna-Etr11250.1
Biological Process	GO:0006665	sphingolipid metabolic process	1	14	0.00161978	0.00396978	rna-Etr10947.1
Biological Process	GO:0006006	glucose metabolic process	1	15	0.00186382	0.00442286	rna-Etr10407.1
Biological Process	GO:0043241	protein complex disassembly	1	15	0.00186382	0.00442286	rna-Etr05417.1
Biological Process	GO:0043624	cellular protein complex disassembly	1	15	0.00186382	0.00442286	rna-Etr05417.1
Biological Process	GO:0044281	small molecule metabolic process	9	796	0.00185913	0.00442286	rna-Etr10947.1,rna-Etr10612.1,rna-Etr02756.1,rna-Etr02535.1,rna-Etr10407.1,rna-Etr11670.1,rna-Etr03697.1,rna-Etr09855.1,rna-Etr11250.1
Biological Process	GO:0046112	nucleobase biosynthetic process	1	15	0.00186382	0.00442286	rna-Etr11250.1
Cellular Component	GO:0005657	replication fork	1	15	0.00186382	0.00442286	rna-Etr10680.1
Cellular Component	GO:0005798	Golgi-associated vesicle	1	15	0.00186382	0.00442286	rna-Etr05433.1
Cellular Component	GO:0034708	methyltransferase complex	1	15	0.00186382	0.00442286	rna-Etr07996.1
Biological Process	GO:0022618	ribonucleoprotein complex assembly	2	57	0.0018982	0.00448665	rna-Etr03210.1,rna-Etr01162.1
Biological Process	GO:1901564	organonitrogen compound metabolic process	12	1252	0.00201162	0.00473601	rna-Etr02535.1,rna-Etr11898.1,rna-Etr03392.1,rna-Etr10947.1,rna-Etr08491.1,rna-Etr02756.1,rna-Etr10407.1,rna-Etr08942.1,rna-Etr11250.1,rna-Etr09855.1,rna-Etr03697.1,rna-Etr11670.1
Biological Process	GO:0031570	DNA integrity checkpoint	1	16	0.0021242	0.00492352	rna-Etr10680.1
Cellular Component	GO:0030176	integral component of endoplasmic reticulum membrane	1	16	0.0021242	0.00492352	rna-Etr03392.1
Cellular Component	GO:0031227	intrinsic component of endoplasmic reticulum membrane	1	16	0.0021242	0.00492352	rna-Etr03392.1
Molecular Function	GO:0003729	mRNA binding	1	16	0.0021242	0.00492352	rna-Etr03210.1
Cellular Component	GO:0044431	Golgi apparatus part	2	61	0.00230667	0.00532582	rna-Etr02968.1,rna-Etr05433.1
Biological Process	GO:0006399	tRNA metabolic process	3	130	0.0023671	0.00544432	rna-Etr03697.1,rna-Etr02535.1,rna-Etr02756.1
Molecular Function	GO:0016860	intramolecular oxidoreductase activity	1	17	0.00240078	0.00550064	rna-Etr10407.1
Molecular Function	GO:0003743	translation initiation factor activity	2	63	0.00252978	0.00577408	rna-Etr11272.1,rna-Etr07051.1
Biological Process	GO:0000469	cleavage involved in rRNA processing	1	18	0.00269343	0.00594343	rna-Etr03915.2
Biological Process	GO:0006270	DNA replication initiation	1	18	0.00269343	0.00594343	rna-Etr06216.1
Biological Process	GO:0007062	sister chromatid cohesion	1	18	0.00269343	0.00594343	rna-Etr10680.1
Biological Process	GO:0008064	regulation of actin polymerization or depolymerization	1	18	0.00269343	0.00594343	rna-Etr05417.1
Biological Process	GO:0030041	actin filament polymerization	1	18	0.00269343	0.00594343	rna-Etr05417.1
Biological Process	GO:0030832	regulation of actin filament length	1	18	0.00269343	0.00594343	rna-Etr05417.1
Biological Process	GO:0030833	regulation of actin filament polymerization	1	18	0.00269343	0.00594343	rna-Etr05417.1
Biological Process	GO:1902589	single-organism organelle organization	3	134	0.00264231	0.00594343	rna-Etr10680.1,rna-Etr11898.1,rna-Etr05417.1
Cellular Component	GO:0030120	vesicle coat	1	18	0.00269343	0.00594343	rna-Etr05433.1
Biological Process	GO:0044267	cellular protein metabolic process	7	566	0.00273533	0.00601371	rna-Etr08942.1,rna-Etr11898.1,rna-Etr02535.1,rna-Etr02756.1,rna-Etr03392.1,rna-Etr08491.1,rna-Etr03697.1
Biological Process	GO:0000460	maturation of 5.8S rRNA	1	19	0.003002	0.00641141	rna-Etr03915.2
Biological Process	GO:0000466	maturation of 5.8S rRNA from tricistronic rRNA transcript (SSU-rRNA, 5.8S rRNA, LSU-rRNA)	1	19	0.003002	0.00641141	rna-Etr03915.2
Biological Process	GO:0006271	DNA strand elongation involved in DNA replication	1	19	0.003002	0.00641141	rna-Etr10680.1
Biological Process	GO:0006637	acyl-CoA metabolic process	1	19	0.003002	0.00641141	rna-Etr10612.1
Biological Process	GO:0008154	actin polymerization or depolymerization	1	19	0.003002	0.00641141	rna-Etr05417.1
Biological Process	GO:0022616	DNA strand elongation	1	19	0.003002	0.00641141	rna-Etr10680.1
Biological Process	GO:0035383	thioester metabolic process	1	19	0.003002	0.00641141	rna-Etr10612.1
Biological Process	GO:0044283	small molecule biosynthetic process	4	228	0.00295025	0.00641141	rna-Etr10407.1,rna-Etr10947.1,rna-Etr09855.1,rna-Etr11670.1
Biological Process	GO:0043603	cellular amide metabolic process	5	334	0.00303606	0.00646109	rna-Etr08491.1,rna-Etr03697.1,rna-Etr02756.1,rna-Etr11898.1,rna-Etr02535.1
Cellular Component	GO:0012505	endomembrane system	5	337	0.00317352	0.00672967	rna-Etr10947.1,rna-Etr02968.1,rna-Etr05433.1,rna-Etr07410.1,rna-Etr03392.1
Biological Process	GO:0006096	glycolytic process	1	20	0.00332636	0.00693088	rna-Etr10407.1
Biological Process	GO:0006165	nucleoside diphosphate phosphorylation	1	20	0.00332636	0.00693088	rna-Etr10407.1
Biological Process	GO:0006757	ATP generation from ADP	1	20	0.00332636	0.00693088	rna-Etr10407.1
Biological Process	GO:0009112	nucleobase metabolic process	1	20	0.00332636	0.00693088	rna-Etr11250.1
Biological Process	GO:0046939	nucleotide phosphorylation	1	20	0.00332636	0.00693088	rna-Etr10407.1
Biological Process	GO:0009126	purine nucleoside monophosphate metabolic process	2	70	0.00341409	0.00706445	rna-Etr10407.1,rna-Etr11250.1
Biological Process	GO:0009167	purine ribonucleoside monophosphate metabolic process	2	70	0.00341409	0.00706445	rna-Etr11250.1,rna-Etr10407.1
Biological Process	GO:0019538	protein metabolic process	7	588	0.0034594	0.00713351	rna-Etr03392.1,rna-Etr02756.1,rna-Etr11898.1,rna-Etr02535.1,rna-Etr08942.1,rna-Etr03697.1,rna-Etr08491.1
Biological Process	GO:0032535	regulation of cellular component size	1	21	0.00366637	0.00747556	rna-Etr05417.1
Biological Process	GO:0044711	single-organism biosynthetic process	6	466	0.00368548	0.00747556	rna-Etr09855.1,rna-Etr10947.1,rna-Etr11670.1,rna-Etr10407.1,rna-Etr11250.1,rna-Etr03392.1
Biological Process	GO:0090066	regulation of anatomical structure size	1	21	0.00366637	0.00747556	rna-Etr05417.1
Cellular Component	GO:0005789	endoplasmic reticulum membrane	3	147	0.00368778	0.00747556	rna-Etr10947.1,rna-Etr07410.1,rna-Etr03392.1
Cellular Component	GO:0099023	tethering complex	1	21	0.00366637	0.00747556	rna-Etr02968.1
Cellular Component	GO:0098827	endoplasmic reticulum subcompartment	3	148	0.00377828	0.00763314	rna-Etr07410.1,rna-Etr10947.1,rna-Etr03392.1
Biological Process	GO:0044763	single-organism cellular process	13	1514	0.00387814	0.0078085	rna-Etr10612.1,rna-Etr02756.1,rna-Etr10407.1,rna-Etr09855.1,rna-Etr03697.1,rna-Etr11670.1,rna-Etr11250.1,rna-Etr05417.1,rna-Etr10680.1,rna-Etr10947.1,rna-Etr11898.1,rna-Etr02535.1,rna-Etr03392.1
Biological Process	GO:0000462	maturation of SSU-rRNA from tricistronic rRNA transcript (SSU-rRNA, 5.8S rRNA, LSU-rRNA)	1	22	0.0040219	0.00791149	rna-Etr03915.2
Biological Process	GO:0030490	maturation of SSU-rRNA	1	22	0.0040219	0.00791149	rna-Etr03915.2
Biological Process	GO:0046031	ADP metabolic process	1	22	0.0040219	0.00791149	rna-Etr10407.1
Cellular Component	GO:0030662	coated vesicle membrane	1	22	0.0040219	0.00791149	rna-Etr05433.1
Cellular Component	GO:0042175	nuclear outer membrane-endoplasmic reticulum membrane network	3	150	0.00396379	0.00791149	rna-Etr03392.1,rna-Etr10947.1,rna-Etr07410.1
Molecular Function	GO:0000049	tRNA binding	1	22	0.0040219	0.00791149	rna-Etr02535.1
Molecular Function	GO:0008170	N-methyltransferase activity	1	22	0.0040219	0.00791149	rna-Etr07996.1
Biological Process	GO:0034622	cellular macromolecular complex assembly	3	151	0.00405883	0.00795797	rna-Etr01162.1,rna-Etr05417.1,rna-Etr03210.1
Biological Process	GO:0006163	purine nucleotide metabolic process	2	75	0.00414828	0.00808036	rna-Etr11250.1,rna-Etr10407.1
Biological Process	GO:0009150	purine ribonucleotide metabolic process	2	75	0.00414828	0.00808036	rna-Etr11250.1,rna-Etr10407.1
Biological Process	GO:0006367	transcription initiation from RNA polymerase II promoter	1	23	0.0043928	0.00844661	rna-Etr07051.1
Biological Process	GO:0009135	purine nucleoside diphosphate metabolic process	1	23	0.0043928	0.00844661	rna-Etr10407.1
Biological Process	GO:0009179	purine ribonucleoside diphosphate metabolic process	1	23	0.0043928	0.00844661	rna-Etr10407.1
Biological Process	GO:0090501	RNA phosphodiester bond hydrolysis	1	23	0.0043928	0.00844661	rna-Etr03915.2
Biological Process	GO:0065003	macromolecular complex assembly	3	157	0.00466172	0.00893496	rna-Etr01162.1,rna-Etr03210.1,rna-Etr05417.1
Biological Process	GO:0009185	ribonucleoside diphosphate metabolic process	1	24	0.00477895	0.00910132	rna-Etr10407.1
Cellular Component	GO:0044432	endoplasmic reticulum part	3	158	0.00476775	0.00910132	rna-Etr07410.1,rna-Etr10947.1,rna-Etr03392.1
Cellular Component	GO:0043234	protein complex	7	623	0.00491159	0.00932423	rna-Etr05417.1,rna-Etr05433.1,rna-Etr07051.1,rna-Etr02756.1,rna-Etr06216.1,rna-Etr02968.1,rna-Etr10680.1
Biological Process	GO:0006091	generation of precursor metabolites and energy	2	80	0.00497166	0.0094084	rna-Etr10612.1,rna-Etr10407.1
Biological Process	GO:0009132	nucleoside diphosphate metabolic process	1	25	0.00518021	0.00974141	rna-Etr10407.1
Biological Process	GO:0032271	regulation of protein polymerization	1	25	0.00518021	0.00974141	rna-Etr05417.1
Biological Process	GO:0009161	ribonucleoside monophosphate metabolic process	2	82	0.00532666	0.00998541	rna-Etr10407.1,rna-Etr11250.1
Biological Process	GO:0000075	cell cycle checkpoint	1	26	0.00559645	0.0102033	rna-Etr10680.1
Biological Process	GO:0009123	nucleoside monophosphate metabolic process	2	83	0.00550975	0.0102033	rna-Etr11250.1,rna-Etr10407.1
Biological Process	GO:0032956	regulation of actin cytoskeleton organization	1	26	0.00559645	0.0102033	rna-Etr05417.1
Biological Process	GO:0032970	regulation of actin filament-based process	1	26	0.00559645	0.0102033	rna-Etr05417.1
Biological Process	GO:0048523	negative regulation of cellular process	2	83	0.00550975	0.0102033	rna-Etr10680.1,rna-Etr05417.1
Biological Process	GO:0090305	nucleic acid phosphodiester bond hydrolysis	1	26	0.00559645	0.0102033	rna-Etr03915.2
Cellular Component	GO:0090575	RNA polymerase II transcription factor complex	1	26	0.00559645	0.0102033	rna-Etr07051.1
Molecular Function	GO:0061630	ubiquitin protein ligase activity	1	26	0.00559645	0.0102033	rna-Etr05457.1
Molecular Function	GO:0061659	ubiquitin-like protein ligase activity	1	26	0.00559645	0.0102033	rna-Etr05457.1
Biological Process	GO:0009259	ribonucleotide metabolic process	2	85	0.0058872	0.0107008	rna-Etr10407.1,rna-Etr11250.1
Biological Process	GO:0006090	pyruvate metabolic process	1	27	0.00602754	0.0108242	rna-Etr10407.1
Biological Process	GO:0042273	ribosomal large subunit biogenesis	1	27	0.00602754	0.0108242	rna-Etr01162.1
Biological Process	GO:1902903	regulation of supramolecular fiber organization	1	27	0.00602754	0.0108242	rna-Etr05417.1
Molecular Function	GO:0003678	DNA helicase activity	1	27	0.00602754	0.0108242	rna-Etr06216.1
Biological Process	GO:0019318	hexose metabolic process	1	28	0.00647335	0.011502	rna-Etr10407.1
Cellular Component	GO:0005794	Golgi apparatus	2	88	0.00648188	0.011502	rna-Etr02968.1,rna-Etr05433.1
Cellular Component	GO:0016591	DNA-directed RNA polymerase II, holoenzyme	1	28	0.00647335	0.011502	rna-Etr07051.1
Cellular Component	GO:0030135	coated vesicle	1	28	0.00647335	0.011502	rna-Etr05433.1
Biological Process	GO:0072521	purine-containing compound metabolic process	2	89	0.00668779	0.0118322	rna-Etr10407.1,rna-Etr11250.1
Biological Process	GO:0006099	tricarboxylic acid cycle	1	29	0.00693373	0.0119492	rna-Etr10612.1
Biological Process	GO:0006505	GPI anchor metabolic process	1	29	0.00693373	0.0119492	rna-Etr03392.1
Biological Process	GO:0006506	GPI anchor biosynthetic process	1	29	0.00693373	0.0119492	rna-Etr03392.1
Biological Process	GO:0006664	glycolipid metabolic process	1	29	0.00693373	0.0119492	rna-Etr03392.1
Biological Process	GO:0009247	glycolipid biosynthetic process	1	29	0.00693373	0.0119492	rna-Etr03392.1
Biological Process	GO:0046148	pigment biosynthetic process	1	29	0.00693373	0.0119492	rna-Etr11250.1
Biological Process	GO:1903509	liposaccharide metabolic process	1	29	0.00693373	0.0119492	rna-Etr03392.1
Cellular Component	GO:0012506	vesicle membrane	1	29	0.00693373	0.0119492	rna-Etr05433.1
Cellular Component	GO:0030659	cytoplasmic vesicle membrane	1	29	0.00693373	0.0119492	rna-Etr05433.1
Biological Process	GO:0006101	citrate metabolic process	1	30	0.00740858	0.0124798	rna-Etr10612.1
Biological Process	GO:0006414	translational elongation	1	30	0.00740858	0.0124798	rna-Etr08491.1
Biological Process	GO:0009060	aerobic respiration	1	30	0.00740858	0.0124798	rna-Etr10612.1
Biological Process	GO:0010639	negative regulation of organelle organization	1	30	0.00740858	0.0124798	rna-Etr05417.1
Biological Process	GO:0072350	tricarboxylic acid metabolic process	1	30	0.00740858	0.0124798	rna-Etr10612.1
Cellular Component	GO:0030117	membrane coat	1	30	0.00740858	0.0124798	rna-Etr05433.1
Cellular Component	GO:0048475	coated membrane	1	30	0.00740858	0.0124798	rna-Etr05433.1
Molecular Function	GO:0003690	double-stranded DNA binding	1	30	0.00740858	0.0124798	rna-Etr03698.1
Biological Process	GO:0016053	organic acid biosynthetic process	3	181	0.00767488	0.012856	rna-Etr09855.1,rna-Etr10947.1,rna-Etr11670.1
Biological Process	GO:0046394	carboxylic acid biosynthetic process	3	181	0.00767488	0.012856	rna-Etr11670.1,rna-Etr09855.1,rna-Etr10947.1
Biological Process	GO:0006497	protein lipidation	1	31	0.00789775	0.012904	rna-Etr03392.1
Biological Process	GO:0007015	actin filament organization	1	31	0.00789775	0.012904	rna-Etr05417.1
Biological Process	GO:0042157	lipoprotein metabolic process	1	31	0.00789775	0.012904	rna-Etr03392.1
Biological Process	GO:0042158	lipoprotein biosynthetic process	1	31	0.00789775	0.012904	rna-Etr03392.1
Biological Process	GO:0042440	pigment metabolic process	1	31	0.00789775	0.012904	rna-Etr11250.1
Biological Process	GO:0051129	negative regulation of cellular component organization	1	31	0.00789775	0.012904	rna-Etr05417.1
Cellular Component	GO:0005667	transcription factor complex	1	31	0.00789775	0.012904	rna-Etr07051.1
Cellular Component	GO:0044798	nuclear transcription factor complex	1	31	0.00789775	0.012904	rna-Etr07051.1
Cellular Component	GO:1902494	catalytic complex	4	287	0.00778099	0.012904	rna-Etr08942.1,rna-Etr07996.1,rna-Etr07051.1,rna-Etr03392.1
Biological Process	GO:1901607	alpha-amino acid biosynthetic process	2	96	0.00823848	0.013424	rna-Etr09855.1,rna-Etr11670.1
Biological Process	GO:0006661	phosphatidylinositol biosynthetic process	1	32	0.00840113	0.0135414	rna-Etr03392.1
Biological Process	GO:0009127	purine nucleoside monophosphate biosynthetic process	1	32	0.00840113	0.0135414	rna-Etr11250.1
Biological Process	GO:0009168	purine ribonucleoside monophosphate biosynthetic process	1	32	0.00840113	0.0135414	rna-Etr11250.1
Biological Process	GO:0051258	protein polymerization	1	32	0.00840113	0.0135414	rna-Etr05417.1
Cellular Component	GO:0005783	endoplasmic reticulum	3	188	0.00874925	0.0140647	rna-Etr10947.1,rna-Etr07410.1,rna-Etr03392.1
Molecular Function	GO:0017111	nucleoside-triphosphatase activity	6	548	0.00882244	0.0141443	rna-Etr11898.1,rna-Etr09467.1,rna-Etr06157.1,rna-Etr10680.1,rna-Etr08491.1,rna-Etr06216.1
Biological Process	GO:0016051	carbohydrate biosynthetic process	1	33	0.00891857	0.0141843	rna-Etr10407.1
Biological Process	GO:0051493	regulation of cytoskeleton organization	1	33	0.00891857	0.0141843	rna-Etr05417.1
Cellular Component	GO:0015629	actin cytoskeleton	1	33	0.00891857	0.0141843	rna-Etr05417.1
Molecular Function	GO:0001883	purine nucleoside binding	3	190	0.00907342	0.0142787	rna-Etr00367.1,rna-Etr11898.1,rna-Etr08491.1
Molecular Function	GO:0005525	GTP binding	3	190	0.00907342	0.0142787	rna-Etr00367.1,rna-Etr11898.1,rna-Etr08491.1
Molecular Function	GO:0032550	purine ribonucleoside binding	3	190	0.00907342	0.0142787	rna-Etr08491.1,rna-Etr00367.1,rna-Etr11898.1
Molecular Function	GO:0032561	guanyl ribonucleotide binding	3	190	0.00907342	0.0142787	rna-Etr08491.1,rna-Etr00367.1,rna-Etr11898.1
Biological Process	GO:0043412	macromolecule modification	4	300	0.00932693	0.0146391	rna-Etr07729.1,rna-Etr08942.1,rna-Etr01162.1,rna-Etr03392.1
Biological Process	GO:0006352	DNA-templated transcription, initiation	1	34	0.00944997	0.0147548	rna-Etr07051.1
Biological Process	GO:0042274	ribosomal small subunit biogenesis	1	34	0.00944997	0.0147548	rna-Etr03915.2
Biological Process	GO:0032259	methylation	3	193	0.00957429	0.01491	rna-Etr07729.1,rna-Etr01162.1,rna-Etr07996.1
Molecular Function	GO:0019001	guanyl nucleotide binding	3	194	0.00974518	0.0151367	rna-Etr11898.1,rna-Etr00367.1,rna-Etr08491.1
Biological Process	GO:0006164	purine nucleotide biosynthetic process	1	35	0.00999518	0.0153259	rna-Etr11250.1
Biological Process	GO:0009152	purine ribonucleotide biosynthetic process	1	35	0.00999518	0.0153259	rna-Etr11250.1
Biological Process	GO:0045786	negative regulation of cell cycle	1	35	0.00999518	0.0153259	rna-Etr10680.1
Cellular Component	GO:0000428	DNA-directed RNA polymerase complex	1	35	0.00999518	0.0153259	rna-Etr07051.1
Cellular Component	GO:0055029	nuclear DNA-directed RNA polymerase complex	1	35	0.00999518	0.0153259	rna-Etr07051.1
Molecular Function	GO:0016462	pyrophosphatase activity	6	563	0.0101577	0.0155353	rna-Etr11898.1,rna-Etr06157.1,rna-Etr09467.1,rna-Etr10680.1,rna-Etr08491.1,rna-Etr06216.1
Molecular Function	GO:0016817	hydrolase activity, acting on acid anhydrides	6	564	0.0102517	0.0155993	rna-Etr10680.1,rna-Etr08491.1,rna-Etr06216.1,rna-Etr11898.1,rna-Etr06157.1,rna-Etr09467.1
Molecular Function	GO:0016818	hydrolase activity, acting on acid anhydrides, in phosphorus-containing anhydrides	6	564	0.0102517	0.0155993	rna-Etr10680.1,rna-Etr08491.1,rna-Etr06216.1,rna-Etr11898.1,rna-Etr06157.1,rna-Etr09467.1
Biological Process	GO:0019693	ribose phosphate metabolic process	2	105	0.0105199	0.0158976	rna-Etr10407.1,rna-Etr11250.1
Biological Process	GO:0043254	regulation of protein complex assembly	1	36	0.0105541	0.0158976	rna-Etr05417.1
Cellular Component	GO:0030880	RNA polymerase complex	1	36	0.0105541	0.0158976	rna-Etr07051.1
Molecular Function	GO:0004386	helicase activity	2	105	0.0105199	0.0158976	rna-Etr06157.1,rna-Etr06216.1
Biological Process	GO:0006914	autophagy	1	37	0.0111266	0.0166342	rna-Etr07410.1
Biological Process	GO:0018205	peptidyl-lysine modification	1	37	0.0111266	0.0166342	rna-Etr08942.1
Molecular Function	GO:0016879	ligase activity, forming carbon-nitrogen bonds	1	37	0.0111266	0.0166342	rna-Etr02756.1
Biological Process	GO:0008652	cellular amino acid biosynthetic process	2	108	0.0113539	0.0169318	rna-Etr09855.1,rna-Etr11670.1
Biological Process	GO:0005996	monosaccharide metabolic process	1	38	0.0117125	0.0173799	rna-Etr10407.1
Biological Process	GO:0032446	protein modification by small protein conjugation	1	38	0.0117125	0.0173799	rna-Etr08942.1
Biological Process	GO:0022607	cellular component assembly	3	205	0.0117577	0.0174037	rna-Etr05417.1,rna-Etr03210.1,rna-Etr01162.1
Biological Process	GO:0044710	single-organism metabolic process	10	1199	0.0119459	0.0176386	rna-Etr10612.1,rna-Etr10947.1,rna-Etr03392.1,rna-Etr10407.1,rna-Etr02756.1,rna-Etr02535.1,rna-Etr03697.1,rna-Etr11670.1,rna-Etr09855.1,rna-Etr11250.1
Biological Process	GO:0046488	phosphatidylinositol metabolic process	1	39	0.0123118	0.0181341	rna-Etr03392.1
Biological Process	GO:0006541	glutamine metabolic process	1	40	0.0129242	0.0189894	rna-Etr09855.1
Biological Process	GO:0006259	DNA metabolic process	4	326	0.0130349	0.0191051	rna-Etr10680.1,rna-Etr03698.1,rna-Etr06216.1,rna-Etr04452.1
Biological Process	GO:0072522	purine-containing compound biosynthetic process	1	41	0.0135498	0.0198112	rna-Etr11250.1
Molecular Function	GO:0003779	actin binding	1	42	0.0141883	0.0206942	rna-Etr05417.1
Biological Process	GO:0048519	negative regulation of biological process	2	120	0.0150655	0.0219201	rna-Etr10680.1,rna-Etr05417.1
Biological Process	GO:0006633	fatty acid biosynthetic process	1	44	0.0155038	0.0223943	rna-Etr10947.1
Biological Process	GO:0009156	ribonucleoside monophosphate biosynthetic process	1	44	0.0155038	0.0223943	rna-Etr11250.1
Biological Process	GO:0009260	ribonucleotide biosynthetic process	1	44	0.0155038	0.0223943	rna-Etr11250.1
Biological Process	GO:0009124	nucleoside monophosphate biosynthetic process	1	45	0.0161805	0.0232594	rna-Etr11250.1
Biological Process	GO:0045333	cellular respiration	1	45	0.0161805	0.0232594	rna-Etr10612.1
Biological Process	GO:0006732	coenzyme metabolic process	2	124	0.0164378	0.0235163	rna-Etr10612.1,rna-Etr10407.1
Molecular Function	GO:0003924	GTPase activity	2	124	0.0164378	0.0235163	rna-Etr11898.1,rna-Etr08491.1
Biological Process	GO:0006793	phosphorus metabolic process	4	347	0.0166806	0.0238067	rna-Etr03392.1,rna-Etr11250.1,rna-Etr10407.1,rna-Etr10612.1
Biological Process	GO:0000819	sister chromatid segregation	1	46	0.0168697	0.0240192	rna-Etr10680.1
Molecular Function	GO:0008168	methyltransferase activity	3	230	0.017281	0.0245464	rna-Etr01162.1,rna-Etr07729.1,rna-Etr07996.1
Biological Process	GO:0097435	supramolecular fiber organization	1	47	0.0175712	0.0248995	rna-Etr05417.1
Biological Process	GO:0018193	peptidyl-amino acid modification	1	48	0.0182851	0.0257888	rna-Etr08942.1
Biological Process	GO:0046390	ribose phosphate biosynthetic process	1	48	0.0182851	0.0257888	rna-Etr11250.1
Molecular Function	GO:0016741	transferase activity, transferring one-carbon groups	3	236	0.018812	0.0264696	rna-Etr01162.1,rna-Etr07729.1,rna-Etr07996.1
Biological Process	GO:0019362	pyridine nucleotide metabolic process	1	49	0.0190111	0.0265622	rna-Etr10407.1
Biological Process	GO:0030036	actin cytoskeleton organization	1	49	0.0190111	0.0265622	rna-Etr05417.1
Biological Process	GO:0046496	nicotinamide nucleotide metabolic process	1	49	0.0190111	0.0265622	rna-Etr10407.1
Biological Process	GO:0006753	nucleoside phosphate metabolic process	2	132	0.0193878	0.0269626	rna-Etr11250.1,rna-Etr10407.1
Biological Process	GO:0009117	nucleotide metabolic process	2	132	0.0193878	0.0269626	rna-Etr10407.1,rna-Etr11250.1
Biological Process	GO:0030029	actin filament-based process	1	50	0.0197491	0.0274012	rna-Etr05417.1
Biological Process	GO:0046474	glycerophospholipid biosynthetic process	1	51	0.020499	0.0283759	rna-Etr03392.1
Biological Process	GO:0016043	cellular component organization	5	504	0.020931	0.0289071	rna-Etr05417.1,rna-Etr11898.1,rna-Etr03210.1,rna-Etr01162.1,rna-Etr10680.1
Molecular Function	GO:0004842	ubiquitin-protein transferase activity	1	52	0.0212607	0.0292274	rna-Etr05457.1
Molecular Function	GO:0019787	ubiquitin-like protein transferase activity	1	52	0.0212607	0.0292274	rna-Etr05457.1
Biological Process	GO:0046034	ATP metabolic process	1	53	0.0220341	0.0302212	rna-Etr10407.1
Cellular Component	GO:1990234	transferase complex	2	139	0.0221948	0.0303718	rna-Etr07051.1,rna-Etr07996.1
Biological Process	GO:0006366	transcription from RNA polymerase II promoter	2	140	0.022613	0.030873	rna-Etr07481.1,rna-Etr07051.1
Biological Process	GO:0044087	regulation of cellular component biogenesis	1	54	0.0228192	0.030873	rna-Etr05417.1
Biological Process	GO:0045017	glycerolipid biosynthetic process	1	54	0.0228192	0.030873	rna-Etr03392.1
Biological Process	GO:0098813	nuclear chromosome segregation	1	54	0.0228192	0.030873	rna-Etr10680.1
Molecular Function	GO:0016811	hydrolase activity, acting on carbon-nitrogen (but not peptide) bonds, in linear amides	1	54	0.0228192	0.030873	rna-Etr09855.1
Cellular Component	GO:0098805	whole membrane	2	141	0.0230355	0.0310954	rna-Etr05433.1,rna-Etr07410.1
Biological Process	GO:0009144	purine nucleoside triphosphate metabolic process	1	55	0.0236156	0.0315932	rna-Etr10407.1
Biological Process	GO:0009205	purine ribonucleoside triphosphate metabolic process	1	55	0.0236156	0.0315932	rna-Etr10407.1
Cellular Component	GO:0061695	transferase complex, transferring phosphorus-containing groups	1	55	0.0236156	0.0315932	rna-Etr07051.1
Molecular Function	GO:0004521	endoribonuclease activity	1	55	0.0236156	0.0315932	rna-Etr03915.2
Biological Process	GO:0015980	energy derivation by oxidation of organic compounds	1	56	0.0244235	0.0324561	rna-Etr10612.1
Biological Process	GO:0044724	single-organism carbohydrate catabolic process	1	56	0.0244235	0.0324561	rna-Etr10407.1
Biological Process	GO:0072524	pyridine-containing compound metabolic process	1	56	0.0244235	0.0324561	rna-Etr10407.1
Biological Process	GO:0000375	RNA splicing, via transesterification reactions	1	57	0.0252426	0.033176	rna-Etr03210.1
Biological Process	GO:0000377	RNA splicing, via transesterification reactions with bulged adenosine as nucleophile	1	57	0.0252426	0.033176	rna-Etr03210.1
Biological Process	GO:0000398	mRNA splicing, via spliceosome	1	57	0.0252426	0.033176	rna-Etr03210.1
Biological Process	GO:0032787	monocarboxylic acid metabolic process	2	146	0.025213	0.033176	rna-Etr10407.1,rna-Etr10947.1
Cellular Component	GO:0005759	mitochondrial matrix	1	57	0.0252426	0.033176	rna-Etr02955.1
Biological Process	GO:0009199	ribonucleoside triphosphate metabolic process	1	58	0.0260729	0.0340427	rna-Etr10407.1
Molecular Function	GO:0008483	transaminase activity	1	58	0.0260729	0.0340427	rna-Etr11670.1
Molecular Function	GO:0016769	transferase activity, transferring nitrogenous groups	1	58	0.0260729	0.0340427	rna-Etr11670.1
Biological Process	GO:0006733	oxidoreduction coenzyme metabolic process	1	59	0.0269141	0.0349125	rna-Etr10407.1
Biological Process	GO:0009141	nucleoside triphosphate metabolic process	1	59	0.0269141	0.0349125	rna-Etr10407.1
Molecular Function	GO:0043167	ion binding	22	3711	0.0268154	0.0349125	rna-Etr05549.1,rna-Etr09419.1,rna-Etr02756.1,rna-Etr06157.1,rna-Etr08942.1,rna-Etr06216.1,rna-Etr04452.1,rna-Etr07481.1,rna-Etr11898.1,rna-Etr02535.1,rna-Etr11250.1,rna-Etr03697.1,rna-Etr05457.1,rna-Etr11670.1,rna-Etr09467.1,rna-Etr03672.1,rna-Etr03698.1,rna-Etr10612.1,rna-Etr00367.1,rna-Etr01703.1,rna-Etr08491.1,rna-Etr10680.1
Biological Process	GO:0019637	organophosphate metabolic process	3	265	0.0273915	0.0354548	rna-Etr03392.1,rna-Etr11250.1,rna-Etr10407.1
Biological Process	GO:0070647	protein modification by small protein conjugation or removal	1	60	0.0277663	0.0358624	rna-Etr08942.1
Biological Process	GO:0090407	organophosphate biosynthetic process	2	153	0.0284427	0.0366567	rna-Etr11250.1,rna-Etr03392.1
Biological Process	GO:0006650	glycerophospholipid metabolic process	1	61	0.0286294	0.036739	rna-Etr03392.1
Molecular Function	GO:0052689	carboxylic ester hydrolase activity	1	61	0.0286294	0.036739	rna-Etr02535.1
Biological Process	GO:0051186	cofactor metabolic process	2	155	0.0294042	0.0376524	rna-Etr10612.1,rna-Etr10407.1
Biological Process	GO:0051726	regulation of cell cycle	1	64	0.0312824	0.0398867	rna-Etr10680.1
Cellular Component	GO:0044433	cytoplasmic vesicle part	1	64	0.0312824	0.0398867	rna-Etr05433.1
Biological Process	GO:0044271	cellular nitrogen compound biosynthetic process	9	1207	0.031685	0.0403141	rna-Etr08491.1,rna-Etr03697.1,rna-Etr11250.1,rna-Etr01703.1,rna-Etr07051.1,rna-Etr02535.1,rna-Etr11898.1,rna-Etr02756.1,rna-Etr07481.1
Biological Process	GO:0009165	nucleotide biosynthetic process	1	65	0.0321877	0.040694	rna-Etr11250.1
Biological Process	GO:0046486	glycerolipid metabolic process	1	65	0.0321877	0.040694	rna-Etr03392.1
Biological Process	GO:0072330	monocarboxylic acid biosynthetic process	1	65	0.0321877	0.040694	rna-Etr10947.1
Biological Process	GO:0016192	vesicle-mediated transport	2	162	0.0329045	0.0415006	rna-Etr05433.1,rna-Etr02968.1
Biological Process	GO:0016310	phosphorylation	1	66	0.0331033	0.0415006	rna-Etr10407.1
Biological Process	GO:1901293	nucleoside phosphate biosynthetic process	1	66	0.0331033	0.0415006	rna-Etr11250.1
Molecular Function	GO:0004540	ribonuclease activity	1	66	0.0331033	0.0415006	rna-Etr03915.2
Biological Process	GO:0008610	lipid biosynthetic process	2	164	0.0339431	0.0424644	rna-Etr03392.1,rna-Etr10947.1
Biological Process	GO:0006631	fatty acid metabolic process	1	67	0.0340291	0.0424831	rna-Etr10947.1
Cellular Component	GO:0098588	bounding membrane of organelle	2	166	0.0349988	0.0436026	rna-Etr02968.1,rna-Etr05433.1
Biological Process	GO:0007059	chromosome segregation	1	69	0.0359109	0.0445533	rna-Etr10680.1
Biological Process	GO:0008654	phospholipid biosynthetic process	1	69	0.0359109	0.0445533	rna-Etr03392.1
Molecular Function	GO:0016757	transferase activity, transferring glycosyl groups	2	173	0.0388271	0.0480716	rna-Etr09855.1,rna-Etr11250.1
Biological Process	GO:1901137	carbohydrate derivative biosynthetic process	2	177	0.0411073	0.0507896	rna-Etr11250.1,rna-Etr03392.1
Biological Process	GO:0009064	glutamine family amino acid metabolic process	1	76	0.0428037	0.0526679	rna-Etr09855.1
Molecular Function	GO:0008092	cytoskeletal protein binding	1	76	0.0428037	0.0526679	rna-Etr05417.1
Biological Process	GO:0044699	single-organism process	13	2021	0.0436215	0.053564	rna-Etr03697.1,rna-Etr11670.1,rna-Etr09855.1,rna-Etr05417.1,rna-Etr11250.1,rna-Etr10612.1,rna-Etr02756.1,rna-Etr10407.1,rna-Etr10947.1,rna-Etr10680.1,rna-Etr03392.1,rna-Etr02535.1,rna-Etr11898.1
Biological Process	GO:0043623	cellular protein complex assembly	1	77	0.043826	0.053595	rna-Etr05417.1
Molecular Function	GO:0000287	magnesium ion binding	1	77	0.043826	0.053595	rna-Etr10612.1
Biological Process	GO:0007010	cytoskeleton organization	1	78	0.0448574	0.0547444	rna-Etr05417.1
Molecular Function	GO:0016779	nucleotidyltransferase activity	2	184	0.0452584	0.0551213	rna-Etr07481.1,rna-Etr01703.1
Biological Process	GO:0033043	regulation of organelle organization	1	79	0.0458979	0.0557865	rna-Etr05417.1
Biological Process	GO:0006796	phosphate-containing compound metabolic process	3	322	0.050205	0.0608977	rna-Etr03392.1,rna-Etr11250.1,rna-Etr10407.1
Cellular Component	GO:0031410	cytoplasmic vesicle	1	84	0.0512323	0.061768	rna-Etr05433.1
Cellular Component	GO:0031982	vesicle	1	84	0.0512323	0.061768	rna-Etr05433.1
Cellular Component	GO:0097708	intracellular vesicle	1	84	0.0512323	0.061768	rna-Etr05433.1
Biological Process	GO:0055114	oxidation-reduction process	1	85	0.052325	0.0629584	rna-Etr10612.1
Biological Process	GO:1901605	alpha-amino acid metabolic process	2	196	0.052843	0.063454	rna-Etr11670.1,rna-Etr09855.1
Cellular Component	GO:0031090	organelle membrane	3	328	0.0530741	0.0636038	rna-Etr03389.1,rna-Etr02968.1,rna-Etr05433.1
Biological Process	GO:0006461	protein complex assembly	1	87	0.0545353	0.065094	rna-Etr05417.1
Biological Process	GO:0070271	protein complex biogenesis	1	87	0.0545353	0.065094	rna-Etr05417.1
Molecular Function	GO:0016830	carbon-carbon lyase activity	1	88	0.0556528	0.0662956	rna-Etr09855.1
Molecular Function	GO:0004519	endonuclease activity	1	96	0.0648777	0.0769779	rna-Etr03915.2
Molecular Function	GO:0016903	oxidoreductase activity, acting on the aldehyde or oxo group of donors	1	96	0.0648777	0.0769779	rna-Etr09972.1
Molecular Function	GO:0016740	transferase activity	10	1556	0.0655425	0.0776127	rna-Etr07729.1,rna-Etr07996.1,rna-Etr02756.1,rna-Etr07481.1,rna-Etr05457.1,rna-Etr11670.1,rna-Etr09855.1,rna-Etr01162.1,rna-Etr11250.1,rna-Etr01703.1
Biological Process	GO:0006996	organelle organization	3	357	0.0681877	0.0804808	rna-Etr10680.1,rna-Etr05417.1,rna-Etr11898.1
Biological Process	GO:0044255	cellular lipid metabolic process	2	218	0.0682337	0.0804808	rna-Etr03392.1,rna-Etr10947.1
Biological Process	GO:0071822	protein complex subunit organization	1	100	0.069671	0.0816927	rna-Etr05417.1
Molecular Function	GO:0030170	pyridoxal phosphate binding	1	100	0.069671	0.0816927	rna-Etr11670.1
Molecular Function	GO:0070279	vitamin B6 binding	1	100	0.069671	0.0816927	rna-Etr11670.1
Biological Process	GO:0006644	phospholipid metabolic process	1	103	0.0733408	0.0856598	rna-Etr03392.1
Biological Process	GO:0051128	regulation of cellular component organization	1	103	0.0733408	0.0856598	rna-Etr05417.1
Biological Process	GO:0016052	carbohydrate catabolic process	1	105	0.0758217	0.0883848	rna-Etr10407.1
Cellular Component	GO:0044429	mitochondrial part	2	231	0.0781907	0.0909689	rna-Etr02955.1,rna-Etr03389.1
Biological Process	GO:0044723	single-organism carbohydrate metabolic process	1	110	0.0821398	0.0953779	rna-Etr10407.1
Molecular Function	GO:0016810	hydrolase activity, acting on carbon-nitrogen (but not peptide) bonds	1	111	0.0834226	0.0966797	rna-Etr09855.1
Molecular Function	GO:0016853	isomerase activity	1	113	0.0860069	0.0994819	rna-Etr10407.1
Biological Process	GO:1901135	carbohydrate derivative metabolic process	3	388	0.0865757	0.0999465	rna-Etr03392.1,rna-Etr11250.1,rna-Etr10407.1
Biological Process	GO:0022402	cell cycle process	1	117	0.0912479	0.105137	rna-Etr10680.1
Biological Process	GO:0006464	cellular protein modification process	2	251	0.0946798	0.108673	rna-Etr08942.1,rna-Etr03392.1
Biological Process	GO:0036211	protein modification process	2	251	0.0946798	0.108673	rna-Etr03392.1,rna-Etr08942.1
Cellular Component	GO:0044451	nucleoplasm part	1	122	0.0979287	0.112186	rna-Etr07051.1
Biological Process	GO:0015031	protein transport	2	255	0.0981394	0.112213	rna-Etr02968.1,rna-Etr05433.1
Cellular Component	GO:0098796	membrane protein complex	1	125	0.102003	0.116408	rna-Etr05433.1
Biological Process	GO:0015833	peptide transport	2	260	0.102536	0.116572	rna-Etr02968.1,rna-Etr05433.1
Biological Process	GO:0042886	amide transport	2	260	0.102536	0.116572	rna-Etr05433.1,rna-Etr02968.1
Molecular Function	GO:0004518	nuclease activity	1	126	0.103372	0.117298	rna-Etr03915.2
Biological Process	GO:0045184	establishment of protein localization	2	265	0.107012	0.121199	rna-Etr05433.1,rna-Etr02968.1
Biological Process	GO:0065008	regulation of biological quality	1	129	0.107508	0.121531	rna-Etr05417.1
Biological Process	GO:0055086	nucleobase-containing small molecule metabolic process	2	266	0.107917	0.121762	rna-Etr11250.1,rna-Etr10407.1
Biological Process	GO:0006790	sulfur compound metabolic process	1	131	0.11029	0.124206	rna-Etr10612.1
Biological Process	GO:0019438	aromatic compound biosynthetic process	6	951	0.113881	0.128009	rna-Etr11670.1,rna-Etr09855.1,rna-Etr07051.1,rna-Etr01703.1,rna-Etr11250.1,rna-Etr07481.1
Cellular Component	GO:0005654	nucleoplasm	1	135	0.115913	0.130048	rna-Etr07051.1
Cellular Component	GO:0044427	chromosomal part	1	137	0.118751	0.132984	rna-Etr10680.1
Biological Process	GO:0018130	heterocycle biosynthetic process	6	965	0.120569	0.134767	rna-Etr09855.1,rna-Etr11670.1,rna-Etr01703.1,rna-Etr11250.1,rna-Etr07481.1,rna-Etr07051.1
Biological Process	GO:0008104	protein localization	2	284	0.124704	0.139129	rna-Etr05433.1,rna-Etr02968.1
Molecular Function	GO:0003677	DNA binding	7	1168	0.127753	0.142265	rna-Etr10680.1,rna-Etr03698.1,rna-Etr06216.1,rna-Etr07481.1,rna-Etr07051.1,rna-Etr04452.1,rna-Etr01703.1
Cellular Component	GO:0005743	mitochondrial inner membrane	1	145	0.130278	0.144808	rna-Etr03389.1
Cellular Component	GO:0019866	organelle inner membrane	1	148	0.134668	0.149409	rna-Etr03389.1
Cellular Component	GO:0044430	cytoskeletal part	1	149	0.136138	0.150761	rna-Etr05417.1
Biological Process	GO:0009116	nucleoside metabolic process	1	151	0.139091	0.153746	rna-Etr11250.1
Biological Process	GO:1901362	organic cyclic compound biosynthetic process	6	1006	0.141333	0.155936	rna-Etr07051.1,rna-Etr01703.1,rna-Etr11250.1,rna-Etr07481.1,rna-Etr11670.1,rna-Etr09855.1
Biological Process	GO:1901657	glycosyl compound metabolic process	1	153	0.142058	0.156447	rna-Etr11250.1
Molecular Function	GO:0016616	oxidoreductase activity, acting on the CH-OH group of donors, NAD or NADP as acceptor	1	154	0.143546	0.157796	rna-Etr10947.1
Cellular Component	GO:0005840	ribosome	1	155	0.145038	0.159143	rna-Etr08704.1
Cellular Component	GO:0005694	chromosome	1	156	0.146534	0.16049	rna-Etr10680.1
Biological Process	GO:0006281	DNA repair	1	159	0.15104	0.165122	rna-Etr03698.1
Molecular Function	GO:0016887	ATPase activity	2	313	0.153595	0.167609	rna-Etr10680.1,rna-Etr09467.1
Cellular Component	GO:0005856	cytoskeleton	1	161	0.154059	0.16781	rna-Etr05417.1
Molecular Function	GO:0019842	vitamin binding	1	163	0.157091	0.170801	rna-Etr11670.1
Biological Process	GO:0007049	cell cycle	1	166	0.161661	0.175451	rna-Etr10680.1
Biological Process	GO:0051276	chromosome organization	1	167	0.16319	0.176789	rna-Etr10680.1
Biological Process	GO:0006974	cellular response to DNA damage stimulus	1	169	0.166256	0.179784	rna-Etr03698.1
Biological Process	GO:0033036	macromolecule localization	2	326	0.167195	0.180474	rna-Etr02968.1,rna-Etr05433.1
Cellular Component	GO:0031966	mitochondrial membrane	1	172	0.170874	0.184113	rna-Etr03389.1
Biological Process	GO:0071705	nitrogen compound transport	2	339	0.181146	0.194829	rna-Etr02968.1,rna-Etr05433.1
Cellular Component	GO:0005740	mitochondrial envelope	1	180	0.183294	0.196786	rna-Etr03389.1
Biological Process	GO:0006629	lipid metabolic process	2	344	0.186597	0.199973	rna-Etr03392.1,rna-Etr10947.1
Molecular Function	GO:0016788	hydrolase activity, acting on ester bonds	2	348	0.190991	0.204316	rna-Etr03915.2,rna-Etr02535.1
Molecular Function	GO:0042623	ATPase activity, coupled	1	186	0.192699	0.205774	rna-Etr10680.1
Molecular Function	GO:0016614	oxidoreductase activity, acting on CH-OH group of donors	1	194	0.205338	0.218881	rna-Etr10947.1
Cellular Component	GO:0031967	organelle envelope	1	211	0.232486	0.246939	rna-Etr03389.1
Cellular Component	GO:0031975	envelope	1	211	0.232486	0.246939	rna-Etr03389.1
Biological Process	GO:0033554	cellular response to stress	1	221	0.248577	0.263562	rna-Etr03698.1
Molecular Function	GO:0016787	hydrolase activity	9	1842	0.268847	0.284549	rna-Etr06216.1,rna-Etr10680.1,rna-Etr06157.1,rna-Etr09467.1,rna-Etr02535.1,rna-Etr11898.1,rna-Etr08491.1,rna-Etr09855.1,rna-Etr03915.2
Biological Process	GO:0044712	single-organism catabolic process	1	248	0.292166	0.308684	rna-Etr10407.1
Molecular Function	GO:0016829	lyase activity	1	254	0.301837	0.318339	rna-Etr09855.1
Biological Process	GO:0071702	organic substance transport	2	446	0.304812	0.320912	rna-Etr02968.1,rna-Etr05433.1
Biological Process	GO:0006950	response to stress	1	270	0.327523	0.344216	rna-Etr03698.1
Biological Process	GO:0034654	nucleobase-containing compound biosynthetic process	4	896	0.34734	0.364403	rna-Etr07481.1,rna-Etr11250.1,rna-Etr01703.1,rna-Etr07051.1
Biological Process	GO:0009056	catabolic process	2	506	0.376799	0.394616	rna-Etr10407.1,rna-Etr07410.1
Biological Process	GO:0050794	regulation of cellular process	2	508	0.379188	0.396424	rna-Etr05417.1,rna-Etr10680.1
Biological Process	GO:0005975	carbohydrate metabolic process	1	317	0.40136	0.418871	rna-Etr10407.1
Molecular Function	GO:0003824	catalytic activity	25	5737	0.428331	0.44624	rna-Etr08942.1,rna-Etr06216.1,rna-Etr02756.1,rna-Etr10407.1,rna-Etr06157.1,rna-Etr07481.1,rna-Etr11898.1,rna-Etr02535.1,rna-Etr03672.1,rna-Etr10612.1,rna-Etr07729.1,rna-Etr09467.1,rna-Etr07996.1,rna-Etr01162.1,rna-Etr09855.1,rna-Etr05457.1,rna-Etr11670.1,rna-Etr03697.1,rna-Etr11250.1,rna-Etr03915.2,rna-Etr10680.1,rna-Etr10947.1,rna-Etr08491.1,rna-Etr01703.1,rna-Etr09972.1
Biological Process	GO:0006351	transcription, DNA-templated	3	776	0.436736	0.452972	rna-Etr01703.1,rna-Etr07481.1,rna-Etr07051.1
Biological Process	GO:0050789	regulation of biological process	2	557	0.437065	0.452972	rna-Etr10680.1,rna-Etr05417.1
Biological Process	GO:0097659	nucleic acid-templated transcription	3	776	0.436736	0.452972	rna-Etr07051.1,rna-Etr07481.1,rna-Etr01703.1
Biological Process	GO:0032774	RNA biosynthetic process	3	779	0.439708	0.454923	rna-Etr01703.1,rna-Etr07481.1,rna-Etr07051.1
Biological Process	GO:0044248	cellular catabolic process	1	380	0.494212	0.510429	rna-Etr07410.1
Biological Process	GO:0051716	cellular response to stimulus	1	388	0.505375	0.52106	rna-Etr03698.1
Molecular Function	GO:0016772	transferase activity, transferring phosphorus-containing groups	2	623	0.511853	0.52683	rna-Etr01703.1,rna-Etr07481.1
Molecular Function	GO:0005515	protein binding	1	397	0.517751	0.531985	rna-Etr05417.1
Biological Process	GO:0065007	biological regulation	2	643	0.533551	0.547278	rna-Etr10680.1,rna-Etr05417.1
Biological Process	GO:1901575	organic substance catabolic process	1	451	0.587742	0.601831	rna-Etr10407.1
Biological Process	GO:0050896	response to stimulus	1	458	0.596265	0.609516	rna-Etr03698.1
Biological Process	GO:0006810	transport	2	722	0.61393	0.625434	rna-Etr02968.1,rna-Etr05433.1
Molecular Function	GO:0046872	metal ion binding	8	2164	0.612886	0.625434	rna-Etr08942.1,rna-Etr10612.1,rna-Etr07481.1,rna-Etr05457.1,rna-Etr09419.1,rna-Etr05549.1,rna-Etr01703.1,rna-Etr11250.1
Molecular Function	GO:0043169	cation binding	8	2172	0.617695	0.628201	rna-Etr05457.1,rna-Etr11250.1,rna-Etr01703.1,rna-Etr09419.1,rna-Etr05549.1,rna-Etr10612.1,rna-Etr08942.1,rna-Etr07481.1
Biological Process	GO:0051234	establishment of localization	2	736	0.627217	0.636801	rna-Etr02968.1,rna-Etr05433.1
Biological Process	GO:0051179	localization	2	761	0.650191	0.659007	rna-Etr05433.1,rna-Etr02968.1
Molecular Function	GO:0048037	cofactor binding	1	656	0.786145	0.795457	rna-Etr11670.1
Molecular Function	GO:0008270	zinc ion binding	2	1139	0.884048	0.893008	rna-Etr05549.1,rna-Etr05457.1
Molecular Function	GO:0046914	transition metal ion binding	2	1445	0.959427	0.967516	rna-Etr05549.1,rna-Etr05457.1
Molecular Function	GO:0016491	oxidoreductase activity	2	1841	0.991127	0.997801	rna-Etr09972.1,rna-Etr10947.1
Cellular Component	GO:0016020	membrane	9	4042	0.993923	0.998935	rna-Etr03392.1,rna-Etr03389.1,rna-Etr02968.1,rna-Etr10947.1,rna-Etr03672.1,rna-Etr05549.1,rna-Etr03697.1,rna-Etr07410.1,rna-Etr05433.1
Cellular Component	GO:0016021	integral component of membrane	6	3769	0.999355	0.99939	rna-Etr05549.1,rna-Etr03392.1,rna-Etr03697.1,rna-Etr03389.1,rna-Etr10947.1,rna-Etr03672.1
Cellular Component	GO:0031224	intrinsic component of membrane	6	3782	0.99939	0.99939	rna-Etr05549.1,rna-Etr03392.1,rna-Etr03389.1,rna-Etr03697.1,rna-Etr03672.1,rna-Etr10947.1
Cellular Component	GO:0044425	membrane part	8	3899	0.996193	0.99939	rna-Etr03392.1,rna-Etr03389.1,rna-Etr03672.1,rna-Etr10947.1,rna-Etr05549.1,rna-Etr07410.1,rna-Etr03697.1,rna-Etr05433.1

## Sheet: PSG_0.05.KEGG_enrichment
Pathway Hierarchy1	Pathway Hierarchy2	KEGG Pathway	Pathway ID	Gene Number	Background number	hit ratio	P-Value	Q-Value	Gene IDs	Hyperlink
Metabolism	Lipid metabolism	Steroid hormone biosynthesis	ko00140	1	3	0.333333	0.000243	0.00510761	rna-Etr10947.1	http://www.genome.jp/kegg-bin/show_pathway?ko00140/K10251%09yellow
Metabolism	Biosynthesis of other secondary metabolites	Novobiocin biosynthesis	ko00401	1	4	0.25	0.000484	0.0055374	rna-Etr11670.1	http://www.genome.jp/kegg-bin/show_pathway?ko00401/K00817%09yellow
Metabolism	Lipid metabolism	Fatty acid elongation	ko00062	1	6	0.166667	0.0012	0.0083651	rna-Etr10947.1	http://www.genome.jp/kegg-bin/show_pathway?ko00062/K10251%09yellow
Genetic Information Processing	Replication and repair	Mismatch repair	ko03430	3	22	0.136364	3.94e-05	0.00165385	rna-Etr10680.1,rna-Etr03698.1,rna-Etr04452.1	http://www.genome.jp/kegg-bin/show_pathway?ko03430/K10755%09yellow/K08737%09yellow/K10756%09yellow
Environmental Information Processing	Signal transduction	Hippo signaling pathway - multiple species	ko04392	1	8	0.125	0.0022	0.0115756	rna-Etr01308.1	http://www.genome.jp/kegg-bin/show_pathway?ko04392/K06685%09yellow
Environmental Information Processing	Signal transduction	Hippo signaling pathway - fly	ko04391	1	10	0.1	0.0035	0.0159498	rna-Etr01308.1	http://www.genome.jp/kegg-bin/show_pathway?ko04391/K06685%09yellow
Genetic Information Processing	Transcription	RNA polymerase	ko03020	2	26	0.0769231	0.0016	0.00958542	rna-Etr07481.1,rna-Etr01703.1	http://www.genome.jp/kegg-bin/show_pathway?ko03020/K03006%09yellow/K03021%09yellow
Genetic Information Processing	Folding, sorting and degradation	Sulfur relay system	ko04122	1	13	0.0769231	0.00597	0.0192758	rna-Etr03672.1	http://www.genome.jp/kegg-bin/show_pathway?ko04122/K11996%09yellow
Genetic Information Processing	Translation	Aminoacyl-tRNA biosynthesis	ko00970	3	42	0.0714286	0.000527	0.0055374	rna-Etr02756.1,rna-Etr03697.1,rna-Etr02535.1	http://www.genome.jp/kegg-bin/show_pathway?ko00970/K02434%09yellow/K01866%09yellow/K01870%09yellow
Organismal Systems	Immune system	Cytosolic DNA-sensing pathway	ko04623	1	15	0.0666667	0.00794	0.023817	rna-Etr01703.1	http://www.genome.jp/kegg-bin/show_pathway?ko04623/K03021%09yellow
Genetic Information Processing	Replication and repair	DNA replication	ko03030	3	46	0.0652174	0.000749	0.00628891	rna-Etr04452.1,rna-Etr06216.1,rna-Etr10680.1	http://www.genome.jp/kegg-bin/show_pathway?ko03030/K10756%09yellow/K02542%09yellow/K10755%09yellow
Organismal Systems	Environmental adaptation	Plant-pathogen interaction	ko04626	1	17	0.0588235	0.0102	0.0277117	rna-Etr08491.1	http://www.genome.jp/kegg-bin/show_pathway?ko04626/K02358%09yellow
Genetic Information Processing	Replication and repair	Nucleotide excision repair	ko03420	2	35	0.0571429	0.0038	0.0159498	rna-Etr10680.1,rna-Etr04452.1	http://www.genome.jp/kegg-bin/show_pathway?ko03420/K10755%09yellow/K10756%09yellow
Cellular Processes	Transport and catabolism	Autophagy - other	ko04136	1	20	0.05	0.014	0.0344801	rna-Etr07410.1	http://www.genome.jp/kegg-bin/show_pathway?ko04136/K17906%09yellow
Metabolism	Amino acid metabolism	Histidine metabolism	ko00340	2	41	0.0487805	0.00595	0.0192758	rna-Etr09855.1,rna-Etr11670.1	http://www.genome.jp/kegg-bin/show_pathway?ko00340/K01663%09yellow/K00817%09yellow
Environmental Information Processing	Signal transduction	Hippo signaling pathway	ko04390	1	22	0.0454545	0.0168	0.0370773	rna-Etr01308.1	http://www.genome.jp/kegg-bin/show_pathway?ko04390/K06685%09yellow
Metabolism	Biosynthesis of other secondary metabolites	Tropane, piperidine and pyridine alkaloid biosynthesis	ko00960	1	22	0.0454545	0.0168	0.0370773	rna-Etr11670.1	http://www.genome.jp/kegg-bin/show_pathway?ko00960/K00817%09yellow
Metabolism	Energy metabolism	Sulfur metabolism	ko00920	1	23	0.0434783	0.0183	0.0383563	rna-Etr09972.1	http://www.genome.jp/kegg-bin/show_pathway?ko00920/K00380%09yellow
Metabolism	Amino acid metabolism	Phenylalanine, tyrosine and tryptophan biosynthesis	ko00400	1	24	0.0416667	0.0198	0.0396216	rna-Etr11670.1	http://www.genome.jp/kegg-bin/show_pathway?ko00400/K00817%09yellow
Genetic Information Processing	Translation	Ribosome biogenesis in eukaryotes	ko03008	3	74	0.0405405	0.00438	0.0167382	rna-Etr03101.1,rna-Etr03915.2,rna-Etr09492.1	http://www.genome.jp/kegg-bin/show_pathway?ko03008/K14549%09yellow/K14566%09yellow/K12845%09yellow
Genetic Information Processing	Transcription	Basal transcription factors	ko03022	1	29	0.0344828	0.0283	0.0540572	rna-Etr07051.1	http://www.genome.jp/kegg-bin/show_pathway?ko03022/K03139%09yellow
Genetic Information Processing	Transcription	Spliceosome	ko03040	3	95	0.0315789	0.0106	0.0277117	rna-Etr03210.1,rna-Etr07227.1,rna-Etr09492.1	http://www.genome.jp/kegg-bin/show_pathway?ko03040/K12828%09yellow/K12817%09yellow/K12845%09yellow
Metabolism	Lipid metabolism	Biosynthesis of unsaturated fatty acids	ko01040	1	32	0.03125	0.034	0.0620909	rna-Etr10947.1	http://www.genome.jp/kegg-bin/show_pathway?ko01040/K10251%09yellow
Metabolism	Carbohydrate metabolism	Citrate cycle (TCA cycle)	ko00020	1	38	0.0263158	0.0466	0.0782309	rna-Etr10612.1	http://www.genome.jp/kegg-bin/show_pathway?ko00020/K01900%09yellow
Metabolism	Carbohydrate metabolism	Pentose phosphate pathway	ko00030	1	39	0.025641	0.0488	0.0788367	rna-Etr10407.1	http://www.genome.jp/kegg-bin/show_pathway?ko00030/K01810%09yellow
Cellular Processes	Transport and catabolism	Autophagy - animal	ko04140	1	40	0.025	0.0511	0.0794578	rna-Etr07410.1	http://www.genome.jp/kegg-bin/show_pathway?ko04140/K17906%09yellow
Cellular Processes	Transport and catabolism	Autophagy - yeast	ko04138	2	86	0.0232558	0.043	0.075328	rna-Etr01237.1,rna-Etr07410.1	http://www.genome.jp/kegg-bin/show_pathway?ko04138/K20178%09yellow/K17906%09yellow
Metabolism	Carbohydrate metabolism	Propanoate metabolism	ko00640	1	46	0.0217391	0.0655	0.0948667	rna-Etr10612.1	http://www.genome.jp/kegg-bin/show_pathway?ko00640/K01900%09yellow
Metabolism	Amino acid metabolism	Alanine, aspartate and glutamate metabolism	ko00250	1	48	0.0208333	0.0706	0.0988161	rna-Etr11250.1	http://www.genome.jp/kegg-bin/show_pathway?ko00250/K00764%09yellow
Cellular Processes	Cell growth and death	Cell cycle - yeast	ko04111	2	102	0.0196078	0.0654	0.0948667	rna-Etr06216.1,rna-Etr01308.1	http://www.genome.jp/kegg-bin/show_pathway?ko04111/K02542%09yellow/K06685%09yellow
Metabolism	Carbohydrate metabolism	Amino sugar and nucleotide sugar metabolism	ko00520	1	56	0.0178571	0.0921	0.124569	rna-Etr10407.1	http://www.genome.jp/kegg-bin/show_pathway?ko00520/K01810%09yellow
Metabolism	Nucleotide metabolism	Purine metabolism	ko00230	1	57	0.0175439	0.0949	0.124569	rna-Etr11250.1	http://www.genome.jp/kegg-bin/show_pathway?ko00230/K00764%09yellow
Genetic Information Processing	Translation	mRNA surveillance pathway	ko03015	1	59	0.0169492	0.101	0.128047	rna-Etr05457.1	http://www.genome.jp/kegg-bin/show_pathway?ko03015/K15541%09yellow
Cellular Processes	Cell growth and death	Cell cycle	ko04110	1	62	0.016129	0.109	0.131197	rna-Etr06216.1	http://www.genome.jp/kegg-bin/show_pathway?ko04110/K02542%09yellow
Metabolism	Amino acid metabolism	Phenylalanine metabolism	ko00360	1	62	0.016129	0.109	0.131197	rna-Etr11670.1	http://www.genome.jp/kegg-bin/show_pathway?ko00360/K00817%09yellow
Genetic Information Processing	Folding, sorting and degradation	Ubiquitin mediated proteolysis	ko04120	1	71	0.0140845	0.137	0.159376	rna-Etr08942.1	http://www.genome.jp/kegg-bin/show_pathway?ko04120/K10685%09yellow
Metabolism	Carbohydrate metabolism	Glycolysis / Gluconeogenesis	ko00010	1	74	0.0135135	0.146	0.164887	rna-Etr10407.1	http://www.genome.jp/kegg-bin/show_pathway?ko00010/K01810%09yellow
Metabolism	Carbohydrate metabolism	Starch and sucrose metabolism	ko00500	1	75	0.0133333	0.149	0.164887	rna-Etr10407.1	http://www.genome.jp/kegg-bin/show_pathway?ko00500/K01810%09yellow
Metabolism	Amino acid metabolism	Tyrosine metabolism	ko00350	1	77	0.012987	0.156	0.167526	rna-Etr11670.1	http://www.genome.jp/kegg-bin/show_pathway?ko00350/K00817%09yellow
Genetic Information Processing	Folding, sorting and degradation	Protein processing in endoplasmic reticulum	ko04141	1	95	0.0105263	0.215	0.225647	rna-Etr05549.1	http://www.genome.jp/kegg-bin/show_pathway?ko04141/K10661%09yellow
Cellular Processes	Transport and catabolism	Endocytosis	ko04144	1	97	0.0103093	0.222	0.227055	rna-Etr05417.1	http://www.genome.jp/kegg-bin/show_pathway?ko04144/K10364%09yellow
Cellular Processes	Cell growth and death	Meiosis - yeast	ko04113	1	109	0.00917431	0.262	0.262441	rna-Etr06216.1	http://www.genome.jp/kegg-bin/show_pathway?ko04113/K02542%09yellow
