# Supplementary material for: The Three-Dimensional Structure of the Genome of the Dark Septate Endophyte Exophiala tremulae and Its Symbiosis Effect on Alpine Meadow Plant Growth
Source: J Fungi (Basel). 2025 Mar 24;11(4):246. doi: 10.3390/jof11040246 (PMC12028334; doi:10.3390/jof11040246)
Supplement: Supplementary file 1 [file jof-11-00246-s001.zip › Table S2. Chromosome characteristics of Exophiala tremulae.xlsx]

## Sheet: Sheet1
report_html.utf8
Superscaffold	Number of Contigs	Length of Contigs	Length of Superscaffold
Superscaffold1	5	9347884	9349884
Superscaffold2	1	7523608	7523608
Superscaffold3	3	7200393	7201393
Superscaffold4	2	6147272	6147772
Superscaffold5	1	5686196	5686196
Superscaffold6	1	5672790	5672790
Superscaffold7	1	5621810	5621810
Superscaffold8	2	4356668	4357168
TOTAL	16	51556621	51560621
