# Supplementary material for: The Three-Dimensional Structure of the Genome of the Dark Septate Endophyte Exophiala tremulae and Its Symbiosis Effect on Alpine Meadow Plant Growth
Source: J Fungi (Basel). 2025 Mar 24;11(4):246. doi: 10.3390/jof11040246 (PMC12028334; doi:10.3390/jof11040246)
Supplement: Supplementary file 1 [file jof-11-00246-s001.zip › Table S3. Merqury_QV evaluation.xls]

Consensus quality value (QV) score of Exophiala tremulae genome assembly
Assembly	QV	Error rate
Superscaffold1	inf	0
Superscaffold2	64.2779	3.73E-07
Superscaffold3	69.0082	1.26E-07
Superscaffold4	inf	0
Superscaffold5	inf	0
Superscaffold6	inf	0
Superscaffold7	inf	0
Superscaffold8	inf	0
assembly_final	64.7991	3.31E-07
