# Supplementary material for: The Three-Dimensional Structure of the Genome of the Dark Septate Endophyte Exophiala tremulae and Its Symbiosis Effect on Alpine Meadow Plant Growth
Source: J Fungi (Basel). 2025 Mar 24;11(4):246. doi: 10.3390/jof11040246 (PMC12028334; doi:10.3390/jof11040246)
Supplement: Supplementary file 1 [file jof-11-00246-s001.zip › Table S4. GC component information.xlsx]

## Sheet: Sheet1
		Length (bp)	% of genome
	A	13165419	25.36
	T	13148775	25.33
	C	12799020	24.66
	G	12790634	24.64
	N	4000	0.01
	GC	25589654	49.3
	total	51907848	100
