# Supplementary material for: The Three-Dimensional Structure of the Genome of the Dark Septate Endophyte Exophiala tremulae and Its Symbiosis Effect on Alpine Meadow Plant Growth
Source: J Fungi (Basel). 2025 Mar 24;11(4):246. doi: 10.3390/jof11040246 (PMC12028334; doi:10.3390/jof11040246)
Supplement: Supplementary file 1 [file jof-11-00246-s001.zip › Table S5. assembly_final.repeat.statistics.xls]

Total Genome Lenght = 51907848
Type	Repeat Size	% of genome
Trf	322423	0.62
Repeatmasker	961740	1.85
Proteinmask	1513487	2.92
De novo	4602816	8.87
Total	5614244	10.82
De novo
Type	Length (bp)	% in genome
DNA	1332042	2.57
LINE	204293	0.39
SINE	0	0
LTR	1353568	2.61
Other	0	0
Satellite	0	0
Simple_repeat	0	0
Unknown	1736800	3.35
Total	4602816	8.87
	RepeatMasker TEs		RepeatProteinMask TEs		De novo		Combined TEs
Type	Length (bp)	% in genome	Length (bp)	% in genome	Length (bp)	% in genome	Length (bp)	% in genome
DNA	173563	0.33	276062	0.53	1332042	2.57	1588881	3.06
LINE	264294	0.51	298860	0.58	204293	0.39	524102	1.01
SINE	251	0	0	0	0	0	251	0
LTR	526109	1.01	921827	1.78	1353568	2.61	1606797	3.1
Other	0	0	276	0	0	0	276	0
Unknown	4982	0.01	19137	0.04	1736800	3.35	1759110	3.39
Total TE	956823	1.84	1513487	2.92	4602816	8.87	5423197	10.45
