# Supplementary material for: The Three-Dimensional Structure of the Genome of the Dark Septate Endophyte Exophiala tremulae and Its Symbiosis Effect on Alpine Meadow Plant Growth
Source: J Fungi (Basel). 2025 Mar 24;11(4):246. doi: 10.3390/jof11040246 (PMC12028334; doi:10.3390/jof11040246)
Supplement: Supplementary file 1 [file jof-11-00246-s001.zip › Table S6. All functional annotation.xlsx]

## Sheet: Table S6. All functional annota
Gene name	Chromosome	Start	End	InterPro	KEGG	Swissprot	NR	TrEMBL	GO
rna-Etr00001.1	Superscaffold1	24056	25605	PF00150;Cellulase (glycosyl hydrolase family 5)	no KO assigned | (RefSeq) hypothetical protein (A)	Beta-xylosidase OS=Phanerochaete chrysosporium OX=5306 GN=Xyl5 PE=1 SV=2	endoglucanase C [Aspergillus udagawae]	Glycoside hydrolase family 5 protein OS=Hyaloscypha bicolor E OX=1095630 GN=K444DRAFT_528511 PE=3 SV=1	GO:0004553|hydrolase activity, hydrolyzing O-glycosyl compounds;GO:0071704|organic substance metabolic process
rna-Etr00002.1	Superscaffold1	26441	28335	PF00083;Sugar (and other) transporter	no KO assigned | (GenBank) maltose permease (A)	General alpha-glucoside permease OS=Saccharomyces cerevisiae (strain ATCC 204508 / S288c) OX=559292 GN=MAL11 PE=1 SV=1	putative maltose permease [Aureobasidium pullulans]	General substrate transporter OS=Hyaloscypha bicolor E OX=1095630 GN=K444DRAFT_588888 PE=3 SV=1	GO:0022857|transmembrane transporter activity;GO:0016021|integral component of membrane
rna-Etr00003.1	Superscaffold1	31328	32091	PF00248;Aldo/keto reductase family	K17743 D-xylose reductase [EC:1.1.1.307] | (RefSeq) hypothetical protein (A)	Probable NAD(P)H-dependent D-xylose reductase xyl1 OS=Emericella nidulans (strain FGSC A4 / ATCC 38163 / CBS 112.46 / NRRL 194 / M139) OX=227321 GN=xyl1 PE=3 SV=1	NADP-dependent oxidoreductase domain-containing protein [Delphinella strobiligena]	NAD(P)H-dependent D-xylose reductase xyl1 OS=Coniosporium apollinis (strain CBS 100218) OX=1168221 GN=W97_06771 PE=4 SV=1	GO:0047834|D-threo-aldose 1-dehydrogenase activity;GO:0032866|D-xylose:NADP reductase activity;GO:0042843|D-xylose catabolic process
rna-Etr00004.1	Superscaffold1	34908	36362	PF01494;FAD binding domain|PF01494;FAD binding domain	no KO assigned | (RefSeq) hypothetical protein (A)	FAD-dependent monooxygenase terC OS=Aspergillus terreus (strain NIH 2624 / FGSC A1156) OX=341663 GN=terC PE=1 SV=1	hypothetical protein A1O5_12167 [Cladophialophora psammophila CBS 110553]	Unplaced genomic scaffold supercont1.3, whole genome shotgun sequence OS=Fonsecaea pedrosoi CBS 271.37 OX=1442368 GN=Z517_04431 PE=4 SV=1	GO:0071949|FAD binding;GO:0016021|integral component of membrane
rna-Etr00005.1	Superscaffold1	39422	40351	PF05368;NmrA-like family	no KO assigned | (RefSeq) NAD(P)-binding domain-containingprotein (A)	-	hypothetical protein FOZG_17840 [Fusarium oxysporum Fo47]	NmrA domain-containing protein OS=Exophiala spinifera OX=91928 GN=PV08_02203 PE=3 SV=1	-
rna-Etr00006.1	Superscaffold1	41096	42424	PF00701;Dihydrodipicolinate synthetase family	K18123 4-hydroxy-2-oxoglutarate aldolase [EC:4.1.3.16] | (RefSeq) aldolase-type TIM barrel (A)	Communesin biosynthesis cluster-specific transcription factor cnsN OS=Penicillium expansum OX=27334 GN=cnsN PE=4 SV=1	hypothetical protein OIDMADRAFT_45793 [Oidiodendron maius Zn]	Uncharacterized protein OS=Exophiala spinifera OX=91928 GN=PV08_09827 PE=4 SV=1	GO:0016829|lyase activity
rna-Etr00007.1	Superscaffold1	44526	45509	-	no KO assigned | (GenBank) hypothetical protein (A)	Putative hetero-Diels-Alderase asR5 OS=Sarocladium schorii OX=2203296 GN=asR5 PE=1 SV=1	hypothetical protein CSAL01_02121 [Colletotrichum salicis]	Uncharacterized protein OS=Bimuria novae-zelandiae CBS 107.79 OX=1447943 GN=BU23DRAFT_644480 PE=4 SV=1	-
rna-Etr00008.1	Superscaffold1	47105	48641	PF00172;Fungal Zn(2)-Cys(6) binuclear cluster domain	no KO assigned | (RefSeq) hypothetical protein (A)	Squalestatin S1 biosynthesis transcriptional activator L3 OS=Phoma sp. (strain ATCC 20986 / MF5453) OX=1828523 GN=L3 PE=4 SV=1	hypothetical protein LY89DRAFT_784788 [Phialocephala scopiformis]	Zn(2)-C6 fungal-type domain-containing protein OS=Oidiodendron maius Zn OX=913774 GN=OIDMADRAFT_141224 PE=4 SV=1	GO:0000981|DNA-binding transcription factor activity, RNA polymerase II-specific;GO:0008270|zinc ion binding;GO:0005634|nucleus
rna-Etr00009.1	Superscaffold1	50126	51028	PF01738;Dienelactone hydrolase family	no KO assigned | (RefSeq) alpha/beta-hydrolase (A)	Protein AIM2 OS=Saccharomyces cerevisiae (strain ATCC 204508 / S288c) OX=559292 GN=AIM2 PE=1 SV=1	hypothetical protein Z518_07421 [Rhinocladiella mackenziei CBS 650.93]	DLH domain-containing protein (Fragment) OS=Chaetothyriales sp. CBS 134916 OX=2249418 GN=DV736_g3558 PE=4 SV=1	GO:0016787|hydrolase activity
rna-Etr00010.1	Superscaffold1	53301	57631	PF00069;Protein kinase domain	no KO assigned | (RefSeq) Ankyrin repeat protein (A)	Serine/threonine-protein kinase ksg1 OS=Schizosaccharomyces pombe (strain 972 / ATCC 24843) OX=284812 GN=ksg1 PE=1 SV=2	kinase-like protein, partial [Cenococcum geophilum 1.58]	Atypical serine/threonine protein kinase BUD32 OS=Rhinocladiella mackenziei CBS 650.93 OX=1442369 GN=Z518_09031 PE=4 SV=1	GO:0005524|ATP binding;GO:0106310|protein serine kinase activity;GO:0106311|protein serine/threonine kinase activity;GO:0000781|chromosome, telomeric region;GO:0004672|protein kinase activity
rna-Etr00011.1	Superscaffold1	60281	63113	PF00324;Amino acid permease	K16261 yeast amino acid transporter | (RefSeq) hypothetical protein (A)	Arginine permease CAN1 OS=Saccharomyces cerevisiae (strain ATCC 204508 / S288c) OX=559292 GN=CAN1 PE=1 SV=2	general amino acid permease [Diplodia corticola]	Rhinocladiella mackenziei CBS 650.93 unplaced genomic scaffold supercont1.7, whole genome shotgun sequence OS=Rhinocladiella mackenziei CBS 650.93 OX=1442369 GN=Z518_09033 PE=4 SV=1	GO:0016740|transferase activity;GO:0055085|transmembrane transport;GO:0016021|integral component of membrane
rna-Etr00012.1	Superscaffold1	65926	66854	PF00106;short chain dehydrogenase	no KO assigned | (GenBank) putative short chain oxidoreductase protein (A)	Short chain dehydrogenase gsfK OS=Penicillium aethiopicum OX=36650 GN=gsfK PE=1 SV=1	putative short chain oxidoreductase protein [Neofusicoccum parvum UCRNP2]	Uncharacterized protein OS=Capronia epimyces CBS 606.96 OX=1182542 GN=A1O3_00030 PE=3 SV=1	GO:0016491|oxidoreductase activity
rna-Etr00013.1	Superscaffold1	69224	70505	PF00724;NADH:flavin oxidoreductase / NADH oxidase family	no KO assigned | (RefSeq) putative nadh oxidase protein (A)	NADH-dependent flavin oxidoreductase nadA OS=Aspergillus parasiticus (strain ATCC 56775 / NRRL 5862 / SRRC 143 / SU-1) OX=1403190 GN=nadA PE=2 SV=1	hypothetical protein PFICI_06170 [Pestalotiopsis fici W106-1]	Putative nadh oxidase protein OS=Togninia minima (strain UCR-PA7) OX=1286976 GN=UCRPA7_290 PE=4 SV=1	GO:0010181|FMN binding;GO:0016491|oxidoreductase activity
rna-Etr00014.1	Superscaffold1	79971	80927	PF08241;Methyltransferase domain	K22438 trans-aconitate 3-methyltransferase [EC:2.1.1.145] | (RefSeq) hypothetical protein (A)	Methyltransferase ptaI OS=Pestalotiopsis fici (strain W106-1 / CGMCC3.15140) OX=1229662 GN=ptaI PE=2 SV=1	putative S-adenosylmethionine-dependent methyltransferase CRG1 [Phialophora attinorum]	Methyltransf_11 domain-containing protein OS=Trichophyton tonsurans (strain CBS 112818) OX=647933 GN=TESG_07045 PE=4 SV=1	GO:0008168|methyltransferase activity;GO:0032259|methylation
rna-Etr00015.1	Superscaffold1	86583	88266	PF04082;Fungal specific transcription factor domain	no KO assigned | (RefSeq) hypothetical protein (A)	Protein STB5 OS=Saccharomyces cerevisiae (strain ATCC 204508 / S288c) OX=559292 GN=STB5 PE=1 SV=1	hypothetical protein AYO21_08081 [Fonsecaea monophora]	Zn(2)-C6 fungal-type domain-containing protein OS=Endocarpon pusillum (strain Z07020 / HMAS-L-300199) OX=1263415 GN=EPUS_02994 PE=4 SV=1	GO:0003677|DNA binding;GO:0000981|DNA-binding transcription factor activity, RNA polymerase II-specific;GO:0008270|zinc ion binding;GO:0006351|transcription, DNA-templated;GO:0005634|nucleus
rna-Etr00016.1	Superscaffold1	91969	92773	PF01965;DJ-1/PfpI family	no KO assigned | (RefSeq) hypothetical protein (A)	Probable glutathione-independent glyoxalase hsp3103 OS=Schizosaccharomyces pombe (strain 972 / ATCC 24843) OX=284812 GN=hsp3103 PE=3 SV=1	class I glutamine amidotransferase-like protein [Sphaerulina musiva SO2202]	DJ-1_PfpI domain-containing protein OS=Exophiala spinifera OX=91928 GN=PV08_02373 PE=4 SV=1	GO:0016740|transferase activity;GO:0006541|glutamine metabolic process
rna-Etr00017.1	Superscaffold1	94336	96131	PF13520;Amino acid permease	no KO assigned | (GenBank) putative amino acid permease protein (A)	Uncharacterized amino-acid permease C15C4.04c OS=Schizosaccharomyces pombe (strain 972 / ATCC 24843) OX=284812 GN=SPBC15C4.04c PE=3 SV=1	amino acid transporter [Tothia fuscella]	Uncharacterized protein OS=Cyphellophora europaea CBS 101466 OX=1220924 GN=HMPREF1541_10176 PE=4 SV=1	GO:0022857|transmembrane transporter activity;GO:0006865|amino acid transport;GO:0016021|integral component of membrane
rna-Etr00018.1	Superscaffold1	98269	98912	-	-	-	-	-	-
rna-Etr00019.1	Superscaffold1	102197	103431	PF05368;NmrA-like family	no KO assigned | (RefSeq) NAD(P)-binding protein (A)	NmrA-like family domain-containing oxidoreductase phqG OS=Penicillium fellutanum OX=70095 GN=phqG PE=3 SV=1	hypothetical protein M441DRAFT_74050 [Trichoderma asperellum CBS 433.97]	Unplaced genomic scaffold supercont1.20, whole genome shotgun sequence OS=Cladophialophora bantiana CBS 173.52 OX=1442370 GN=Z519_10945 PE=3 SV=1	-
rna-Etr00020.1	Superscaffold1	108860	109321	-	no KO assigned | (RefSeq) FMN-binding split barrel (A)	-	uncharacterized protein ANOM_004039 [Aspergillus nomiae NRRL 13137]	Flavin_Reduct domain-containing protein OS=Cladophialophora psammophila CBS 110553 OX=1182543 GN=A1O5_12362 PE=4 SV=1	GO:0010181|FMN binding
rna-Etr00021.1	Superscaffold1	110086	112764	PF00172;Fungal Zn(2)-Cys(6) binuclear cluster domain	no KO assigned | (RefSeq) hypothetical protein (A)	Regulatory protein alcR OS=Emericella nidulans (strain FGSC A4 / ATCC 38163 / CBS 112.46 / NRRL 194 / M139) OX=227321 GN=alcR PE=1 SV=2	hypothetical protein PV06_09819 [Exophiala oligosperma]	Zn(2)-C6 fungal-type domain-containing protein OS=Exophiala mesophila OX=212818 GN=B0A52_06160 PE=4 SV=1	GO:0003677|DNA binding;GO:0000981|DNA-binding transcription factor activity, RNA polymerase II-specific;GO:0008270|zinc ion binding;GO:0005634|nucleus
rna-Etr00022.1	Superscaffold1	112898	114448	PF00144;Beta-lactamase	no KO assigned | (RefSeq) beta-lactamase family protein (A)	ML-236A carboxylate methylbutanoyltransferase mlcH OS=Penicillium citrinum OX=5077 GN=mlcH PE=1 SV=1	hypothetical protein AYL99_03383 [Fonsecaea erecta]	Unplaced genomic scaffold supercont1.19, whole genome shotgun sequence OS=Cladophialophora bantiana CBS 173.52 OX=1442370 GN=Z519_10684 PE=4 SV=1	-
rna-Etr00023.1	Superscaffold1	115536	117430	PF07992;Pyridine nucleotide-disulphide oxidoreductase	no KO assigned | (RefSeq) hypothetical protein (A)	FAD-binding monooxygenase acrE OS=Aspergillus aculeatus (strain ATCC 16872 / CBS 172.66 / WB 5094) OX=690307 GN=acrE PE=2 SV=1	FAD/NAD(P)-binding domain-containing protein [Hyaloscypha variabilis F]	Pyr_redox_2 domain-containing protein OS=Cladophialophora psammophila CBS 110553 OX=1182543 GN=A1O5_06356 PE=4 SV=1	GO:0016491|oxidoreductase activity;GO:0050660|flavin adenine dinucleotide binding;GO:0004499|N,N-dimethylaniline monooxygenase activity;GO:0050661|NADP binding
rna-Etr00024.1	Superscaffold1	118329	119630	-	-	-	hypothetical protein Z519_10118 [Cladophialophora bantiana CBS 173.52]	Uncharacterized protein OS=Exophiala mesophila OX=212818 GN=B0A52_06157 PE=4 SV=1	GO:0016491|oxidoreductase activity
rna-Etr00025.1	Superscaffold1	123431	125908	PF12821;Threonine/Serine exporter, ThrE|PF06738;Putative threonine/serine exporter	no KO assigned | (RefSeq) An13g02880; hypothetical protein (A)	Uncharacterized UPF0442 protein C7D4.12c OS=Schizosaccharomyces pombe (strain 972 / ATCC 24843) OX=284812 GN=SPAC7D4.12c PE=3 SV=1	hypothetical protein HMPREF1541_00507 [Cyphellophora europaea CBS 101466]	Uncharacterized protein OS=Cladophialophora carrionii CBS 160.54 OX=1279043 GN=G647_02751 PE=3 SV=1	GO:0016021|integral component of membrane
rna-Etr00026.1	Superscaffold1	130896	133779	PF00106;short chain dehydrogenase|PF00106;short chain dehydrogenase|PF01575;MaoC like domain	K14729 multifunctional beta-oxidation protein [EC:4.2.1.- 1.1.1.-] | (RefSeq) hypothetical protein (A)	Peroxisomal hydratase-dehydrogenase-epimerase OS=Neurospora crassa (strain ATCC 24698 / 74-OR23-1A / CBS 708.71 / DSM 1257 / FGSC 987) OX=367110 GN=fox-2 PE=1 SV=1	hypothetical protein Z520_07914 [Fonsecaea multimorphosa CBS 102226]	MaoC-like domain-containing protein OS=Exophiala aquamarina CBS 119918 OX=1182545 GN=A1O9_06663 PE=4 SV=1	GO:0016491|oxidoreductase activity;GO:0006635|fatty acid beta-oxidation;GO:0005777|peroxisome
rna-Etr00027.1	Superscaffold1	134489	136458	PF07690;Major Facilitator Superfamily	no KO assigned | (RefSeq) high-affinity nicotinic acid transporter (A)	Uncharacterized transporter C1002.16c OS=Schizosaccharomyces pombe (strain 972 / ATCC 24843) OX=284812 GN=SPAC1002.16c PE=3 SV=1	uncharacterized protein CGMCC3_g3678 [Colletotrichum fructicola]	MFS domain-containing protein OS=Exophiala xenobiotica OX=348802 GN=PV05_01298 PE=4 SV=1	GO:0022857|transmembrane transporter activity;GO:0016021|integral component of membrane
rna-Etr00028.1	Superscaffold1	136757	138646	PF07690;Major Facilitator Superfamily	no KO assigned | (RefSeq) hypothetical protein (A)	Aspyridones efflux protein apdF OS=Emericella nidulans (strain FGSC A4 / ATCC 38163 / CBS 112.46 / NRRL 194 / M139) OX=227321 GN=apdF PE=2 SV=1	hypothetical protein V490_02862 [Pseudogymnoascus sp. VKM F-3557]	MFS domain-containing protein OS=Exophiala aquamarina CBS 119918 OX=1182545 GN=A1O9_06666 PE=4 SV=1	GO:0022857|transmembrane transporter activity;GO:0016021|integral component of membrane
rna-Etr00029.1	Superscaffold1	139298	141480	PF00083;Sugar (and other) transporter	K08141 MFS transporter, SP family, general alpha glucoside:H+ symporter | (RefSeq) hypothetical protein (A)	General alpha-glucoside permease OS=Saccharomyces cerevisiae (strain ATCC 204508 / S288c) OX=559292 GN=MAL11 PE=1 SV=1	hypothetical protein AYL99_06445 [Fonsecaea erecta]	MFS domain-containing protein OS=Exophiala aquamarina CBS 119918 OX=1182545 GN=A1O9_06668 PE=3 SV=1	GO:0022857|transmembrane transporter activity;GO:0016021|integral component of membrane;GO:0005886|plasma membrane
rna-Etr00030.1	Superscaffold1	143064	144909	PF00083;Sugar (and other) transporter	no KO assigned | (RefSeq) maltose permease (A)	Alpha-glucosides permease MPH3 OS=Saccharomyces cerevisiae (strain AWRI1631) OX=545124 GN=MPH3 PE=3 SV=1	hypothetical protein PV07_04385 [Cladophialophora immunda]	MFS domain-containing protein OS=Exophiala aquamarina CBS 119918 OX=1182545 GN=A1O9_06669 PE=3 SV=1	GO:0022857|transmembrane transporter activity;GO:0016021|integral component of membrane;GO:0005886|plasma membrane;GO:0008643|carbohydrate transport
rna-Etr00031.1	Superscaffold1	150802	151825	PF01915;Glycosyl hydrolase family 3 C-terminal domain|PF14310;Fibronectin type III-like domain	K05349 beta-glucosidase [EC:3.2.1.21] | (GenBank) putative beta-glucosidase protein (A)	Probable beta-glucosidase I OS=Neosartorya fumigata (strain CEA10 / CBS 144.89 / FGSC A1163) OX=451804 GN=bglI PE=3 SV=1	hypothetical protein Z517_04059 [Fonsecaea pedrosoi CBS 271.37]	Beta-glucosidase OS=Rhinocladiella mackenziei CBS 650.93 OX=1442369 GN=Z518_08339 PE=3 SV=1	GO:0008422|beta-glucosidase activity;GO:0102483|scopolin beta-glucosidase activity;GO:0030245|cellulose catabolic process;GO:0004553|hydrolase activity, hydrolyzing O-glycosyl compounds
rna-Etr00032.1	Superscaffold1	154152	157443	-	no KO assigned | (RefSeq) hypothetical protein (A)	-	hypothetical protein CLAIMM_08280 [Cladophialophora immunda]	Uncharacterized protein OS=Exophiala aquamarina CBS 119918 OX=1182545 GN=A1O9_06670 PE=4 SV=1	GO:0016021|integral component of membrane
rna-Etr00033.1	Superscaffold1	158071	163752	-	no KO assigned | (RefSeq) uncharacterized protein (A)	-	hypothetical protein AYO21_02100 [Fonsecaea monophora]	Uncharacterized protein OS=Exophiala aquamarina CBS 119918 OX=1182545 GN=A1O9_06672 PE=4 SV=1	GO:0016021|integral component of membrane
rna-Etr00034.1	Superscaffold1	166085	167610	PF00106;short chain dehydrogenase	K17644 norsolorinic acid ketoreductase [EC:1.1.1.349] | (RefSeq) NAD(P)-binding protein (A)	Putative sterigmatocystin biosynthesis ketoreductase stcE OS=Emericella nidulans (strain FGSC A4 / ATCC 38163 / CBS 112.46 / NRRL 194 / M139) OX=227321 GN=stcE PE=3 SV=3	hypothetical protein AYO20_00471 [Fonsecaea nubica]	Uncharacterized protein OS=Fonsecaea monophora OX=254056 GN=AYO21_02103 PE=4 SV=1	GO:0016491|oxidoreductase activity
rna-Etr00035.1	Superscaffold1	173765	178353	PF06432;Phosphatidylinositol N-acetylglucosaminyltransferase	K03859 phosphatidylinositol N-acetylglucosaminyltransferase subunit C | (RefSeq) hypothetical protein (A)	Phosphatidylinositol N-acetylglucosaminyltransferase GPI2 subunit OS=Schizosaccharomyces pombe (strain 972 / ATCC 24843) OX=284812 GN=gpi2 PE=3 SV=1	hypothetical protein Z520_04669 [Fonsecaea multimorphosa CBS 102226]	Phosphatidylinositol N-acetylglucosaminyltransferase OS=Exophiala aquamarina CBS 119918 OX=1182545 GN=A1O9_06662 PE=3 SV=1	GO:0017176|phosphatidylinositol N-acetylglucosaminyltransferase activity;GO:0006506|GPI anchor biosynthetic process;GO:0016021|integral component of membrane
rna-Etr00036.1	Superscaffold1	179955	186075	-	-	-	hypothetical protein A1O5_12749 [Cladophialophora psammophila CBS 110553]	Uncharacterized protein (Fragment) OS=Exophiala aquamarina CBS 119918 OX=1182545 GN=A1O9_06660 PE=4 SV=1	-
rna-Etr00037.1	Superscaffold1	186472	188473	PF00083;Sugar (and other) transporter|PF00083;Sugar (and other) transporter	no KO assigned | (GenBank) hypothetical protein (A)	Glycerophosphoinositol permease 1 OS=Candida albicans (strain SC5314 / ATCC MYA-2876) OX=237561 GN=GIT1 PE=1 SV=1	Glycerophosphoinositol permease 1 [Colletotrichum aenigma]	MFS domain-containing protein OS=Colletotrichum gloeosporioides (strain Cg-14) OX=1237896 GN=CGLO_11855 PE=3 SV=1	GO:0022857|transmembrane transporter activity;GO:0016021|integral component of membrane
rna-Etr00038.1	Superscaffold1	189357	191633	PF09423;PhoD-like phosphatase	K01113 alkaline phosphatase D [EC:3.1.3.1] | (RefSeq) hypothetical protein (A)	-	Alkaline phosphatase D [Colletotrichum siamense]	MPP PhoD-like phosphatase OS=Colletotrichum incanum OX=1573173 GN=CI238_00745 PE=4 SV=1	GO:0016021|integral component of membrane
rna-Etr00038.2	Superscaffold1	189357	191633	PF09423;PhoD-like phosphatase	K01113 alkaline phosphatase D [EC:3.1.3.1] | (RefSeq) hypothetical protein (A)	-	PhoD-like phosphatase [Colletotrichum graminicola M1.001]	MPP PhoD-like phosphatase OS=Colletotrichum incanum OX=1573173 GN=CI238_00745 PE=4 SV=1	GO:0016021|integral component of membrane
rna-Etr00039.1	Superscaffold1	193115	197106	PF04909;Amidohydrolase|PF00120;Glutamine synthetase, catalytic domain	no KO assigned | (RefSeq) FLUG_EMENI FLUG PROTEIN (A)	Protein fluG OS=Emericella nidulans (strain FGSC A4 / ATCC 38163 / CBS 112.46 / NRRL 194 / M139) OX=227321 GN=fluG PE=1 SV=1	hypothetical protein AYL99_06489 [Fonsecaea erecta]	Gln-synt_C domain-containing protein OS=Exophiala aquamarina CBS 119918 OX=1182545 GN=A1O9_06658 PE=3 SV=1	GO:0004356|glutamate-ammonia ligase activity;GO:0016787|hydrolase activity;GO:0006807|nitrogen compound metabolic process;GO:0006542|glutamine biosynthetic process
rna-Etr00040.1	Superscaffold1	197479	199775	PF01124;MAPEG family	no KO assigned | (RefSeq) putative membrane-associated proteins in eicosanoid and glutathione metabolism protein (A)	-	hypothetical protein Z520_04674 [Fonsecaea multimorphosa CBS 102226]	Uncharacterized protein OS=Cladophialophora immunda OX=569365 GN=PV07_02877 PE=4 SV=1	GO:0016021|integral component of membrane
rna-Etr00040.2	Superscaffold1	197479	199775	PF01124;MAPEG family	no KO assigned | (RefSeq) putative membrane-associated proteins in eicosanoid and glutathione metabolism protein (A)	-	hypothetical protein Z520_04674 [Fonsecaea multimorphosa CBS 102226]	Uncharacterized protein OS=Cladophialophora immunda OX=569365 GN=PV07_02877 PE=4 SV=1	GO:0016021|integral component of membrane
rna-Etr00041.1	Superscaffold1	200501	206623	PF02040;Arsenical pump membrane protein	no KO assigned | (RefSeq) hypothetical protein (A)	-	hypothetical protein Z517_11484 [Fonsecaea pedrosoi CBS 271.37]	Uncharacterized protein OS=Exophiala aquamarina CBS 119918 OX=1182545 GN=A1O9_06655 PE=4 SV=1	GO:0015105|arsenite transmembrane transporter activity;GO:0016021|integral component of membrane;GO:0005886|plasma membrane
rna-Etr00042.1	Superscaffold1	208412	214744	PF00176;SNF2 family N-terminal domain|PF12054;Domain of unknown function (DUF3535)|PF00271;Helicase conserved C-terminal domain	K15192 TATA-binding protein-associated factor [EC:3.6.4.-] | (RefSeq) unnamed protein product; SNF2 family DNA-dependent ATPase domain-containing protein (A)	TATA-binding protein-associated factor mot1 OS=Neosartorya fumigata (strain CEA10 / CBS 144.89 / FGSC A1163) OX=451804 GN=mot1 PE=1 SV=1	hypothetical protein AYO21_02111 [Fonsecaea monophora]	Uncharacterized protein OS=Exophiala aquamarina CBS 119918 OX=1182545 GN=A1O9_06653 PE=4 SV=1	GO:0005524|ATP binding;GO:0003677|DNA binding;GO:0016787|hydrolase activity;GO:0070615|ATP-dependent chromatin remodeler activity;GO:0005634|nucleus
rna-Etr00042.2	Superscaffold1	208412	214744	PF00176;SNF2 family N-terminal domain|PF12054;Domain of unknown function (DUF3535)|PF00271;Helicase conserved C-terminal domain	K15192 TATA-binding protein-associated factor [EC:3.6.4.-] | (RefSeq) unnamed protein product; SNF2 family DNA-dependent ATPase domain-containing protein (A)	TATA-binding protein-associated factor mot1 OS=Neosartorya fumigata (strain CEA10 / CBS 144.89 / FGSC A1163) OX=451804 GN=mot1 PE=1 SV=1	hypothetical protein AYO21_02111 [Fonsecaea monophora]	Uncharacterized protein OS=Exophiala aquamarina CBS 119918 OX=1182545 GN=A1O9_06653 PE=4 SV=1	GO:0005524|ATP binding;GO:0003677|DNA binding;GO:0016787|hydrolase activity;GO:0070615|ATP-dependent chromatin remodeler activity;GO:0005634|nucleus
rna-Etr00042.3	Superscaffold1	208445	214744	PF00176;SNF2 family N-terminal domain|PF00271;Helicase conserved C-terminal domain|PF12054;Domain of unknown function (DUF3535)	K15192 TATA-binding protein-associated factor [EC:3.6.4.-] | (RefSeq) TBP associated factor (Mot1), putative (A)	TATA-binding protein-associated factor mot1 OS=Neosartorya fumigata (strain CEA10 / CBS 144.89 / FGSC A1163) OX=451804 GN=mot1 PE=1 SV=1	hypothetical protein Z517_08076 [Fonsecaea pedrosoi CBS 271.37]	Uncharacterized protein OS=Exophiala aquamarina CBS 119918 OX=1182545 GN=A1O9_06653 PE=4 SV=1	GO:0005524|ATP binding;GO:0003677|DNA binding;GO:0016787|hydrolase activity;GO:0070615|ATP-dependent chromatin remodeler activity;GO:0005634|nucleus
rna-Etr00043.1	Superscaffold1	214849	216150	-	-	-	-	-	-
rna-Etr00044.1	Superscaffold1	216269	219005	PF08314;Secretory pathway protein Sec39	K20475 protein transport protein SEC39 | (RefSeq) hypothetical protein (A)	Protein transport protein sec39 OS=Schizosaccharomyces pombe (strain 972 / ATCC 24843) OX=284812 GN=sec39 PE=3 SV=1	hypothetical protein Z517_08078 [Fonsecaea pedrosoi CBS 271.37]	Sec39 domain-containing protein OS=Exophiala aquamarina CBS 119918 OX=1182545 GN=A1O9_06651 PE=4 SV=1	GO:0015031|protein transport;GO:0006890|retrograde vesicle-mediated transport, Golgi to endoplasmic reticulum;GO:0005783|endoplasmic reticulum
rna-Etr00045.1	Superscaffold1	219417	222033	-	-	-	hypothetical protein G647_00722 [Cladophialophora carrionii CBS 160.54]	Uncharacterized protein (Fragment) OS=Exophiala aquamarina CBS 119918 OX=1182545 GN=A1O9_06650 PE=4 SV=1	GO:0016021|integral component of membrane
rna-Etr00046.1	Superscaffold1	224007	226392	PF00400;WD domain, G-beta repeat|PF00400;WD domain, G-beta repeat|PF00400;WD domain, G-beta repeat|PF00400;WD domain, G-beta repeat	K11801 DDB1- and CUL4-associated factor 11 | (RefSeq) An11g09440; WD repeat protein (A)	Nuclear distribution protein PAC1 OS=Arthroderma benhamiae (strain ATCC MYA-4681 / CBS 112371) OX=663331 GN=PAC1 PE=3 SV=1	hypothetical protein A1O7_00673 [Cladophialophora yegresii CBS 114405]	WD_REPEATS_REGION domain-containing protein OS=Exophiala aquamarina CBS 119918 OX=1182545 GN=A1O9_06648 PE=4 SV=1	-
rna-Etr00047.1	Superscaffold1	228317	231110	PF00076;RNA recognition motif. (a.k.a. RRM, RBD, or RNP domain)	no KO assigned | (RefSeq) hypothetical protein (A)	-	hypothetical protein Z520_04685 [Fonsecaea multimorphosa CBS 102226]	Uncharacterized protein OS=Exophiala aquamarina CBS 119918 OX=1182545 GN=A1O9_06646 PE=4 SV=1	GO:0003676|nucleic acid binding;GO:0005634|nucleus;GO:0003723|RNA binding
rna-Etr00047.2	Superscaffold1	228317	231110	PF00076;RNA recognition motif. (a.k.a. RRM, RBD, or RNP domain)	no KO assigned | (RefSeq) hypothetical protein (A)	-	hypothetical protein PV08_05399 [Exophiala spinifera]	Uncharacterized protein OS=Exophiala aquamarina CBS 119918 OX=1182545 GN=A1O9_06646 PE=4 SV=1	GO:0003676|nucleic acid binding;GO:0005634|nucleus;GO:0003723|RNA binding
rna-Etr00047.3	Superscaffold1	228317	231110	PF00076;RNA recognition motif. (a.k.a. RRM, RBD, or RNP domain)	no KO assigned | (RefSeq) hypothetical protein (A)	-	hypothetical protein Z520_04685 [Fonsecaea multimorphosa CBS 102226]	Uncharacterized protein OS=Exophiala aquamarina CBS 119918 OX=1182545 GN=A1O9_06646 PE=4 SV=1	GO:0003676|nucleic acid binding;GO:0005634|nucleus;GO:0003723|RNA binding
rna-Etr00047.4	Superscaffold1	228317	231110	PF00076;RNA recognition motif. (a.k.a. RRM, RBD, or RNP domain)	no KO assigned | (RefSeq) hypothetical protein (A)	-	hypothetical protein PV08_05399 [Exophiala spinifera]	Uncharacterized protein OS=Exophiala aquamarina CBS 119918 OX=1182545 GN=A1O9_06646 PE=4 SV=1	GO:0003676|nucleic acid binding;GO:0005634|nucleus;GO:0003723|RNA binding
rna-Etr00048.1	Superscaffold1	231140	240497	PF04082;Fungal specific transcription factor domain|PF00172;Fungal Zn(2)-Cys(6) binuclear cluster domain	no KO assigned | (RefSeq) C6 transcription factor (A)	Sorbicillinoid biosynthetic cluster transcription factor 2 OS=Penicillium rubens (strain ATCC 28089 / DSM 1075 / NRRL 1951 / Wisconsin 54-1255) OX=500485 GN=sorR2 PE=4 SV=1	hypothetical protein A1O1_05979 [Capronia coronata CBS 617.96]	Fungal_trans domain-containing protein OS=Exophiala aquamarina CBS 119918 OX=1182545 GN=A1O9_06645 PE=4 SV=1	GO:0003677|DNA binding;GO:0008270|zinc ion binding;GO:0006351|transcription, DNA-templated;GO:0000981|DNA-binding transcription factor activity, RNA polymerase II-specific;GO:0005634|nucleus
rna-Etr00048.2	Superscaffold1	231140	240497	PF04082;Fungal specific transcription factor domain	no KO assigned | (RefSeq) C6 transcription factor (A)	Sorbicillinoid biosynthetic cluster transcription factor 2 OS=Penicillium rubens (strain ATCC 28089 / DSM 1075 / NRRL 1951 / Wisconsin 54-1255) OX=500485 GN=sorR2 PE=4 SV=1	hypothetical protein Z519_10820 [Cladophialophora bantiana CBS 173.52]	Fungal_trans domain-containing protein OS=Exophiala aquamarina CBS 119918 OX=1182545 GN=A1O9_06645 PE=4 SV=1	GO:0003677|DNA binding;GO:0008270|zinc ion binding;GO:0006351|transcription, DNA-templated;GO:0000981|DNA-binding transcription factor activity, RNA polymerase II-specific;GO:0005634|nucleus
rna-Etr00048.3	Superscaffold1	231140	240497	PF04082;Fungal specific transcription factor domain	no KO assigned | (RefSeq) C6 transcription factor (A)	Sorbicillinoid biosynthetic cluster transcription factor 2 OS=Penicillium rubens (strain ATCC 28089 / DSM 1075 / NRRL 1951 / Wisconsin 54-1255) OX=500485 GN=sorR2 PE=4 SV=1	hypothetical protein AYO21_02121 [Fonsecaea monophora]	Fungal_trans domain-containing protein OS=Exophiala aquamarina CBS 119918 OX=1182545 GN=A1O9_06645 PE=4 SV=1	GO:0003677|DNA binding;GO:0008270|zinc ion binding;GO:0006351|transcription, DNA-templated;GO:0000981|DNA-binding transcription factor activity, RNA polymerase II-specific;GO:0005634|nucleus
rna-Etr00049.1	Superscaffold1	247803	248443	PF07883;Cupin domain	no KO assigned | (RefSeq) hypothetical protein (A)	Oryzines biosynthesis cluster protein J OS=Aspergillus oryzae (strain ATCC 42149 / RIB 40) OX=510516 GN=oryJ PE=3 SV=2	hypothetical protein PV11_01811 [Exophiala sideris]	Cupin_2 domain-containing protein OS=Exophiala mesophila OX=212818 GN=PV10_08601 PE=4 SV=1	-
rna-Etr00050.1	Superscaffold1	250894	252247	-	-	-	hypothetical protein A1O9_05914, partial [Exophiala aquamarina CBS 119918]	Uncharacterized protein OS=Exophiala mesophila OX=212818 GN=B0A52_09788 PE=4 SV=1	GO:0003735|structural constituent of ribosome;GO:0006412|translation;GO:0015934|large ribosomal subunit
rna-Etr00051.1	Superscaffold1	252909	254608	PF00135;Carboxylesterase family	no KO assigned | (RefSeq) hypothetical protein (A)	Uncharacterized esterase/lipase C417.12 OS=Schizosaccharomyces pombe (strain 972 / ATCC 24843) OX=284812 GN=SPCC417.12 PE=3 SV=2	hypothetical protein BTJ68_03826 [Hortaea werneckii EXF-2000]	Carboxylic ester hydrolase OS=Exophiala aquamarina CBS 119918 OX=1182545 GN=A1O9_06643 PE=3 SV=1	GO:0016787|hydrolase activity
rna-Etr00052.1	Superscaffold1	261424	264100	PF00330;Aconitase family (aconitate hydratase)|PF00694;Aconitase C-terminal domain	no KO assigned | (RefSeq) hypothetical protein (A)	Putative aconitate hydratase OS=Neosartorya fumigata (strain ATCC MYA-4609 / Af293 / CBS 101355 / FGSC A1100) OX=330879 GN=acoC PE=2 SV=1	hypothetical protein A1O5_12764 [Cladophialophora psammophila CBS 110553]	Uncharacterized protein OS=Exophiala aquamarina CBS 119918 OX=1182545 GN=A1O9_06640 PE=4 SV=1	GO:0051536|iron-sulfur cluster binding;GO:0046872|metal ion binding
rna-Etr00053.1	Superscaffold1	266388	270230	PF12937;F-box-like|PF00400;WD domain, G-beta repeat|PF00400;WD domain, G-beta repeat|PF00400;WD domain, G-beta repeat|PF00400;WD domain, G-beta repeat	K03362 F-box and WD-40 domain protein 1/11 | (RefSeq) F-box and WD40 domain protein, putative (A)	F-box/WD repeat-containing protein pof11 OS=Schizosaccharomyces pombe (strain 972 / ATCC 24843) OX=284812 GN=pof11 PE=1 SV=2	hypothetical protein A1O1_05933 [Capronia coronata CBS 617.96]	Probable E3 ubiquitin ligase complex SCF subunit sconB OS=Exophiala aquamarina CBS 119918 OX=1182545 GN=A1O9_06638 PE=3 SV=1	-
rna-Etr00054.1	Superscaffold1	270773	273945	PF00250;Forkhead domain|PF00498;FHA domain	no KO assigned | (RefSeq) forkhead transcription factor Fkh1/2, putative (A)	Fork-head transcriptional regulator 2 OS=Candida albicans (strain SC5314 / ATCC MYA-2876) OX=237561 GN=FKH2 PE=2 SV=2	hypothetical protein AYO21_11529 [Fonsecaea monophora]	Uncharacterized protein OS=Exophiala aquamarina CBS 119918 OX=1182545 GN=A1O9_06637 PE=4 SV=1	GO:0003700|DNA-binding transcription factor activity;GO:0043565|sequence-specific DNA binding;GO:0005634|nucleus
rna-Etr00054.2	Superscaffold1	270773	273945	PF00250;Forkhead domain	no KO assigned | (RefSeq) An02g07900; forkhead transcription factor Fkh1/2 (A)	Fork-head transcriptional regulator 2 OS=Candida albicans (strain SC5314 / ATCC MYA-2876) OX=237561 GN=FKH2 PE=2 SV=2	hypothetical protein PV07_01813 [Cladophialophora immunda]	Uncharacterized protein OS=Exophiala aquamarina CBS 119918 OX=1182545 GN=A1O9_06637 PE=4 SV=1	GO:0003700|DNA-binding transcription factor activity;GO:0043565|sequence-specific DNA binding;GO:0005634|nucleus
rna-Etr00055.1	Superscaffold1	276092	278304	-	-	-	hypothetical protein PV08_05337 [Exophiala spinifera]	Uncharacterized protein OS=Fonsecaea multimorphosa OX=979981 GN=AYO22_02882 PE=4 SV=1	-
rna-Etr00056.1	Superscaffold1	282892	289331	PF06985;Heterokaryon incompatibility protein (HET)	no KO assigned | (GenBank) hypothetical protein (A)	Heterokaryon incompatibility protein 6, OR allele OS=Neurospora crassa (strain ATCC 24698 / 74-OR23-1A / CBS 708.71 / DSM 1257 / FGSC 987) OX=367110 GN=het-6 PE=4 SV=1	hypothetical protein CNYM01_03667 [Colletotrichum nymphaeae SA-01]	Uncharacterized protein OS=Phialophora americana OX=5601 GN=PV04_07695 PE=4 SV=1	-
rna-Etr00057.1	Superscaffold1	292853	294120	PF01408;Oxidoreductase family, NAD-binding Rossmann fold	no KO assigned | (GenBank) dimeric dihydrodiol dehydrogenase (A)	Probable D-xylose 1-dehydrogenase (NADP(+)) OS=Schizosaccharomyces pombe (strain 972 / ATCC 24843) OX=284812 GN=dhd1 PE=3 SV=1	dimeric dihydrodiol dehydrogenase [Colletotrichum salicis]	GFO_IDH_MocA domain-containing protein OS=Exophiala aquamarina CBS 119918 OX=1182545 GN=A1O9_06319 PE=4 SV=1	GO:0000166|nucleotide binding
rna-Etr00058.1	Superscaffold1	297565	299368	-	no KO assigned | (RefSeq) uncharacterized protein (A)	-	hypothetical protein W97_07705 [Coniosporium apollinis CBS 100218]	Zn(2)-C6 fungal-type domain-containing protein OS=Aspergillus versicolor CBS 583.65 OX=1036611 GN=ASPVEDRAFT_181215 PE=4 SV=1	GO:0003677|DNA binding;GO:0000981|DNA-binding transcription factor activity, RNA polymerase II-specific;GO:0008270|zinc ion binding;GO:0016021|integral component of membrane;GO:0005634|nucleus
rna-Etr00059.1	Superscaffold1	300535	301774	PF01408;Oxidoreductase family, NAD-binding Rossmann fold	no KO assigned | (GenBank) putative myo-inositol 2-dehydrogenase protein (A)	-	putative 4,5-dihydroxyphthalate dehydrogenase [Colletotrichum chlorophyti]	GFO_IDH_MocA domain-containing protein OS=Aspergillus sydowii CBS 593.65 OX=1036612 GN=ASPSYDRAFT_40461 PE=4 SV=1	GO:0000166|nucleotide binding
rna-Etr00060.1	Superscaffold1	306733	309414	-	no KO assigned | (RefSeq) Pc18g00710 (A)	-	hypothetical protein Z517_08043 [Fonsecaea pedrosoi CBS 271.37]	Uncharacterized protein OS=Exophiala aquamarina CBS 119918 OX=1182545 GN=A1O9_06635 PE=4 SV=1	GO:0016021|integral component of membrane
rna-Etr00061.1	Superscaffold1	309641	312887	-	no KO assigned | (RefSeq) hypothetical protein (A)	-	hypothetical protein PV04_01320 [Phialophora americana]	Uncharacterized protein OS=Exophiala aquamarina CBS 119918 OX=1182545 GN=A1O9_06634 PE=4 SV=1	GO:0016021|integral component of membrane
rna-Etr00062.1	Superscaffold1	313392	317981	PF15044;Mitochondrial function, CLU-N-term|PF13236;Clustered mitochondria|PF13374;Tetratricopeptide repeat|PF13374;Tetratricopeptide repeat|PF12807;Translation initiation factor eIF3 subunit 135|PF13424;Tetratricopeptide repeat	K03255 protein TIF31 | (RefSeq) protein TIF31 (A)	Clustered mitochondria protein homolog OS=Neosartorya fumigata (strain CEA10 / CBS 144.89 / FGSC A1163) OX=451804 GN=clu1 PE=3 SV=1	hypothetical protein PV07_01809 [Cladophialophora immunda]	Clustered mitochondria protein homolog OS=Exophiala aquamarina CBS 119918 OX=1182545 GN=CLU1 PE=3 SV=1	GO:0003723|RNA binding;GO:0048312|intracellular distribution of mitochondria;GO:0005737|cytoplasm
rna-Etr00063.1	Superscaffold1	318054	322812	-	no KO assigned | (RefSeq) hypothetical protein (A)	-	hypothetical protein PV07_01810 [Cladophialophora immunda]	Uncharacterized protein OS=Exophiala aquamarina CBS 119918 OX=1182545 GN=A1O9_06632 PE=4 SV=1	-
rna-Etr00064.1	Superscaffold1	324328	325214	PF13561;Enoyl-(Acyl carrier protein) reductase	no KO assigned | (GenBank) putative short-chain dehydrogenase reductase family protein (A)	Short-chain dehydrogenase srdC OS=Neurospora crassa (strain ATCC 24698 / 74-OR23-1A / CBS 708.71 / DSM 1257 / FGSC 987) OX=367110 GN=srdC PE=2 SV=3	hypothetical protein AYO21_06181 [Fonsecaea monophora]	Uncharacterized protein OS=Capronia coronata CBS 617.96 OX=1182541 GN=A1O1_00513 PE=4 SV=1	GO:0016491|oxidoreductase activity
rna-Etr00065.1	Superscaffold1	327988	328815	PF00596;Class II Aldolase and Adducin N-terminal domain	no KO assigned | (RefSeq) hypothetical protein (A)	Decarboxylase tropJ OS=Talaromyces stipitatus (strain ATCC 10500 / CBS 375.48 / QM 6759 / NRRL 1006) OX=441959 GN=tropJ PE=3 SV=1	hypothetical protein A1O9_01593 [Exophiala aquamarina CBS 119918]	Rhinocladiella mackenziei CBS 650.93 unplaced genomic scaffold supercont1.1, whole genome shotgun sequence OS=Rhinocladiella mackenziei CBS 650.93 OX=1442369 GN=Z518_00845 PE=4 SV=1	-
rna-Etr00066.1	Superscaffold1	329323	330807	PF07690;Major Facilitator Superfamily	no KO assigned | (RefSeq) hypothetical protein (A)	Protein HOL1 OS=Saccharomyces cerevisiae (strain ATCC 204508 / S288c) OX=559292 GN=HOL1 PE=1 SV=1	hypothetical protein Z517_08895 [Fonsecaea pedrosoi CBS 271.37]	MFS general substrate transporter OS=Sphaerulina musiva (strain SO2202) OX=692275 GN=SEPMUDRAFT_150512 PE=4 SV=1	GO:0022857|transmembrane transporter activity;GO:0016021|integral component of membrane
rna-Etr00067.1	Superscaffold1	332370	337827	PF00067;Cytochrome P450	no KO assigned | (RefSeq) uncharacterized protein (A)	Cytochrome P450 monooxygenase prx8 OS=Penicillium rubens (strain ATCC 28089 / DSM 1075 / NRRL 1951 / Wisconsin 54-1255) OX=500485 GN=prx8 PE=2 SV=1	hypothetical protein UA08_01834 [Talaromyces atroroseus]	Uncharacterized protein OS=Helicocarpus griseus UAMH5409 OX=1447875 GN=AJ79_08338 PE=3 SV=1	GO:0020037|heme binding;GO:0005506|iron ion binding;GO:0004497|monooxygenase activity;GO:0016705|oxidoreductase activity, acting on paired donors, with incorporation or reduction of molecular oxygen;GO:0016021|integral component of membrane
rna-Etr00067.2	Superscaffold1	332370	337827	PF00067;Cytochrome P450	no KO assigned | (RefSeq) uncharacterized protein (A)	Cytochrome P450 monooxygenase prx8 OS=Penicillium rubens (strain ATCC 28089 / DSM 1075 / NRRL 1951 / Wisconsin 54-1255) OX=500485 GN=prx8 PE=2 SV=1	hypothetical protein UA08_01834 [Talaromyces atroroseus]	Uncharacterized protein OS=Helicocarpus griseus UAMH5409 OX=1447875 GN=AJ79_08338 PE=3 SV=1	GO:0020037|heme binding;GO:0005506|iron ion binding;GO:0004497|monooxygenase activity;GO:0016705|oxidoreductase activity, acting on paired donors, with incorporation or reduction of molecular oxygen;GO:0016021|integral component of membrane
rna-Etr00068.1	Superscaffold1	338051	341476	-	no KO assigned | (RefSeq) Ca2+-modulated nonselective cation channel polycystin (A)	-	hypothetical protein PV06_01004 [Exophiala oligosperma]	Uncharacterized protein OS=Exophiala aquamarina CBS 119918 OX=1182545 GN=A1O9_03829 PE=4 SV=1	-
rna-Etr00069.1	Superscaffold1	341966	345892	PF00106;short chain dehydrogenase	no KO assigned | (RefSeq) hypothetical protein (A)	Short-chain dehydrogenase/reductase phmF OS=Phaeosphaeria nodorum (strain SN15 / ATCC MYA-4574 / FGSC 10173) OX=321614 GN=phmFA PE=3 SV=1	hypothetical protein PV10_02737 [Exophiala mesophila]	Uncharacterized protein OS=Exophiala aquamarina CBS 119918 OX=1182545 GN=A1O9_06610 PE=4 SV=1	GO:0016491|oxidoreductase activity
rna-Etr00070.1	Superscaffold1	346053	350456	-	no KO assigned | (RefSeq) hypothetical protein (A)	-	hypothetical protein M501DRAFT_197728 [Patellaria atrata CBS 101060]	Uncharacterized protein OS=Cladophialophora yegresii CBS 114405 OX=1182544 GN=A1O7_07847 PE=4 SV=1	GO:0016021|integral component of membrane
rna-Etr00071.1	Superscaffold1	351287	351749	PF01042;Endoribonuclease L-PSP	no KO assigned | (RefSeq) hypothetical protein (A)	-	endoribonuclease-like protein L-psp [Mytilinidion resinicola]	Uncharacterized protein OS=Exophiala aquamarina CBS 119918 OX=1182545 GN=A1O9_06607 PE=4 SV=1	-
rna-Etr00072.1	Superscaffold1	355226	356271	-	no KO assigned | (RefSeq) An15g05840; hypothetical protein (A)	-	hypothetical protein PV05_02238 [Exophiala xenobiotica]	Rhinocladiella mackenziei CBS 650.93 unplaced genomic scaffold supercont1.5, whole genome shotgun sequence OS=Rhinocladiella mackenziei CBS 650.93 OX=1442369 GN=Z518_07529 PE=4 SV=1	GO:0016021|integral component of membrane
rna-Etr00073.1	Superscaffold1	357437	360439	PF04082;Fungal specific transcription factor domain	no KO assigned | (RefSeq) hypothetical protein (A)	Nitrogen assimilation transcription factor nirA OS=Emericella nidulans (strain FGSC A4 / ATCC 38163 / CBS 112.46 / NRRL 194 / M139) OX=227321 GN=nirA PE=4 SV=1	hypothetical protein M011DRAFT_421613 [Sporormia fimetaria CBS 119925]	Zn(2)-C6 fungal-type domain-containing protein OS=Exophiala aquamarina CBS 119918 OX=1182545 GN=A1O9_10082 PE=4 SV=1	GO:0003677|DNA binding;GO:0000981|DNA-binding transcription factor activity, RNA polymerase II-specific;GO:0008270|zinc ion binding;GO:0006351|transcription, DNA-templated;GO:0005634|nucleus
rna-Etr00074.1	Superscaffold1	361179	362666	PF00171;Aldehyde dehydrogenase family	K00128 aldehyde dehydrogenase (NAD+) [EC:1.2.1.3] | (RefSeq) ALDH-like protein (A)	Aldehyde dehydrogenase OS=Agaricus bisporus OX=5341 GN=aldA PE=3 SV=1	ALDH-like protein [Glarea lozoyensis ATCC 20868]	Aldedh domain-containing protein OS=Exophiala aquamarina CBS 119918 OX=1182545 GN=A1O9_10083 PE=3 SV=1	GO:0016620|oxidoreductase activity, acting on the aldehyde or oxo group of donors, NAD or NADP as acceptor
rna-Etr00075.1	Superscaffold1	362898	364002	PF00107;Zinc-binding dehydrogenase|PF08240;Alcohol dehydrogenase GroES-like domain	no KO assigned | (RefSeq) GroES-like protein (A)	Alcohol dehydrogenase 2 OS=Candida albicans (strain SC5314 / ATCC MYA-2876) OX=237561 GN=ADH2 PE=3 SV=1	GroES-like protein [Aulographum hederae CBS 113979]	PKS_ER domain-containing protein OS=Exophiala aquamarina CBS 119918 OX=1182545 GN=A1O9_10084 PE=3 SV=1	GO:0016491|oxidoreductase activity;GO:0008270|zinc ion binding
rna-Etr00076.1	Superscaffold1	364400	366099	PF00501;AMP-binding enzyme|PF13193;AMP-binding enzyme C-terminal domain	K01904 4-coumarate--CoA ligase [EC:6.2.1.12] | (RefSeq) acetyl-CoA synthetase-like protein (A)	Acyl-CoA synthetase ACTT5 OS=Alternaria alternata OX=5599 GN=ACTT5 PE=3 SV=1	hypothetical protein FE78DRAFT_150310 [Acidomyces sp. &apos;richmondensis&apos;]	Uncharacterized protein OS=Exophiala aquamarina CBS 119918 OX=1182545 GN=A1O9_10085 PE=4 SV=1	-
rna-Etr00077.1	Superscaffold1	367806	369362	PF00067;Cytochrome P450	no KO assigned | (RefSeq) hypothetical protein (A)	Cytochrome P450 monooxygenase abl2 OS=Botryotinia fuckeliana (strain B05.10) OX=332648 GN=Bcaba2 PE=2 SV=1	uncharacterized protein MYCFIDRAFT_191444 [Pseudocercospora fijiensis CIRAD86]	Uncharacterized protein OS=Exophiala aquamarina CBS 119918 OX=1182545 GN=A1O9_10087 PE=3 SV=1	GO:0020037|heme binding;GO:0005506|iron ion binding;GO:0004497|monooxygenase activity;GO:0016705|oxidoreductase activity, acting on paired donors, with incorporation or reduction of molecular oxygen;GO:0016021|integral component of membrane
rna-Etr00078.1	Superscaffold1	371358	373322	PF07287;Acyclic terpene utilisation family protein AtuA	no KO assigned | (RefSeq) hypothetical protein (A)	-	hypothetical protein B0A55_02645 [Friedmanniomyces simplex]	Uncharacterized protein OS=Exophiala aquamarina CBS 119918 OX=1182545 GN=A1O9_10089 PE=4 SV=1	GO:0016491|oxidoreductase activity
rna-Etr00079.1	Superscaffold1	374076	376040	PF00743;Flavin-binding monooxygenase-like	no KO assigned | (RefSeq) hypothetical protein (A)	Putative sterigmatocystin biosynthesis monooxygenase stcW OS=Emericella nidulans (strain FGSC A4 / ATCC 38163 / CBS 112.46 / NRRL 194 / M139) OX=227321 GN=stcW PE=3 SV=2	FAD/NAD(P)-binding domain-containing protein [Zopfia rhizophila CBS 207.26]	Uncharacterized protein OS=Exophiala aquamarina CBS 119918 OX=1182545 GN=A1O9_10090 PE=4 SV=1	GO:0050660|flavin adenine dinucleotide binding;GO:0004499|N,N-dimethylaniline monooxygenase activity;GO:0050661|NADP binding
rna-Etr00080.1	Superscaffold1	376186	377506	PF07859;alpha/beta hydrolase fold	K17648 versiconal hemiacetal acetate esterase [EC:3.1.1.94] | (RefSeq) aflJ/ estA/ esterase (A)	Versiconal hemiacetal acetate esterase OS=Aspergillus parasiticus (strain ATCC 56775 / NRRL 5862 / SRRC 143 / SU-1) OX=1403190 GN=aflJ PE=1 SV=1	hypothetical protein PV09_00095 [Verruconis gallopava]	Abhydrolase_3 domain-containing protein OS=Exophiala aquamarina CBS 119918 OX=1182545 GN=A1O9_10091 PE=4 SV=1	GO:0016787|hydrolase activity
rna-Etr00081.1	Superscaffold1	377883	379364	PF02771;Acyl-CoA dehydrogenase, N-terminal domain|PF00441;Acyl-CoA dehydrogenase, C-terminal domain	K00249 acyl-CoA dehydrogenase [EC:1.3.8.7] | (RefSeq) putative acyl- dehydrogenase family member 11 protein (A)	Acyl-CoA dehydrogenase AFT10-1 OS=Alternaria alternata OX=5599 GN=AFT10-1 PE=3 SV=1	hypothetical protein PV10_01344 [Exophiala mesophila]	Uncharacterized protein OS=Exophiala aquamarina CBS 119918 OX=1182545 GN=A1O9_10092 PE=3 SV=1	GO:0050660|flavin adenine dinucleotide binding;GO:0016627|oxidoreductase activity, acting on the CH-CH group of donors
rna-Etr00082.1	Superscaffold1	381937	382909	PF13561;Enoyl-(Acyl carrier protein) reductase	no KO assigned | (RefSeq) hypothetical protein (A)	Short-chain dehydrogenase srdC OS=Neurospora crassa (strain ATCC 24698 / 74-OR23-1A / CBS 708.71 / DSM 1257 / FGSC 987) OX=367110 GN=srdC PE=2 SV=3	hypothetical protein A1O1_06246 [Capronia coronata CBS 617.96]	Uncharacterized protein OS=Exophiala aquamarina CBS 119918 OX=1182545 GN=A1O9_10094 PE=4 SV=1	GO:0016491|oxidoreductase activity
rna-Etr00083.1	Superscaffold1	383524	385432	PF06609;Fungal trichothecene efflux pump (TRI12)	no KO assigned | (RefSeq) siderophore iron transporter (A)	Trichothecene efflux pump TRI12 OS=Fusarium sporotrichioides OX=5514 GN=TRI12 PE=2 SV=1	hypothetical protein B0A48_15946 [Rachicladosporium antarcticum]	MFS domain-containing protein OS=Exophiala aquamarina CBS 119918 OX=1182545 GN=A1O9_10095 PE=4 SV=1	GO:0022857|transmembrane transporter activity;GO:0016021|integral component of membrane
rna-Etr00084.1	Superscaffold1	386799	389592	-	-	-	-	-	-
rna-Etr00085.1	Superscaffold1	397012	400039	PF10551;MULE transposase domain	no KO assigned | (RefSeq) conserved hypothetical protein (A)	PKS-NRPS hybrid synthetase CHGG_01239 OS=Chaetomium globosum (strain ATCC 6205 / CBS 148.51 / DSM 1962 / NBRC 6347 / NRRL 1970) OX=306901 GN=CHGG_01239 PE=3 SV=1	hypothetical protein FOC4_g10000548 [Fusarium odoratissimum]	Rhinocladiella mackenziei CBS 650.93 unplaced genomic scaffold supercont1.2, whole genome shotgun sequence OS=Rhinocladiella mackenziei CBS 650.93 OX=1442369 GN=Z518_03461 PE=4 SV=1	GO:0006355|regulation of transcription, DNA-templated
rna-Etr00086.1	Superscaffold1	400348	405006	PF05729;NACHT domain|PF12796;Ankyrin repeats (3 copies)	no KO assigned | (RefSeq) hypothetical protein (A)	-	hypothetical protein D6C77_02723 [Aureobasidium pullulans]	Uncharacterized protein OS=Cladophialophora immunda OX=569365 GN=PV07_07701 PE=4 SV=1	GO:0003824|catalytic activity;GO:0009116|nucleoside metabolic process;GO:0016021|integral component of membrane
rna-Etr00087.1	Superscaffold1	405359	406676	PF12680;SnoaL-like domain	no KO assigned | (RefSeq) NTF2-like protein (A)	-	hypothetical protein CFAM422_012880 [Trichoderma lentiforme]	Uncharacterized protein OS=Phialophora attinorum OX=1664694 GN=AB675_1792 PE=4 SV=1	-
rna-Etr00088.1	Superscaffold1	407267	407896	-	no KO assigned | (RefSeq) hypothetical protein (A)	-	HK97 family phage prohead protease [Colletotrichum gloeosporioides Cg-14]	Bac_luciferase domain-containing protein OS=Exophiala mesophila OX=212818 GN=PV10_06004 PE=3 SV=1	GO:0004497|monooxygenase activity;GO:0016705|oxidoreductase activity, acting on paired donors, with incorporation or reduction of molecular oxygen;GO:0008233|peptidase activity
rna-Etr00089.1	Superscaffold1	408270	410556	-	no KO assigned | (RefSeq) hypothetical protein (A)	-	hypothetical protein Z519_03600 [Cladophialophora bantiana CBS 173.52]	Glyco_transf_28 domain-containing protein OS=Exophiala aquamarina CBS 119918 OX=1182545 GN=A1O9_06605 PE=4 SV=1	GO:0016758|hexosyltransferase activity;GO:0008194|UDP-glycosyltransferase activity;GO:0005975|carbohydrate metabolic process;GO:0030259|lipid glycosylation
rna-Etr00090.1	Superscaffold1	412587	414231	PF12697;Alpha/beta hydrolase family	no KO assigned | (RefSeq) hypothetical protein (A)	-	hypothetical protein GJ744_001920 [Endocarpon pusillum]	AB hydrolase-1 domain-containing protein OS=Exophiala aquamarina CBS 119918 OX=1182545 GN=A1O9_06604 PE=4 SV=1	-
rna-Etr00091.1	Superscaffold1	414497	415404	PF02798;Glutathione S-transferase, N-terminal domain	K00799 glutathione S-transferase [EC:2.5.1.18] | (RefSeq) An08g01120; hypothetical protein (A)	Glutathione S-transferase-like protein tpcF OS=Neosartorya fumigata (strain ATCC MYA-4609 / Af293 / CBS 101355 / FGSC A1100) OX=330879 GN=tpcF PE=2 SV=1	thioredoxin-like protein [Aureobasidium pullulans]	Uncharacterized protein OS=Exophiala aquamarina CBS 119918 OX=1182545 GN=A1O9_06603 PE=4 SV=1	GO:0006749|glutathione metabolic process
rna-Etr00092.1	Superscaffold1	415884	417512	PF00271;Helicase conserved C-terminal domain|PF00270;DEAD/DEAH box helicase	K14778 ATP-dependent RNA helicase DDX49/DBP8 [EC:3.6.4.13] | (RefSeq) ATP-dependent RNA helicase DBP8 (A)	ATP-dependent RNA helicase dbp8 OS=Aspergillus terreus (strain NIH 2624 / FGSC A1156) OX=341663 GN=dbp8 PE=3 SV=1	hypothetical protein PV04_02109 [Phialophora americana]	RNA helicase OS=Exophiala aquamarina CBS 119918 OX=1182545 GN=A1O9_06602 PE=3 SV=1	GO:0005524|ATP binding;GO:0016787|hydrolase activity;GO:0003676|nucleic acid binding;GO:0003724|RNA helicase activity
rna-Etr00093.1	Superscaffold1	417740	418702	PF00383;Cytidine and deoxycytidylate deaminase zinc-binding region	no KO assigned | (RefSeq) conserved hypothetical protein (A)	Probable cytosine deaminase OS=Schizosaccharomyces pombe (strain 972 / ATCC 24843) OX=284812 GN=SPCC965.14c PE=3 SV=1	hypothetical protein Z517_08980 [Fonsecaea pedrosoi CBS 271.37]	CMP/dCMP-type deaminase domain-containing protein OS=Exophiala aquamarina CBS 119918 OX=1182545 GN=A1O9_06601 PE=4 SV=1	GO:0003824|catalytic activity
rna-Etr00094.1	Superscaffold1	418946	420419	PF14617;U3-containing 90S pre-ribosomal complex subunit	K14784 protein CMS1 | (RefSeq) hypothetical protein (A)	Protein CMS1 OS=Chaetomium thermophilum (strain DSM 1495 / CBS 144.50 / IMI 039719) OX=759272 GN=CSM1 PE=3 SV=2	hypothetical protein PV10_09135 [Exophiala mesophila]	Uncharacterized protein OS=Exophiala aquamarina CBS 119918 OX=1182545 GN=A1O9_06600 PE=4 SV=1	-
rna-Etr00095.1	Superscaffold1	422299	427286	PF07992;Pyridine nucleotide-disulphide oxidoreductase	no KO assigned | (RefSeq) hypothetical protein (A)	FAD-binding monooxygenase VdtE OS=Byssochlamys spectabilis OX=264951 GN=VdtE PE=1 SV=1	hypothetical protein PV05_11883 [Exophiala xenobiotica]	Uncharacterized protein OS=Capronia coronata CBS 617.96 OX=1182541 GN=A1O1_00399 PE=4 SV=1	GO:0050660|flavin adenine dinucleotide binding;GO:0004499|N,N-dimethylaniline monooxygenase activity;GO:0050661|NADP binding;GO:0016491|oxidoreductase activity
rna-Etr00096.1	Superscaffold1	427802	429591	PF00067;Cytochrome P450	no KO assigned | (RefSeq) putative cytochrome p450 protein (A)	Cytochrome P450 monooxygenase ABA1 OS=Magnaporthe oryzae (strain 70-15 / ATCC MYA-4617 / FGSC 8958) OX=242507 GN=ABA1 PE=2 SV=1	hypothetical protein Z520_08116 [Fonsecaea multimorphosa CBS 102226]	Uncharacterized protein OS=Cladophialophora immunda OX=569365 GN=PV07_07512 PE=4 SV=1	GO:0020037|heme binding;GO:0005506|iron ion binding;GO:0016705|oxidoreductase activity, acting on paired donors, with incorporation or reduction of molecular oxygen;GO:0016021|integral component of membrane
rna-Etr00097.1	Superscaffold1	429783	432655	PF07885;Ion channel|PF07885;Ion channel	K05389 potassium channel subfamily K, other eukaryote | (RefSeq) voltage-gated potassium channel (A)	Outward-rectifier potassium channel TOK1 OS=Saccharomyces cerevisiae (strain ATCC 204508 / S288c) OX=559292 GN=TOK1 PE=1 SV=1	hypothetical protein B0A52_05175 [Exophiala mesophila]	Uncharacterized protein OS=Exophiala aquamarina CBS 119918 OX=1182545 GN=A1O9_06597 PE=4 SV=1	GO:0016021|integral component of membrane;GO:0005267|potassium channel activity
rna-Etr00098.1	Superscaffold1	433158	435441	PF18142;SMODS and SLOG-associating 2TM effector domain	no KO assigned | (RefSeq) hypothetical protein (A)	-	hypothetical protein A1O7_07919 [Cladophialophora yegresii CBS 114405]	SLATT_fungal domain-containing protein OS=Fonsecaea monophora OX=254056 GN=AYO21_04673 PE=4 SV=1	GO:0016021|integral component of membrane
rna-Etr00099.1	Superscaffold1	439850	445229	PF06687;SUR7/PalI family	no KO assigned | (RefSeq) pali-domain-containing protein (A)	pH-response regulator protein palI/RIM9 OS=Magnaporthe oryzae (strain 70-15 / ATCC MYA-4617 / FGSC 8958) OX=242507 GN=RIM9 PE=3 SV=1	hypothetical protein PV10_09132 [Exophiala mesophila]	Uncharacterized protein OS=Exophiala aquamarina CBS 119918 OX=1182545 GN=A1O9_06596 PE=4 SV=1	GO:0016021|integral component of membrane;GO:0005886|plasma membrane
rna-Etr00099.2	Superscaffold1	439850	445229	-	no KO assigned | (RefSeq) pali-domain-containing protein (A)	pH-response regulator protein palI/RIM9 OS=Magnaporthe oryzae (strain 70-15 / ATCC MYA-4617 / FGSC 8958) OX=242507 GN=RIM9 PE=3 SV=1	hypothetical protein HMPREF1120_06064 [Exophiala dermatitidis NIH/UT8656]	Uncharacterized protein OS=Exophiala aquamarina CBS 119918 OX=1182545 GN=A1O9_06596 PE=4 SV=1	GO:0016021|integral component of membrane;GO:0005886|plasma membrane
rna-Etr00100.1	Superscaffold1	446520	451061	PF05397;Mediator complex subunit 15|PF16987;KIX domain	no KO assigned | (RefSeq) conserved hypothetical protein (A)	Mediator of RNA polymerase II transcription subunit 15 OS=Schizosaccharomyces pombe (strain 972 / ATCC 24843) OX=284812 GN=med15 PE=1 SV=3	hypothetical protein A1O3_02479 [Capronia epimyces CBS 606.96]	KIX_2 domain-containing protein OS=Exophiala aquamarina CBS 119918 OX=1182545 GN=A1O9_06578 PE=4 SV=1	GO:0003712|transcription coregulator activity;GO:0006357|regulation of transcription by RNA polymerase II;GO:0016592|mediator complex;GO:0005634|nucleus;GO:0006355|regulation of transcription, DNA-templated
rna-Etr00101.1	Superscaffold1	452135	454612	-	no KO assigned | (RefSeq) hypothetical protein (A)	-	hypothetical protein CLAIMM_13711 [Cladophialophora immunda]	Uncharacterized protein (Fragment) OS=Exophiala aquamarina CBS 119918 OX=1182545 GN=A1O9_06579 PE=4 SV=1	-
rna-Etr00102.1	Superscaffold1	455382	457180	PF02771;Acyl-CoA dehydrogenase, N-terminal domain|PF00441;Acyl-CoA dehydrogenase, C-terminal domain|PF02770;Acyl-CoA dehydrogenase, middle domain	K00249 acyl-CoA dehydrogenase [EC:1.3.8.7] | (RefSeq) hypothetical protein (A)	Nitroalkane oxidase OS=Podospora anserina (strain S / ATCC MYA-4624 / DSM 980 / FGSC 10383) OX=515849 GN=Pa_5_6340 PE=1 SV=1	acyl-CoA dehydrogenase NM domain-like protein [Westerdykella ornata]	Acyl-CoA dehydrogenase OS=Exophiala aquamarina CBS 119918 OX=1182545 GN=A1O9_01495 PE=3 SV=1	GO:0050660|flavin adenine dinucleotide binding;GO:0016627|oxidoreductase activity, acting on the CH-CH group of donors
rna-Etr00103.1	Superscaffold1	458578	459612	PF05368;NmrA-like family	no KO assigned | (RefSeq) hypothetical protein (A)	-	hypothetical protein V496_07062 [Pseudogymnoascus sp. VKM F-4515 (FW-2607)]	NAD(P)-binding protein OS=Cadophora sp. DSE1049 OX=1485229 GN=DL98DRAFT_618740 PE=4 SV=1	-
rna-Etr00104.1	Superscaffold1	462170	464158	PF07690;Major Facilitator Superfamily	no KO assigned | (RefSeq) MFS multidrug transporter (A)	MFS transporter L2 OS=Phoma sp. (strain ATCC 20986 / MF5453) OX=1828523 GN=L2 PE=3 SV=1	hypothetical protein H105_02364 [Trichophyton soudanense CBS 452.61]	MFS domain-containing protein OS=Helicocarpus griseus UAMH5409 OX=1447875 GN=AJ79_03212 PE=4 SV=1	GO:0022857|transmembrane transporter activity;GO:0016021|integral component of membrane
rna-Etr00105.1	Superscaffold1	464492	466043	PF01494;FAD binding domain	no KO assigned | (RefSeq) uncharacterized protein (A)	Monooxygenase asqM OS=Emericella nidulans (strain FGSC A4 / ATCC 38163 / CBS 112.46 / NRRL 194 / M139) OX=227321 GN=asqM PE=3 SV=1	hypothetical protein D9611_012645 [Coprinellus angulatus]	Related to tetracycline resistance protein from transposon Tn4351/Tn4400 OS=Armillaria ostoyae OX=47428 GN=ARMOST_13700 PE=4 SV=1	GO:0071949|FAD binding;GO:0004497|monooxygenase activity;GO:0046677|response to antibiotic
rna-Etr00106.1	Superscaffold1	473485	477011	PF01048;Phosphorylase superfamily|PF13374;Tetratricopeptide repeat|PF13374;Tetratricopeptide repeat|PF13374;Tetratricopeptide repeat|PF13424;Tetratricopeptide repeat|PF13424;Tetratricopeptide repeat|PF00931;NB-ARC domain	no KO assigned | (RefSeq) Pfs, NB-ARC and TPR domain protein (A)	-	hypothetical protein CLAIMM_05895 isoform 1 [Cladophialophora immunda]	Rhinocladiella mackenziei CBS 650.93 unplaced genomic scaffold supercont1.4, whole genome shotgun sequence OS=Rhinocladiella mackenziei CBS 650.93 OX=1442369 GN=Z518_05497 PE=4 SV=1	GO:0043531|ADP binding;GO:0003824|catalytic activity;GO:0009116|nucleoside metabolic process;GO:0005871|kinesin complex;GO:0005874|microtubule
rna-Etr00107.1	Superscaffold1	477710	478990	-	-	-	hypothetical protein AYO21_02207 [Fonsecaea monophora]	Uncharacterized protein OS=Exophiala aquamarina CBS 119918 OX=1182545 GN=A1O9_06580 PE=4 SV=1	-
rna-Etr00108.1	Superscaffold1	479024	480658	-	no KO assigned | (RefSeq) GNAT family acetyltransferase, putative (A)	Uncharacterized protein YIR042C OS=Saccharomyces cerevisiae (strain ATCC 204508 / S288c) OX=559292 GN=YIR042C PE=4 SV=1	hypothetical protein jhhlp_005307 [Lomentospora prolificans]	Uncharacterized protein OS=Exophiala aquamarina CBS 119918 OX=1182545 GN=A1O9_06581 PE=4 SV=1	GO:0008080|N-acetyltransferase activity
rna-Etr00109.1	Superscaffold1	481069	483044	PF00324;Amino acid permease	K16261 yeast amino acid transporter | (GenBank) amino acid permease (A)	Uncharacterized amino-acid permease P7G5.06 OS=Schizosaccharomyces pombe (strain 972 / ATCC 24843) OX=284812 GN=SPAP7G5.06 PE=3 SV=1	hypothetical protein Z520_10749 [Fonsecaea multimorphosa CBS 102226]	AA_permease domain-containing protein OS=Exophiala xenobiotica OX=348802 GN=PV05_04303 PE=3 SV=1	GO:0006865|amino acid transport;GO:0055085|transmembrane transport;GO:0016021|integral component of membrane
rna-Etr00110.1	Superscaffold1	484396	484943	-	no KO assigned | (RefSeq) hypothetical protein (A)	-	hypothetical protein CEP53_000078 [Fusarium sp. AF-6]	Uncharacterized protein (Fragment) OS=Exophiala aquamarina CBS 119918 OX=1182545 GN=A1O9_06584 PE=4 SV=1	-
rna-Etr00111.1	Superscaffold1	485450	488342	PF16881;N-terminal domain of lipoyl synthase of Radical_SAM family|PF04055;Radical SAM superfamily	K03644 lipoyl synthase [EC:2.8.1.8] | (RefSeq) hypothetical protein (A)	Lipoyl synthase, mitochondrial OS=Emericella nidulans (strain FGSC A4 / ATCC 38163 / CBS 112.46 / NRRL 194 / M139) OX=227321 GN=AN9486 PE=3 SV=1	Lipoyl synthase, mitochondrial [Cladophialophora carrionii]	Lipoyl synthase, mitochondrial OS=Exophiala aquamarina CBS 119918 OX=1182545 GN=A1O9_06586 PE=3 SV=1	GO:0051539|4 iron, 4 sulfur cluster binding;GO:0016992|lipoate synthase activity;GO:0102552|lipoyl synthase activity (acting on glycine-cleavage complex H protein;GO:0102553|lipoyl synthase activity (acting on pyruvate dehydrogenase E2 protein);GO:0046872|metal ion binding;GO:0009249|protein lipoylation;GO:0005739|mitochondrion
rna-Etr00112.1	Superscaffold1	488502	490142	PF17648;Family of unknown function (DUF5519)	no KO assigned | (GenBank) hypothetical protein (A)	-	hypothetical protein PV05_10786 [Exophiala xenobiotica]	Uncharacterized protein OS=Exophiala aquamarina CBS 119918 OX=1182545 GN=A1O9_06587 PE=4 SV=1	GO:0016021|integral component of membrane
rna-Etr00113.1	Superscaffold1	490455	494145	PF02179;BAG domain	no KO assigned | (RefSeq) hypothetical protein (A)	-	hypothetical protein PV04_01766 [Phialophora americana]	BAG domain-containing protein OS=Exophiala aquamarina CBS 119918 OX=1182545 GN=A1O9_06588 PE=4 SV=1	GO:0051087|chaperone binding
rna-Etr00114.1	Superscaffold1	500026	504091	PF12796;Ankyrin repeats (3 copies)|PF12796;Ankyrin repeats (3 copies)|PF01048;Phosphorylase superfamily|PF05729;NACHT domain	no KO assigned | (RefSeq) ankyrin repeat-containing protein, putative (A)	Vegetative incompatibility protein HET-E-1 OS=Podospora anserina OX=2587412 GN=HET-E1 PE=4 SV=1	hypothetical protein EPUS_06267 [Endocarpon pusillum Z07020]	Rhinocladiella mackenziei CBS 650.93 unplaced genomic scaffold supercont1.7, whole genome shotgun sequence OS=Rhinocladiella mackenziei CBS 650.93 OX=1442369 GN=Z518_09331 PE=4 SV=1	GO:0003824|catalytic activity;GO:0009116|nucleoside metabolic process
rna-Etr00115.1	Superscaffold1	520221	521996	-	-	-	hypothetical protein PV04_05839 [Phialophora americana]	Uncharacterized protein OS=Exophiala spinifera OX=91928 GN=PV08_11736 PE=4 SV=1	-
rna-Etr00116.1	Superscaffold1	528353	530751	-	-	-	-	-	-
rna-Etr00117.1	Superscaffold1	532405	534288	-	-	-	hypothetical protein HMPREF1120_06840 [Exophiala dermatitidis NIH/UT8656]	Uncharacterized protein OS=Cladophialophora yegresii CBS 114405 OX=1182544 GN=A1O7_06730 PE=4 SV=1	GO:0016021|integral component of membrane
rna-Etr00118.1	Superscaffold1	544378	545595	-	no KO assigned | (RefSeq) hypothetical protein (A)	-	54S ribosomal protein L17, mitochondrial [Phialophora attinorum]	Uncharacterized protein OS=Exophiala oligosperma OX=215243 GN=PV06_06906 PE=4 SV=1	GO:0016021|integral component of membrane;GO:0016787|hydrolase activity;GO:0003735|structural constituent of ribosome;GO:0005739|mitochondrion;GO:0005840|ribosome
rna-Etr00119.1	Superscaffold1	547730	550712	PF00083;Sugar (and other) transporter	K08139 MFS transporter, SP family, sugar:H+ symporter | (RefSeq) MFS monosaccharide transporter, putative (A)	Major facilitator-type transporter ecdD OS=Aspergillus rugulosus OX=41736 GN=ecdD PE=3 SV=1	hypothetical protein Z519_09488 [Cladophialophora bantiana CBS 173.52]	MFS domain-containing protein OS=Exophiala oligosperma OX=215243 GN=PV06_10824 PE=3 SV=1	GO:0022857|transmembrane transporter activity;GO:0016021|integral component of membrane;GO:0005886|plasma membrane
rna-Etr00119.2	Superscaffold1	547730	550712	PF00083;Sugar (and other) transporter	K08139 MFS transporter, SP family, sugar:H+ symporter | (RefSeq) MFS monosaccharide transporter, putative (A)	Major facilitator-type transporter ecdD OS=Aspergillus rugulosus OX=41736 GN=ecdD PE=3 SV=1	hypothetical protein A1O5_08266 [Cladophialophora psammophila CBS 110553]	MFS domain-containing protein OS=Exophiala oligosperma OX=215243 GN=PV06_10824 PE=3 SV=1	GO:0022857|transmembrane transporter activity;GO:0016021|integral component of membrane;GO:0005886|plasma membrane
rna-Etr00120.1	Superscaffold1	555676	556167	PF13577;SnoaL-like domain	-	-	SnoaL-like domain-containing protein isoform 1 [Cladophialophora immunda]	SnoaL-like domain-containing protein OS=Cyphellophora europaea CBS 101466 OX=1220924 GN=HMPREF1541_07127 PE=4 SV=1	-
rna-Etr00121.1	Superscaffold1	559191	561325	PF00083;Sugar (and other) transporter	no KO assigned | (RefSeq) MFS general substrate transporter (A)	Sugar transporter STL1 OS=Saccharomyces cerevisiae (strain ATCC 204508 / S288c) OX=559292 GN=STL1 PE=1 SV=2	hypothetical protein A1O7_04161 [Cladophialophora yegresii CBS 114405]	MFS domain-containing protein OS=Exophiala aquamarina CBS 119918 OX=1182545 GN=A1O9_06572 PE=3 SV=1	GO:0022857|transmembrane transporter activity;GO:0016021|integral component of membrane;GO:0005886|plasma membrane
rna-Etr00122.1	Superscaffold1	561765	563459	PF04082;Fungal specific transcription factor domain	no KO assigned | (RefSeq) uncharacterized protein (A)	-	hypothetical protein M430DRAFT_33309 [Amorphotheca resinae ATCC 22711]	Fungal_trans domain-containing protein OS=Exophiala aquamarina CBS 119918 OX=1182545 GN=A1O9_06571 PE=4 SV=1	GO:0003677|DNA binding;GO:0008270|zinc ion binding;GO:0006351|transcription, DNA-templated;GO:0000981|DNA-binding transcription factor activity, RNA polymerase II-specific;GO:0005634|nucleus
rna-Etr00123.1	Superscaffold1	565251	569332	PF06985;Heterokaryon incompatibility protein (HET)	no KO assigned | (RefSeq) hypothetical protein (A)	-	HET-domain-containing protein [Periconia macrospinosa]	HET domain-containing protein OS=Exophiala aquamarina CBS 119918 OX=1182545 GN=A1O9_06569 PE=4 SV=1	-
rna-Etr00124.1	Superscaffold1	570295	575090	PF13813;Membrane bound O-acyl transferase family	no KO assigned | (RefSeq) hypothetical protein (A)	Acetyltransferase ataH OS=Aspergillus terreus (strain NIH 2624 / FGSC A1156) OX=341663 GN=ataH PE=3 SV=1	hypothetical protein HMPREF1120_05676 [Exophiala dermatitidis NIH/UT8656]	MBOAT_2 domain-containing protein OS=Exophiala aquamarina CBS 119918 OX=1182545 GN=A1O9_06565 PE=4 SV=1	GO:0016021|integral component of membrane
rna-Etr00125.1	Superscaffold1	575502	578930	PF04802;Component of IIS longevity pathway SMK-1	K17491 protein phosphatase 4 regulatory subunit 3 | (RefSeq) DUF625 domain protein (A)	Uncharacterized protein C216.01c OS=Schizosaccharomyces pombe (strain 972 / ATCC 24843) OX=284812 GN=SPBC216.01c PE=2 SV=3	hypothetical protein CLCR_09530 [Cladophialophora carrionii]	SMK-1 domain-containing protein OS=Exophiala aquamarina CBS 119918 OX=1182545 GN=A1O9_06564 PE=4 SV=1	-
rna-Etr00126.1	Superscaffold1	580117	584838	PF13468;Glyoxalase-like domain	no KO assigned | (RefSeq) An01g06440; hypothetical protein (A)	-	hypothetical protein G647_00150 [Cladophialophora carrionii CBS 160.54]	Glyoxalase-like_dom domain-containing protein OS=Exophiala aquamarina CBS 119918 OX=1182545 GN=A1O9_06562 PE=4 SV=1	GO:0051213|dioxygenase activity
rna-Etr00127.1	Superscaffold1	587454	592296	-	no KO assigned | (RefSeq) bZIP transcription factor (MeaB), putative (A)	-	hypothetical protein PV07_10701 [Cladophialophora immunda]	BZIP domain-containing protein OS=Exophiala aquamarina CBS 119918 OX=1182545 GN=A1O9_06559 PE=4 SV=1	GO:0003700|DNA-binding transcription factor activity
rna-Etr00128.1	Superscaffold1	593088	595170	PF00067;Cytochrome P450	no KO assigned | (RefSeq) uncharacterized protein (A)	Cytochrome P450 monooxygenase cicH OS=Emericella nidulans (strain FGSC A4 / ATCC 38163 / CBS 112.46 / NRRL 194 / M139) OX=227321 GN=cicH PE=1 SV=1	hypothetical protein CLCR_09878 [Cladophialophora carrionii]	Uncharacterized protein OS=Exophiala aquamarina CBS 119918 OX=1182545 GN=A1O9_06557 PE=3 SV=1	GO:0020037|heme binding;GO:0005506|iron ion binding;GO:0004497|monooxygenase activity;GO:0016705|oxidoreductase activity, acting on paired donors, with incorporation or reduction of molecular oxygen;GO:0016021|integral component of membrane
rna-Etr00129.1	Superscaffold1	596520	597245	PF00881;Nitroreductase family	no KO assigned | (RefSeq) uncharacterized protein (A)	Putative nitroreductase HBN1 OS=Saccharomyces cerevisiae (strain ATCC 204508 / S288c) OX=559292 GN=HBN1 PE=1 SV=1	hypothetical protein AYO20_10071 [Fonsecaea nubica]	Nitroreductase domain-containing protein OS=Exophiala aquamarina CBS 119918 OX=1182545 GN=A1O9_06556 PE=4 SV=1	GO:0016657|oxidoreductase activity, acting on NAD(P)H, nitrogenous group as acceptor;GO:0034599|cellular response to oxidative stress
rna-Etr00130.1	Superscaffold1	598086	598550	PF12680;SnoaL-like domain	-	-	hypothetical protein CI102_3906 [Trichoderma harzianum]	SnoaL-like domain-containing protein OS=Cladophialophora psammophila CBS 110553 OX=1182543 GN=A1O5_11696 PE=4 SV=1	-
rna-Etr00131.1	Superscaffold1	606990	609642	PF11915;Protein of unknown function (DUF3433)	no KO assigned | (RefSeq) hypothetical protein (A)	-	hypothetical protein AYL99_02184 [Fonsecaea erecta]	Uncharacterized protein OS=Cyphellophora europaea CBS 101466 OX=1220924 GN=HMPREF1541_06133 PE=4 SV=1	GO:0016021|integral component of membrane
rna-Etr00132.1	Superscaffold1	610530	612428	PF06985;Heterokaryon incompatibility protein (HET)	no KO assigned | (RefSeq) hypothetical protein (A)	Heterokaryon incompatibility protein 6, OR allele OS=Neurospora crassa (strain ATCC 24698 / 74-OR23-1A / CBS 708.71 / DSM 1257 / FGSC 987) OX=367110 GN=het-6 PE=4 SV=1	hypothetical protein PV06_02436 [Exophiala oligosperma]	HET domain-containing protein OS=Cladophialophora psammophila CBS 110553 OX=1182543 GN=A1O5_11890 PE=4 SV=1	GO:0016021|integral component of membrane
rna-Etr00133.1	Superscaffold1	616293	618598	PF02518;Histidine kinase-, DNA gyrase B-, and HSP90-like ATPase|PF00072;Response regulator receiver domain|PF00512;His Kinase A (phospho-acceptor) domain|PF13426;PAS domain	K19692 osomolarity two-component system, sensor histidine kinase TcsA [EC:2.7.13.3] | (RefSeq) putative histidine kinase protein (A)	Two-component system protein A OS=Emericella nidulans (strain FGSC A4 / ATCC 38163 / CBS 112.46 / NRRL 194 / M139) OX=227321 GN=tcsA PE=3 SV=2	hypothetical protein NEUTE2DRAFT_164744 [Neurospora tetrasperma FGSC 2509]	Putative histidine kinase protein OS=Togninia minima (strain UCR-PA7) OX=1286976 GN=UCRPA7_285 PE=4 SV=1	GO:0000155|phosphorelay sensor kinase activity
rna-Etr00134.1	Superscaffold1	619570	620699	-	no KO assigned | (RefSeq) hypothetical protein (A)	-	hypothetical protein AYO20_07285 [Fonsecaea nubica]	Uncharacterized protein OS=Exophiala aquamarina CBS 119918 OX=1182545 GN=A1O9_06555 PE=4 SV=1	-
rna-Etr00135.1	Superscaffold1	621844	622704	PF00581;Rhodanese-like domain	K18064 arsenical-resistance protein 2 | (RefSeq) arsenate reductase (Arc2), putative (A)	Arsenical-resistance protein 2 OS=Saccharomyces cerevisiae (strain ATCC 204508 / S288c) OX=559292 GN=ARR2 PE=4 SV=1	hypothetical protein Z518_10200 [Rhinocladiella mackenziei CBS 650.93]	Unplaced genomic scaffold supercont1.25, whole genome shotgun sequence OS=Cladophialophora bantiana CBS 173.52 OX=1442370 GN=Z519_12005 PE=4 SV=1	-
rna-Etr00136.1	Superscaffold1	623666	627573	PF03188;Eukaryotic cytochrome b561	no KO assigned | (RefSeq) uncharacterized protein (A)	-	hypothetical protein AYO20_10072 [Fonsecaea nubica]	Cytochrome b561 domain-containing protein OS=Exophiala aquamarina CBS 119918 OX=1182545 GN=A1O9_06554 PE=4 SV=1	GO:0016021|integral component of membrane
rna-Etr00137.1	Superscaffold1	628052	630861	PF08740;BCS1 N terminal|PF00004;ATPase family associated with various cellular activities (AAA)|PF00004;ATPase family associated with various cellular activities (AAA)	K08900 mitochondrial chaperone BCS1 | (GenBank) putative mitochondrial chaperone bcs1 protein (A)	Mitochondrial chaperone BCS1 OS=Saccharomyces cerevisiae (strain ATCC 204508 / S288c) OX=559292 GN=BCS1 PE=1 SV=2	hypothetical protein PV08_06217 [Exophiala spinifera]	Uncharacterized protein OS=Exophiala aquamarina CBS 119918 OX=1182545 GN=A1O9_06552 PE=3 SV=1	GO:0005524|ATP binding;GO:0016887|ATP hydrolysis activity;GO:0016021|integral component of membrane;GO:0005743|mitochondrial inner membrane
rna-Etr00138.1	Superscaffold1	631114	634105	PF00083;Sugar (and other) transporter	no KO assigned | (RefSeq) uncharacterized protein (A)	MFS-type transporter oryC OS=Aspergillus oryzae (strain ATCC 42149 / RIB 40) OX=510516 GN=oryC PE=3 SV=1	general substrate transporter [Aureobasidium pullulans]	MFS domain-containing protein OS=Exophiala aquamarina CBS 119918 OX=1182545 GN=A1O9_02243 PE=3 SV=1	GO:0022857|transmembrane transporter activity;GO:0016021|integral component of membrane;GO:0005886|plasma membrane
rna-Etr00138.2	Superscaffold1	631114	634105	PF00083;Sugar (and other) transporter	no KO assigned | (RefSeq) hypothetical protein (A)	MFS-type transporter oryC OS=Aspergillus oryzae (strain ATCC 42149 / RIB 40) OX=510516 GN=oryC PE=3 SV=1	general substrate transporter [Aureobasidium pullulans]	MFS domain-containing protein OS=Exophiala aquamarina CBS 119918 OX=1182545 GN=A1O9_02243 PE=3 SV=1	GO:0022857|transmembrane transporter activity;GO:0016021|integral component of membrane;GO:0005886|plasma membrane
rna-Etr00139.1	Superscaffold1	635225	638807	PF11951;Fungal specific transcription factor domain|PF13561;Enoyl-(Acyl carrier protein) reductase	no KO assigned | (RefSeq) hypothetical protein (A)	Short chain dehydrogenases/reductase notP&apos; OS=Aspergillus versicolor OX=46472 GN=notP&apos; PE=1 SV=1	hypothetical protein PoMZ_09789 [Pyricularia oryzae]	Uncharacterized protein OS=Exophiala aquamarina CBS 119918 OX=1182545 GN=A1O9_02241 PE=4 SV=1	GO:0000981|DNA-binding transcription factor activity, RNA polymerase II-specific;GO:0016491|oxidoreductase activity;GO:0008270|zinc ion binding;GO:0005634|nucleus
rna-Etr00140.1	Superscaffold1	639153	641491	PF00300;Histidine phosphatase superfamily (branch 1)|PF01591;6-phosphofructo-2-kinase	K00900 6-phosphofructo-2-kinase [EC:2.7.1.105] | (RefSeq) hypothetical protein (A)	Probable 6-phosphofructo-2-kinase PB17E12.14c OS=Schizosaccharomyces pombe (strain 972 / ATCC 24843) OX=284812 GN=SPAPB17E12.14c PE=1 SV=2	hypothetical protein HMPREF1541_10782 [Cyphellophora europaea CBS 101466]	6PF2K domain-containing protein OS=Exophiala aquamarina CBS 119918 OX=1182545 GN=A1O9_02240 PE=4 SV=1	GO:0003873|6-phosphofructo-2-kinase activity;GO:0005524|ATP binding;GO:0006003|fructose 2,6-bisphosphate metabolic process;GO:0006000|fructose metabolic process
rna-Etr00141.1	Superscaffold1	641992	642891	PF12697;Alpha/beta hydrolase family	no KO assigned | (RefSeq) hypothetical protein (A)	AB hydrolase superfamily protein FGSG_00045 OS=Gibberella zeae (strain PH-1 / ATCC MYA-4620 / FGSC 9075 / NRRL 31084) OX=229533 GN=FGRAMPH1_01T00149 PE=3 SV=1	hypothetical protein BFJ69_g234 [Fusarium oxysporum]	AB hydrolase-1 domain-containing protein OS=Exophiala mesophila OX=212818 GN=PV10_07048 PE=4 SV=1	-
rna-Etr00142.1	Superscaffold1	644818	645783	PF00135;Carboxylesterase family	no KO assigned | (RefSeq) hypothetical protein (A)	-	hypothetical protein AYO21_06477 [Fonsecaea monophora]	COesterase domain-containing protein OS=Exophiala aquamarina CBS 119918 OX=1182545 GN=A1O9_06550 PE=4 SV=1	GO:0016787|hydrolase activity
rna-Etr00143.1	Superscaffold1	648241	649692	PF01494;FAD binding domain	K00480 salicylate hydroxylase [EC:1.14.13.1] | (RefSeq) FAD binding domain protein (A)	FAD-dependent monooxygenase OpS4 OS=Beauveria bassiana (strain ARSEF 2860) OX=655819 GN=OpS4 PE=1 SV=1	hypothetical protein PV11_09383 [Exophiala sideris]	Salicylate hydroxylase OS=Exophiala aquamarina CBS 119918 OX=1182545 GN=A1O9_06548 PE=4 SV=1	GO:0071949|FAD binding;GO:0016021|integral component of membrane
rna-Etr00144.1	Superscaffold1	649799	651175	PF00389;D-isomer specific 2-hydroxyacid dehydrogenase, catalytic domain|PF02826;D-isomer specific 2-hydroxyacid dehydrogenase, NAD binding domain	K04496 C-terminal binding protein | (RefSeq) hypothetical protein (A)	Formate dehydrogenase OS=Neurospora crassa (strain ATCC 24698 / 74-OR23-1A / CBS 708.71 / DSM 1257 / FGSC 987) OX=367110 GN=fdh PE=2 SV=1	3-phosphoglycerate dehydrogenase like protein [Zymoseptoria brevis]	Uncharacterized protein OS=Exophiala aquamarina CBS 119918 OX=1182545 GN=A1O9_06547 PE=3 SV=1	GO:0051287|NAD binding;GO:0016616|oxidoreductase activity, acting on the CH-OH group of donors, NAD or NADP as acceptor;GO:0003714|transcription corepressor activity;GO:0005634|nucleus
rna-Etr00145.1	Superscaffold1	653485	654574	-	no KO assigned | (RefSeq) hypothetical protein (A)	-	hypothetical protein CEP53_012975 [Fusarium sp. AF-6]	Uncharacterized protein OS=Exophiala aquamarina CBS 119918 OX=1182545 GN=A1O9_06545 PE=4 SV=1	-
rna-Etr00146.1	Superscaffold1	658351	660174	PF00171;Aldehyde dehydrogenase family	K00128 aldehyde dehydrogenase (NAD+) [EC:1.2.1.3] | (RefSeq) hypothetical protein (A)	Aldehyde dehydrogenase OS=Emericella nidulans (strain FGSC A4 / ATCC 38163 / CBS 112.46 / NRRL 194 / M139) OX=227321 GN=aldA PE=3 SV=2	hypothetical protein PV07_10810 [Cladophialophora immunda]	Aldedh domain-containing protein OS=Exophiala aquamarina CBS 119918 OX=1182545 GN=A1O9_06543 PE=3 SV=1	GO:0016620|oxidoreductase activity, acting on the aldehyde or oxo group of donors, NAD or NADP as acceptor
rna-Etr00147.1	Superscaffold1	661694	663547	-	no KO assigned | (RefSeq) hypothetical protein (A)	-	hypothetical protein PV11_07998 [Exophiala sideris]	Uncharacterized protein OS=Exophiala aquamarina CBS 119918 OX=1182545 GN=A1O9_06542 PE=4 SV=1	GO:0016021|integral component of membrane
rna-Etr00147.2	Superscaffold1	661694	663547	-	no KO assigned | (RefSeq) hypothetical protein (A)	-	hypothetical protein PV11_07998 [Exophiala sideris]	Uncharacterized protein OS=Exophiala aquamarina CBS 119918 OX=1182545 GN=A1O9_06542 PE=4 SV=1	GO:0016021|integral component of membrane
rna-Etr00148.1	Superscaffold1	663708	665451	PF08240;Alcohol dehydrogenase GroES-like domain	no KO assigned | (RefSeq) Alcohol dehydrogenase superfamily, zinc-type (A)	Protein TOXD OS=Cochliobolus carbonum OX=5017 GN=TOXD PE=3 SV=1	Alcohol dehydrogenase superfamily, zinc-type, partial [Metarhizium majus ARSEF 297]	PKS_ER domain-containing protein OS=Exophiala aquamarina CBS 119918 OX=1182545 GN=A1O9_06541 PE=4 SV=1	GO:0016491|oxidoreductase activity
rna-Etr00149.1	Superscaffold1	673211	673955	PF00171;Aldehyde dehydrogenase family	no KO assigned | (RefSeq) uncharacterized protein (A)	Aldehyde dehydrogenase tropH OS=Talaromyces stipitatus (strain ATCC 10500 / CBS 375.48 / QM 6759 / NRRL 1006) OX=441959 GN=tropH PE=3 SV=1	hypothetical protein AYO21_05064 [Fonsecaea monophora]	Aldedh domain-containing protein OS=Trichoderma harzianum CBS 226.95 OX=983964 GN=M431DRAFT_129983 PE=3 SV=1	GO:0016620|oxidoreductase activity, acting on the aldehyde or oxo group of donors, NAD or NADP as acceptor
rna-Etr00150.1	Superscaffold1	675809	681957	PF00069;Protein kinase domain	K08294 mitogen-activated protein kinase kinase [EC:2.7.12.2] | (RefSeq) MAP kinase kinase (Mkk2), putative (A)	MAP kinase kinase skh1/pek1 OS=Schizosaccharomyces pombe (strain 972 / ATCC 24843) OX=284812 GN=skh1 PE=3 SV=1	hypothetical protein AYO20_05014 [Fonsecaea nubica]	STE/STE7/MKK protein kinase OS=Exophiala aquamarina CBS 119918 OX=1182545 GN=A1O9_06538 PE=3 SV=1	GO:0005524|ATP binding;GO:0004674|protein serine/threonine kinase activity
rna-Etr00151.1	Superscaffold1	682243	686714	PF00013;KH domain|PF00013;KH domain|PF00013;KH domain	K18738 heterogeneous nuclear rnp K-like protein | (RefSeq) KH domain RNA-binding protein (A)	RNA-binding protein rnc1 OS=Schizosaccharomyces pombe (strain 972 / ATCC 24843) OX=284812 GN=rnc1 PE=1 SV=1	hypothetical protein A1O3_07544 [Capronia epimyces CBS 606.96]	Uncharacterized protein OS=Exophiala aquamarina CBS 119918 OX=1182545 GN=A1O9_06537 PE=4 SV=1	GO:0003723|RNA binding
rna-Etr00151.2	Superscaffold1	682243	686714	PF00013;KH domain|PF00013;KH domain|PF00013;KH domain	K18738 heterogeneous nuclear rnp K-like protein | (RefSeq) KH domain RNA-binding protein (A)	RNA-binding protein rnc1 OS=Schizosaccharomyces pombe (strain 972 / ATCC 24843) OX=284812 GN=rnc1 PE=1 SV=1	hypothetical protein A1O3_07544 [Capronia epimyces CBS 606.96]	Uncharacterized protein OS=Exophiala aquamarina CBS 119918 OX=1182545 GN=A1O9_06537 PE=4 SV=1	GO:0003723|RNA binding
rna-Etr00152.1	Superscaffold1	687441	688635	PF03226;Yippee zinc-binding/DNA-binding /Mis18, centromere assembly	no KO assigned | (RefSeq) hypothetical protein (A)	Protein yippee-like MOH1 OS=Saccharomyces cerevisiae (strain ATCC 204508 / S288c) OX=559292 GN=MOH1 PE=3 SV=1	hypothetical protein Z520_03772 [Fonsecaea multimorphosa CBS 102226]	Protein yippee-like OS=Exophiala aquamarina CBS 119918 OX=1182545 GN=A1O9_06535 PE=3 SV=1	GO:0046872|metal ion binding
rna-Etr00153.1	Superscaffold1	688817	691414	PF00566;Rab-GTPase-TBC domain	K18469 TBC1 domain family member 5 | (RefSeq) hypothetical protein (A)	TBC domain-containing protein C1952.17c OS=Schizosaccharomyces pombe (strain 972 / ATCC 24843) OX=284812 GN=SPAC1952.17c PE=4 SV=4	hypothetical protein Z519_03584 [Cladophialophora bantiana CBS 173.52]	Rab-GAP TBC domain-containing protein OS=Exophiala aquamarina CBS 119918 OX=1182545 GN=A1O9_06534 PE=4 SV=1	-
rna-Etr00153.2	Superscaffold1	688817	691414	PF00566;Rab-GTPase-TBC domain	K18469 TBC1 domain family member 5 | (RefSeq) hypothetical protein (A)	TBC domain-containing protein C1952.17c OS=Schizosaccharomyces pombe (strain 972 / ATCC 24843) OX=284812 GN=SPAC1952.17c PE=4 SV=4	hypothetical protein PV11_08639 [Exophiala sideris]	Rab-GAP TBC domain-containing protein OS=Exophiala mesophila OX=212818 GN=B0A52_06169 PE=4 SV=1	-
rna-Etr00154.1	Superscaffold1	691796	693127	-	no KO assigned | (RefSeq) hypothetical protein (A)	-	hypothetical protein AYO20_05010 [Fonsecaea nubica]	Uncharacterized protein OS=Exophiala aquamarina CBS 119918 OX=1182545 GN=A1O9_06526 PE=4 SV=1	-
rna-Etr00155.1	Superscaffold1	693961	699060	PF00069;Protein kinase domain	K08286 protein-serine/threonine kinase [EC:2.7.11.-] | (RefSeq) unnamed protein product; serine/threonine protein kinase (A)	Serine/threonine-protein kinase ppk6 OS=Schizosaccharomyces pombe (strain 972 / ATCC 24843) OX=284812 GN=ppk6 PE=1 SV=2	hypothetical protein Z517_08966 [Fonsecaea pedrosoi CBS 271.37]	CAMK/CAMKL/PASK protein kinase OS=Exophiala aquamarina CBS 119918 OX=1182545 GN=A1O9_06525 PE=4 SV=1	GO:0005524|ATP binding;GO:0004672|protein kinase activity
rna-Etr00156.1	Superscaffold1	701754	704613	PF12937;F-box-like|PF13516;Leucine Rich repeat|PF13516;Leucine Rich repeat	K10268 F-box and leucine-rich repeat protein 2/20 | (GenBank) hypothetical protein (A)	DNA repair protein rhp7 OS=Schizosaccharomyces pombe (strain 972 / ATCC 24843) OX=284812 GN=rhp7 PE=3 SV=1	hypothetical protein AYO20_05007 [Fonsecaea nubica]	F-box domain-containing protein OS=Exophiala aquamarina CBS 119918 OX=1182545 GN=A1O9_06517 PE=4 SV=1	-
rna-Etr00157.1	Superscaffold1	707434	711601	PF00106;short chain dehydrogenase	no KO assigned | (RefSeq) NAD(P)-binding protein (A)	Short-chain dehydrogenase/reductase prx1 OS=Penicillium rubens (strain ATCC 28089 / DSM 1075 / NRRL 1951 / Wisconsin 54-1255) OX=500485 GN=prx1 PE=2 SV=1	hypothetical protein PENANT_c011G06161 [Penicillium antarcticum]	Oxidoreductase OS=Exophiala aquamarina CBS 119918 OX=1182545 GN=A1O9_06515 PE=3 SV=1	GO:0016491|oxidoreductase activity;GO:0016758|hexosyltransferase activity;GO:0008194|UDP-glycosyltransferase activity;GO:0005975|carbohydrate metabolic process;GO:0030259|lipid glycosylation
rna-Etr00158.1	Superscaffold1	712116	715766	PF09783;Vacuolar import and degradation protein	no KO assigned | (RefSeq) hypothetical protein (A)	-	hypothetical protein Z520_03898 [Fonsecaea multimorphosa CBS 102226]	Uncharacterized protein OS=Exophiala aquamarina CBS 119918 OX=1182545 GN=A1O9_06513 PE=4 SV=1	-
rna-Etr00159.1	Superscaffold1	716288	719202	PF00628;PHD-finger	K14960 COMPASS component SPP1 | (RefSeq) PHD transcription factor (A)	Set1 complex component spp1 OS=Schizosaccharomyces pombe (strain 972 / ATCC 24843) OX=284812 GN=spp1 PE=4 SV=1	hypothetical protein AYO20_10088 [Fonsecaea nubica]	Uncharacterized protein OS=Exophiala aquamarina CBS 119918 OX=1182545 GN=A1O9_06512 PE=4 SV=1	GO:0046872|metal ion binding;GO:0048188|Set1C/COMPASS complex
rna-Etr00160.1	Superscaffold1	720231	722352	PF00180;Isocitrate/isopropylmalate dehydrogenase	no KO assigned | (RefSeq) tartrate dehydrogenase/decarboxylase (A)	Homoisocitrate dehydrogenase OS=Schizosaccharomyces pombe (strain 972 / ATCC 24843) OX=284812 GN=lys12 PE=1 SV=1	uncharacterized protein MYCFIDRAFT_135374 [Pseudocercospora fijiensis CIRAD86]	D-malate dehydrogenase [decarboxylating] OS=Exophiala aquamarina CBS 119918 OX=1182545 GN=A1O9_06511 PE=3 SV=1	GO:0046553|D-malate dehydrogenase (decarboxylating) activity;GO:0000287|magnesium ion binding;GO:0051287|NAD binding
rna-Etr00161.1	Superscaffold1	722801	724371	PF01494;FAD binding domain	no KO assigned | (RefSeq) hypothetical protein (A)	6-methylsalicylic acid decarboxylase atA OS=Aspergillus terreus (strain NIH 2624 / FGSC A1156) OX=341663 GN=atA PE=1 SV=1	hypothetical protein AYL99_04404 [Fonsecaea erecta]	FAD_binding_3 domain-containing protein OS=Exophiala aquamarina CBS 119918 OX=1182545 GN=A1O9_06510 PE=4 SV=1	GO:0071949|FAD binding;GO:0016021|integral component of membrane
rna-Etr00162.1	Superscaffold1	727713	730921	PF01532;Glycosyl hydrolase family 47	K01230 mannosyl-oligosaccharide alpha-1,2-mannosidase [EC:3.2.1.113] | (GenBank) putative glycoside hydrolase family 47 protein (A)	Mannosyl-oligosaccharide alpha-1,2-mannosidase OS=Coccidioides posadasii (strain RMSCC 757 / Silveira) OX=443226 GN=CPSG_02648 PE=1 SV=1	Mannosyl-oligosaccharide 1,2-alpha-mannosidase [Lachnellula hyalina]	alpha-1,2-Mannosidase OS=Exophiala aquamarina CBS 119918 OX=1182545 GN=A1O9_06507 PE=3 SV=1	GO:0005509|calcium ion binding;GO:0004571|mannosyl-oligosaccharide 1,2-alpha-mannosidase activity;GO:0005975|carbohydrate metabolic process;GO:0006486|protein glycosylation;GO:0016020|membrane;GO:0016021|integral component of membrane
rna-Etr00163.1	Superscaffold1	755632	756993	PF00903;Glyoxalase/Bleomycin resistance protein/Dioxygenase superfamily	no KO assigned | (RefSeq) hypothetical protein (A)	Glyoxylase-like domain-containing protein OS=Didymella fabae OX=372025 GN=orf10 PE=4 SV=1	hypothetical protein CH35J_010506 [Colletotrichum higginsianum]	VOC domain-containing protein OS=Cladophialophora psammophila CBS 110553 OX=1182543 GN=A1O5_04132 PE=4 SV=1	GO:0051213|dioxygenase activity
rna-Etr00164.1	Superscaffold1	758464	760546	PF04082;Fungal specific transcription factor domain	no KO assigned | (RefSeq) uncharacterized protein (A)	Transcription factor PfmaH OS=Pestalotiopsis fici (strain W106-1 / CGMCC3.15140) OX=1229662 GN=PfmaH PE=2 SV=1	hypothetical protein DPV78_007420, partial [Talaromyces pinophilus]	Fungal_trans domain-containing protein OS=Exophiala aquamarina CBS 119918 OX=1182545 GN=A1O9_12175 PE=4 SV=1	GO:0003677|DNA binding;GO:0008270|zinc ion binding;GO:0006351|transcription, DNA-templated;GO:0022857|transmembrane transporter activity;GO:0016021|integral component of membrane;GO:0005886|plasma membrane;GO:0000981|DNA-binding transcription factor activity, RNA polymerase II-specific;GO:0005634|nucleus;GO:0016491|oxidoreductase activity
rna-Etr00165.1	Superscaffold1	763814	765682	PF00083;Sugar (and other) transporter	no KO assigned | (RefSeq) putative MFS sugar transporter (A)	MFS-type transporter oryC OS=Aspergillus oryzae (strain ATCC 42149 / RIB 40) OX=510516 GN=oryC PE=3 SV=1	uncharacterized protein FIESC28_09944 [Fusarium coffeatum]	MFS domain-containing protein OS=Exophiala aquamarina CBS 119918 OX=1182545 GN=A1O9_12172 PE=3 SV=1	GO:0022857|transmembrane transporter activity;GO:0016021|integral component of membrane;GO:0005886|plasma membrane;GO:0008643|carbohydrate transport;GO:0003677|DNA binding;GO:0008270|zinc ion binding;GO:0006351|transcription, DNA-templated
rna-Etr00166.1	Superscaffold1	766536	767546	PF04199;Putative cyclase	no KO assigned | (RefSeq) hypothetical protein (A)	-	hypothetical protein BFJ63_vAg7082 [Fusarium oxysporum f. sp. narcissi]	Uncharacterized protein OS=Exophiala aquamarina CBS 119918 OX=1182545 GN=A1O9_12170 PE=3 SV=1	GO:0004061|arylformamidase activity;GO:0019441|tryptophan catabolic process to kynurenine
rna-Etr00167.1	Superscaffold1	773752	774867	-	no KO assigned | (RefSeq) uncharacterized protein (A)	-	hypothetical protein A1O5_11811 [Cladophialophora psammophila CBS 110553]	Uncharacterized protein OS=Exophiala xenobiotica OX=348802 GN=PV05_11950 PE=4 SV=1	-
rna-Etr00168.1	Superscaffold1	775296	780084	PF12799;Leucine Rich repeats (2 copies)	no KO assigned | (RefSeq) uncharacterized protein (A)	-	hypothetical protein PV05_11620 [Exophiala xenobiotica]	Rhinocladiella mackenziei CBS 650.93 unplaced genomic scaffold supercont1.3, whole genome shotgun sequence OS=Rhinocladiella mackenziei CBS 650.93 OX=1442369 GN=Z518_04124 PE=4 SV=1	-
rna-Etr00169.1	Superscaffold1	782176	785110	-	no KO assigned | (RefSeq) hypothetical protein (A)	-	hypothetical protein AYO20_10084 [Fonsecaea nubica]	Uncharacterized protein OS=Exophiala aquamarina CBS 119918 OX=1182545 GN=A1O9_06487 PE=4 SV=1	GO:0016021|integral component of membrane
rna-Etr00170.1	Superscaffold1	786711	790076	-	no KO assigned | (RefSeq) hypothetical protein (A)	-	uncharacterized protein EI97DRAFT_477419 [Westerdykella ornata]	Uncharacterized protein OS=Exophiala sideris OX=1016849 GN=PV11_00585 PE=4 SV=1	-
rna-Etr00171.1	Superscaffold1	791029	793754	PF13489;Methyltransferase domain	no KO assigned | (GenBank) putative methyltransferase type 11 protein (A)	Methyltransferase pytC OS=Aspergillus terreus OX=33178 GN=pytC PE=2 SV=1	S-adenosyl-L-methionine-dependent methyltransferase [Glonium stellatum]	Secondary metabolism regulator LAE1 OS=Lasiodiplodia theobromae OX=45133 GN=LAE1_19 PE=4 SV=1	GO:0008168|methyltransferase activity;GO:0032259|methylation
rna-Etr00172.1	Superscaffold1	794131	797311	PF00067;Cytochrome P450	no KO assigned | (RefSeq) uncharacterized protein (A)	Cytochrome P450 monooxygenase sdnE OS=Sordaria araneosa OX=573841 GN=sdnE PE=3 SV=1	cytochrome P450 [Lepidopterella palustris CBS 459.81]	Uncharacterized protein OS=Cyphellophora europaea CBS 101466 OX=1220924 GN=HMPREF1541_02626 PE=3 SV=1	GO:0020037|heme binding;GO:0005506|iron ion binding;GO:0004497|monooxygenase activity;GO:0016705|oxidoreductase activity, acting on paired donors, with incorporation or reduction of molecular oxygen;GO:0016021|integral component of membrane
rna-Etr00172.2	Superscaffold1	794131	797311	PF00067;Cytochrome P450	no KO assigned | (RefSeq) uncharacterized protein (A)	N-acetyltryptophan 6-hydroxylase ivoC OS=Emericella nidulans (strain FGSC A4 / ATCC 38163 / CBS 112.46 / NRRL 194 / M139) OX=227321 GN=ivoC PE=3 SV=1	cytochrome P450 [Lepidopterella palustris CBS 459.81]	Uncharacterized protein OS=Cyphellophora europaea CBS 101466 OX=1220924 GN=HMPREF1541_02626 PE=3 SV=1	GO:0020037|heme binding;GO:0005506|iron ion binding;GO:0004497|monooxygenase activity;GO:0016705|oxidoreductase activity, acting on paired donors, with incorporation or reduction of molecular oxygen;GO:0016021|integral component of membrane
rna-Etr00172.3	Superscaffold1	794131	797311	PF00067;Cytochrome P450	no KO assigned | (RefSeq) uncharacterized protein (A)	Cytochrome P450 monooxygenase sdnE OS=Sordaria araneosa OX=573841 GN=sdnE PE=3 SV=1	cytochrome P450 [Lepidopterella palustris CBS 459.81]	Uncharacterized protein OS=Cyphellophora europaea CBS 101466 OX=1220924 GN=HMPREF1541_02626 PE=3 SV=1	GO:0020037|heme binding;GO:0005506|iron ion binding;GO:0004497|monooxygenase activity;GO:0016705|oxidoreductase activity, acting on paired donors, with incorporation or reduction of molecular oxygen;GO:0016021|integral component of membrane
rna-Etr00172.4	Superscaffold1	794131	797311	PF00067;Cytochrome P450	no KO assigned | (RefSeq) uncharacterized protein (A)	N-acetyltryptophan 6-hydroxylase ivoC OS=Emericella nidulans (strain FGSC A4 / ATCC 38163 / CBS 112.46 / NRRL 194 / M139) OX=227321 GN=ivoC PE=3 SV=1	cytochrome P450 [Lepidopterella palustris CBS 459.81]	Uncharacterized protein OS=Cyphellophora europaea CBS 101466 OX=1220924 GN=HMPREF1541_02626 PE=3 SV=1	GO:0020037|heme binding;GO:0005506|iron ion binding;GO:0004497|monooxygenase activity;GO:0016705|oxidoreductase activity, acting on paired donors, with incorporation or reduction of molecular oxygen;GO:0016021|integral component of membrane
rna-Etr00172.5	Superscaffold1	794131	797311	PF00067;Cytochrome P450	no KO assigned | (RefSeq) uncharacterized protein (A)	Cytochrome P450 monooxygenase sdnE OS=Sordaria araneosa OX=573841 GN=sdnE PE=3 SV=1	cytochrome P450 [Lepidopterella palustris CBS 459.81]	Uncharacterized protein OS=Exophiala aquamarina CBS 119918 OX=1182545 GN=A1O9_06490 PE=4 SV=1	GO:0020037|heme binding;GO:0005506|iron ion binding;GO:0016705|oxidoreductase activity, acting on paired donors, with incorporation or reduction of molecular oxygen;GO:0016021|integral component of membrane;GO:0004497|monooxygenase activity
rna-Etr00173.1	Superscaffold1	798177	799962	-	K21440 ankyrin repeat domain-containing protein 50 | (RefSeq) hypothetical protein (A)	-	hypothetical protein N431DRAFT_396440 [Chalara longipes BDJ]	ANK_REP_REGION domain-containing protein OS=Pseudallescheria apiosperma OX=563466 GN=SAPIO_CDS4889 PE=4 SV=1	-
rna-Etr00174.1	Superscaffold1	801011	801679	PF00293;NUDIX domain	no KO assigned | (RefSeq) nudix domain-containingprotein (A)	-	hypothetical protein Z517_00309 [Fonsecaea pedrosoi CBS 271.37]	Nudix hydrolase domain-containing protein OS=Exophiala aquamarina CBS 119918 OX=1182545 GN=A1O9_06492 PE=4 SV=1	GO:0016787|hydrolase activity
rna-Etr00175.1	Superscaffold1	802134	804626	PF11915;Protein of unknown function (DUF3433)|PF11915;Protein of unknown function (DUF3433)	no KO assigned | (RefSeq) hypothetical protein (A)	-	hypothetical protein A1O5_04283 [Cladophialophora psammophila CBS 110553]	Uncharacterized protein OS=Exophiala aquamarina CBS 119918 OX=1182545 GN=A1O9_06493 PE=4 SV=1	GO:0016021|integral component of membrane
rna-Etr00176.1	Superscaffold1	805552	806766	PF01636;Phosphotransferase enzyme family	no KO assigned | (RefSeq) Pc16g02870 (A)	-	uncharacterized protein FSUBG_10927 [Fusarium subglutinans]	APH domain-containing protein OS=Gaeumannomyces tritici (strain R3-111a-1) OX=644352 GN=20352619 PE=4 SV=1	GO:0016301|kinase activity
rna-Etr00177.1	Superscaffold1	806578	813924	-	-	-	hypothetical protein HMPREF1120_05765 [Exophiala dermatitidis NIH/UT8656]	Uncharacterized protein OS=Exophiala aquamarina CBS 119918 OX=1182545 GN=A1O9_06494 PE=4 SV=1	-
rna-Etr00178.1	Superscaffold1	810150	813430	-	no KO assigned | (RefSeq) hypothetical protein (A)	-	hypothetical protein CLCR_00033 [Cladophialophora carrionii]	Uncharacterized protein OS=Exophiala aquamarina CBS 119918 OX=1182545 GN=A1O9_06495 PE=4 SV=1	-
rna-Etr00179.1	Superscaffold1	815981	818488	-	-	-	hypothetical protein CLCR_00051 [Cladophialophora carrionii]	Uncharacterized protein OS=Exophiala aquamarina CBS 119918 OX=1182545 GN=A1O9_06496 PE=4 SV=1	-
rna-Etr00180.1	Superscaffold1	819359	819973	-	no KO assigned | (RefSeq) hypothetical protein (A)	-	hypothetical protein A1O7_06053 [Cladophialophora yegresii CBS 114405]	Uncharacterized protein OS=Exophiala xenobiotica OX=348802 GN=PV05_08078 PE=4 SV=1	-
rna-Etr00181.1	Superscaffold1	824082	824807	-	no KO assigned | (RefSeq) hypothetical protein (A)	-	hypothetical protein CLCR_08361 [Cladophialophora carrionii]	Uncharacterized protein OS=Phialophora americana OX=5601 GN=PV04_05146 PE=4 SV=1	GO:0016021|integral component of membrane
rna-Etr00182.1	Superscaffold1	831090	832757	-	no KO assigned | (RefSeq) hypothetical protein (A)	-	hypothetical protein K505DRAFT_419092 [Melanomma pulvis-pyrius CBS 109.77]	Uncharacterized protein OS=Oidiodendron maius Zn OX=913774 GN=OIDMADRAFT_34666 PE=4 SV=1	-
rna-Etr00183.1	Superscaffold1	841504	843109	-	-	-	-	-	-
rna-Etr00184.1	Superscaffold1	844149	851674	PF13191;AAA ATPase domain	no KO assigned | (RefSeq) hypothetical protein (A)	-	purine or other phosphorylase family 1 [Aspergillus oryzae]	NACHT domain-containing protein OS=Exophiala aquamarina CBS 119918 OX=1182545 GN=A1O9_06498 PE=4 SV=1	GO:0003824|catalytic activity;GO:0009116|nucleoside metabolic process
rna-Etr00184.2	Superscaffold1	844149	851674	PF13191;AAA ATPase domain	no KO assigned | (RefSeq) hypothetical protein (A)	-	purine or other phosphorylase family 1 [Aspergillus oryzae]	NACHT domain-containing protein OS=Exophiala aquamarina CBS 119918 OX=1182545 GN=A1O9_06498 PE=4 SV=1	GO:0003824|catalytic activity;GO:0009116|nucleoside metabolic process
rna-Etr00185.1	Superscaffold1	852069	855292	PF08316;Pal1 cell morphology protein	no KO assigned | (RefSeq) protein pal1, putative (A)	Protein PAL1 OS=Saccharomyces cerevisiae (strain ATCC 204508 / S288c) OX=559292 GN=PAL1 PE=1 SV=1	hypothetical protein Z517_08044 [Fonsecaea pedrosoi CBS 271.37]	Rhinocladiella mackenziei CBS 650.93 unplaced genomic scaffold supercont1.3, whole genome shotgun sequence OS=Rhinocladiella mackenziei CBS 650.93 OX=1442369 GN=Z518_04162 PE=4 SV=1	-
rna-Etr00185.2	Superscaffold1	852069	855292	PF08316;Pal1 cell morphology protein	no KO assigned | (RefSeq) unnamed protein product; predicted protein (A)	Protein PAL1 OS=Saccharomyces cerevisiae (strain ATCC 204508 / S288c) OX=559292 GN=PAL1 PE=1 SV=1	hypothetical protein AYO22_02860 [Fonsecaea multimorphosa]	Rhinocladiella mackenziei CBS 650.93 unplaced genomic scaffold supercont1.3, whole genome shotgun sequence OS=Rhinocladiella mackenziei CBS 650.93 OX=1442369 GN=Z518_04162 PE=4 SV=1	-
rna-Etr00185.3	Superscaffold1	852069	855292	PF08316;Pal1 cell morphology protein	no KO assigned | (RefSeq) unnamed protein product; predicted protein (A)	Protein PAL1 OS=Saccharomyces cerevisiae (strain ATCC 204508 / S288c) OX=559292 GN=PAL1 PE=1 SV=1	hypothetical protein AYO22_02860 [Fonsecaea multimorphosa]	Rhinocladiella mackenziei CBS 650.93 unplaced genomic scaffold supercont1.3, whole genome shotgun sequence OS=Rhinocladiella mackenziei CBS 650.93 OX=1442369 GN=Z518_04162 PE=4 SV=1	-
rna-Etr00186.1	Superscaffold1	855581	860421	PF00689;Cation transporting ATPase, C-terminus|PF00690;Cation transporter/ATPase, N-terminus|PF13246;Cation transport ATPase (P-type)|PF00122;E1-E2 ATPase	K01537 P-type Ca2+ transporter type 2C [EC:7.2.2.10] | (RefSeq) Ca2+-transporting ATPase (A)	Calcium-transporting ATPase 2 OS=Schizosaccharomyces pombe (strain 972 / ATCC 24843) OX=284812 GN=pmc1 PE=3 SV=1	calcium-translocating P-type ATPase, PMCA-type [Exophiala xenobiotica]	Calcium-transporting ATPase OS=Exophiala aquamarina CBS 119918 OX=1182545 GN=A1O9_06484 PE=3 SV=1	GO:0005524|ATP binding;GO:0005388|P-type calcium transporter activity;GO:0016021|integral component of membrane
rna-Etr00187.1	Superscaffold1	860952	864190	-	no KO assigned | (RefSeq) hypothetical protein (A)	-	hypothetical protein G647_00783 [Cladophialophora carrionii CBS 160.54]	Uncharacterized protein OS=Exophiala aquamarina CBS 119918 OX=1182545 GN=A1O9_06483 PE=4 SV=1	-
rna-Etr00188.1	Superscaffold1	867390	871384	PF01408;Oxidoreductase family, NAD-binding Rossmann fold	K18106 D-galacturonate reductase [EC:1.1.1.-] | (RefSeq) hypothetical protein (A)	-	hypothetical protein G647_00782 [Cladophialophora carrionii CBS 160.54]	Oxidoreductase OS=Exophiala aquamarina CBS 119918 OX=1182545 GN=A1O9_06482 PE=4 SV=1	GO:0000166|nucleotide binding
rna-Etr00189.1	Superscaffold1	875547	878738	PF07731;Multicopper oxidase|PF00394;Multicopper oxidase|PF07732;Multicopper oxidase	no KO assigned | (RefSeq) hypothetical protein (A)	Multicopper oxidase elcG OS=Phaeosphaeria nodorum (strain SN15 / ATCC MYA-4574 / FGSC 10173) OX=321614 GN=elcG PE=1 SV=1	hypothetical protein AYO21_10269 [Fonsecaea monophora]	Uncharacterized protein OS=Exophiala aquamarina CBS 119918 OX=1182545 GN=A1O9_06481 PE=3 SV=1	GO:0005507|copper ion binding;GO:0016491|oxidoreductase activity
rna-Etr00190.1	Superscaffold1	880308	881155	-	-	-	-	-	-
rna-Etr00191.1	Superscaffold1	881252	891126	-	K13172 serine/arginine repetitive matrix protein 2 | (RefSeq) hypothetical protein (A)	-	hypothetical protein PV10_09115 [Exophiala mesophila]	Uncharacterized protein OS=Exophiala aquamarina CBS 119918 OX=1182545 GN=A1O9_06480 PE=4 SV=1	-
rna-Etr00192.1	Superscaffold1	891253	893904	PF05739;SNARE domain|PF11416;Syntaxin-5 N-terminal, Sly1p-binding domain	K08490 syntaxin 5 | (RefSeq) ER-Golgi SNARE complex subunit (Sed5), putative (A)	Integral membrane protein sed5 OS=Schizosaccharomyces pombe (strain 972 / ATCC 24843) OX=284812 GN=sed5 PE=3 SV=1	hypothetical protein PV04_02064 [Phialophora americana]	Syntaxin 5 OS=Exophiala aquamarina CBS 119918 OX=1182545 GN=A1O9_06479 PE=3 SV=1	GO:0016192|vesicle-mediated transport;GO:0016021|integral component of membrane
rna-Etr00193.1	Superscaffold1	894054	897524	PF00498;FHA domain	no KO assigned | (RefSeq) cytoplasm to vacuole targeting Vps64, putative (A)	Uncharacterized protein C3H7.13 OS=Schizosaccharomyces pombe (strain 972 / ATCC 24843) OX=284812 GN=SPBC3H7.13 PE=1 SV=1	hypothetical protein B0A52_05191 [Exophiala mesophila]	FHA domain-containing protein OS=Exophiala aquamarina CBS 119918 OX=1182545 GN=A1O9_06477 PE=4 SV=1	GO:0016021|integral component of membrane
rna-Etr00193.2	Superscaffold1	894054	897524	PF00498;FHA domain	no KO assigned | (RefSeq) cytoplasm to vacuole targeting Vps64, putative (A)	Uncharacterized protein C3H7.13 OS=Schizosaccharomyces pombe (strain 972 / ATCC 24843) OX=284812 GN=SPBC3H7.13 PE=1 SV=1	hypothetical protein B0A52_05191 [Exophiala mesophila]	FHA domain-containing protein OS=Exophiala aquamarina CBS 119918 OX=1182545 GN=A1O9_06477 PE=4 SV=1	GO:0016021|integral component of membrane
rna-Etr00194.1	Superscaffold1	897646	900828	PF07992;Pyridine nucleotide-disulphide oxidoreductase	no KO assigned | (RefSeq) FAD/NAD(P)-binding protein (A)	External NADH-ubiquinone oxidoreductase 1, mitochondrial OS=Saccharomyces cerevisiae (strain ATCC 204508 / S288c) OX=559292 GN=NDE1 PE=1 SV=1	hypothetical protein PV07_10793 [Cladophialophora immunda]	Pyr_redox_2 domain-containing protein OS=Exophiala aquamarina CBS 119918 OX=1182545 GN=A1O9_06476 PE=4 SV=1	GO:0016491|oxidoreductase activity
rna-Etr00195.1	Superscaffold1	900873	901662	-	no KO assigned | (RefSeq) NTF2-like protein (A)	-	hypothetical protein AYO20_05040 [Fonsecaea nubica]	Uncharacterized protein OS=Exophiala aquamarina CBS 119918 OX=1182545 GN=A1O9_06475 PE=4 SV=1	-
rna-Etr00196.1	Superscaffold1	902581	903182	PF00583;Acetyltransferase (GNAT) family	no KO assigned | (RefSeq) hypothetical protein (A)	N-acetyltransferase ats1 OS=Schizosaccharomyces pombe (strain 972 / ATCC 24843) OX=284812 GN=ats1 PE=2 SV=1	hypothetical protein CEP54_002548 [Fusarium sp. AF-8]	N-acetyltransferase domain-containing protein OS=Exophiala spinifera OX=91928 GN=PV08_11338 PE=4 SV=1	GO:0008080|N-acetyltransferase activity;GO:0016021|integral component of membrane
rna-Etr00197.1	Superscaffold1	905864	907294	PF07690;Major Facilitator Superfamily	no KO assigned | (RefSeq) uncharacterized protein (A)	MFS-type transporter dbaD OS=Emericella nidulans (strain FGSC A4 / ATCC 38163 / CBS 112.46 / NRRL 194 / M139) OX=227321 GN=dbaD PE=2 SV=1	hypothetical protein TGAM01_v209103 [Trichoderma gamsii]	Uncharacterized protein OS=Exophiala spinifera OX=91928 GN=PV08_11335 PE=4 SV=1	GO:0022857|transmembrane transporter activity;GO:0016021|integral component of membrane
rna-Etr00198.1	Superscaffold1	910530	911879	PF00561;alpha/beta hydrolase fold	K08726 soluble epoxide hydrolase / lipid-phosphate phosphatase [EC:3.3.2.10 3.1.3.76] | (RefSeq) hypothetical protein (A)	Epoxide hydrolase srdG OS=Neurospora crassa (strain ATCC 24698 / 74-OR23-1A / CBS 708.71 / DSM 1257 / FGSC 987) OX=367110 GN=srdG PE=2 SV=1	hypothetical protein A1O9_04471 [Exophiala aquamarina CBS 119918]	Related to epoxide hydrolase OS=Phialocephala subalpina OX=576137 GN=PAC_19639 PE=4 SV=1	GO:0016787|hydrolase activity;GO:0003824|catalytic activity
rna-Etr00199.1	Superscaffold1	914601	916143	PF00282;Pyridoxal-dependent decarboxylase conserved domain	no KO assigned | (RefSeq) pyridoxal-dependent decarboxylase (A)	L-tryptophan decarboxylase cnsB OS=Penicillium expansum OX=27334 GN=cnsB PE=1 SV=1	hypothetical protein TGAM01_v210540 [Trichoderma gamsii]	Uncharacterized protein OS=Exophiala spinifera OX=91928 GN=PV08_11336 PE=3 SV=1	GO:0016831|carboxy-lyase activity;GO:0030170|pyridoxal phosphate binding;GO:0006520|cellular amino acid metabolic process;GO:0022857|transmembrane transporter activity;GO:0019752|carboxylic acid metabolic process;GO:0016021|integral component of membrane
rna-Etr00200.1	Superscaffold1	917082	921351	-	K21842 protein EFR3 | (RefSeq) protein EFR3 (A)	Protein EFR3 OS=Coccidioides immitis (strain RS) OX=246410 GN=EFR3 PE=3 SV=1	Protein EFR3 [Cladophialophora carrionii]	Uncharacterized protein OS=Exophiala aquamarina CBS 119918 OX=1182545 GN=A1O9_06474 PE=3 SV=1	GO:0072659|protein localization to plasma membrane
rna-Etr00201.1	Superscaffold1	924504	926202	-	no KO assigned | (RefSeq) unnamed protein product; predicted protein (A)	-	hypothetical protein Z520_08597 [Fonsecaea multimorphosa CBS 102226]	Uncharacterized protein OS=Exophiala aquamarina CBS 119918 OX=1182545 GN=A1O9_06473 PE=4 SV=1	-
rna-Etr00202.1	Superscaffold1	926872	927921	PF07264;Etoposide-induced protein 2.4 (EI24)	no KO assigned | (GenBank) putative protein family protein (A)	Outer spore wall protein RRT8 OS=Saccharomyces cerevisiae (strain ATCC 204508 / S288c) OX=559292 GN=RRT8 PE=1 SV=2	putative protein family protein [Cladophialophora carrionii]	Uncharacterized protein OS=Exophiala aquamarina CBS 119918 OX=1182545 GN=A1O9_06472 PE=4 SV=1	GO:0016021|integral component of membrane
rna-Etr00203.1	Superscaffold1	928678	931041	PF14295;PAN domain	no KO assigned | (RefSeq) hypothetical protein (A)	-	hypothetical protein PV07_09909 [Cladophialophora immunda]	Uncharacterized protein OS=Exophiala aquamarina CBS 119918 OX=1182545 GN=A1O9_06471 PE=4 SV=1	GO:0016021|integral component of membrane
rna-Etr00204.1	Superscaffold1	931426	935162	-	no KO assigned | (RefSeq) unnamed protein product; predicted protein (A)	-	hypothetical protein CA14_011713 [Aspergillus flavus]	Uncharacterized protein OS=Exophiala sideris OX=1016849 GN=PV11_06771 PE=4 SV=1	GO:0016491|oxidoreductase activity
rna-Etr00205.1	Superscaffold1	936259	939161	-	no KO assigned | (RefSeq) hypothetical protein (A)	-	hypothetical protein DV737_g1203, partial [Chaetothyriales sp. CBS 132003]	Uncharacterized protein OS=Exophiala aquamarina CBS 119918 OX=1182545 GN=A1O9_06469 PE=4 SV=1	-
rna-Etr00206.1	Superscaffold1	940091	945813	-	no KO assigned | (RefSeq) hypothetical protein (A)	-	hypothetical protein COH21_000620 [Aspergillus flavus]	Uncharacterized protein OS=Capronia epimyces CBS 606.96 OX=1182542 GN=A1O3_00973 PE=4 SV=1	GO:0016491|oxidoreductase activity
rna-Etr00207.1	Superscaffold1	945918	948014	PF00071;Ras family	K07889 Ras-related protein Rab-5C | (RefSeq) RAB GTPase Vps21/Ypt51, putative (A)	Vacuolar protein sorting-associated protein 21 OS=Saccharomyces cerevisiae (strain ATCC 204508 / S288c) OX=559292 GN=VPS21 PE=1 SV=1	hypothetical protein Z519_10832 [Cladophialophora bantiana CBS 173.52]	Rhinocladiella mackenziei CBS 650.93 unplaced genomic scaffold supercont1.3, whole genome shotgun sequence OS=Rhinocladiella mackenziei CBS 650.93 OX=1442369 GN=Z518_04218 PE=4 SV=1	GO:0005525|GTP binding;GO:0003924|GTPase activity
rna-Etr00208.1	Superscaffold1	956766	957872	PF00253;Ribosomal protein S14p/S29e	K02954 small subunit ribosomal protein S14 | (RefSeq) hypothetical protein (A)	37S ribosomal protein MRP2, mitochondrial OS=Saccharomyces cerevisiae (strain ATCC 204508 / S288c) OX=559292 GN=MRP2 PE=1 SV=1	hypothetical protein D0869_14689 [Hortaea werneckii]	30S ribosomal protein S14 OS=Exophiala dermatitidis (strain ATCC 34100 / CBS 525.76 / NIH/UT8656) OX=858893 GN=HMPREF1120_02889 PE=3 SV=1	GO:0003735|structural constituent of ribosome;GO:0006412|translation;GO:0005840|ribosome
rna-Etr00209.1	Superscaffold1	957852	960735	-	no KO assigned | (RefSeq) hypothetical protein (A)	-	hypothetical protein A1O7_00662 [Cladophialophora yegresii CBS 114405]	Uncharacterized protein OS=Exophiala aquamarina CBS 119918 OX=1182545 GN=A1O9_06466 PE=4 SV=1	GO:0003676|nucleic acid binding
rna-Etr00210.1	Superscaffold1	961361	964762	-	no KO assigned | (RefSeq) unnamed protein product; predicted protein (A)	Chromatin modification-related protein YNG2 OS=Candida glabrata (strain ATCC 2001 / CBS 138 / JCM 3761 / NBRC 0622 / NRRL Y-65) OX=284593 GN=YNG2 PE=3 SV=1	hypothetical protein HMPREF1120_02886 [Exophiala dermatitidis NIH/UT8656]	ING domain-containing protein OS=Exophiala aquamarina CBS 119918 OX=1182545 GN=A1O9_06465 PE=4 SV=1	GO:0046872|metal ion binding;GO:0005634|nucleus
rna-Etr00211.1	Superscaffold1	965363	967639	PF00005;ABC transporter|PF12848;ABC transporter|PF00005;ABC transporter	no KO assigned | (RefSeq) P-loop containing nucleoside triphosphate hydrolase protein (A)	Uncharacterized ABC transporter ATP-binding protein C29A3.09c OS=Schizosaccharomyces pombe (strain 972 / ATCC 24843) OX=284812 GN=SPBC29A3.09c PE=3 SV=1	hypothetical protein Z518_04222 [Rhinocladiella mackenziei CBS 650.93]	Uncharacterized protein OS=Exophiala aquamarina CBS 119918 OX=1182545 GN=A1O9_06464 PE=4 SV=1	GO:0005524|ATP binding;GO:0042626|ATPase-coupled transmembrane transporter activity;GO:0016021|integral component of membrane;GO:0016787|hydrolase activity
rna-Etr00212.1	Superscaffold1	968054	970543	PF00149;Calcineurin-like phosphoesterase	no KO assigned | (RefSeq) Ser/Thr protein phosphatase family protein (A)	Endopolyphosphatase OS=Kluyveromyces lactis (strain ATCC 8585 / CBS 2359 / DSM 70799 / NBRC 1267 / NRRL Y-1140 / WM37) OX=284590 GN=PPN1 PE=3 SV=1	hypothetical protein Z520_08589 [Fonsecaea multimorphosa CBS 102226]	Sphingomyelin phosphodiesterase OS=Exophiala aquamarina CBS 119918 OX=1182545 GN=A1O9_06456 PE=3 SV=1	GO:0016798|hydrolase activity, acting on glycosyl bonds;GO:0046872|metal ion binding;GO:0004767|sphingomyelin phosphodiesterase activity;GO:0006685|sphingomyelin catabolic process;GO:0016787|hydrolase activity;GO:0005576|extracellular region
rna-Etr00213.1	Superscaffold1	971267	973000	PF03619;Organic solute transporter Ostalpha	no KO assigned | (GenBank) putative duf300-domain-containing protein (A)	-	hypothetical protein PV11_09443 [Exophiala sideris]	Uncharacterized protein OS=Exophiala aquamarina CBS 119918 OX=1182545 GN=A1O9_06455 PE=4 SV=1	GO:0016021|integral component of membrane
rna-Etr00214.1	Superscaffold1	974367	977898	PF00067;Cytochrome P450|PF00667;FAD binding domain|PF00175;Oxidoreductase NAD-binding domain|PF00258;Flavodoxin	K14338 cytochrome P450 / NADPH-cytochrome P450 reductase [EC:1.14.14.1 1.6.2.4] | (RefSeq) NADPH--cytochrome P450 reductase-like protein (A)	Bifunctional cytochrome P450/NADPH--P450 reductase OS=Fusarium oxysporum OX=5507 GN=CYP505 PE=1 SV=1	hypothetical protein B0A52_06412 [Exophiala mesophila]	Bifunctional cytochrome P450/NADPH--P450 reductase OS=Exophiala aquamarina CBS 119918 OX=1182545 GN=A1O9_06454 PE=3 SV=1	GO:0070330|aromatase activity;GO:0010181|FMN binding;GO:0020037|heme binding;GO:0005506|iron ion binding;GO:0003958|NADPH-hemoprotein reductase activity
rna-Etr00215.1	Superscaffold1	982242	983408	-	no KO assigned | (RefSeq) expression library immunization antigen 1 (A)	Uncharacterized protein AFUA_6G02800 OS=Neosartorya fumigata (strain ATCC MYA-4609 / Af293 / CBS 101355 / FGSC A1100) OX=330879 GN=AFUA_6G02800 PE=1 SV=1	hypothetical protein HMPREF1541_07711 [Cyphellophora europaea CBS 101466]	Uncharacterized protein OS=Exophiala aquamarina CBS 119918 OX=1182545 GN=A1O9_06453 PE=4 SV=1	-
rna-Etr00216.1	Superscaffold1	984000	986143	PF00083;Sugar (and other) transporter	K08141 MFS transporter, SP family, general alpha glucoside:H+ symporter | (RefSeq) general substrate transporter (A)	General alpha-glucoside permease OS=Saccharomyces cerevisiae (strain ATCC 204508 / S288c) OX=559292 GN=MAL11 PE=1 SV=1	probable alpha-glucoside transport protein [Phialocephala subalpina]	MFS domain-containing protein OS=Exophiala aquamarina CBS 119918 OX=1182545 GN=A1O9_06452 PE=3 SV=1	GO:0022857|transmembrane transporter activity;GO:0016021|integral component of membrane;GO:0005886|plasma membrane
rna-Etr00217.1	Superscaffold1	987317	988819	PF17801;Alpha galactosidase C-terminal beta sandwich domain|PF16499;Alpha galactosidase A	K07407 alpha-galactosidase [EC:3.2.1.22] | (RefSeq) alpha-galactosidase (A)	Alpha-galactosidase OS=Torulaspora delbrueckii OX=4950 GN=MEL PE=3 SV=1	hypothetical protein Z517_08112 [Fonsecaea pedrosoi CBS 271.37]	Alpha-galactosidase OS=Exophiala aquamarina CBS 119918 OX=1182545 GN=A1O9_06451 PE=3 SV=1	GO:0052692|raffinose alpha-galactosidase activity;GO:0005975|carbohydrate metabolic process
rna-Etr00218.1	Superscaffold1	989824	991401	PF04082;Fungal specific transcription factor domain	no KO assigned | (RefSeq) Pc21g20390 (A)	-	hypothetical protein PV04_01384 [Phialophora americana]	Fungal_trans domain-containing protein OS=Exophiala aquamarina CBS 119918 OX=1182545 GN=A1O9_06450 PE=4 SV=1	GO:0003677|DNA binding;GO:0008270|zinc ion binding;GO:0006351|transcription, DNA-templated;GO:0016021|integral component of membrane;GO:0000981|DNA-binding transcription factor activity, RNA polymerase II-specific;GO:0005634|nucleus
rna-Etr00219.1	Superscaffold1	991722	995340	-	-	-	hypothetical protein G647_00695 [Cladophialophora carrionii CBS 160.54]	Uncharacterized protein (Fragment) OS=Exophiala aquamarina CBS 119918 OX=1182545 GN=A1O9_06449 PE=4 SV=1	GO:0005743|mitochondrial inner membrane;GO:0003723|RNA binding
rna-Etr00220.1	Superscaffold1	997718	998609	PF00583;Acetyltransferase (GNAT) family	K00621 glucosamine-phosphate N-acetyltransferase [EC:2.3.1.4] | (RefSeq) hypothetical protein (A)	Glucosamine 6-phosphate N-acetyltransferase OS=Candida albicans OX=5476 GN=GNA1 PE=3 SV=1	hypothetical protein VSDG_09895 [Valsa sordida]	Glucosamine 6-phosphate N-acetyltransferase OS=Exophiala aquamarina CBS 119918 OX=1182545 GN=A1O9_06447 PE=3 SV=1	GO:0004343|glucosamine 6-phosphate N-acetyltransferase activity;GO:0006048|UDP-N-acetylglucosamine biosynthetic process
rna-Etr00221.1	Superscaffold1	999160	1004532	PF17100;N-terminal domain of NWD NACHT-NTPase|PF00400;WD domain, G-beta repeat|PF05729;NACHT domain	no KO assigned | (RefSeq) NACHT and WD40 domain protein (A)	Vegetative incompatibility protein HET-E-1 OS=Podospora anserina OX=2587412 GN=HET-E1 PE=4 SV=1	hypothetical protein V498_05551, partial [Pseudogymnoascus sp. VKM F-4517 (FW-2822)]	Uncharacterized protein OS=Exophiala aquamarina CBS 119918 OX=1182545 GN=A1O9_10260 PE=4 SV=1	-
rna-Etr00222.1	Superscaffold1	1005443	1007379	PF00083;Sugar (and other) transporter	K08141 MFS transporter, SP family, general alpha glucoside:H+ symporter | (RefSeq) hypothetical protein (A)	Maltose permease MAL31 OS=Saccharomyces cerevisiae (strain ATCC 204508 / S288c) OX=559292 GN=MAL31 PE=1 SV=1	hypothetical protein A1O5_05181 [Cladophialophora psammophila CBS 110553]	MFS domain-containing protein OS=Exophiala aquamarina CBS 119918 OX=1182545 GN=A1O9_06446 PE=3 SV=1	GO:0022857|transmembrane transporter activity;GO:0016021|integral component of membrane;GO:0005886|plasma membrane
rna-Etr00223.1	Superscaffold1	1008640	1020020	PF00175;Oxidoreductase NAD-binding domain|PF00970;Oxidoreductase FAD-binding domain	K00326 cytochrome-b5 reductase [EC:1.6.2.2] | (RefSeq) cytochrome-b5 reductase (A)	NADH-cytochrome b5 reductase 2 OS=Magnaporthe oryzae (strain 70-15 / ATCC MYA-4617 / FGSC 8958) OX=242507 GN=MCR1 PE=3 SV=1	hypothetical protein AYL99_06441 [Fonsecaea erecta]	FAD-binding FR-type domain-containing protein OS=Exophiala aquamarina CBS 119918 OX=1182545 GN=A1O9_06443 PE=4 SV=1	GO:0016491|oxidoreductase activity;GO:0004128|cytochrome-b5 reductase activity, acting on NAD(P)H
rna-Etr00224.1	Superscaffold1	1020121	1021668	PF10358;N-terminal C2 in EEIG1 and EHBP1 proteins	no KO assigned | (RefSeq) uncharacterized protein (A)	Uncharacterized protein C1494.08c OS=Schizosaccharomyces pombe (strain 972 / ATCC 24843) OX=284812 GN=SPCC1494.08c PE=4 SV=1	hypothetical protein, variant [Exophiala sideris]	C2 NT-type domain-containing protein OS=Exophiala aquamarina CBS 119918 OX=1182545 GN=A1O9_06442 PE=4 SV=1	-
rna-Etr00225.1	Superscaffold1	1022321	1023679	PF01266;FAD dependent oxidoreductase	no KO assigned | (GenBank) putative fad dependent oxidoreductase superfamily protein (A)	-	hypothetical protein A1O7_00646 [Cladophialophora yegresii CBS 114405]	DAO domain-containing protein OS=Exophiala aquamarina CBS 119918 OX=1182545 GN=A1O9_06441 PE=4 SV=1	GO:0016491|oxidoreductase activity
rna-Etr00226.1	Superscaffold1	1023911	1024597	PF04402;Protein of unknown function (DUF541)	no KO assigned | (RefSeq) hypothetical protein (A)	-	hypothetical protein G647_00689 [Cladophialophora carrionii CBS 160.54]	Uncharacterized protein OS=Exophiala aquamarina CBS 119918 OX=1182545 GN=A1O9_06440 PE=4 SV=1	-
rna-Etr00227.1	Superscaffold1	1027040	1028764	PF05577;Serine carboxypeptidase S28	no KO assigned | (GenBank) putative serine family protein (A)	Probable extracellular serine carboxypeptidase OS=Arthroderma benhamiae (strain ATCC MYA-4681 / CBS 112371) OX=663331 GN=ARB_01345 PE=1 SV=1	peptidase S28 [Cucurbitaria berberidis CBS 394.84]	peptidase S28 OS=Mytilinidion resinicola OX=574789 GN=BDZ99DRAFT_489101 PE=3 SV=1	GO:0008236|serine-type peptidase activity
rna-Etr00228.1	Superscaffold1	1032783	1036353	-	no KO assigned | (RefSeq) glyoxalase/bleomycin resistance protein/dioxygenase (A)	-	hypothetical protein AYO21_02152 [Fonsecaea monophora]	Lactoylglutathione lyase OS=Exophiala aquamarina CBS 119918 OX=1182545 GN=A1O9_06438 PE=4 SV=1	GO:0016829|lyase activity;GO:0051213|dioxygenase activity
rna-Etr00229.1	Superscaffold1	1038053	1040723	PF04082;Fungal specific transcription factor domain|PF00172;Fungal Zn(2)-Cys(6) binuclear cluster domain	no KO assigned | (RefSeq) hypothetical protein (A)	ABC-transporter-regulating transcription factor OS=Aspergillus oryzae (strain ATCC 42149 / RIB 40) OX=510516 GN=atrR PE=3 SV=1	hypothetical protein PV06_09580 [Exophiala oligosperma]	Zn(2)-C6 fungal-type domain-containing protein OS=Phialophora americana OX=5601 GN=PV04_00564 PE=4 SV=1	GO:0003677|DNA binding;GO:0000981|DNA-binding transcription factor activity, RNA polymerase II-specific;GO:0008270|zinc ion binding;GO:0006351|transcription, DNA-templated;GO:0005634|nucleus;GO:0016021|integral component of membrane;GO:0005524|ATP binding;GO:0016887|ATP hydrolysis activity
rna-Etr00229.2	Superscaffold1	1038053	1040725	PF04082;Fungal specific transcription factor domain|PF00172;Fungal Zn(2)-Cys(6) binuclear cluster domain	no KO assigned | (RefSeq) hypothetical protein (A)	ABC-transporter-regulating transcription factor OS=Aspergillus oryzae (strain ATCC 42149 / RIB 40) OX=510516 GN=atrR PE=3 SV=1	hypothetical protein GE09DRAFT_1204699 [Coniochaeta sp. 2T2.1]	Zn(2)-C6 fungal-type domain-containing protein OS=Exophiala xenobiotica OX=348802 GN=PV05_05656 PE=4 SV=1	GO:0003677|DNA binding;GO:0000981|DNA-binding transcription factor activity, RNA polymerase II-specific;GO:0008270|zinc ion binding;GO:0006351|transcription, DNA-templated;GO:0005634|nucleus;GO:0016021|integral component of membrane;GO:0005524|ATP binding;GO:0016887|ATP hydrolysis activity
rna-Etr00230.1	Superscaffold1	1042358	1047077	PF01315;Aldehyde oxidase and xanthine dehydrogenase, a/b hammerhead domain|PF00111;2Fe-2S iron-sulfur cluster binding domain|PF00941;FAD binding domain in molybdopterin dehydrogenase|PF02738;Molybdopterin-binding domain of aldehyde dehydrogenase|PF03450;CO dehydrogenase flavoprotein C-terminal domain|PF01799;[2Fe-2S] binding domain	K00106 xanthine dehydrogenase/oxidase [EC:1.17.1.4 1.17.3.2] | (RefSeq) Molybdenum cofactor-binding protein (A)	Nicotinate hydroxylase hnxS OS=Emericella nidulans (strain FGSC A4 / ATCC 38163 / CBS 112.46 / NRRL 194 / M139) OX=227321 GN=hxnS PE=1 SV=1	Xanthine dehydrogenase [Lachnellula occidentalis]	Xanthine dehydrogenase HxA OS=Exophiala aquamarina CBS 119918 OX=1182545 GN=A1O9_06425 PE=3 SV=1	GO:0051537|2 iron, 2 sulfur cluster binding;GO:0009055|electron transfer activity;GO:0071949|FAD binding;GO:0005506|iron ion binding;GO:0043546|molybdopterin cofactor binding
rna-Etr00231.1	Superscaffold1	1047725	1049548	PF00724;NADH:flavin oxidoreductase / NADH oxidase family	no KO assigned | (RefSeq) FMN-linked oxidoreductase (A)	Flavin oxidoreductase hxnT OS=Emericella nidulans (strain FGSC A4 / ATCC 38163 / CBS 112.46 / NRRL 194 / M139) OX=227321 GN=hxnT PE=2 SV=1	hypothetical protein HMPREF1541_08506 [Cyphellophora europaea CBS 101466]	Oxidored_FMN domain-containing protein OS=Exophiala aquamarina CBS 119918 OX=1182545 GN=A1O9_06426 PE=4 SV=1	GO:0010181|FMN binding;GO:0016491|oxidoreductase activity
rna-Etr00232.1	Superscaffold1	1052867	1054824	PF07690;Major Facilitator Superfamily	no KO assigned | (RefSeq) hypothetical protein (A)	Major facilitator-type transporter hxnP OS=Emericella nidulans (strain FGSC A4 / ATCC 38163 / CBS 112.46 / NRRL 194 / M139) OX=227321 GN=hxnP PE=2 SV=1	hypothetical protein EKO04_002632 [Ascochyta lentis]	MFS domain-containing protein OS=Exophiala spinifera OX=91928 GN=PV08_05440 PE=4 SV=1	GO:0022857|transmembrane transporter activity;GO:0016021|integral component of membrane
rna-Etr00233.1	Superscaffold1	1055549	1057282	PF14226;non-haem dioxygenase in morphine synthesis N-terminal|PF03171;2OG-Fe(II) oxygenase superfamily	no KO assigned | (RefSeq) hypothetical protein (A)	2-oxoglutarate-Fe(II) type oxidoreductase hxnY OS=Emericella nidulans (strain FGSC A4 / ATCC 38163 / CBS 112.46 / NRRL 194 / M139) OX=227321 GN=hxnY PE=2 SV=1	2-oxoglutarate-Fe(II) type oxidoreductase [Lachnellula arida]	Fe2OG dioxygenase domain-containing protein OS=Exophiala aquamarina CBS 119918 OX=1182545 GN=A1O9_06430 PE=3 SV=1	GO:0046872|metal ion binding;GO:0016491|oxidoreductase activity
rna-Etr00234.1	Superscaffold1	1057743	1059875	PF07690;Major Facilitator Superfamily	no KO assigned | (RefSeq) hypothetical protein (A)	Major facilitator-type transporter hxnZ OS=Emericella nidulans (strain FGSC A4 / ATCC 38163 / CBS 112.46 / NRRL 194 / M139) OX=227321 GN=hxnZ PE=2 SV=1	putative MFS-type transporter [Lachnellula willkommii]	MFS domain-containing protein OS=Exophiala aquamarina CBS 119918 OX=1182545 GN=A1O9_06431 PE=4 SV=1	GO:0022857|transmembrane transporter activity;GO:0016021|integral component of membrane
rna-Etr00235.1	Superscaffold1	1060156	1062638	PF07976;Phenol hydroxylase, C-terminal dimerisation domain|PF01494;FAD binding domain	K03380 phenol 2-monooxygenase (NADPH) [EC:1.14.13.7] | (RefSeq) FAD/NAD(P)-binding protein (A)	Phenol hydroxylase OS=Cutaneotrichosporon cutaneum OX=5554 PE=1 SV=3	hypothetical protein Z519_02172 [Cladophialophora bantiana CBS 173.52]	Uncharacterized protein OS=Exophiala aquamarina CBS 119918 OX=1182545 GN=A1O9_06432 PE=3 SV=1	GO:0071949|FAD binding
rna-Etr00236.1	Superscaffold1	1062912	1064890	PF01425;Amidase	K01426 amidase [EC:3.5.1.4] | (RefSeq) acetamidase (A)	Acetamidase OS=Aspergillus oryzae (strain ATCC 42149 / RIB 40) OX=510516 GN=amdS PE=3 SV=2	hypothetical protein Z518_04239 [Rhinocladiella mackenziei CBS 650.93]	Amidase domain-containing protein OS=Exophiala aquamarina CBS 119918 OX=1182545 GN=A1O9_06433 PE=4 SV=1	GO:0004040|amidase activity;GO:0043864|indoleacetamide hydrolase activity
rna-Etr00236.2	Superscaffold1	1062912	1064890	PF01425;Amidase	K01426 amidase [EC:3.5.1.4] | (RefSeq) PADG_06200; hypothetical protein (A)	Acetamidase OS=Aspergillus oryzae (strain ATCC 42149 / RIB 40) OX=510516 GN=amdS PE=3 SV=2	hypothetical protein Z519_02173 [Cladophialophora bantiana CBS 173.52]	Amidase domain-containing protein OS=Exophiala aquamarina CBS 119918 OX=1182545 GN=A1O9_06433 PE=4 SV=1	GO:0004040|amidase activity;GO:0043864|indoleacetamide hydrolase activity
rna-Etr00236.3	Superscaffold1	1062912	1064890	PF01425;Amidase	K01426 amidase [EC:3.5.1.4] | (RefSeq) PADG_06200; hypothetical protein (A)	Acetamidase OS=Aspergillus oryzae (strain ATCC 42149 / RIB 40) OX=510516 GN=amdS PE=3 SV=2	hypothetical protein Z519_02173 [Cladophialophora bantiana CBS 173.52]	Amidase domain-containing protein OS=Exophiala aquamarina CBS 119918 OX=1182545 GN=A1O9_06433 PE=4 SV=1	GO:0004040|amidase activity;GO:0043864|indoleacetamide hydrolase activity
rna-Etr00237.1	Superscaffold1	1066609	1067905	PF01522;Polysaccharide deacetylase	no KO assigned | (RefSeq) Arp2/3 complex subunit Arc16 (A)	Peptidoglycan deacetylase-like protein FGM2 OS=Gibberella zeae (strain PH-1 / ATCC MYA-4620 / FGSC 9075 / NRRL 31084) OX=229533 GN=FGM2 PE=2 SV=1	hypothetical protein Z519_02175 [Cladophialophora bantiana CBS 173.52]	NodB homology domain-containing protein OS=Exophiala aquamarina CBS 119918 OX=1182545 GN=A1O9_06435 PE=4 SV=1	GO:0016810|hydrolase activity, acting on carbon-nitrogen (but not peptide) bonds;GO:0005975|carbohydrate metabolic process
rna-Etr00238.1	Superscaffold1	1068835	1070257	PF01494;FAD binding domain	K00480 salicylate hydroxylase [EC:1.14.13.1] | (RefSeq) FAD/NAD(P)-binding protein (A)	FAD-dependent monooxygenase OpS4 OS=Beauveria bassiana (strain ARSEF 2860) OX=655819 GN=OpS4 PE=1 SV=1	hypothetical protein E6O75_ATG10118 [Venturia nashicola]	FAD_binding_3 domain-containing protein OS=Exophiala aquamarina CBS 119918 OX=1182545 GN=A1O9_06436 PE=4 SV=1	GO:0071949|FAD binding;GO:0016021|integral component of membrane
rna-Etr00239.1	Superscaffold1	1070909	1071600	PF00383;Cytidine and deoxycytidylate deaminase zinc-binding region	no KO assigned | (RefSeq) putative cytidine deoxycytidylate deaminase family protein (A)	-	hypothetical protein PV06_03332 [Exophiala oligosperma]	CMP/dCMP-type deaminase domain-containing protein OS=Exophiala aquamarina CBS 119918 OX=1182545 GN=A1O9_06437 PE=4 SV=1	GO:0003824|catalytic activity
rna-Etr00240.1	Superscaffold1	1072113	1076580	PF00005;ABC transporter|PF00005;ABC transporter|PF00664;ABC transporter transmembrane region|PF00664;ABC transporter transmembrane region	K05665 ATP-binding cassette, subfamily C (CFTR/MRP), member 1 [EC:7.6.2.3] | (RefSeq) hypothetical protein (A)	ABC multidrug transporter B OS=Neosartorya fumigata (strain ATCC MYA-4609 / Af293 / CBS 101355 / FGSC A1100) OX=330879 GN=abcB PE=2 SV=2	hypothetical protein HMPREF1541_06191 [Cyphellophora europaea CBS 101466]	Uncharacterized protein OS=Exophiala mesophila OX=212818 GN=B0A52_06262 PE=4 SV=1	GO:0005524|ATP binding;GO:0042626|ATPase-coupled transmembrane transporter activity;GO:0016021|integral component of membrane
rna-Etr00241.1	Superscaffold1	1077223	1079475	PF02417;Chromate transporter|PF02417;Chromate transporter	no KO assigned | (RefSeq) chromate ion transporter (A)	-	hypothetical protein A1O7_00634 [Cladophialophora yegresii CBS 114405]	Uncharacterized protein OS=Exophiala mesophila OX=212818 GN=B0A52_10273 PE=3 SV=1	GO:0015109|chromate transmembrane transporter activity;GO:0016021|integral component of membrane;GO:0005886|plasma membrane;GO:0003677|DNA binding;GO:0000981|DNA-binding transcription factor activity, RNA polymerase II-specific;GO:0008270|zinc ion binding;GO:0006351|transcription, DNA-templated;GO:0005634|nucleus
rna-Etr00242.1	Superscaffold1	1079557	1082874	PF04082;Fungal specific transcription factor domain	no KO assigned | (RefSeq) hypothetical protein (A)	Nicotinate catabolism cluster-specific transcription factor OS=Emericella nidulans (strain FGSC A4 / ATCC 38163 / CBS 112.46 / NRRL 194 / M139) OX=227321 GN=hxnR PE=1 SV=1	hypothetical protein PV04_01405 [Phialophora americana]	Fungal_trans domain-containing protein OS=Exophiala aquamarina CBS 119918 OX=1182545 GN=A1O9_06420 PE=4 SV=1	GO:0003677|DNA binding;GO:0008270|zinc ion binding;GO:0006351|transcription, DNA-templated;GO:0000981|DNA-binding transcription factor activity, RNA polymerase II-specific;GO:0005634|nucleus;GO:0015109|chromate transmembrane transporter activity;GO:0016021|integral component of membrane;GO:0005886|plasma membrane
rna-Etr00243.1	Superscaffold1	1086035	1087600	PF06964;Alpha-L-arabinofuranosidase C-terminal domain	K01209 alpha-L-arabinofuranosidase [EC:3.2.1.55] | (RefSeq) hypothetical protein (A)	Probable alpha-L-arabinofuranosidase C OS=Aspergillus terreus (strain NIH 2624 / FGSC A1156) OX=341663 GN=abfC PE=3 SV=1	hypothetical protein Z520_08555 [Fonsecaea multimorphosa CBS 102226]	Non-reducing end alpha-L-arabinofuranosidase OS=Exophiala aquamarina CBS 119918 OX=1182545 GN=A1O9_06418 PE=3 SV=1	GO:0046556|alpha-L-arabinofuranosidase activity;GO:0031222|arabinan catabolic process;GO:0046373|L-arabinose metabolic process
rna-Etr00244.1	Superscaffold1	1087652	1088697	PF05368;NmrA-like family	no KO assigned | (RefSeq) NAD(P)-binding protein (A)	-	hypothetical protein PV10_08979 [Exophiala mesophila]	NAD(P)-bd_dom domain-containing protein OS=Exophiala aquamarina CBS 119918 OX=1182545 GN=A1O9_06417 PE=4 SV=1	-
rna-Etr00245.1	Superscaffold1	1089351	1091298	PF00067;Cytochrome P450	no KO assigned | (RefSeq) hypothetical protein (A)	Cytochrome P450 monooxygenase hepH OS=Aspergillus oryzae (strain ATCC 42149 / RIB 40) OX=510516 GN=hepH PE=3 SV=1	hypothetical protein TCE0_042r15436 [Talaromyces cellulolyticus]	Uncharacterized protein OS=Polytolypa hystricis UAMH7299 OX=1447883 GN=AJ80_07824 PE=4 SV=1	GO:0020037|heme binding;GO:0005506|iron ion binding;GO:0016705|oxidoreductase activity, acting on paired donors, with incorporation or reduction of molecular oxygen;GO:0016021|integral component of membrane;GO:0004497|monooxygenase activity
rna-Etr00246.1	Superscaffold1	1092499	1094612	PF07690;Major Facilitator Superfamily	no KO assigned | (RefSeq) Pc21g22340 (A)	Uncharacterized MFS-type transporter C1271.10c OS=Schizosaccharomyces pombe (strain 972 / ATCC 24843) OX=284812 GN=SPBC1271.10c PE=1 SV=1	MFS general substrate transporter [Cadophora sp. DSE1049]	MFS domain-containing protein OS=Cladophialophora psammophila CBS 110553 OX=1182543 GN=A1O5_09597 PE=4 SV=1	GO:0022857|transmembrane transporter activity;GO:0016021|integral component of membrane
rna-Etr00247.1	Superscaffold1	1094982	1096603	PF00106;short chain dehydrogenase	no KO assigned | (GenBank) putative short chain dehydrogenase reductase sdr protein (A)	Short chain dehydrogenase MYCFIDRAFT_6125 OS=Pseudocercospora fijiensis (strain CIRAD86) OX=383855 GN=MYCFIDRAFT_6125 PE=3 SV=2	hypothetical protein A1O9_01097 [Exophiala aquamarina CBS 119918]	Uncharacterized protein OS=Cladophialophora psammophila CBS 110553 OX=1182543 GN=A1O5_10385 PE=3 SV=1	GO:0016491|oxidoreductase activity
rna-Etr00248.1	Superscaffold1	1097857	1099285	PF01494;FAD binding domain	no KO assigned | (RefSeq) monooxygenase, putative (A)	FAD-dependent monooxygenase terC OS=Aspergillus terreus (strain NIH 2624 / FGSC A1156) OX=341663 GN=terC PE=1 SV=1	hypothetical protein A1O9_10708 [Exophiala aquamarina CBS 119918]	FAD_binding_3 domain-containing protein OS=Exophiala oligosperma OX=215243 GN=PV06_01854 PE=4 SV=1	GO:0071949|FAD binding;GO:0004497|monooxygenase activity
rna-Etr00249.1	Superscaffold1	1099891	1101348	PF03972;MmgE/PrpD family	no KO assigned | (RefSeq) 2-methylcitrate dehydratase PrpD (A)	Cis-aconitate decarboxylase-like protein oryM OS=Aspergillus oryzae (strain ATCC 42149 / RIB 40) OX=510516 GN=oryM PE=3 SV=1	hypothetical protein PV07_10849 [Cladophialophora immunda]	Uncharacterized protein OS=Exophiala spinifera OX=91928 GN=PV08_04211 PE=3 SV=1	GO:0016829|lyase activity
rna-Etr00250.1	Superscaffold1	1101496	1102482	PF00106;short chain dehydrogenase	no KO assigned | (RefSeq) hypothetical protein (A)	Short chain dehydrogenase mpl6 OS=Monascus purpureus OX=5098 GN=mpl6 PE=1 SV=1	hypothetical protein FSARC_4805 [Fusarium sarcochroum]	3-oxoacyl-[acyl-carrier-protein] FabG OS=Phialophora attinorum OX=1664694 GN=AB675_5887 PE=4 SV=1	GO:0016491|oxidoreductase activity
rna-Etr00251.1	Superscaffold1	1103157	1104854	PF00171;Aldehyde dehydrogenase family	no KO assigned | (RefSeq) succinate-semialdehyde dehydrogenase (A)	Putative succinate-semialdehyde dehydrogenase C1002.12c [NADP(+)] OS=Schizosaccharomyces pombe (strain 972 / ATCC 24843) OX=284812 GN=SPAC1002.12c PE=3 SV=2	uncharacterized protein EAE98_002508 [Botrytis deweyae]	Succinate-semialdehyde dehydrogenase OS=Exophiala aquamarina CBS 119918 OX=1182545 GN=A1O9_04289 PE=4 SV=1	GO:0016620|oxidoreductase activity, acting on the aldehyde or oxo group of donors, NAD or NADP as acceptor
rna-Etr00252.1	Superscaffold1	1105484	1106608	PF13561;Enoyl-(Acyl carrier protein) reductase	no KO assigned | (RefSeq) oxidoreductase, short-chain dehydrogenase/reductase family (A)	Short-chain dehydrogenase/reductase ARMGADRAFT_1018421 OS=Armillaria gallica OX=47427 GN=ARMGADRAFT_1018421 PE=1 SV=1	oxidoreductase, short-chain dehydrogenase/reductase family [Aspergillus fischeri NRRL 181]	Uncharacterized protein OS=Exophiala oligosperma OX=215243 GN=PV06_01853 PE=4 SV=1	GO:0016491|oxidoreductase activity
rna-Etr00253.1	Superscaffold1	1106791	1107570	PF00043;Glutathione S-transferase, C-terminal domain|PF02798;Glutathione S-transferase, N-terminal domain	K00799 glutathione S-transferase [EC:2.5.1.18] | (RefSeq) hypothetical protein (A)	Glutathione S-transferase hmp2 OS=Hypomyces subiculosus OX=193393 GN=hpm2 PE=1 SV=1	hypothetical protein A1O7_00637 [Cladophialophora yegresii CBS 114405]	GSTT1 OS=Exophiala pisciphila OX=86051 PE=2 SV=1	GO:0004364|glutathione transferase activity;GO:0006749|glutathione metabolic process
rna-Etr00254.1	Superscaffold1	1111786	1115080	PF04082;Fungal specific transcription factor domain|PF00172;Fungal Zn(2)-Cys(6) binuclear cluster domain	no KO assigned | (RefSeq) hypothetical protein (A)	-	hypothetical protein PV05_11786 [Exophiala xenobiotica]	Zn(2)-C6 fungal-type domain-containing protein OS=Exophiala aquamarina CBS 119918 OX=1182545 GN=A1O9_06415 PE=4 SV=1	GO:0003677|DNA binding;GO:0000981|DNA-binding transcription factor activity, RNA polymerase II-specific;GO:0008270|zinc ion binding;GO:0006351|transcription, DNA-templated;GO:0005634|nucleus
rna-Etr00255.1	Superscaffold1	1122268	1129805	PF10551;MULE transposase domain	no KO assigned | (RefSeq) hypothetical protein (A)	PKS-NRPS hybrid synthetase CHGG_01239 OS=Chaetomium globosum (strain ATCC 6205 / CBS 148.51 / DSM 1962 / NBRC 6347 / NRRL 1970) OX=306901 GN=CHGG_01239 PE=3 SV=1	transposase [Metarhizium guizhouense ARSEF 977]	MULE domain-containing protein OS=Exophiala aquamarina CBS 119918 OX=1182545 GN=A1O9_13138 PE=4 SV=1	GO:0003677|DNA binding;GO:0004803|transposase activity;GO:0006313|transposition, DNA-mediated
rna-Etr00255.2	Superscaffold1	1122268	1129805	PF10551;MULE transposase domain	no KO assigned | (RefSeq) hypothetical protein (A)	PKS-NRPS hybrid synthetase CHGG_01239 OS=Chaetomium globosum (strain ATCC 6205 / CBS 148.51 / DSM 1962 / NBRC 6347 / NRRL 1970) OX=306901 GN=CHGG_01239 PE=3 SV=1	transposase [Metarhizium guizhouense ARSEF 977]	MULE domain-containing protein OS=Exophiala aquamarina CBS 119918 OX=1182545 GN=A1O9_13138 PE=4 SV=1	GO:0003677|DNA binding;GO:0004803|transposase activity;GO:0006313|transposition, DNA-mediated
rna-Etr00256.1	Superscaffold1	1133945	1136008	PF01485;IBR domain, a half RING-finger domain	no KO assigned | (RefSeq) hypothetical protein (A)	E3 ubiquitin-protein ligase dbl4 OS=Schizosaccharomyces pombe (strain 972 / ATCC 24843) OX=284812 GN=dbl4 PE=3 SV=1	hypothetical protein PV04_01409 [Phialophora americana]	Uncharacterized protein OS=Exophiala aquamarina CBS 119918 OX=1182545 GN=A1O9_06413 PE=4 SV=1	GO:0046872|metal ion binding;GO:0004842|ubiquitin-protein transferase activity
rna-Etr00257.1	Superscaffold1	1136671	1142204	PF13181;Tetratricopeptide repeat|PF13181;Tetratricopeptide repeat|PF13414;TPR repeat|PF00226;DnaJ domain	K09527 DnaJ homolog subfamily C member 7 | (RefSeq) hypothetical protein (A)	DnaJ homolog subfamily C member 7 homolog OS=Schizosaccharomyces pombe (strain 972 / ATCC 24843) OX=284812 GN=SPBC543.02c PE=4 SV=1	hypothetical protein AYO22_07970 [Fonsecaea multimorphosa]	Uncharacterized protein OS=Exophiala aquamarina CBS 119918 OX=1182545 GN=A1O9_06411 PE=4 SV=1	-
rna-Etr00257.2	Superscaffold1	1136671	1142204	PF13181;Tetratricopeptide repeat|PF13181;Tetratricopeptide repeat|PF13414;TPR repeat|PF00226;DnaJ domain	K09527 DnaJ homolog subfamily C member 7 | (RefSeq) hypothetical protein (A)	DnaJ homolog subfamily C member 7 homolog OS=Schizosaccharomyces pombe (strain 972 / ATCC 24843) OX=284812 GN=SPBC543.02c PE=4 SV=1	hypothetical protein AYO22_07970 [Fonsecaea multimorphosa]	Uncharacterized protein OS=Exophiala aquamarina CBS 119918 OX=1182545 GN=A1O9_06411 PE=4 SV=1	-
rna-Etr00258.1	Superscaffold1	1142688	1143959	PF01490;Transmembrane amino acid transporter protein	no KO assigned | (RefSeq) hypothetical protein (A)	N amino acid transport system protein OS=Neurospora crassa (strain ATCC 24698 / 74-OR23-1A / CBS 708.71 / DSM 1257 / FGSC 987) OX=367110 GN=mtr PE=3 SV=2	hypothetical protein A1O1_00405 [Capronia coronata CBS 617.96]	Aa_trans domain-containing protein OS=Exophiala aquamarina CBS 119918 OX=1182545 GN=A1O9_06410 PE=3 SV=1	GO:0016021|integral component of membrane
rna-Etr00259.1	Superscaffold1	1145135	1147029	PF07690;Major Facilitator Superfamily	no KO assigned | (RefSeq) hypothetical protein (A)	MFS transporter prlL OS=Fungal sp. (strain NRRL 50135) OX=1547289 GN=prlL PE=3 SV=1	hypothetical protein CEP53_006234 [Fusarium sp. AF-6]	MFS domain-containing protein OS=Exophiala aquamarina CBS 119918 OX=1182545 GN=A1O9_06409 PE=4 SV=1	GO:0022857|transmembrane transporter activity;GO:0016021|integral component of membrane
rna-Etr00260.1	Superscaffold1	1147662	1149246	PF10397;Adenylosuccinate lyase C-terminus|PF00206;Lyase	K01857 3-carboxy-cis,cis-muconate cycloisomerase [EC:5.5.1.2] | (RefSeq) hypothetical protein (A)	Uncharacterized protein C8E4.05c OS=Schizosaccharomyces pombe (strain 972 / ATCC 24843) OX=284812 GN=SPBC8E4.05c PE=3 SV=1	3-carboxy-cis,cis-muconate cycloisomerase [Phialophora americana]	Fumarate lyase OS=Penicillium expansum OX=27334 GN=PEX2_020180 PE=4 SV=1	GO:0003824|catalytic activity;GO:0016829|lyase activity;GO:0016853|isomerase activity
rna-Etr00261.1	Superscaffold1	1150073	1151985	-	-	-	-	-	-
rna-Etr00262.1	Superscaffold1	1152452	1154702	PF13854;Kelch motif	no KO assigned | (RefSeq) cell wall anchored protein (A)	Kelch repeat-containing protein ARB_01230 OS=Arthroderma benhamiae (strain ATCC MYA-4681 / CBS 112371) OX=663331 GN=ARB_01230 PE=1 SV=1	hypothetical protein AYO21_02175 [Fonsecaea monophora]	Uncharacterized protein OS=Exophiala aquamarina CBS 119918 OX=1182545 GN=A1O9_06408 PE=4 SV=1	GO:0016021|integral component of membrane
rna-Etr00262.2	Superscaffold1	1152452	1154702	PF13854;Kelch motif	no KO assigned | (RefSeq) cell wall anchored protein (A)	Kelch repeat-containing protein ARB_01230 OS=Arthroderma benhamiae (strain ATCC MYA-4681 / CBS 112371) OX=663331 GN=ARB_01230 PE=1 SV=1	hypothetical protein AYO21_02175 [Fonsecaea monophora]	Uncharacterized protein OS=Exophiala aquamarina CBS 119918 OX=1182545 GN=A1O9_06408 PE=4 SV=1	GO:0016021|integral component of membrane
rna-Etr00263.1	Superscaffold1	1155724	1161577	PF01169;Uncharacterized protein family UPF0016|PF01169;Uncharacterized protein family UPF0016	K23541 Ca2+/H+ antiporter, TMEM165/GDT1 family | (RefSeq) hypothetical protein (A)	GCR1-dependent translation factor 1 OS=Saccharomyces cerevisiae (strain ATCC 204508 / S288c) OX=559292 GN=GDT1 PE=1 SV=1	hypothetical protein HMPREF1120_06060 [Exophiala dermatitidis NIH/UT8656]	Uncharacterized protein OS=Exophiala aquamarina CBS 119918 OX=1182545 GN=A1O9_06406 PE=3 SV=1	GO:0016021|integral component of membrane
rna-Etr00263.2	Superscaffold1	1155724	1161577	PF01169;Uncharacterized protein family UPF0016|PF01169;Uncharacterized protein family UPF0016	K23541 Ca2+/H+ antiporter, TMEM165/GDT1 family | (RefSeq) hypothetical protein (A)	GCR1-dependent translation factor 1 OS=Saccharomyces cerevisiae (strain ATCC 204508 / S288c) OX=559292 GN=GDT1 PE=1 SV=1	hypothetical protein HMPREF1120_06060 [Exophiala dermatitidis NIH/UT8656]	Uncharacterized protein OS=Exophiala aquamarina CBS 119918 OX=1182545 GN=A1O9_06406 PE=3 SV=1	GO:0016021|integral component of membrane
rna-Etr00263.3	Superscaffold1	1155724	1161577	PF01169;Uncharacterized protein family UPF0016|PF01169;Uncharacterized protein family UPF0016	K23541 Ca2+/H+ antiporter, TMEM165/GDT1 family | (RefSeq) hypothetical protein (A)	GCR1-dependent translation factor 1 OS=Saccharomyces cerevisiae (strain ATCC 204508 / S288c) OX=559292 GN=GDT1 PE=1 SV=1	hypothetical protein HMPREF1120_06060 [Exophiala dermatitidis NIH/UT8656]	Uncharacterized protein OS=Exophiala aquamarina CBS 119918 OX=1182545 GN=A1O9_06406 PE=3 SV=1	GO:0016021|integral component of membrane
rna-Etr00264.1	Superscaffold1	1161731	1162786	PF02598;Putative RNA methyltransferase	K09142 methyltransferase [EC:2.1.1.-] | (RefSeq) hypothetical protein (A)	Putative methyltransferase SPBC8D2.16c OS=Schizosaccharomyces pombe (strain 972 / ATCC 24843) OX=284812 GN=pi049 PE=3 SV=1	hypothetical protein Z519_12646 [Cladophialophora bantiana CBS 173.52]	Uncharacterized protein OS=Exophiala aquamarina CBS 119918 OX=1182545 GN=A1O9_06405 PE=3 SV=1	-
rna-Etr00265.1	Superscaffold1	1166043	1168253	PF03630;Fumble	K09680 type II pantothenate kinase [EC:2.7.1.33] | (RefSeq) pantothenate kinase, putative (A)	Pantothenate kinase OS=Schizosaccharomyces pombe (strain 972 / ATCC 24843) OX=284812 GN=SPBC4B4.01c PE=1 SV=1	pantothenate kinase [Rhinocladiella mackenziei CBS 650.93]	Type II pantothenate kinase OS=Exophiala aquamarina CBS 119918 OX=1182545 GN=A1O9_06404 PE=4 SV=1	GO:0005524|ATP binding;GO:0004594|pantothenate kinase activity;GO:0015937|coenzyme A biosynthetic process
rna-Etr00266.1	Superscaffold1	1168444	1169651	-	-	-	hypothetical protein DV737_g5247, partial [Chaetothyriales sp. CBS 132003]	Uncharacterized protein OS=Exophiala mesophila OX=212818 GN=B0A52_06162 PE=4 SV=1	GO:0016021|integral component of membrane;GO:0016628|oxidoreductase activity, acting on the CH-CH group of donors, NAD or NADP as acceptor;GO:0019915|lipid storage;GO:0016126|sterol biosynthetic process;GO:0005789|endoplasmic reticulum membrane
rna-Etr00267.1	Superscaffold1	1170154	1171566	PF04142;Nucleotide-sugar transporter	no KO assigned | (RefSeq) An18g04670; nucleotide-sugar transporter (A)	Uncharacterized protein C12G12.12 OS=Schizosaccharomyces pombe (strain 972 / ATCC 24843) OX=284812 GN=SPAC12G12.12 PE=4 SV=1	hypothetical protein Z518_07861 [Rhinocladiella mackenziei CBS 650.93]	Uncharacterized protein OS=Exophiala aquamarina CBS 119918 OX=1182545 GN=A1O9_06403 PE=4 SV=1	GO:0015165|pyrimidine nucleotide-sugar transmembrane transporter activity;GO:0000139|Golgi membrane;GO:0016021|integral component of membrane
rna-Etr00268.1	Superscaffold1	1172410	1174906	-	-	-	hypothetical protein Z520_03761 [Fonsecaea multimorphosa CBS 102226]	Uncharacterized protein OS=Exophiala aquamarina CBS 119918 OX=1182545 GN=A1O9_06402 PE=4 SV=1	GO:0016021|integral component of membrane
rna-Etr00269.1	Superscaffold1	1175560	1177448	PF00067;Cytochrome P450	no KO assigned | (RefSeq) hypothetical protein (A)	Cytochrome P450 monooxygenase ATEG_03631 OS=Aspergillus terreus (strain NIH 2624 / FGSC A1156) OX=341663 GN=ATEG_03631 PE=1 SV=2	cytochrome P450 oxidoreductase [Exophiala dermatitidis NIH/UT8656]	Uncharacterized protein OS=Exophiala aquamarina CBS 119918 OX=1182545 GN=A1O9_06401 PE=3 SV=1	GO:0020037|heme binding;GO:0005506|iron ion binding;GO:0004497|monooxygenase activity;GO:0016705|oxidoreductase activity, acting on paired donors, with incorporation or reduction of molecular oxygen;GO:0016021|integral component of membrane;GO:0008168|methyltransferase activity;GO:0032259|methylation
rna-Etr00270.1	Superscaffold1	1177716	1180921	PF02883;Adaptin C-terminal domain|PF01602;Adaptin N terminal region	K12391 AP-1 complex subunit gamma-1 | (RefSeq) Gamma-adaptin, putative (A)	AP-1 complex subunit gamma-1 OS=Ustilago maydis (strain 521 / FGSC 9021) OX=237631 GN=APL4 PE=3 SV=3	hypothetical protein A1O5_04312 [Cladophialophora psammophila CBS 110553]	AP-1 complex subunit gamma OS=Exophiala aquamarina CBS 119918 OX=1182545 GN=A1O9_06400 PE=3 SV=1	GO:0006886|intracellular protein transport;GO:0016192|vesicle-mediated transport;GO:0030121|AP-1 adaptor complex
rna-Etr00270.2	Superscaffold1	1177716	1180921	PF01602;Adaptin N terminal region|PF02883;Adaptin C-terminal domain	K12391 AP-1 complex subunit gamma-1 | (RefSeq) Gamma-adaptin, putative (A)	AP-1 complex subunit gamma-1 OS=Ustilago maydis (strain 521 / FGSC 9021) OX=237631 GN=APL4 PE=3 SV=3	hypothetical protein A1O1_01126 [Capronia coronata CBS 617.96]	AP-1 complex subunit gamma OS=Exophiala aquamarina CBS 119918 OX=1182545 GN=A1O9_06400 PE=3 SV=1	GO:0006886|intracellular protein transport;GO:0016192|vesicle-mediated transport;GO:0030121|AP-1 adaptor complex
rna-Etr00270.3	Superscaffold1	1177716	1180921	PF01602;Adaptin N terminal region|PF02883;Adaptin C-terminal domain	K12391 AP-1 complex subunit gamma-1 | (RefSeq) Gamma-adaptin, putative (A)	AP-1 complex subunit gamma-1 OS=Ustilago maydis (strain 521 / FGSC 9021) OX=237631 GN=APL4 PE=3 SV=3	hypothetical protein A1O1_01126 [Capronia coronata CBS 617.96]	AP-1 complex subunit gamma OS=Exophiala aquamarina CBS 119918 OX=1182545 GN=A1O9_06400 PE=3 SV=1	GO:0006886|intracellular protein transport;GO:0016192|vesicle-mediated transport;GO:0030121|AP-1 adaptor complex
rna-Etr00270.4	Superscaffold1	1177716	1180921	PF02883;Adaptin C-terminal domain|PF01602;Adaptin N terminal region	K12391 AP-1 complex subunit gamma-1 | (RefSeq) Gamma-adaptin, putative (A)	AP-1 complex subunit gamma-1 OS=Ustilago maydis (strain 521 / FGSC 9021) OX=237631 GN=APL4 PE=3 SV=3	hypothetical protein A1O5_04312 [Cladophialophora psammophila CBS 110553]	AP-1 complex subunit gamma OS=Exophiala aquamarina CBS 119918 OX=1182545 GN=A1O9_06400 PE=3 SV=1	GO:0006886|intracellular protein transport;GO:0016192|vesicle-mediated transport;GO:0030121|AP-1 adaptor complex;GO:0016853|isomerase activity
rna-Etr00271.1	Superscaffold1	1181179	1182230	PF02525;Flavodoxin-like fold	no KO assigned | (RefSeq) uncharacterized protein (A)	-	hypothetical protein PV04_02099 [Phialophora americana]	Flavodoxin_2 domain-containing protein OS=Exophiala aquamarina CBS 119918 OX=1182545 GN=A1O9_06399 PE=4 SV=1	-
rna-Etr00272.1	Superscaffold1	1182526	1184358	PF03062;MBOAT, membrane-bound O-acyltransferase family	K00637 sterol O-acyltransferase [EC:2.3.1.26] | (RefSeq) sterol o-acyltransferase (APE2), putative (A)	Probable sterol O-acyltransferase 2 OS=Schizosaccharomyces pombe (strain 972 / ATCC 24843) OX=284812 GN=are2 PE=1 SV=1	sterol O-acyltransferase [Exophiala dermatitidis NIH/UT8656]	O-acyltransferase OS=Exophiala aquamarina CBS 119918 OX=1182545 GN=A1O9_06398 PE=3 SV=1	GO:0008374|O-acyltransferase activity;GO:0140042|lipid droplet formation;GO:0032541|cortical endoplasmic reticulum;GO:0005789|endoplasmic reticulum membrane;GO:0016021|integral component of membrane;GO:0097038|perinuclear endoplasmic reticulum
rna-Etr00273.1	Superscaffold1	1199786	1201467	PF00083;Sugar (and other) transporter	no KO assigned | (RefSeq) general substrate transporter (A)	Lactose permease OS=Kluyveromyces lactis (strain ATCC 8585 / CBS 2359 / DSM 70799 / NBRC 1267 / NRRL Y-1140 / WM37) OX=284590 GN=LAC12 PE=3 SV=1	general substrate transporter [Cadophora sp. DSE1049]	Lactose permease OS=Phialophora attinorum OX=1664694 GN=AB675_9356 PE=3 SV=1	GO:0022857|transmembrane transporter activity;GO:0016021|integral component of membrane;GO:0005886|plasma membrane
rna-Etr00274.1	Superscaffold1	1201868	1203455	PF01546;Peptidase family M20/M25/M40	no KO assigned | (RefSeq) N-carbamoyl-L-amino-acid hydrolase (A)	-	hypothetical protein AN7372.2 [Byssochlamys spectabilis No. 5]	Uncharacterized protein OS=Exophiala spinifera OX=91928 GN=PV08_01834 PE=4 SV=1	GO:0016813|hydrolase activity, acting on carbon-nitrogen (but not peptide) bonds, in linear amidines;GO:0008233|peptidase activity;GO:0005576|extracellular region
rna-Etr00275.1	Superscaffold1	1204234	1209630	PF07690;Major Facilitator Superfamily|PF11951;Fungal specific transcription factor domain	no KO assigned | (RefSeq) hypothetical protein (A)	Uncharacterized MFS-type transporter C1271.10c OS=Schizosaccharomyces pombe (strain 972 / ATCC 24843) OX=284812 GN=SPBC1271.10c PE=1 SV=1	MFS transporter [Xylona heveae TC161]	Zn(2)-C6 fungal-type domain-containing protein OS=Gibberella zeae OX=5518 GN=FUG_LOCUS313205 PE=4 SV=1	GO:0000981|DNA-binding transcription factor activity, RNA polymerase II-specific;GO:0008270|zinc ion binding;GO:0005634|nucleus;GO:0022857|transmembrane transporter activity;GO:0016021|integral component of membrane;GO:0016301|kinase activity;GO:0008168|methyltransferase activity;GO:0003676|nucleic acid binding;GO:0032259|methylation
rna-Etr00276.1	Superscaffold1	1209747	1213544	PF00202;Aminotransferase class-III|PF00202;Aminotransferase class-III|PF13520;Amino acid permease	K19564 choline transport protein | (RefSeq) hypothetical protein (A)	Choline transport protein OS=Saccharomyces cerevisiae (strain ATCC 204508 / S288c) OX=559292 GN=HNM1 PE=1 SV=1	hypothetical protein HYE68_002763 [Fusarium pseudograminearum]	Uncharacterized protein OS=Gibberella fujikuroi OX=5127 GN=LW93_9296 PE=4 SV=1	GO:0022857|transmembrane transporter activity;GO:0016021|integral component of membrane
rna-Etr00277.1	Superscaffold1	1216458	1218403	-	no KO assigned | (RefSeq) uncharacterized protein (A)	Probable efflux pump mfs2 OS=Aspergillus flavus (strain ATCC 200026 / FGSC A1120 / NRRL 3357 / JCM 12722 / SRRC 167) OX=332952 GN=mfs2 PE=2 SV=1	hypothetical protein ASPNIDRAFT_196499, partial [Aspergillus niger ATCC 1015]	MFS domain-containing protein OS=Exophiala aquamarina CBS 119918 OX=1182545 GN=A1O9_06384 PE=4 SV=1	GO:0022857|transmembrane transporter activity;GO:0016021|integral component of membrane
rna-Etr00278.1	Superscaffold1	1218494	1223583	PF01585;G-patch domain	no KO assigned | (RefSeq) G-patch domain containing protein (A)	Uncharacterized RNA-binding protein C57A7.13 OS=Schizosaccharomyces pombe (strain 972 / ATCC 24843) OX=284812 GN=SPAC57A7.13 PE=4 SV=1	hypothetical protein AYO21_11532 [Fonsecaea monophora]	G-patch domain-containing protein OS=Exophiala aquamarina CBS 119918 OX=1182545 GN=A1O9_06382 PE=4 SV=1	GO:0003676|nucleic acid binding;GO:0046872|metal ion binding;GO:0003723|RNA binding
rna-Etr00279.1	Superscaffold1	1223939	1224996	PF13561;Enoyl-(Acyl carrier protein) reductase	no KO assigned | (RefSeq) unnamed protein product; dehydrogenases with different specificities (related to short-chain alcohol dehydrogenases) (A)	Short-chain dehydrogenase/reductase ABA4 OS=Magnaporthe oryzae (strain 70-15 / ATCC MYA-4617 / FGSC 8958) OX=242507 GN=ABA4 PE=2 SV=1	Levodione reductase [Tolypocladium ophioglossoides CBS 100239]	Uncharacterized protein OS=Exophiala mesophila OX=212818 GN=PV10_06796 PE=4 SV=1	GO:0016491|oxidoreductase activity
rna-Etr00280.1	Superscaffold1	1225771	1227945	PF06609;Fungal trichothecene efflux pump (TRI12)	no KO assigned | (RefSeq) siderophore iron transporter (A)	Uncharacterized transporter C3H1.06c OS=Schizosaccharomyces pombe (strain 972 / ATCC 24843) OX=284812 GN=SPAC3H1.06c PE=3 SV=1	hypothetical protein PV06_11445 [Exophiala oligosperma]	MFS domain-containing protein OS=Exophiala mesophila OX=212818 GN=B0A52_07445 PE=4 SV=1	GO:0022857|transmembrane transporter activity;GO:0016021|integral component of membrane
rna-Etr00281.1	Superscaffold1	1228965	1229693	PF13561;Enoyl-(Acyl carrier protein) reductase	no KO assigned | (RefSeq) SPS23; Glucose 1-dehydrogenase peroxisomal 2,4- dienoyl-CoA reductase (A)	Uncharacterized oxidoreductase C922.06 OS=Schizosaccharomyces pombe (strain 972 / ATCC 24843) OX=284812 GN=SPAC922.06 PE=3 SV=1	hypothetical protein Z517_03558 [Fonsecaea pedrosoi CBS 271.37]	Uncharacterized protein OS=Exophiala mesophila OX=212818 GN=PV10_06797 PE=4 SV=1	GO:0016491|oxidoreductase activity
rna-Etr00282.1	Superscaffold1	1234615	1236878	PF13000;Acetyl-coenzyme A transporter 1|PF13000;Acetyl-coenzyme A transporter 1	K03372 MFS transporter, PAT family, solute carrier family 33 (acetyl-CoA transportor), member 1 [EC:2.3.1.-] | (RefSeq) hypothetical protein (A)	Uncharacterized membrane protein YBR220C OS=Saccharomyces cerevisiae (strain ATCC 204508 / S288c) OX=559292 GN=YBR220C PE=1 SV=1	hypothetical protein B0A52_06230 [Exophiala mesophila]	Uncharacterized protein OS=Exophiala aquamarina CBS 119918 OX=1182545 GN=A1O9_06376 PE=4 SV=1	GO:0008521|acetyl-CoA transmembrane transporter activity;GO:0016021|integral component of membrane
rna-Etr00283.1	Superscaffold1	1237355	1238569	PF09496;Cenp-O kinetochore centromere component	K11552 central kinetochore subunit Mal2/MCM21 | (RefSeq) hypothetical protein (A)	-	hypothetical protein AYO21_11535 [Fonsecaea monophora]	Uncharacterized protein OS=Exophiala aquamarina CBS 119918 OX=1182545 GN=A1O9_06375 PE=3 SV=1	GO:0034508|centromere complex assembly;GO:0000776|kinetochore;GO:0005634|nucleus
rna-Etr00284.1	Superscaffold1	1238944	1240223	-	no KO assigned | (GenBank) putative cfem domain-containing protein (A)	Satratoxin biosynthesis SC1 cluster protein 4 OS=Stachybotrys chartarum (strain CBS 109288 / IBT 7711) OX=1280523 GN=SAT4 PE=3 SV=1	uncharacterized protein LTHEOB_4151 [Lasiodiplodia theobromae]	Unplaced genomic scaffold supercont1.7, whole genome shotgun sequence OS=Cladophialophora bantiana CBS 173.52 OX=1442370 GN=Z519_05448 PE=4 SV=1	GO:0016021|integral component of membrane;GO:0031225|anchored component of membrane;GO:0005618|cell wall;GO:0005886|plasma membrane
rna-Etr00285.1	Superscaffold1	1244232	1248142	PF13515;Fusaric acid resistance protein-like|PF10334;Aromatic acid exporter family member 2|PF10337;Putative ER transporter, 6TM, N-terminal	no KO assigned | (RefSeq) hypothetical protein (A)	Uncharacterized protein C57A7.05 OS=Schizosaccharomyces pombe (strain 972 / ATCC 24843) OX=284812 GN=SPAC57A7.05 PE=4 SV=1	hypothetical protein AYO20_03860 [Fonsecaea nubica]	Uncharacterized protein OS=Exophiala aquamarina CBS 119918 OX=1182545 GN=A1O9_06373 PE=4 SV=1	GO:0016021|integral component of membrane
rna-Etr00286.1	Superscaffold1	1250149	1251351	-	no KO assigned | (RefSeq) hypothetical protein (A)	-	hypothetical protein G647_02232 [Cladophialophora carrionii CBS 160.54]	Uncharacterized protein OS=Cladophialophora immunda OX=569365 GN=PV07_09780 PE=4 SV=1	GO:0016021|integral component of membrane
rna-Etr00287.1	Superscaffold1	1258656	1261508	PF12146;Serine aminopeptidase, S33	no KO assigned | (RefSeq) conserved hypothetical protein (A)	-	Alpha/Beta hydrolase protein [Lophiotrema nucula]	Hydrolase_4 domain-containing protein OS=Exophiala spinifera OX=91928 GN=PV08_03741 PE=4 SV=1	GO:0016787|hydrolase activity
rna-Etr00288.1	Superscaffold1	1297877	1299597	PF00082;Subtilase family	no KO assigned | (RefSeq) kp-43 peptidase/serine peptidase (A)	Subtilisin-like protease 1 OS=Arthroderma gypseum (strain ATCC MYA-4604 / CBS 118893) OX=535722 GN=SUB1 PE=3 SV=1	hypothetical protein ACJ72_05812 [Emmonsia sp. CAC-2015a]	Peptidase_S8 domain-containing protein OS=Exophiala spinifera OX=91928 GN=PV08_07141 PE=4 SV=1	GO:0004252|serine-type endopeptidase activity;GO:0009405|obsolete pathogenesis;GO:0005576|extracellular region
rna-Etr00289.1	Superscaffold1	1303871	1307344	-	no KO assigned | (RefSeq) hypothetical protein (A)	-	hypothetical protein Z519_08878 [Cladophialophora bantiana CBS 173.52]	Uncharacterized protein OS=Exophiala aquamarina CBS 119918 OX=1182545 GN=A1O9_06370 PE=4 SV=1	-
rna-Etr00290.1	Superscaffold1	1309586	1312786	PF01470;Pyroglutamyl peptidase	no KO assigned | (RefSeq) pyroglutamyl peptidase type I, putative (A)	-	hypothetical protein A1O5_11206 [Cladophialophora psammophila CBS 110553]	Uncharacterized protein OS=Exophiala aquamarina CBS 119918 OX=1182545 GN=A1O9_06369 PE=3 SV=1	GO:0008234|cysteine-type peptidase activity
rna-Etr00290.2	Superscaffold1	1309586	1312786	-	no KO assigned | (RefSeq) hypothetical protein (A)	-	hypothetical protein Z519_08877 [Cladophialophora bantiana CBS 173.52]	Uncharacterized protein OS=Exophiala aquamarina CBS 119918 OX=1182545 GN=A1O9_06369 PE=3 SV=1	GO:0008234|cysteine-type peptidase activity
rna-Etr00290.3	Superscaffold1	1309586	1312786	PF01470;Pyroglutamyl peptidase	no KO assigned | (RefSeq) pyroglutamyl peptidase type I, putative (A)	-	hypothetical protein A1O5_11206 [Cladophialophora psammophila CBS 110553]	Uncharacterized protein OS=Exophiala aquamarina CBS 119918 OX=1182545 GN=A1O9_06369 PE=3 SV=1	GO:0008234|cysteine-type peptidase activity
rna-Etr00290.4	Superscaffold1	1309586	1312786	-	no KO assigned | (RefSeq) hypothetical protein (A)	-	hypothetical protein Z519_08877 [Cladophialophora bantiana CBS 173.52]	Uncharacterized protein OS=Exophiala aquamarina CBS 119918 OX=1182545 GN=A1O9_06369 PE=3 SV=1	GO:0008234|cysteine-type peptidase activity
rna-Etr00290.5	Superscaffold1	1309586	1312786	PF01470;Pyroglutamyl peptidase	no KO assigned | (RefSeq) pyroglutamyl peptidase type I, putative (A)	-	hypothetical protein A1O5_11206 [Cladophialophora psammophila CBS 110553]	Uncharacterized protein OS=Exophiala aquamarina CBS 119918 OX=1182545 GN=A1O9_06369 PE=3 SV=1	GO:0008234|cysteine-type peptidase activity
rna-Etr00290.6	Superscaffold1	1309586	1312786	-	no KO assigned | (RefSeq) hypothetical protein (A)	-	hypothetical protein Z519_08877 [Cladophialophora bantiana CBS 173.52]	Uncharacterized protein OS=Exophiala aquamarina CBS 119918 OX=1182545 GN=A1O9_06369 PE=3 SV=1	GO:0008234|cysteine-type peptidase activity
rna-Etr00291.1	Superscaffold1	1312850	1317519	PF08311;Mad3/BUB1 homology region 1|PF08171;Mad3/BUB1 homology region 2|PF00069;Protein kinase domain	K02178 checkpoint serine/threonine-protein kinase [EC:2.7.11.1] | (RefSeq) hypothetical protein (A)	Checkpoint serine/threonine-protein kinase bub1 OS=Schizosaccharomyces pombe (strain 972 / ATCC 24843) OX=284812 GN=bub1 PE=1 SV=1	hypothetical protein Z520_07292 [Fonsecaea multimorphosa CBS 102226]	BUB protein kinase OS=Exophiala aquamarina CBS 119918 OX=1182545 GN=A1O9_06368 PE=4 SV=1	GO:0005524|ATP binding;GO:0004672|protein kinase activity;GO:0007094|mitotic spindle assembly checkpoint signaling
rna-Etr00292.1	Superscaffold1	1318495	1319680	PF08071;RS4NT (NUC023) domain|PF16121;40S ribosomal protein S4 C-terminus|PF00900;Ribosomal family S4e|PF01479;S4 domain	K02987 small subunit ribosomal protein S4e | (RefSeq) 40S ribosomal protein S4 (A)	40S ribosomal protein S4 OS=Yarrowia lipolytica (strain CLIB 122 / E 150) OX=284591 GN=RPS4 PE=2 SV=1	40S ribosomal protein S4 [Exophiala dermatitidis NIH/UT8656]	40S ribosomal protein S4 OS=Exophiala aquamarina CBS 119918 OX=1182545 GN=A1O9_06366 PE=3 SV=1	GO:0019843|rRNA binding;GO:0003735|structural constituent of ribosome;GO:0006412|translation;GO:0005840|ribosome
rna-Etr00293.1	Superscaffold1	1319832	1322549	PF02774;Semialdehyde dehydrogenase, dimerisation domain|PF01118;Semialdehyde dehydrogenase, NAD binding domain	K00133 aspartate-semialdehyde dehydrogenase [EC:1.2.1.11] | (RefSeq) aspartate-semialdehyde dehydrogenase (A)	Probable aspartate-semialdehyde dehydrogenase OS=Schizosaccharomyces pombe (strain 972 / ATCC 24843) OX=284812 GN=SPCC1827.06c PE=1 SV=2	aspartate-semialdehyde dehydrogenase [Exophiala sideris]	Aspartate-semialdehyde dehydrogenase OS=Exophiala xenobiotica OX=348802 GN=PV05_11809 PE=4 SV=1	GO:0051287|NAD binding;GO:0050661|NADP binding;GO:0016620|oxidoreductase activity, acting on the aldehyde or oxo group of donors, NAD or NADP as acceptor;GO:0046983|protein dimerization activity;GO:0008652|cellular amino acid biosynthetic process;GO:0016021|integral component of membrane
rna-Etr00294.1	Superscaffold1	1329551	1333470	PF00083;Sugar (and other) transporter	K08139 MFS transporter, SP family, sugar:H+ symporter | (RefSeq) hypothetical protein (A)	Low-affinity glucose transporter HXT3 OS=Saccharomyces cerevisiae (strain ATCC 204508 / S288c) OX=559292 GN=HXT3 PE=1 SV=1	hypothetical protein AYL99_06374 [Fonsecaea erecta]	MFS transporter, SP family, sugar:H+ symporter OS=Exophiala aquamarina CBS 119918 OX=1182545 GN=A1O9_05816 PE=3 SV=1	GO:0022857|transmembrane transporter activity;GO:0016021|integral component of membrane;GO:0005886|plasma membrane
rna-Etr00294.2	Superscaffold1	1329551	1333470	PF00083;Sugar (and other) transporter	K08139 MFS transporter, SP family, sugar:H+ symporter | (RefSeq) hypothetical protein (A)	High-affinity hexose transporter HXT6 OS=Saccharomyces cerevisiae (strain ATCC 204508 / S288c) OX=559292 GN=HXT6 PE=1 SV=2	hypothetical protein Z517_08413 [Fonsecaea pedrosoi CBS 271.37]	MFS transporter, SP family, sugar:H+ symporter OS=Exophiala aquamarina CBS 119918 OX=1182545 GN=A1O9_05816 PE=3 SV=1	GO:0022857|transmembrane transporter activity;GO:0016021|integral component of membrane;GO:0005886|plasma membrane
rna-Etr00294.3	Superscaffold1	1329551	1333470	PF00083;Sugar (and other) transporter	K08139 MFS transporter, SP family, sugar:H+ symporter | (RefSeq) hypothetical protein (A)	High-affinity hexose transporter HXT6 OS=Saccharomyces cerevisiae (strain ATCC 204508 / S288c) OX=559292 GN=HXT6 PE=1 SV=2	hypothetical protein Z517_08413 [Fonsecaea pedrosoi CBS 271.37]	MFS transporter, SP family, sugar:H+ symporter OS=Exophiala aquamarina CBS 119918 OX=1182545 GN=A1O9_05816 PE=3 SV=1	GO:0022857|transmembrane transporter activity;GO:0016021|integral component of membrane;GO:0005886|plasma membrane
rna-Etr00295.1	Superscaffold1	1335963	1337264	-	no KO assigned | (RefSeq) hypothetical protein (A)	-	hypothetical protein AYL99_06375 [Fonsecaea erecta]	Uncharacterized protein OS=Exophiala aquamarina CBS 119918 OX=1182545 GN=A1O9_05815 PE=4 SV=1	GO:0016021|integral component of membrane
rna-Etr00296.1	Superscaffold1	1344757	1347690	PF00271;Helicase conserved C-terminal domain|PF00176;SNF2 family N-terminal domain	no KO assigned | (RefSeq) hypothetical protein (A)	Uncharacterized ATP-dependent helicase C582.10c OS=Schizosaccharomyces pombe (strain 972 / ATCC 24843) OX=284812 GN=SPBC582.10c PE=1 SV=1	hypothetical protein AYO21_01141 [Fonsecaea monophora]	Uncharacterized protein OS=Cladophialophora immunda OX=569365 GN=PV07_00729 PE=4 SV=1	GO:0005524|ATP binding;GO:0003677|DNA binding;GO:0016787|hydrolase activity;GO:0070615|ATP-dependent chromatin remodeler activity;GO:0005634|nucleus
rna-Etr00297.1	Superscaffold1	1349103	1352995	PF00072;Response regulator receiver domain	no KO assigned | (RefSeq) hypothetical protein (A)	Transcription factor SKN7 OS=Chaetomium thermophilum (strain DSM 1495 / CBS 144.50 / IMI 039719) OX=759272 GN=SKN7 PE=1 SV=1	hypothetical protein NA56DRAFT_647326 [Hyaloscypha hepaticicola]	Uncharacterized protein OS=Fonsecaea multimorphosa OX=979981 GN=AYO22_02782 PE=4 SV=1	GO:0017176|phosphatidylinositol N-acetylglucosaminyltransferase activity;GO:0003824|catalytic activity;GO:0046872|metal ion binding;GO:0009116|nucleoside metabolic process
rna-Etr00298.1	Superscaffold1	1354008	1356873	PF01757;Acyltransferase family	no KO assigned | (RefSeq) hypothetical protein (A)	O-acetyltransferase PaAT-1 OS=Phomopsis amygdali OX=1214568 GN=PaAT-1 PE=1 SV=1	hypothetical protein AYL99_06378 [Fonsecaea erecta]	Acyl_transf_3 domain-containing protein OS=Exophiala aquamarina CBS 119918 OX=1182545 GN=A1O9_05813 PE=4 SV=1	GO:0016747|acyltransferase activity, transferring groups other than amino-acyl groups;GO:0016021|integral component of membrane
rna-Etr00299.1	Superscaffold1	1355831	1356742	PF00106;short chain dehydrogenase	no KO assigned | (RefSeq) hypothetical protein (A)	Oxidoreductase BOA17 OS=Botryotinia fuckeliana (strain B05.10) OX=332648 GN=BOA17 PE=2 SV=1	hypothetical protein CDV31_007254 [Fusarium ambrosium]	Uncharacterized protein OS=Exophiala aquamarina CBS 119918 OX=1182545 GN=A1O9_05812 PE=3 SV=1	GO:0016491|oxidoreductase activity
rna-Etr00300.1	Superscaffold1	1357574	1359411	PF00205;Thiamine pyrophosphate enzyme, central domain|PF02775;Thiamine pyrophosphate enzyme, C-terminal TPP binding domain|PF02776;Thiamine pyrophosphate enzyme, N-terminal TPP binding domain	K01568 pyruvate decarboxylase [EC:4.1.1.1] | (RefSeq) hypothetical protein (A)	Pyruvate decarboxylase OS=Neosartorya fumigata (strain ATCC MYA-4609 / Af293 / CBS 101355 / FGSC A1100) OX=330879 GN=pdcA PE=3 SV=1	uncharacterized protein HO133_005023 [Letharia lupina]	Pyruvate decarboxylase OS=Coniosporium apollinis (strain CBS 100218) OX=1168221 GN=W97_04394 PE=3 SV=1	GO:0000287|magnesium ion binding;GO:0004737|pyruvate decarboxylase activity;GO:0030976|thiamine pyrophosphate binding;GO:0016831|carboxy-lyase activity;GO:0005829|cytosol
rna-Etr00301.1	Superscaffold1	1361404	1363416	PF02913;FAD linked oxidases, C-terminal domain|PF01565;FAD binding domain	K00102 D-lactate dehydrogenase (cytochrome) [EC:1.1.2.4] | (RefSeq) d-lactate dehydrogenase (A)	D-lactate dehydrogenase [cytochrome], mitochondrial OS=Kluyveromyces lactis (strain ATCC 8585 / CBS 2359 / DSM 70799 / NBRC 1267 / NRRL Y-1140 / WM37) OX=284590 GN=DLD1 PE=3 SV=2	glycolate oxidase, subunit GlcD [Exophiala xenobiotica]	FAD-binding PCMH-type domain-containing protein OS=Exophiala aquamarina CBS 119918 OX=1182545 GN=A1O9_05933 PE=4 SV=1	GO:0071949|FAD binding;GO:0016491|oxidoreductase activity;GO:0016747|acyltransferase activity, transferring groups other than amino-acyl groups;GO:0016021|integral component of membrane
rna-Etr00302.1	Superscaffold1	1363636	1366354	PF02913;FAD linked oxidases, C-terminal domain|PF01565;FAD binding domain	K00102 D-lactate dehydrogenase (cytochrome) [EC:1.1.2.4] | (RefSeq) hypothetical protein (A)	D-lactate dehydrogenase [cytochrome], mitochondrial OS=Kluyveromyces lactis (strain ATCC 8585 / CBS 2359 / DSM 70799 / NBRC 1267 / NRRL Y-1140 / WM37) OX=284590 GN=DLD1 PE=3 SV=2	D-lactate dehydrogenase (cytochrome) [Capronia coronata CBS 617.96]	FAD-binding PCMH-type domain-containing protein OS=Fonsecaea multimorphosa CBS 102226 OX=1442371 GN=Z520_08498 PE=4 SV=1	GO:0071949|FAD binding;GO:0016491|oxidoreductase activity
rna-Etr00303.1	Superscaffold1	1366965	1369827	-	-	-	hypothetical protein AB675_11679 [Phialophora attinorum]	Uncharacterized protein OS=Exophiala mesophila OX=212818 GN=B0A52_04195 PE=4 SV=1	-
rna-Etr00304.1	Superscaffold1	1371080	1375328	PF05183;RNA dependent RNA polymerase	K11699 RNA-dependent RNA polymerase [EC:2.7.7.48] | (RefSeq) unnamed protein product; RNA-directed RNA polymerase QDE-1 required for posttranscriptional gene silencing and RNA interference (A)	RNA-dependent RNA polymerase 1 OS=Schizosaccharomyces pombe (strain 972 / ATCC 24843) OX=284812 GN=rdp1 PE=1 SV=1	hypothetical protein Z517_08434 [Fonsecaea pedrosoi CBS 271.37]	RNA-dependent RNA polymerase OS=Exophiala aquamarina CBS 119918 OX=1182545 GN=A1O9_05929 PE=3 SV=1	GO:0003723|RNA binding;GO:0003968|RNA-directed 5'-3' RNA polymerase activity;GO:0031047|gene silencing by RNA
rna-Etr00305.1	Superscaffold1	1375227	1377434	PF01157;Ribosomal protein L21e	K02889 large subunit ribosomal protein L21e | (RefSeq) 60S ribosomal protein L21 (A)	60S ribosomal protein L21-A OS=Saccharomyces cerevisiae (strain ATCC 204508 / S288c) OX=559292 GN=RPL21A PE=1 SV=1	60S ribosomal protein L21-A [Exophiala dermatitidis NIH/UT8656]	60S ribosomal protein L21-A OS=Exophiala aquamarina CBS 119918 OX=1182545 GN=A1O9_05928 PE=3 SV=1	GO:0003735|structural constituent of ribosome;GO:0006412|translation;GO:0005840|ribosome
rna-Etr00306.1	Superscaffold1	1377560	1379923	PF00163;Ribosomal protein S4/S9 N-terminal domain|PF01479;S4 domain	K02997 small subunit ribosomal protein S9e | (RefSeq) putative 40s ribosomal protein s9 protein (A)	40S ribosomal protein S9 OS=Podospora anserina OX=2587412 GN=RPS9 PE=3 SV=1	hypothetical protein DV735_g2893, partial [Chaetothyriales sp. CBS 134920]	40S ribosomal protein S9 OS=Exophiala aquamarina CBS 119918 OX=1182545 GN=A1O9_05927 PE=3 SV=1	GO:0019843|rRNA binding;GO:0003735|structural constituent of ribosome;GO:0006412|translation;GO:0015935|small ribosomal subunit
rna-Etr00307.1	Superscaffold1	1378928	1379860	-	no KO assigned | (RefSeq) hypothetical protein (A)	Kinetochore protein Sos7 OS=Schizosaccharomyces pombe (strain 972 / ATCC 24843) OX=284812 GN=sos7 PE=1 SV=1	hypothetical protein HMPREF1120_02716 [Exophiala dermatitidis NIH/UT8656]	Uncharacterized protein OS=Exophiala aquamarina CBS 119918 OX=1182545 GN=A1O9_05926 PE=4 SV=1	GO:0034501|protein localization to kinetochore;GO:0031617|NMS complex
rna-Etr00308.1	Superscaffold1	1380098	1382052	PF00153;Mitochondrial carrier protein|PF00153;Mitochondrial carrier protein|PF00153;Mitochondrial carrier protein	K15116 solute carrier family 25, member 33/36 | (RefSeq) mitochondrial carrier protein (A)	Uncharacterized mitochondrial carrier C688.09 OS=Schizosaccharomyces pombe (strain 972 / ATCC 24843) OX=284812 GN=SPAC688.09 PE=3 SV=1	hypothetical protein Z518_04451 [Rhinocladiella mackenziei CBS 650.93]	Mitochondrial thiamine pyrophosphate carrier 1 OS=Exophiala aquamarina CBS 119918 OX=1182545 GN=A1O9_05925 PE=3 SV=1	GO:0055085|transmembrane transport;GO:0016021|integral component of membrane;GO:0005743|mitochondrial inner membrane
rna-Etr00308.2	Superscaffold1	1380098	1382052	PF00153;Mitochondrial carrier protein|PF00153;Mitochondrial carrier protein|PF00153;Mitochondrial carrier protein	K15116 solute carrier family 25, member 33/36 | (RefSeq) mitochondrial carrier protein (A)	Uncharacterized mitochondrial carrier C688.09 OS=Schizosaccharomyces pombe (strain 972 / ATCC 24843) OX=284812 GN=SPAC688.09 PE=3 SV=1	MC family mitochondrial carrier protein [Exophiala dermatitidis NIH/UT8656]	Mitochondrial thiamine pyrophosphate carrier 1 OS=Exophiala aquamarina CBS 119918 OX=1182545 GN=A1O9_05925 PE=3 SV=1	GO:0055085|transmembrane transport;GO:0016021|integral component of membrane;GO:0005743|mitochondrial inner membrane
rna-Etr00309.1	Superscaffold1	1382219	1383823	PF00795;Carbon-nitrogen hydrolase	K01501 nitrilase [EC:3.5.5.1] | (GenBank) aliphatic nitrilase (A)	Cyanide hydratase OS=Stereum hirsutum (strain FP-91666) OX=721885 GN=nit PE=1 SV=1	hypothetical protein Z520_08507 [Fonsecaea multimorphosa CBS 102226]	CN hydrolase domain-containing protein OS=Exophiala aquamarina CBS 119918 OX=1182545 GN=A1O9_05924 PE=3 SV=1	GO:0016787|hydrolase activity;GO:0006807|nitrogen compound metabolic process
rna-Etr00310.1	Superscaffold1	1384312	1387835	PF00441;Acyl-CoA dehydrogenase, C-terminal domain|PF02770;Acyl-CoA dehydrogenase, middle domain|PF02771;Acyl-CoA dehydrogenase, N-terminal domain	K00249 acyl-CoA dehydrogenase [EC:1.3.8.7] | (RefSeq) acyl-CoA dehydrogenase (A)	Acyl-CoA dehydrogenase AFT10-1 OS=Alternaria alternata OX=5599 GN=AFT10-1 PE=3 SV=1	hypothetical protein PV07_10012 [Cladophialophora immunda]	Acyl-CoA dehydrogenase OS=Exophiala aquamarina CBS 119918 OX=1182545 GN=A1O9_05923 PE=3 SV=1	GO:0050660|flavin adenine dinucleotide binding;GO:0016627|oxidoreductase activity, acting on the CH-CH group of donors
rna-Etr00311.1	Superscaffold1	1388684	1391166	-	-	-	-	-	-
rna-Etr00312.1	Superscaffold1	1403946	1404591	PF07883;Cupin domain	no KO assigned | (RefSeq) hypothetical protein (A)	Cupin-domain-containing oxidoreductase virC OS=Hypocrea virens (strain Gv29-8 / FGSC 10586) OX=413071 GN=virC PE=3 SV=1	hypothetical protein Z519_08369 [Cladophialophora bantiana CBS 173.52]	Cupin_2 domain-containing protein OS=Exophiala aquamarina CBS 119918 OX=1182545 GN=A1O9_05916 PE=4 SV=1	-
rna-Etr00313.1	Superscaffold1	1404984	1405422	-	no KO assigned | (RefSeq) putative -dihydropseudooxynicotine hydrolase protein (A)	-	hypothetical protein B0A52_09789 [Exophiala mesophila]	BAAT_C domain-containing protein OS=Exophiala aquamarina CBS 119918 OX=1182545 GN=A1O9_05915 PE=3 SV=1	GO:0008236|serine-type peptidase activity
rna-Etr00314.1	Superscaffold1	1405428	1406546	-	no KO assigned | (RefSeq) hypothetical protein (A)	-	hypothetical protein B0A52_08523 [Exophiala mesophila]	BAAT_C domain-containing protein OS=Exophiala aquamarina CBS 119918 OX=1182545 GN=A1O9_05915 PE=3 SV=1	GO:0008236|serine-type peptidase activity
rna-Etr00315.1	Superscaffold1	1408665	1411473	PF16335;Domain of unknown function (DUF4965)|PF16335;Domain of unknown function (DUF4965)|PF17168;Domain of unknown function (DUF5127)|PF08760;Domain of unknown function (DUF1793)	no KO assigned | (RefSeq) glutaminase (A)	Probable glutaminase ARB_05535/05536 OS=Arthroderma benhamiae (strain ATCC MYA-4681 / CBS 112371) OX=663331 GN=ARB_05535/05536 PE=1 SV=2	hypothetical protein PV04_01475 [Phialophora americana]	Uncharacterized protein OS=Exophiala aquamarina CBS 119918 OX=1182545 GN=A1O9_05913 PE=4 SV=1	-
rna-Etr00316.1	Superscaffold1	1411539	1415238	PF02630;SCO1/SenC	K07152 protein SCO1 | (RefSeq) hypothetical protein (A)	Protein SCO1, mitochondrial OS=Saccharomyces cerevisiae (strain ATCC 204508 / S288c) OX=559292 GN=SCO1 PE=1 SV=1	hypothetical protein B0A52_06314 [Exophiala mesophila]	Uncharacterized protein OS=Exophiala xenobiotica OX=348802 GN=PV05_11634 PE=3 SV=1	GO:0016021|integral component of membrane;GO:0016531|copper chaperone activity;GO:0005507|copper ion binding;GO:0006878|cellular copper ion homeostasis;GO:0008535|respiratory chain complex IV assembly;GO:0005743|mitochondrial inner membrane
rna-Etr00317.1	Superscaffold1	1416108	1419543	PF02391;MoaE protein	K03635 molybdopterin synthase catalytic subunit [EC:2.8.1.12] | (RefSeq) molybdopterin synthase catalytic subunit (A)	Molybdopterin synthase catalytic subunit OS=Coccidioides immitis (strain RS) OX=246410 GN=cnxH PE=3 SV=2	hypothetical protein Z519_10734 [Cladophialophora bantiana CBS 173.52]	Molybdopterin synthase catalytic subunit OS=Exophiala aquamarina CBS 119918 OX=1182545 GN=cnxH PE=3 SV=1	GO:0030366|molybdopterin synthase activity;GO:0006777|Mo-molybdopterin cofactor biosynthetic process;GO:0005829|cytosol;GO:0019008|molybdopterin synthase complex
rna-Etr00317.2	Superscaffold1	1416108	1419543	PF02391;MoaE protein	K03635 molybdopterin synthase catalytic subunit [EC:2.8.1.12] | (RefSeq) molybdopterin synthase catalytic subunit (A)	Molybdopterin synthase catalytic subunit OS=Coccidioides immitis (strain RS) OX=246410 GN=cnxH PE=3 SV=2	hypothetical protein Z519_10734 [Cladophialophora bantiana CBS 173.52]	Molybdopterin synthase catalytic subunit OS=Exophiala aquamarina CBS 119918 OX=1182545 GN=cnxH PE=3 SV=1	GO:0030366|molybdopterin synthase activity;GO:0006777|Mo-molybdopterin cofactor biosynthetic process;GO:0005829|cytosol;GO:0019008|molybdopterin synthase complex
rna-Etr00318.1	Superscaffold1	1419648	1421986	PF07938;Fungal fucose-specific lectin	no KO assigned | (RefSeq) hypothetical protein (A)	-	hypothetical protein BST61_czeina86g000200 [Cercospora zeina]	Fucose-specific lectin OS=Penicillium patulum OX=5078 GN=PGRI_083590 PE=3 SV=1	GO:0016021|integral component of membrane
rna-Etr00319.1	Superscaffold1	1422157	1423949	PF05686;Glycosyl transferase family 90|PF00501;AMP-binding enzyme	no KO assigned | (RefSeq) DUF821 domain protein (A)	Putative peroxisomal-coenzyme A synthetase OS=Schizosaccharomyces pombe (strain 972 / ATCC 24843) OX=284812 GN=SPCC1827.03c PE=1 SV=1	hypothetical protein PV04_06802 [Phialophora americana]	CAP10 domain-containing protein OS=Cladophialophora immunda OX=569365 GN=PV07_02951 PE=4 SV=1	-
rna-Etr00320.1	Superscaffold1	1424349	1425310	-	no KO assigned | (RefSeq) hypothetical protein (A)	-	hypothetical protein ACRE_051690 [Acremonium chrysogenum ATCC 11550]	Uncharacterized protein OS=Phialemoniopsis curvata OX=1093900 GN=E0L32_004439 PE=4 SV=1	-
rna-Etr00321.1	Superscaffold1	1432816	1436653	PF07690;Major Facilitator Superfamily	no KO assigned | (RefSeq) MFS multidrug transporter, putative (A)	Efflux pump vrtL OS=Penicillium aethiopicum OX=36650 GN=vrtL PE=1 SV=1	hypothetical protein AYL99_08251 [Fonsecaea erecta]	MFS domain-containing protein OS=Exophiala aquamarina CBS 119918 OX=1182545 GN=A1O9_05909 PE=4 SV=1	GO:0022857|transmembrane transporter activity;GO:0016021|integral component of membrane
rna-Etr00322.1	Superscaffold1	1442301	1444241	PF03055;Retinal pigment epithelial membrane protein	no KO assigned | (RefSeq) carotenoid oxygenase (A)	-	hypothetical protein A1O5_06295 [Cladophialophora psammophila CBS 110553]	Uncharacterized protein OS=Exophiala aquamarina CBS 119918 OX=1182545 GN=A1O9_05908 PE=3 SV=1	GO:0046872|metal ion binding;GO:0016702|oxidoreductase activity, acting on single donors with incorporation of molecular oxygen, incorporation of two atoms of oxygen;GO:0016021|integral component of membrane
rna-Etr00323.1	Superscaffold1	1445101	1447370	PF00494;Squalene/phytoene synthase	K17841 15-cis-phytoene synthase / lycopene beta-cyclase [EC:2.5.1.32 5.5.1.19] | (RefSeq) Terpenoid synthase (A)	Bifunctional lycopene cyclase/phytoene synthase OS=Phaeosphaeria nodorum (strain SN15 / ATCC MYA-4574 / FGSC 10173) OX=321614 GN=SNOG_00339 PE=3 SV=1	hypothetical protein PV07_01845 [Cladophialophora immunda]	Bifunctional lycopene cyclase/phytoene synthase OS=Exophiala aquamarina CBS 119918 OX=1182545 GN=A1O9_05907 PE=3 SV=1	GO:0004310|farnesyl-diphosphate farnesyltransferase activity;GO:0016767|geranylgeranyl-diphosphate geranylgeranyltransferase activity;GO:0016872|intramolecular lyase activity;GO:0051996|squalene synthase activity;GO:0016117|carotenoid biosynthetic process;GO:0016021|integral component of membrane
rna-Etr00323.2	Superscaffold1	1445101	1447370	PF00494;Squalene/phytoene synthase	K17841 15-cis-phytoene synthase / lycopene beta-cyclase [EC:2.5.1.32 5.5.1.19] | (RefSeq) hypothetical protein (A)	Bifunctional lycopene cyclase/phytoene synthase OS=Phaeosphaeria nodorum (strain SN15 / ATCC MYA-4574 / FGSC 10173) OX=321614 GN=SNOG_00339 PE=3 SV=1	hypothetical protein A1O7_00748 [Cladophialophora yegresii CBS 114405]	Bifunctional lycopene cyclase/phytoene synthase OS=Exophiala aquamarina CBS 119918 OX=1182545 GN=A1O9_05907 PE=3 SV=1	GO:0004310|farnesyl-diphosphate farnesyltransferase activity;GO:0016767|geranylgeranyl-diphosphate geranylgeranyltransferase activity;GO:0016872|intramolecular lyase activity;GO:0051996|squalene synthase activity;GO:0016117|carotenoid biosynthetic process;GO:0016021|integral component of membrane
rna-Etr00324.1	Superscaffold1	1448226	1449415	-	no KO assigned | (RefSeq) Pc18g01970 (A)	-	hypothetical protein Z519_10777 [Cladophialophora bantiana CBS 173.52]	Uncharacterized protein OS=Exophiala aquamarina CBS 119918 OX=1182545 GN=A1O9_05906 PE=4 SV=1	GO:0016021|integral component of membrane
rna-Etr00325.1	Superscaffold1	1451700	1455028	PF01915;Glycosyl hydrolase family 3 C-terminal domain|PF00933;Glycosyl hydrolase family 3 N terminal domain|PF14310;Fibronectin type III-like domain	K05349 beta-glucosidase [EC:3.2.1.21] | (RefSeq) beta-glucosidase precursor (A)	Probable beta-glucosidase A OS=Aspergillus clavatus (strain ATCC 1007 / CBS 513.65 / DSM 816 / NCTC 3887 / NRRL 1) OX=344612 GN=bglA PE=3 SV=1	beta-glucosidase [Exophiala dermatitidis NIH/UT8656]	Beta-glucosidase OS=Exophiala aquamarina CBS 119918 OX=1182545 GN=A1O9_05905 PE=3 SV=1	GO:0008422|beta-glucosidase activity;GO:0102483|scopolin beta-glucosidase activity;GO:0030245|cellulose catabolic process;GO:0005199|structural constituent of cell wall;GO:0005618|cell wall;GO:0004553|hydrolase activity, hydrolyzing O-glycosyl compounds;GO:0000272|polysaccharide catabolic process
rna-Etr00326.1	Superscaffold1	1455596	1458834	PF00875;DNA photolyase|PF03441;FAD binding domain of DNA photolyase	K02295 cryptochrome | (RefSeq) DNA photolyase, putative (A)	Deoxyribodipyrimidine photo-lyase OS=Neurospora crassa (strain ATCC 24698 / 74-OR23-1A / CBS 708.71 / DSM 1257 / FGSC 987) OX=367110 GN=phr PE=3 SV=2	hypothetical protein Z517_08048 [Fonsecaea pedrosoi CBS 271.37]	Cryptochrome OS=Exophiala aquamarina CBS 119918 OX=1182545 GN=A1O9_05904 PE=3 SV=1	-
rna-Etr00327.1	Superscaffold1	1459199	1460969	-	no KO assigned | (RefSeq) CCCH zinc finger DNA binding protein (A)	-	hypothetical protein AJ80_05866 [Polytolypa hystricis UAMH7299]	Uncharacterized protein OS=Exophiala aquamarina CBS 119918 OX=1182545 GN=A1O9_05903 PE=4 SV=1	GO:0046872|metal ion binding
rna-Etr00327.2	Superscaffold1	1459199	1460969	-	no KO assigned | (RefSeq) CCCH zinc finger DNA binding protein (A)	-	CCCH zinc finger DNA binding protein [Histoplasma capsulatum H143]	Uncharacterized protein OS=Exophiala aquamarina CBS 119918 OX=1182545 GN=A1O9_05903 PE=4 SV=1	GO:0046872|metal ion binding
rna-Etr00327.3	Superscaffold1	1459199	1460969	-	no KO assigned | (RefSeq) CCCH zinc finger DNA binding protein (A)	-	CCCH zinc finger DNA binding protein [Histoplasma capsulatum H143]	Uncharacterized protein OS=Exophiala aquamarina CBS 119918 OX=1182545 GN=A1O9_05903 PE=4 SV=1	GO:0046872|metal ion binding
rna-Etr00327.4	Superscaffold1	1459199	1460969	-	no KO assigned | (RefSeq) CCCH zinc finger DNA binding protein (A)	-	CCCH zinc finger DNA binding protein [Histoplasma capsulatum H143]	Uncharacterized protein OS=Exophiala aquamarina CBS 119918 OX=1182545 GN=A1O9_05903 PE=4 SV=1	GO:0046872|metal ion binding
rna-Etr00327.5	Superscaffold1	1459199	1460969	-	no KO assigned | (RefSeq) CCCH zinc finger DNA binding protein (A)	-	CCCH zinc finger DNA binding protein [Histoplasma capsulatum H143]	Uncharacterized protein OS=Exophiala aquamarina CBS 119918 OX=1182545 GN=A1O9_05903 PE=4 SV=1	GO:0046872|metal ion binding
rna-Etr00328.1	Superscaffold1	1461012	1464767	PF00642;Zinc finger C-x8-C-x5-C-x3-H type (and similar)	no KO assigned | (RefSeq) CCCH zinc finger DNA binding protein (A)	-	hypothetical protein CLAIMM_08261 [Cladophialophora immunda]	C3H1-type domain-containing protein OS=Exophiala aquamarina CBS 119918 OX=1182545 GN=A1O9_05902 PE=4 SV=1	GO:0046872|metal ion binding
rna-Etr00329.1	Superscaffold1	1465338	1465645	PF04911;ATP synthase j chain	K02142 F-type H+-transporting ATPase subunit j | (RefSeq) mitochondrial F1F0 ATP synthase-like protein subunit Atp18 (A)	ATP synthase subunit J, mitochondrial OS=Yarrowia lipolytica (strain CLIB 122 / E 150) OX=284591 GN=ATP18 PE=1 SV=2	hypothetical protein PV05_11668 [Exophiala xenobiotica]	Uncharacterized protein OS=Capronia coronata CBS 617.96 OX=1182541 GN=A1O1_05961 PE=4 SV=1	GO:0015078|proton transmembrane transporter activity;GO:0015986|ATP synthesis coupled proton transport;GO:0016021|integral component of membrane;GO:0045263|proton-transporting ATP synthase complex, coupling factor F(o)
rna-Etr00330.1	Superscaffold1	1467667	1468738	PF00107;Zinc-binding dehydrogenase|PF08240;Alcohol dehydrogenase GroES-like domain	K00344 NADPH:quinone reductase [EC:1.6.5.5] | (RefSeq) NAD(P)-binding Rossmann-fold containing protein (A)	Probable quinone oxidoreductase OS=Saccharomyces cerevisiae (strain ATCC 204508 / S288c) OX=559292 GN=ZTA1 PE=1 SV=1	hypothetical protein Z517_08053 [Fonsecaea pedrosoi CBS 271.37]	PKS_ER domain-containing protein OS=Exophiala aquamarina CBS 119918 OX=1182545 GN=A1O9_05899 PE=4 SV=1	GO:0016491|oxidoreductase activity
rna-Etr00331.1	Superscaffold1	1470088	1472168	PF07690;Major Facilitator Superfamily	K08157 MFS transporter, DHA1 family, multidrug resistance protein | (RefSeq) hypothetical protein (A)	Citrinin biosynthesis cluster MFS transporter mrr1 OS=Monascus ruber OX=89489 GN=mrr1 PE=3 SV=1	hypothetical protein AYO20_06189 [Fonsecaea nubica]	MFS domain-containing protein OS=Phialophora americana OX=5601 GN=PV04_00013 PE=4 SV=1	GO:0022857|transmembrane transporter activity;GO:0016021|integral component of membrane
rna-Etr00331.2	Superscaffold1	1470088	1472168	PF07690;Major Facilitator Superfamily	K08157 MFS transporter, DHA1 family, multidrug resistance protein | (RefSeq) hypothetical protein (A)	Ascochitine biosynthesis cluster MFS transporter OS=Didymella fabae OX=372025 GN=orf6 PE=3 SV=1	putative transporter [Cladophialophora carrionii]	MFS domain-containing protein OS=Phialophora americana OX=5601 GN=PV04_00013 PE=4 SV=1	GO:0022857|transmembrane transporter activity;GO:0016021|integral component of membrane
rna-Etr00331.3	Superscaffold1	1470088	1472168	PF07690;Major Facilitator Superfamily	K08157 MFS transporter, DHA1 family, multidrug resistance protein | (RefSeq) hypothetical protein (A)	Ascochitine biosynthesis cluster MFS transporter OS=Didymella fabae OX=372025 GN=orf6 PE=3 SV=1	putative transporter [Cladophialophora carrionii]	MFS domain-containing protein OS=Phialophora americana OX=5601 GN=PV04_00013 PE=4 SV=1	GO:0022857|transmembrane transporter activity;GO:0016021|integral component of membrane
rna-Etr00332.1	Superscaffold1	1472850	1474770	PF02775;Thiamine pyrophosphate enzyme, C-terminal TPP binding domain	no KO assigned | (RefSeq) thiamine pyrophosphate enzyme, putative (A)	-	hypothetical protein CNMCM8060_006590 [Aspergillus lentulus]	TPP_enzyme_C domain-containing protein OS=Exophiala aquamarina CBS 119918 OX=1182545 GN=A1O9_05896 PE=4 SV=1	GO:0003824|catalytic activity;GO:0030976|thiamine pyrophosphate binding;GO:0000287|magnesium ion binding;GO:0004737|pyruvate decarboxylase activity
rna-Etr00333.1	Superscaffold1	1476563	1480853	PF00620;RhoGAP domain|PF00611;Fes/CIP4, and EFC/F-BAR homology domain	K20643 Rho GTPase-activating protein RGD1 | (RefSeq) rho GTPase activator (A)	Probable Rho-GTPase-activating protein 7 OS=Schizosaccharomyces pombe (strain 972 / ATCC 24843) OX=284812 GN=rga7 PE=1 SV=1	hypothetical protein PV08_05383 [Exophiala spinifera]	Uncharacterized protein OS=Exophiala aquamarina CBS 119918 OX=1182545 GN=A1O9_05889 PE=4 SV=1	GO:0007165|signal transduction
rna-Etr00334.1	Superscaffold1	1481047	1482439	PF05368;NmrA-like family	no KO assigned | (RefSeq) NmrA family protein (A)	NmrA-like family domain-containing oxidoreductase himF OS=Aspergillus japonicus OX=34381 GN=himF PE=3 SV=1	hypothetical protein AYO20_00479 [Fonsecaea nubica]	NmrA domain-containing protein OS=Exophiala aquamarina CBS 119918 OX=1182545 GN=A1O9_05890 PE=3 SV=1	-
rna-Etr00335.1	Superscaffold1	1482531	1485457	PF11905;Domain of unknown function (DUF3425)	no KO assigned | (RefSeq) hypothetical protein (A)	-	hypothetical protein AYO21_02095 [Fonsecaea monophora]	Uncharacterized protein OS=Exophiala aquamarina CBS 119918 OX=1182545 GN=A1O9_05891 PE=4 SV=1	-
rna-Etr00336.1	Superscaffold1	1485674	1491068	PF00069;Protein kinase domain	no KO assigned | (RefSeq) hypothetical protein (A)	Spindle assembly checkpoint kinase OS=Kluyveromyces lactis (strain ATCC 8585 / CBS 2359 / DSM 70799 / NBRC 1267 / NRRL Y-1140 / WM37) OX=284590 GN=IPL1 PE=3 SV=1	hypothetical protein HMPREF1541_02285 [Cyphellophora europaea CBS 101466]	Serine/threonine protein kinase OS=Cladophialophora psammophila CBS 110553 OX=1182543 GN=A1O5_12210 PE=4 SV=1	GO:0005524|ATP binding;GO:0004674|protein serine/threonine kinase activity;GO:0004672|protein kinase activity
rna-Etr00336.2	Superscaffold1	1485674	1491068	PF00069;Protein kinase domain	no KO assigned | (RefSeq) hypothetical protein (A)	Probable serine/threonine-protein kinase KIN28 homolog OS=Encephalitozoon cuniculi (strain GB-M1) OX=284813 GN=KIN28 PE=3 SV=1	hypothetical protein HMPREF1541_02285 [Cyphellophora europaea CBS 101466]	Serine/threonine protein kinase OS=Cladophialophora psammophila CBS 110553 OX=1182543 GN=A1O5_12210 PE=4 SV=1	GO:0005524|ATP binding;GO:0004674|protein serine/threonine kinase activity;GO:0004672|protein kinase activity
rna-Etr00336.3	Superscaffold1	1485674	1491979	PF00069;Protein kinase domain	no KO assigned | (RefSeq) hypothetical protein (A)	Probable serine/threonine-protein kinase KIN28 homolog OS=Encephalitozoon cuniculi (strain GB-M1) OX=284813 GN=KIN28 PE=3 SV=1	hypothetical protein HMPREF1541_02285 [Cyphellophora europaea CBS 101466]	Serine/threonine protein kinase OS=Cladophialophora psammophila CBS 110553 OX=1182543 GN=A1O5_12210 PE=4 SV=1	GO:0005524|ATP binding;GO:0004674|protein serine/threonine kinase activity;GO:0004672|protein kinase activity
rna-Etr00337.1	Superscaffold1	1493092	1495539	-	-	-	-	-	-
rna-Etr00338.1	Superscaffold1	1495573	1498445	PF00106;short chain dehydrogenase	no KO assigned | (RefSeq) hypothetical protein (A)	Uncharacterized oxidoreductase C736.13 OS=Schizosaccharomyces pombe (strain 972 / ATCC 24843) OX=284812 GN=SPCC736.13 PE=3 SV=1	hypothetical protein A1O5_12735 [Cladophialophora psammophila CBS 110553]	Uncharacterized protein OS=Exophiala aquamarina CBS 119918 OX=1182545 GN=A1O9_05892 PE=4 SV=1	GO:0016491|oxidoreductase activity
rna-Etr00338.2	Superscaffold1	1495573	1498445	PF00106;short chain dehydrogenase	no KO assigned | (RefSeq) hypothetical protein (A)	Uncharacterized oxidoreductase C736.13 OS=Schizosaccharomyces pombe (strain 972 / ATCC 24843) OX=284812 GN=SPCC736.13 PE=3 SV=1	hypothetical protein A1O5_12735 [Cladophialophora psammophila CBS 110553]	Uncharacterized protein OS=Exophiala aquamarina CBS 119918 OX=1182545 GN=A1O9_05892 PE=4 SV=1	GO:0016491|oxidoreductase activity
rna-Etr00338.3	Superscaffold1	1495573	1498445	PF00106;short chain dehydrogenase	no KO assigned | (RefSeq) hypothetical protein (A)	Uncharacterized oxidoreductase C736.13 OS=Schizosaccharomyces pombe (strain 972 / ATCC 24843) OX=284812 GN=SPCC736.13 PE=3 SV=1	hypothetical protein A1O5_12735 [Cladophialophora psammophila CBS 110553]	Uncharacterized protein OS=Exophiala aquamarina CBS 119918 OX=1182545 GN=A1O9_05892 PE=4 SV=1	GO:0016491|oxidoreductase activity
rna-Etr00339.1	Superscaffold1	1498628	1501236	-	no KO assigned | (GenBank) putative integral membrane protein (A)	Satratoxin biosynthesis SC1 cluster protein 4 OS=Stachybotrys chartarum (strain CBS 109288 / IBT 7711) OX=1280523 GN=SAT4 PE=3 SV=1	hypothetical protein K469DRAFT_556288 [Zopfia rhizophila CBS 207.26]	Uncharacterized protein OS=Exophiala aquamarina CBS 119918 OX=1182545 GN=A1O9_05893 PE=4 SV=1	GO:0016021|integral component of membrane
rna-Etr00339.10	Superscaffold1	1498628	1501236	-	no KO assigned | (GenBank) putative integral membrane protein (A)	-	hypothetical protein BCR34DRAFT_472692 [Clohesyomyces aquaticus]	Uncharacterized protein OS=Exophiala aquamarina CBS 119918 OX=1182545 GN=A1O9_05893 PE=4 SV=1	GO:0016021|integral component of membrane
rna-Etr00339.2	Superscaffold1	1498628	1501236	-	no KO assigned | (GenBank) putative integral membrane protein (A)	Satratoxin biosynthesis SC1 cluster protein 4 OS=Stachybotrys chartarum (strain CBS 109288 / IBT 7711) OX=1280523 GN=SAT4 PE=3 SV=1	hypothetical protein K469DRAFT_556288 [Zopfia rhizophila CBS 207.26]	Uncharacterized protein OS=Exophiala aquamarina CBS 119918 OX=1182545 GN=A1O9_05893 PE=4 SV=1	GO:0016021|integral component of membrane
rna-Etr00339.3	Superscaffold1	1498628	1501236	-	no KO assigned | (GenBank) putative integral membrane protein (A)	Satratoxin biosynthesis SC1 cluster protein 4 OS=Stachybotrys chartarum (strain CBS 109288 / IBT 7711) OX=1280523 GN=SAT4 PE=3 SV=1	hypothetical protein K469DRAFT_556288 [Zopfia rhizophila CBS 207.26]	Uncharacterized protein OS=Exophiala aquamarina CBS 119918 OX=1182545 GN=A1O9_05893 PE=4 SV=1	GO:0016021|integral component of membrane
rna-Etr00339.4	Superscaffold1	1498628	1501236	-	no KO assigned | (GenBank) putative integral membrane protein (A)	Satratoxin biosynthesis SC1 cluster protein 4 OS=Stachybotrys chartarum (strain CBS 109288 / IBT 7711) OX=1280523 GN=SAT4 PE=3 SV=1	uncharacterized protein BU26DRAFT_304115 [Trematosphaeria pertusa]	Uncharacterized protein OS=Exophiala aquamarina CBS 119918 OX=1182545 GN=A1O9_05893 PE=4 SV=1	GO:0016021|integral component of membrane
rna-Etr00339.5	Superscaffold1	1498628	1501236	-	no KO assigned | (GenBank) putative integral membrane protein (A)	-	hypothetical protein DBV05_g5709 [Lasiodiplodia theobromae]	Uncharacterized protein OS=Exophiala aquamarina CBS 119918 OX=1182545 GN=A1O9_05893 PE=4 SV=1	GO:0016021|integral component of membrane
rna-Etr00339.6	Superscaffold1	1498628	1501236	-	no KO assigned | (GenBank) putative integral membrane protein (A)	-	hypothetical protein BCR34DRAFT_472692 [Clohesyomyces aquaticus]	Uncharacterized protein OS=Exophiala aquamarina CBS 119918 OX=1182545 GN=A1O9_05893 PE=4 SV=1	GO:0016021|integral component of membrane
rna-Etr00339.7	Superscaffold1	1498628	1501236	-	no KO assigned | (GenBank) putative integral membrane protein (A)	-	hypothetical protein DBV05_g5709 [Lasiodiplodia theobromae]	Uncharacterized protein OS=Exophiala aquamarina CBS 119918 OX=1182545 GN=A1O9_05893 PE=4 SV=1	GO:0016021|integral component of membrane
rna-Etr00339.8	Superscaffold1	1498628	1501236	-	no KO assigned | (GenBank) putative integral membrane protein (A)	-	hypothetical protein GTA08_BOTSDO09632 [Botryosphaeria dothidea]	Uncharacterized protein OS=Exophiala aquamarina CBS 119918 OX=1182545 GN=A1O9_05893 PE=4 SV=1	GO:0016021|integral component of membrane
rna-Etr00339.9	Superscaffold1	1498628	1501236	-	no KO assigned | (GenBank) putative integral membrane protein (A)	-	hypothetical protein GTA08_BOTSDO09632 [Botryosphaeria dothidea]	Uncharacterized protein OS=Exophiala aquamarina CBS 119918 OX=1182545 GN=A1O9_05893 PE=4 SV=1	GO:0016021|integral component of membrane
rna-Etr00340.1	Superscaffold1	1501253	1503611	-	no KO assigned | (RefSeq) conserved hypothetical protein (A)	-	hypothetical protein A1O9_05894 [Exophiala aquamarina CBS 119918]	Uncharacterized protein OS=Cladophialophora immunda OX=569365 GN=PV07_01781 PE=4 SV=1	GO:0016021|integral component of membrane
rna-Etr00340.2	Superscaffold1	1501253	1503611	-	no KO assigned | (RefSeq) conserved hypothetical protein (A)	-	hypothetical protein PV10_08940 [Exophiala mesophila]	Uncharacterized protein OS=Cladophialophora carrionii OX=86049 GN=CLCR_10017 PE=4 SV=1	GO:0016021|integral component of membrane
rna-Etr00341.1	Superscaffold1	1506457	1508724	-	no KO assigned | (RefSeq) SET domain-containing protein (A)	SET domain-containing protein SNOG_11806 OS=Phaeosphaeria nodorum (strain SN15 / ATCC MYA-4574 / FGSC 10173) OX=321614 GN=SNOG_11806 PE=3 SV=1	hypothetical protein MPH_03778 [Macrophomina phaseolina MS6]	SET domain-containing protein OS=Exophiala aquamarina CBS 119918 OX=1182545 GN=A1O9_05886 PE=4 SV=1	GO:0005524|ATP binding;GO:0016887|ATP hydrolysis activity;GO:0005743|mitochondrial inner membrane
rna-Etr00342.1	Superscaffold1	1509220	1510911	PF12756;C2H2 type zinc-finger (2 copies)	K14816 pre-60S factor REI1 | (RefSeq) hypothetical protein (A)	Cytoplasmic 60S subunit biogenesis factor REI1 homolog OS=Chaetomium thermophilum (strain DSM 1495 / CBS 144.50 / IMI 039719) OX=759272 GN=CTHT_0044240 PE=3 SV=2	hypothetical protein TWF132_008739 [Arthrobotrys oligospora]	C2H2-type domain-containing protein OS=Coniosporium apollinis (strain CBS 100218) OX=1168221 GN=W97_09020 PE=4 SV=1	GO:0003676|nucleic acid binding;GO:0008270|zinc ion binding;GO:0005737|cytoplasm
rna-Etr00343.1	Superscaffold1	1511591	1513426	PF00955;HCO3- transporter family|PF00955;HCO3- transporter family	K24194 boron transporter | (RefSeq) HCO3- transporter family protein (A)	Putative transporter C543.05c OS=Schizosaccharomyces pombe (strain 972 / ATCC 24843) OX=284812 GN=SPBC543.05c PE=3 SV=1	hypothetical protein PV09_01301 [Verruconis gallopava]	Uncharacterized protein OS=Exophiala aquamarina CBS 119918 OX=1182545 GN=A1O9_05885 PE=4 SV=1	GO:0005452|inorganic anion exchanger activity;GO:0016021|integral component of membrane
rna-Etr00344.1	Superscaffold1	1513672	1514439	PF04299;Putative FMN-binding domain	K07734 transcriptional regulator | (RefSeq) transcriptional regulator, putative (A)	Uncharacterized protein AFUA_5G13800 OS=Neosartorya fumigata (strain ATCC MYA-4609 / Af293 / CBS 101355 / FGSC A1100) OX=330879 GN=AFUA_5G13800 PE=3 SV=1	transcriptional regulator [Cladophialophora psammophila CBS 110553]	Transcriptional regulator OS=Exophiala aquamarina CBS 119918 OX=1182545 GN=A1O9_05884 PE=4 SV=1	-
rna-Etr00345.1	Superscaffold1	1514864	1515651	PF00583;Acetyltransferase (GNAT) family	no KO assigned | (GenBank) putative acyl- n-acyltransferase protein (A)	-	putative acyl- n-acyltransferase protein [Eutypa lata UCREL1]	N-acetyltransferase domain-containing protein OS=Exophiala aquamarina CBS 119918 OX=1182545 GN=A1O9_05883 PE=4 SV=1	GO:0008080|N-acetyltransferase activity
rna-Etr00346.1	Superscaffold1	1515950	1518398	-	K01045 arylesterase / paraoxonase [EC:3.1.1.2 3.1.8.1] | (RefSeq) hypothetical protein (A)	-	hypothetical protein AYO20_04499 [Fonsecaea nubica]	Uncharacterized protein (Fragment) OS=Exophiala aquamarina CBS 119918 OX=1182545 GN=A1O9_05882 PE=4 SV=1	GO:0004064|arylesterase activity;GO:0016021|integral component of membrane
rna-Etr00347.1	Superscaffold1	1518815	1520949	PF01757;Acyltransferase family	no KO assigned | (RefSeq) hypothetical protein (A)	O-acetyltransferase PaAT-1 OS=Phomopsis amygdali OX=1214568 GN=PaAT-1 PE=1 SV=1	hypothetical protein Z517_08843 [Fonsecaea pedrosoi CBS 271.37]	Acyl_transf_3 domain-containing protein OS=Exophiala aquamarina CBS 119918 OX=1182545 GN=A1O9_05881 PE=4 SV=1	GO:0016747|acyltransferase activity, transferring groups other than amino-acyl groups;GO:0016021|integral component of membrane
rna-Etr00348.1	Superscaffold1	1523156	1524812	PF06027;Solute carrier family 35	K15287 solute carrier family 35, member F1/2 | (RefSeq) solute carrier family 35, member F1/2 (A)	Uncharacterized solute carrier family 35 member C320.08 OS=Schizosaccharomyces pombe (strain 972 / ATCC 24843) OX=284812 GN=SPCC320.08 PE=1 SV=1	hypothetical protein B0A52_05217 [Exophiala mesophila]	Uncharacterized protein OS=Exophiala aquamarina CBS 119918 OX=1182545 GN=A1O9_05880 PE=3 SV=1	GO:0022857|transmembrane transporter activity;GO:0016021|integral component of membrane
rna-Etr00349.1	Superscaffold1	1526577	1531246	PF00023;Ankyrin repeat|PF12796;Ankyrin repeats (3 copies)|PF12796;Ankyrin repeats (3 copies)	no KO assigned | (RefSeq) unnamed protein product; ankyrin repeat (A)	Protein HOS4 OS=Saccharomyces cerevisiae (strain ATCC 204508 / S288c) OX=559292 GN=HOS4 PE=1 SV=1	hypothetical protein Z519_03454 [Cladophialophora bantiana CBS 173.52]	ANK_REP_REGION domain-containing protein OS=Exophiala aquamarina CBS 119918 OX=1182545 GN=A1O9_05878 PE=4 SV=1	-
rna-Etr00350.1	Superscaffold1	1531787	1532740	PF02544;3-oxo-5-alpha-steroid 4-dehydrogenase	K12345 3-oxo-5-alpha-steroid 4-dehydrogenase 3 / polyprenol reductase [EC:1.3.1.22 1.3.1.94] | (RefSeq) hypothetical protein (A)	Polyprenol reductase OS=Saccharomyces cerevisiae (strain ATCC 204508 / S288c) OX=559292 GN=DFG10 PE=1 SV=1	hypothetical protein AYO21_11771 [Fonsecaea monophora]	Polyprenol reductase OS=Exophiala aquamarina CBS 119918 OX=1182545 GN=A1O9_05877 PE=3 SV=1	GO:0003865|3-oxo-5-alpha-steroid 4-dehydrogenase activity;GO:0102389|polyprenol reductase activity;GO:0019348|dolichol metabolic process;GO:0006488|dolichol-linked oligosaccharide biosynthetic process;GO:0016095|polyprenol catabolic process;GO:0005789|endoplasmic reticulum membrane;GO:0016021|integral component of membrane
rna-Etr00351.1	Superscaffold1	1533926	1535722	PF01757;Acyltransferase family	no KO assigned | (RefSeq) hypothetical protein (A)	O-acetyltransferase PaAT-1 OS=Phomopsis amygdali OX=1214568 GN=PaAT-1 PE=1 SV=1	hypothetical protein A1O9_07680 [Exophiala aquamarina CBS 119918]	Acyl_transf_3 domain-containing protein OS=Exophiala aquamarina CBS 119918 OX=1182545 GN=A1O9_05876 PE=4 SV=1	GO:0016747|acyltransferase activity, transferring groups other than amino-acyl groups;GO:0016021|integral component of membrane
rna-Etr00352.1	Superscaffold1	1538448	1539637	-	-	-	-	-	-
rna-Etr00353.1	Superscaffold1	1541744	1542997	-	-	-	-	-	-
rna-Etr00354.1	Superscaffold1	1546880	1548636	PF04389;Peptidase family M28	no KO assigned | (RefSeq) hypothetical protein (A)	Probable zinc metalloprotease MCYG_04217 OS=Arthroderma otae (strain ATCC MYA-4605 / CBS 113480) OX=554155 GN=MCYG_04217 PE=3 SV=1	peptidase M28 [Trichophyton rubrum CBS 118892]	Peptide hydrolase OS=Exophiala aquamarina CBS 119918 OX=1182545 GN=A1O9_05875 PE=3 SV=1	GO:0046872|metal ion binding;GO:0008235|metalloexopeptidase activity;GO:0005576|extracellular region
rna-Etr00355.1	Superscaffold1	1548587	1550874	PF04082;Fungal specific transcription factor domain	no KO assigned | (RefSeq) hypothetical protein (A)	Transcriptional activator protein acu-15 OS=Neurospora crassa (strain ATCC 24698 / 74-OR23-1A / CBS 708.71 / DSM 1257 / FGSC 987) OX=367110 GN=acu-15 PE=1 SV=2	uncharacterized protein BU24DRAFT_250182 [Aaosphaeria arxii CBS 175.79]	Fungal_trans domain-containing protein OS=Exophiala aquamarina CBS 119918 OX=1182545 GN=A1O9_05874 PE=4 SV=1	GO:0003677|DNA binding;GO:0008270|zinc ion binding;GO:0006351|transcription, DNA-templated;GO:0000981|DNA-binding transcription factor activity, RNA polymerase II-specific;GO:0005634|nucleus;GO:0016021|integral component of membrane
rna-Etr00356.1	Superscaffold1	1551313	1552897	PF00172;Fungal Zn(2)-Cys(6) binuclear cluster domain	no KO assigned | (RefSeq) hypothetical protein (A)	Regulatory protein CAT8 OS=Saccharomyces cerevisiae (strain ATCC 204508 / S288c) OX=559292 GN=CAT8 PE=1 SV=2	hypothetical protein CC77DRAFT_429080 [Alternaria alternata]	Uncharacterized protein OS=Exophiala aquamarina CBS 119918 OX=1182545 GN=A1O9_05873 PE=4 SV=1	GO:0003677|DNA binding;GO:0000981|DNA-binding transcription factor activity, RNA polymerase II-specific;GO:0008270|zinc ion binding;GO:0005634|nucleus
rna-Etr00357.1	Superscaffold1	1553188	1563145	PF04082;Fungal specific transcription factor domain|PF00172;Fungal Zn(2)-Cys(6) binuclear cluster domain	no KO assigned | (RefSeq) C6 transcription factor (Mut3), putative (A)	Activator of stress genes 1 OS=Saccharomyces cerevisiae (strain ATCC 204508 / S288c) OX=559292 GN=ASG1 PE=1 SV=1	hypothetical protein A1O3_07535 [Capronia epimyces CBS 606.96]	Zn(2)-C6 fungal-type domain-containing protein OS=Exophiala aquamarina CBS 119918 OX=1182545 GN=A1O9_05871 PE=4 SV=1	GO:0003677|DNA binding;GO:0000981|DNA-binding transcription factor activity, RNA polymerase II-specific;GO:0008270|zinc ion binding;GO:0006351|transcription, DNA-templated;GO:0016021|integral component of membrane;GO:0005634|nucleus
rna-Etr00357.2	Superscaffold1	1553188	1563145	PF04082;Fungal specific transcription factor domain|PF00172;Fungal Zn(2)-Cys(6) binuclear cluster domain	no KO assigned | (RefSeq) C6 transcription factor (Mut3), putative (A)	Activator of stress genes 1 OS=Saccharomyces cerevisiae (strain ATCC 204508 / S288c) OX=559292 GN=ASG1 PE=1 SV=1	hypothetical protein A1O3_07535 [Capronia epimyces CBS 606.96]	Zn(2)-C6 fungal-type domain-containing protein OS=Exophiala aquamarina CBS 119918 OX=1182545 GN=A1O9_05871 PE=4 SV=1	GO:0003677|DNA binding;GO:0000981|DNA-binding transcription factor activity, RNA polymerase II-specific;GO:0008270|zinc ion binding;GO:0006351|transcription, DNA-templated;GO:0016021|integral component of membrane;GO:0005634|nucleus
rna-Etr00358.1	Superscaffold1	1563843	1566046	PF00083;Sugar (and other) transporter	no KO assigned | (RefSeq) CIMG03722; sugar porter (SP) family MFS transporter (A)	High-affinity glucose transporter OS=Kluyveromyces lactis (strain ATCC 8585 / CBS 2359 / DSM 70799 / NBRC 1267 / NRRL Y-1140 / WM37) OX=284590 GN=HGT1 PE=3 SV=1	hypothetical protein AYO21_10823 [Fonsecaea monophora]	MFS domain-containing protein OS=Exophiala aquamarina CBS 119918 OX=1182545 GN=A1O9_05870 PE=3 SV=1	GO:0022857|transmembrane transporter activity;GO:0016021|integral component of membrane;GO:0005886|plasma membrane
rna-Etr00359.1	Superscaffold1	1566788	1568647	-	no KO assigned | (RefSeq) hypothetical protein (A)	-	hypothetical protein Z520_03877 [Fonsecaea multimorphosa CBS 102226]	Uncharacterized protein OS=Exophiala aquamarina CBS 119918 OX=1182545 GN=A1O9_05869 PE=4 SV=1	-
rna-Etr00360.1	Superscaffold1	1570928	1573713	PF00071;Ras family	K04392 Ras-related C3 botulinum toxin substrate 1 | (RefSeq) hypothetical protein (A)	Cell division control protein 42 OS=Ashbya gossypii (strain ATCC 10895 / CBS 109.51 / FGSC 9923 / NRRL Y-1056) OX=284811 GN=CDC42 PE=3 SV=1	hypothetical protein PV06_03634 [Exophiala oligosperma]	Rho-like protein rac1A OS=Exophiala aquamarina CBS 119918 OX=1182545 GN=A1O9_05868 PE=4 SV=1	GO:0005525|GTP binding;GO:0003924|GTPase activity;GO:0007264|small GTPase mediated signal transduction
rna-Etr00360.2	Superscaffold1	1570928	1573713	PF00071;Ras family	K04392 Ras-related C3 botulinum toxin substrate 1 | (RefSeq) hypothetical protein (A)	Cell division control protein 42 OS=Ashbya gossypii (strain ATCC 10895 / CBS 109.51 / FGSC 9923 / NRRL Y-1056) OX=284811 GN=CDC42 PE=3 SV=1	hypothetical protein PV07_10741 [Cladophialophora immunda]	Rho-like protein rac1A OS=Exophiala aquamarina CBS 119918 OX=1182545 GN=A1O9_05868 PE=4 SV=1	GO:0005525|GTP binding;GO:0003924|GTPase activity;GO:0007264|small GTPase mediated signal transduction
rna-Etr00361.1	Superscaffold1	1574151	1577485	PF00069;Protein kinase domain	K08853 AP2-associated kinase [EC:2.7.11.1] | (RefSeq) NAK/BIKE protein kinase (A)	Serine/threonine-protein kinase ppk30 OS=Schizosaccharomyces pombe (strain 972 / ATCC 24843) OX=284812 GN=ppk30 PE=1 SV=1	hypothetical protein Z517_08873 [Fonsecaea pedrosoi CBS 271.37]	NAK/BIKE protein kinase OS=Exophiala aquamarina CBS 119918 OX=1182545 GN=A1O9_05866 PE=4 SV=1	GO:0005524|ATP binding;GO:0004672|protein kinase activity
rna-Etr00362.1	Superscaffold1	1577671	1579366	PF09748;Transcription factor subunit Med10 of Mediator complex	K15151 mediator of RNA polymerase II transcription subunit 10 | (RefSeq) An18g03640; mediator of RNA polymerase II transcription subunit 10 (A)	Mediator of RNA polymerase II transcription subunit 10 OS=Emericella nidulans (strain FGSC A4 / ATCC 38163 / CBS 112.46 / NRRL 194 / M139) OX=227321 GN=nut2 PE=3 SV=2	hypothetical protein A1O5_04208 [Cladophialophora psammophila CBS 110553]	Mediator of RNA polymerase II transcription subunit 10 OS=Exophiala aquamarina CBS 119918 OX=1182545 GN=MED10 PE=3 SV=1	GO:0003712|transcription coregulator activity;GO:0006357|regulation of transcription by RNA polymerase II;GO:0016592|mediator complex
rna-Etr00363.1	Superscaffold1	1579607	1581297	PF16035;Chalcone isomerase like	no KO assigned | (RefSeq) unnamed protein product; predicted protein (A)	Altered inheritance of mitochondria protein 18, mitochondrial OS=Ashbya gossypii (strain ATCC 10895 / CBS 109.51 / FGSC 9923 / NRRL Y-1056) OX=284811 GN=AIM18 PE=3 SV=1	hypothetical protein Z520_03872 [Fonsecaea multimorphosa CBS 102226]	Chalcone_isomerase domain-containing protein OS=Exophiala aquamarina CBS 119918 OX=1182545 GN=A1O9_05864 PE=4 SV=1	GO:0016872|intramolecular lyase activity;GO:0016021|integral component of membrane
rna-Etr00364.1	Superscaffold1	1583794	1587197	PF00082;Subtilase family	no KO assigned | (RefSeq) hypothetical protein (A)	Subtilisin-like protease 2 OS=Arthroderma gypseum (strain ATCC MYA-4604 / CBS 118893) OX=535722 GN=SUB2 PE=3 SV=1	related to thermostable alkaline protease precursor [Fusarium mangiferae]	Peptidase_S8 domain-containing protein OS=Fusarium euwallaceae OX=1147111 GN=BHE90_006571 PE=4 SV=1	GO:0004252|serine-type endopeptidase activity
rna-Etr00365.1	Superscaffold1	1587391	1593988	PF00462;Glutaredoxin	K03676 glutaredoxin 3 | (RefSeq) glutaredoxin (A)	Glutaredoxin-1 OS=Schizosaccharomyces pombe (strain 972 / ATCC 24843) OX=284812 GN=grx1 PE=3 SV=1	glutaredoxin [Cladophialophora carrionii CBS 160.54]	Glutaredoxin 3 OS=Exophiala aquamarina CBS 119918 OX=1182545 GN=A1O9_05863 PE=4 SV=1	GO:0015035|protein-disulfide reductase activity;GO:0009055|electron transfer activity
rna-Etr00365.2	Superscaffold1	1587391	1593988	PF00462;Glutaredoxin	K03676 glutaredoxin 3 | (RefSeq) glutaredoxin (A)	Glutaredoxin-1 OS=Schizosaccharomyces pombe (strain 972 / ATCC 24843) OX=284812 GN=grx1 PE=3 SV=1	glutaredoxin [Cladophialophora carrionii CBS 160.54]	Glutaredoxin 3 OS=Exophiala aquamarina CBS 119918 OX=1182545 GN=A1O9_05863 PE=4 SV=1	GO:0015035|protein-disulfide reductase activity;GO:0009055|electron transfer activity
rna-Etr00366.1	Superscaffold1	1594142	1598837	-	no KO assigned | (RefSeq) hypothetical protein (A)	-	hypothetical protein PV06_03646 [Exophiala oligosperma]	Uncharacterized protein OS=Exophiala aquamarina CBS 119918 OX=1182545 GN=A1O9_05862 PE=4 SV=1	-
rna-Etr00367.1	Superscaffold1	1599571	1603306	PF01926;50S ribosome-binding GTPase|PF02824;TGS domain|PF16897;C-terminal region of MMR_HSR1 domain	K06944 uncharacterized protein | (RefSeq) ribosome-interacting GTPase 1 (A)	Ribosome-interacting GTPase 1 OS=Saccharomyces cerevisiae (strain ATCC 204508 / S288c) OX=559292 GN=RBG1 PE=1 SV=1	ribosome-interacting GTPase 1 [Fonsecaea erecta]	Ribosome-interacting GTPase 1 OS=Exophiala aquamarina CBS 119918 OX=1182545 GN=A1O9_05860 PE=4 SV=1	GO:0005525|GTP binding
rna-Etr00367.2	Superscaffold1	1599571	1603306	PF01926;50S ribosome-binding GTPase|PF16897;C-terminal region of MMR_HSR1 domain	K06944 uncharacterized protein | (RefSeq) ribosome-interacting GTPase 1 (A)	Uncharacterized GTP-binding protein C9.07c OS=Schizosaccharomyces pombe (strain 972 / ATCC 24843) OX=284812 GN=SPAC9.07c PE=2 SV=1	ribosome-interacting GTPase 1 [Fonsecaea monophora]	Ribosome-interacting GTPase 1 OS=Exophiala aquamarina CBS 119918 OX=1182545 GN=A1O9_05860 PE=4 SV=1	GO:0005525|GTP binding
rna-Etr00368.1	Superscaffold1	1604373	1608717	PF03221;Tc5 transposase DNA-binding domain	no KO assigned | (RefSeq) hypothetical protein (A)	-	hypothetical protein PV05_10912 [Exophiala xenobiotica]	HTH CENPB-type domain-containing protein OS=Exophiala aquamarina CBS 119918 OX=1182545 GN=A1O9_05859 PE=4 SV=1	-
rna-Etr00369.1	Superscaffold1	1611521	1616289	PF02194;PXA domain	no KO assigned | (RefSeq) hypothetical protein (A)	-	hypothetical protein Z517_08889 [Fonsecaea pedrosoi CBS 271.37]	Rhinocladiella mackenziei CBS 650.93 unplaced genomic scaffold supercont1.6, whole genome shotgun sequence OS=Rhinocladiella mackenziei CBS 650.93 OX=1442369 GN=Z518_07943 PE=4 SV=1	-
rna-Etr00369.2	Superscaffold1	1611521	1616289	PF02194;PXA domain	no KO assigned | (RefSeq) PXA domain protein (A)	PXA domain protein 1 OS=Schizosaccharomyces pombe (strain 972 / ATCC 24843) OX=284812 GN=pxa1 PE=2 SV=1	hypothetical protein AYL99_07152 [Fonsecaea erecta]	PXA domain-containing protein OS=Exophiala aquamarina CBS 119918 OX=1182545 GN=A1O9_05857 PE=4 SV=1	-
rna-Etr00369.3	Superscaffold1	1611521	1616289	PF02194;PXA domain	no KO assigned | (RefSeq) hypothetical protein (A)	PXA domain protein 1 OS=Schizosaccharomyces pombe (strain 972 / ATCC 24843) OX=284812 GN=pxa1 PE=2 SV=1	hypothetical protein Z517_08889 [Fonsecaea pedrosoi CBS 271.37]	PXA domain-containing protein OS=Exophiala aquamarina CBS 119918 OX=1182545 GN=A1O9_05857 PE=4 SV=1	-
rna-Etr00369.4	Superscaffold1	1611521	1616289	PF02194;PXA domain	no KO assigned | (RefSeq) PXA domain protein (A)	PXA domain protein 1 OS=Schizosaccharomyces pombe (strain 972 / ATCC 24843) OX=284812 GN=pxa1 PE=2 SV=1	hypothetical protein AYL99_07152 [Fonsecaea erecta]	PXA domain-containing protein OS=Exophiala aquamarina CBS 119918 OX=1182545 GN=A1O9_05857 PE=4 SV=1	-
rna-Etr00370.1	Superscaffold1	1616524	1617570	PF01156;Inosine-uridine preferring nucleoside hydrolase	K01240 uridine nucleosidase [EC:3.2.2.3] | (RefSeq) inosine-uridine preferring nucleoside hydrolase (A)	Uridine nucleosidase OS=Saccharomyces cerevisiae (strain ATCC 204508 / S288c) OX=559292 GN=URH1 PE=1 SV=2	hypothetical protein PV08_06069 [Exophiala spinifera]	IU_nuc_hydro domain-containing protein OS=Exophiala aquamarina CBS 119918 OX=1182545 GN=A1O9_05856 PE=3 SV=1	GO:0016798|hydrolase activity, acting on glycosyl bonds;GO:0008152|metabolic process
rna-Etr00371.1	Superscaffold1	1617923	1618942	-	-	-	hypothetical protein A1O3_07510 [Capronia epimyces CBS 606.96]	Uncharacterized protein OS=Exophiala mesophila OX=212818 GN=PV10_09034 PE=4 SV=1	-
rna-Etr00372.1	Superscaffold1	1619063	1620311	PF02137;Adenosine-deaminase (editase) domain	K15440 tRNA-specific adenosine deaminase 1 [EC:3.5.4.34] | (RefSeq) hypothetical protein (A)	tRNA-specific adenosine deaminase 1 OS=Schizosaccharomyces pombe (strain 972 / ATCC 24843) OX=284812 GN=SPBC16A3.06 PE=3 SV=1	hypothetical protein Z520_03849 [Fonsecaea multimorphosa CBS 102226]	Uncharacterized protein OS=Exophiala aquamarina CBS 119918 OX=1182545 GN=A1O9_05855 PE=4 SV=1	GO:0008251|tRNA-specific adenosine deaminase activity;GO:0002100|tRNA wobble adenosine to inosine editing;GO:0003723|RNA binding
rna-Etr00373.1	Superscaffold1	1621645	1623770	PF00743;Flavin-binding monooxygenase-like|PF00743;Flavin-binding monooxygenase-like|PF13450;NAD(P)-binding Rossmann-like domain	no KO assigned | (RefSeq) hypothetical protein (A)	Flavin-containing monooxygenase ustF2 OS=Aspergillus flavus (strain ATCC 200026 / FGSC A1120 / NRRL 3357 / JCM 12722 / SRRC 167) OX=332952 GN=ustF2 PE=1 SV=1	FAD dependent oxidoreductase [Grosmannia clavigera kw1407]	DAO domain-containing protein OS=Exophiala xenobiotica OX=348802 GN=PV05_01032 PE=3 SV=1	GO:0050660|flavin adenine dinucleotide binding;GO:0004499|N,N-dimethylaniline monooxygenase activity;GO:0050661|NADP binding;GO:0016491|oxidoreductase activity
rna-Etr00374.1	Superscaffold1	1625683	1626348	-	no KO assigned | (RefSeq) hypothetical protein (A)	-	uncharacterized protein BP5553_07111 [Venustampulla echinocandica]	Zn(2)-C6 fungal-type domain-containing protein OS=Exophiala xenobiotica OX=348802 GN=PV05_01031 PE=4 SV=1	GO:0003677|DNA binding;GO:0000981|DNA-binding transcription factor activity, RNA polymerase II-specific;GO:0008270|zinc ion binding;GO:0005634|nucleus;GO:0016021|integral component of membrane
rna-Etr00375.1	Superscaffold1	1626417	1628706	PF07690;Major Facilitator Superfamily	K03448 MFS transporter, ACS family, pantothenate transporter | (RefSeq) hypothetical protein (A)	Pantothenate transporter liz1 OS=Schizosaccharomyces pombe (strain 972 / ATCC 24843) OX=284812 GN=liz1 PE=2 SV=2	hypothetical protein SS1G_05301 [Sclerotinia sclerotiorum 1980 UF-70]	MFS domain-containing protein OS=Exophiala xenobiotica OX=348802 GN=PV05_01030 PE=4 SV=1	GO:0022857|transmembrane transporter activity;GO:0016021|integral component of membrane
rna-Etr00376.1	Superscaffold1	1629542	1631263	PF01494;FAD binding domain	K00480 salicylate hydroxylase [EC:1.14.13.1] | (RefSeq) FAD-binding monooxygenase, putative (A)	6-methylsalicylic acid decarboxylase atA OS=Aspergillus terreus (strain NIH 2624 / FGSC A1156) OX=341663 GN=atA PE=1 SV=1	hypothetical protein PENVUL_c023G08816 [Penicillium vulpinum]	FAD_binding_3 domain-containing protein OS=Exophiala spinifera OX=91928 GN=PV08_02011 PE=4 SV=1	GO:0071949|FAD binding;GO:0004497|monooxygenase activity
rna-Etr00377.1	Superscaffold1	1632994	1639382	PF02157;Mannose-6-phosphate receptor	K10089 cation-dependent mannose-6-phosphate receptor | (RefSeq) vacuolar sorting receptor (A)	Putative mannose 6-phosphate receptor-like protein C530.09c OS=Schizosaccharomyces pombe (strain 972 / ATCC 24843) OX=284812 GN=SPBC530.09c PE=3 SV=1	hypothetical protein PV07_10764 [Cladophialophora immunda]	Uncharacterized protein OS=Exophiala aquamarina CBS 119918 OX=1182545 GN=A1O9_05853 PE=4 SV=1	GO:0016021|integral component of membrane;GO:0030659|cytoplasmic vesicle membrane;GO:0000139|Golgi membrane;GO:0031966|mitochondrial membrane
rna-Etr00377.2	Superscaffold1	1632994	1639382	PF02157;Mannose-6-phosphate receptor	K10089 cation-dependent mannose-6-phosphate receptor | (GenBank) putative vacuolar sorting receptor protein (A)	Putative mannose 6-phosphate receptor-like protein C530.09c OS=Schizosaccharomyces pombe (strain 972 / ATCC 24843) OX=284812 GN=SPBC530.09c PE=3 SV=1	hypothetical protein Z517_08893 [Fonsecaea pedrosoi CBS 271.37]	Autophagy-related protein 27 OS=Cladophialophora immunda OX=569365 GN=PV07_10764 PE=3 SV=1	GO:0030659|cytoplasmic vesicle membrane;GO:0000139|Golgi membrane;GO:0016021|integral component of membrane;GO:0031966|mitochondrial membrane
rna-Etr00378.1	Superscaffold1	1633852	1637535	PF04082;Fungal specific transcription factor domain|PF00172;Fungal Zn(2)-Cys(6) binuclear cluster domain	no KO assigned | (RefSeq) C6 transcription factor, putative (A)	Uncharacterized transcriptional regulatory protein C1327.01c OS=Schizosaccharomyces pombe (strain 972 / ATCC 24843) OX=284812 GN=SPAC1327.01c PE=1 SV=2	hypothetical protein G647_00099 [Cladophialophora carrionii CBS 160.54]	Zn(2)-C6 fungal-type domain-containing protein OS=Exophiala aquamarina CBS 119918 OX=1182545 GN=A1O9_05854 PE=4 SV=1	GO:0003677|DNA binding;GO:0000981|DNA-binding transcription factor activity, RNA polymerase II-specific;GO:0008270|zinc ion binding;GO:0006351|transcription, DNA-templated;GO:0005634|nucleus
rna-Etr00379.1	Superscaffold1	1639985	1641981	PF07690;Major Facilitator Superfamily	no KO assigned | (GenBank) putative mfs transporter protein (A)	Major facilitator superfamily multidrug transporter mfsB OS=Neosartorya fumigata (strain ATCC MYA-4609 / Af293 / CBS 101355 / FGSC A1100) OX=330879 GN=mfsB PE=2 SV=1	hypothetical protein M434DRAFT_20949 [Hypoxylon sp. CO27-5]	MFS domain-containing protein OS=Exophiala aquamarina CBS 119918 OX=1182545 GN=A1O9_05852 PE=4 SV=1	GO:0022857|transmembrane transporter activity;GO:0016021|integral component of membrane;GO:0016628|oxidoreductase activity, acting on the CH-CH group of donors, NAD or NADP as acceptor;GO:0016126|sterol biosynthetic process
rna-Etr00380.1	Superscaffold1	1642385	1643903	PF01222;Ergosterol biosynthesis ERG4/ERG24 family	K00222 Delta14-sterol reductase [EC:1.3.1.70] | (RefSeq) c-14 sterol reductase (A)	Delta(14)-sterol reductase OS=Neurospora crassa (strain ATCC 24698 / 74-OR23-1A / CBS 708.71 / DSM 1257 / FGSC 987) OX=367110 GN=erg-3 PE=3 SV=1	hypothetical protein PV04_02010 [Phialophora americana]	Delta14-sterol reductase OS=Exophiala aquamarina CBS 119918 OX=1182545 GN=A1O9_05851 PE=3 SV=1	GO:0016628|oxidoreductase activity, acting on the CH-CH group of donors, NAD or NADP as acceptor;GO:0016126|sterol biosynthetic process;GO:0016021|integral component of membrane;GO:0022857|transmembrane transporter activity
rna-Etr00381.1	Superscaffold1	1644128	1646454	PF01425;Amidase|PF01425;Amidase	K01426 amidase [EC:3.5.1.4] | (RefSeq) amidase (A)	Putative amidase C550.07 OS=Schizosaccharomyces pombe (strain 972 / ATCC 24843) OX=284812 GN=SPCC550.07 PE=3 SV=1	amidase [Acephala macrosclerotiorum]	Amidase domain-containing protein OS=Exophiala aquamarina CBS 119918 OX=1182545 GN=A1O9_05850 PE=4 SV=1	GO:0004040|amidase activity;GO:0043864|indoleacetamide hydrolase activity
rna-Etr00382.1	Superscaffold1	1647007	1648744	PF14420;Clr5 domain	no KO assigned | (RefSeq) conserved hypothetical protein (A)	-	Clr5 domain-containing protein [Aspergillus pseudonomius]	Clr5 domain-containing protein OS=Cladophialophora yegresii CBS 114405 OX=1182544 GN=A1O7_00067 PE=4 SV=1	-
rna-Etr00383.1	Superscaffold1	1650014	1652300	PF06687;SUR7/PalI family	no KO assigned | (RefSeq) uncharacterized protein (A)	Protein SUR7 OS=Candida albicans (strain SC5314 / ATCC MYA-2876) OX=237561 GN=SUR7 PE=1 SV=1	hypothetical protein PV06_03666 [Exophiala oligosperma]	Uncharacterized protein OS=Exophiala aquamarina CBS 119918 OX=1182545 GN=A1O9_05849 PE=4 SV=1	GO:0016021|integral component of membrane;GO:0005886|plasma membrane
rna-Etr00384.1	Superscaffold1	1652905	1653998	PF10259;Rogdi leucine zipper containing protein	no KO assigned | (RefSeq) hypothetical protein (A)	-	hypothetical protein PV07_10770 [Cladophialophora immunda]	Uncharacterized protein OS=Exophiala aquamarina CBS 119918 OX=1182545 GN=A1O9_05848 PE=4 SV=1	-
rna-Etr00385.1	Superscaffold1	1654512	1656251	-	-	-	hypothetical protein PV07_10771 [Cladophialophora immunda]	Uncharacterized protein OS=Exophiala aquamarina CBS 119918 OX=1182545 GN=A1O9_05847 PE=4 SV=1	-
rna-Etr00386.1	Superscaffold1	1658285	1659749	-	-	-	-	-	-
rna-Etr00387.1	Superscaffold1	1663149	1665134	PF00226;DnaJ domain	no KO assigned | (RefSeq) DnaJ domain protein (A)	Uncharacterized J domain-containing protein C1071.09c OS=Schizosaccharomyces pombe (strain 972 / ATCC 24843) OX=284812 GN=SPAC1071.09c PE=3 SV=1	DnaJ domain-containing protein [Cladophialophora immunda]	J domain-containing protein OS=Exophiala aquamarina CBS 119918 OX=1182545 GN=A1O9_05846 PE=4 SV=1	-
rna-Etr00388.1	Superscaffold1	1667117	1669844	PF07687;Peptidase dimerisation domain|PF01546;Peptidase family M20/M25/M40	no KO assigned | (RefSeq) diaminopropionate ammonia-lyase (A)	Probable carboxypeptidase ACLA_088580 OS=Aspergillus clavatus (strain ATCC 1007 / CBS 513.65 / DSM 816 / NCTC 3887 / NRRL 1) OX=344612 GN=ACLA_088580 PE=3 SV=1	acetylornithine deacetylase [Cladophialophora carrionii]	M20_dimer domain-containing protein OS=Verruconis gallopava OX=253628 GN=PV09_08615 PE=3 SV=1	GO:0008233|peptidase activity;GO:0005576|extracellular region
rna-Etr00389.1	Superscaffold1	1670846	1673632	-	no KO assigned | (RefSeq) hypothetical protein (A)	-	hypothetical protein PV07_10754 [Cladophialophora immunda]	Uncharacterized protein OS=Exophiala aquamarina CBS 119918 OX=1182545 GN=A1O9_05844 PE=4 SV=1	-
rna-Etr00390.1	Superscaffold1	1674400	1676198	-	-	-	hypothetical protein A1O1_01033 [Capronia coronata CBS 617.96]	Rhinocladiella mackenziei CBS 650.93 unplaced genomic scaffold supercont1.6, whole genome shotgun sequence OS=Rhinocladiella mackenziei CBS 650.93 OX=1442369 GN=Z518_07950 PE=4 SV=1	-
rna-Etr00391.1	Superscaffold1	1677235	1680945	PF00782;Dual specificity phosphatase, catalytic domain	K11240 tyrosine-protein phosphatase MSG5 [EC:3.1.3.48] | (RefSeq) protein-tyrosine phosphatase (A)	Tyrosine-protein phosphatase pmp1 OS=Schizosaccharomyces pombe (strain 972 / ATCC 24843) OX=284812 GN=pmp1 PE=3 SV=1	putative protein-tyrosine phosphatase [Cladophialophora carrionii]	Uncharacterized protein OS=Exophiala aquamarina CBS 119918 OX=1182545 GN=A1O9_05842 PE=4 SV=1	GO:0004725|protein tyrosine phosphatase activity;GO:0008138|protein tyrosine/serine/threonine phosphatase activity
rna-Etr00392.1	Superscaffold1	1681276	1684466	PF06602;Myotubularin-like phosphatase domain	K18083 myotubularin-related protein 6/7/8 [EC:3.1.3.64 3.1.3.95] | (RefSeq) protein phosphatase (A)	Phosphoinositide 3-phosphatase OS=Schizosaccharomyces pombe (strain 972 / ATCC 24843) OX=284812 GN=SPAC19A8.03 PE=3 SV=1	hypothetical protein A1O5_04214 [Cladophialophora psammophila CBS 110553]	Myotubularin phosphatase domain-containing protein OS=Exophiala aquamarina CBS 119918 OX=1182545 GN=A1O9_05841 PE=4 SV=1	GO:0004438|phosphatidylinositol-3-phosphatase activity;GO:0004725|protein tyrosine phosphatase activity
rna-Etr00392.2	Superscaffold1	1681276	1684466	PF06602;Myotubularin-like phosphatase domain	K18083 myotubularin-related protein 6/7/8 [EC:3.1.3.64 3.1.3.95] | (RefSeq) protein phosphatase (A)	Phosphoinositide 3-phosphatase OS=Schizosaccharomyces pombe (strain 972 / ATCC 24843) OX=284812 GN=SPAC19A8.03 PE=3 SV=1	hypothetical protein A1O5_04214 [Cladophialophora psammophila CBS 110553]	Myotubularin phosphatase domain-containing protein OS=Exophiala aquamarina CBS 119918 OX=1182545 GN=A1O9_05841 PE=4 SV=1	GO:0004438|phosphatidylinositol-3-phosphatase activity;GO:0004725|protein tyrosine phosphatase activity
rna-Etr00393.1	Superscaffold1	1685419	1688955	PF00150;Cellulase (glycosyl hydrolase family 5)	no KO assigned | (RefSeq) glycoside hydrolase (A)	Uncharacterized glycosyl hydrolase YBR056W OS=Saccharomyces cerevisiae (strain ATCC 204508 / S288c) OX=559292 GN=YBR056W PE=1 SV=1	hypothetical protein Z519_03493 [Cladophialophora bantiana CBS 173.52]	Cellulase domain-containing protein OS=Exophiala aquamarina CBS 119918 OX=1182545 GN=A1O9_05836 PE=3 SV=1	GO:0004553|hydrolase activity, hydrolyzing O-glycosyl compounds;GO:0071704|organic substance metabolic process
rna-Etr00393.2	Superscaffold1	1685421	1688955	PF00150;Cellulase (glycosyl hydrolase family 5)	no KO assigned | (RefSeq) glycoside hydrolase (A)	Uncharacterized glycosyl hydrolase YBR056W OS=Saccharomyces cerevisiae (strain ATCC 204508 / S288c) OX=559292 GN=YBR056W PE=1 SV=1	hypothetical protein A1O5_04213 [Cladophialophora psammophila CBS 110553]	Cellulase domain-containing protein OS=Exophiala aquamarina CBS 119918 OX=1182545 GN=A1O9_05836 PE=3 SV=1	GO:0004553|hydrolase activity, hydrolyzing O-glycosyl compounds;GO:0071704|organic substance metabolic process
rna-Etr00393.3	Superscaffold1	1685719	1688955	PF00150;Cellulase (glycosyl hydrolase family 5)	no KO assigned | (RefSeq) glycoside hydrolase (A)	Uncharacterized glycosyl hydrolase YBR056W OS=Saccharomyces cerevisiae (strain ATCC 204508 / S288c) OX=559292 GN=YBR056W PE=1 SV=1	hypothetical protein Z519_03493 [Cladophialophora bantiana CBS 173.52]	Cellulase domain-containing protein OS=Exophiala aquamarina CBS 119918 OX=1182545 GN=A1O9_05836 PE=3 SV=1	GO:0004553|hydrolase activity, hydrolyzing O-glycosyl compounds;GO:0071704|organic substance metabolic process
rna-Etr00394.1	Superscaffold1	1692168	1693507	-	-	-	-	-	-
rna-Etr00395.1	Superscaffold1	1694480	1696812	-	no KO assigned | (RefSeq) hypothetical protein (A)	-	hypothetical protein PV05_05465 [Exophiala xenobiotica]	Uncharacterized protein OS=Cladophialophora psammophila CBS 110553 OX=1182543 GN=A1O5_12209 PE=4 SV=1	GO:0016021|integral component of membrane;GO:0005524|ATP binding;GO:0004672|protein kinase activity
rna-Etr00396.1	Superscaffold1	1697544	1699312	PF10282;Lactonase, 7-bladed beta-propeller	no KO assigned | (GenBank) putative extracellular aldonolactonase protein (A)	Probable 6-phosphogluconolactonase ARB_02015 OS=Arthroderma benhamiae (strain ATCC MYA-4681 / CBS 112371) OX=663331 GN=ARB_02015 PE=1 SV=1	Lactonase, 7-bladed beta-propeller-domain-containing protein [Lineolata rhizophorae]	Uncharacterized protein OS=Exophiala aquamarina CBS 119918 OX=1182545 GN=A1O9_05835 PE=4 SV=1	-
rna-Etr00397.1	Superscaffold1	1700290	1702488	PF00501;AMP-binding enzyme	no KO assigned | (RefSeq) Fatty-acyl-CoA synthase (A)	Isopenicillin N epimerase component 1 OS=Acremonium chrysogenum OX=5044 GN=cefD1 PE=3 SV=1	hypothetical protein Z519_03520 [Cladophialophora bantiana CBS 173.52]	AMP-binding domain-containing protein OS=Exophiala aquamarina CBS 119918 OX=1182545 GN=A1O9_05834 PE=4 SV=1	-
rna-Etr00398.1	Superscaffold1	1703585	1705369	PF00108;Thiolase, N-terminal domain|PF02803;Thiolase, C-terminal domain	no KO assigned | (RefSeq) peroxisomal 3-ketoacyl-coA thiolase (Kat1) (A)	3-ketoacyl-CoA thiolase, peroxisomal OS=Yarrowia lipolytica (strain CLIB 122 / E 150) OX=284591 GN=POT1 PE=3 SV=1	hypothetical protein PV07_10773 [Cladophialophora immunda]	Acetyl-CoA acyltransferase OS=Exophiala aquamarina CBS 119918 OX=1182545 GN=A1O9_05833 PE=3 SV=1	GO:0003988|acetyl-CoA C-acyltransferase activity
rna-Etr00399.1	Superscaffold1	1705532	1707215	PF07883;Cupin domain	no KO assigned | (RefSeq) hypothetical protein (A)	-	hypothetical protein Z519_03522 [Cladophialophora bantiana CBS 173.52]	Cupin_2 domain-containing protein OS=Exophiala mesophila OX=212818 GN=PV10_09052 PE=4 SV=1	-
rna-Etr00399.2	Superscaffold1	1705532	1707215	PF07883;Cupin domain	no KO assigned | (RefSeq) hypothetical protein (A)	-	hypothetical protein Z519_03522 [Cladophialophora bantiana CBS 173.52]	Cupin_2 domain-containing protein OS=Exophiala oligosperma OX=215243 GN=PV06_03670 PE=4 SV=1	-
rna-Etr00400.1	Superscaffold1	1707242	1709308	PF00232;Glycosyl hydrolase family 1	K01188 beta-glucosidase [EC:3.2.1.21] | (RefSeq) beta-glucosidase (A)	Beta-glucosidase 1B OS=Phanerochaete chrysosporium OX=5306 GN=BGL1B PE=1 SV=1	hypothetical protein Z519_03523 [Cladophialophora bantiana CBS 173.52]	Beta-glucosidase OS=Exophiala aquamarina CBS 119918 OX=1182545 GN=A1O9_05831 PE=3 SV=1	GO:0004553|hydrolase activity, hydrolyzing O-glycosyl compounds;GO:0005975|carbohydrate metabolic process
rna-Etr00401.1	Superscaffold1	1710733	1712633	PF13347;MFS/sugar transport protein	K15378 solute carrier family 45, member 1/2/4 | (RefSeq) sucrose transporter (A)	General alpha-glucoside permease OS=Schizosaccharomyces pombe (strain 972 / ATCC 24843) OX=284812 GN=sut1 PE=3 SV=1	hypothetical protein AYO20_05060 [Fonsecaea nubica]	Uncharacterized protein OS=Exophiala aquamarina CBS 119918 OX=1182545 GN=A1O9_05830 PE=4 SV=1	GO:0005364|maltose:proton symporter activity;GO:0008506|sucrose:proton symporter activity;GO:0106081|maltose import across plasma membrane;GO:0106082|sucrose import across plasma membrane;GO:0016021|integral component of membrane
rna-Etr00402.1	Superscaffold1	1714108	1715316	PF02629;CoA binding domain|PF00549;CoA-ligase	K01899 succinyl-CoA synthetase alpha subunit [EC:6.2.1.4 6.2.1.5] | (RefSeq) succinyl-CoA synthetase alpha subunit, putative (A)	Succinate--CoA ligase [ADP-forming] subunit alpha, mitochondrial OS=Neurospora crassa (strain ATCC 24698 / 74-OR23-1A / CBS 708.71 / DSM 1257 / FGSC 987) OX=367110 GN=tca-8 PE=3 SV=1	hypothetical protein G647_00065 [Cladophialophora carrionii CBS 160.54]	Succinate--CoA ligase [ADP-forming] subunit alpha, mitochondrial OS=Exophiala aquamarina CBS 119918 OX=1182545 GN=A1O9_05829 PE=3 SV=1	GO:0000166|nucleotide binding;GO:0004775|succinate-CoA ligase (ADP-forming) activity;GO:0006099|tricarboxylic acid cycle;GO:0005739|mitochondrion
rna-Etr00403.1	Superscaffold1	1715565	1721877	PF00583;Acetyltransferase (GNAT) family|PF16199;Radical_SAM C-terminal domain|PF04055;Radical SAM superfamily	K07739 elongator complex protein 3 [EC:2.3.1.48] | (RefSeq) histone acetyltransferase, putative (A)	Elongator complex protein 3 OS=Saccharomyces cerevisiae (strain ATCC 204508 / S288c) OX=559292 GN=ELP3 PE=1 SV=1	elongator complex protein 3 [Fonsecaea pedrosoi CBS 271.37]	Elongator complex protein 3 OS=Exophiala aquamarina CBS 119918 OX=1182545 GN=A1O9_05828 PE=3 SV=1	GO:0051539|4 iron, 4 sulfur cluster binding;GO:0004402|histone acetyltransferase activity;GO:0046872|metal ion binding;GO:0000049|tRNA binding;GO:0106261|tRNA uridine(34) acetyltransferase activity;GO:0006357|regulation of transcription by RNA polymerase II;GO:0002926|tRNA wobble base 5-methoxycarbonylmethyl-2-thiouridinylation;GO:0033588|elongator holoenzyme complex;GO:0005739|mitochondrion;GO:0…
rna-Etr00404.1	Superscaffold1	1722086	1728208	PF12755;Vacuolar 14 Fab1-binding region|PF13646;HEAT repeats	K03456 serine/threonine-protein phosphatase 2A regulatory subunit A | (RefSeq) protein phosphotase 2a 65kd regulatory sububit (A)	Protein phosphatase PP2A regulatory subunit A OS=Schizosaccharomyces pombe (strain 972 / ATCC 24843) OX=284812 GN=paa1 PE=1 SV=1	hypothetical protein PV04_02051 [Phialophora americana]	Protein phosphatase 2 (Formerly 2A), regulatory subunit A OS=Exophiala aquamarina CBS 119918 OX=1182545 GN=A1O9_05824 PE=4 SV=1	GO:0004722|protein serine/threonine phosphatase activity;GO:0061509|asymmetric protein localization to old mitotic spindle pole body;GO:0030952|establishment or maintenance of cytoskeleton polarity;GO:0007094|mitotic spindle assembly checkpoint signaling;GO:0031030|negative regulation of septation initiation signaling;GO:0006417|regulation of translation;GO:0005935|cellular bud neck;GO:0005934|ce…
rna-Etr00405.1	Superscaffold1	1728468	1730276	PF18262;Phe-tRNA synthetase beta subunit B1 domain|PF17759;Phenylalanyl tRNA synthetase beta chain CLM domain|PF03484;tRNA synthetase B5 domain|PF03483;B3/4 domain	K01890 phenylalanyl-tRNA synthetase beta chain [EC:6.1.1.20] | (RefSeq) An18g03300; phenylalanine--tRNA ligase subunit beta (A)	Phenylalanine--tRNA ligase beta subunit OS=Candida albicans OX=5476 GN=FRS1 PE=2 SV=3	hypothetical protein CLAIMM_02556 [Cladophialophora immunda]	Phenylalanyl-tRNA synthetase beta subunit OS=Exophiala aquamarina CBS 119918 OX=1182545 GN=A1O9_05823 PE=3 SV=1	GO:0005524|ATP binding;GO:0000287|magnesium ion binding;GO:0004826|phenylalanine-tRNA ligase activity;GO:0003723|RNA binding;GO:0006432|phenylalanyl-tRNA aminoacylation;GO:0005737|cytoplasm
rna-Etr00406.1	Superscaffold1	1730759	1731700	PF00189;Ribosomal protein S3, C-terminal domain|PF07650;KH domain	K02985 small subunit ribosomal protein S3e | (RefSeq) hypothetical protein (A)	40S ribosomal protein S3 OS=Schizosaccharomyces pombe (strain 972 / ATCC 24843) OX=284812 GN=rps3 PE=1 SV=1	40S ribosomal protein S3 [Fonsecaea multimorphosa CBS 102226]	40S ribosomal protein S3 OS=Exophiala aquamarina CBS 119918 OX=1182545 GN=A1O9_05822 PE=3 SV=1	GO:0003906|DNA-(apurinic or apyrimidinic site) endonuclease activity;GO:0034236|protein kinase A catalytic subunit binding;GO:0003723|RNA binding;GO:0003735|structural constituent of ribosome;GO:0000056|ribosomal small subunit export from nucleus;GO:0006407|rRNA export from nucleus;GO:0006412|translation;GO:0022627|cytosolic small ribosomal subunit;GO:0030688|preribosome, small subunit precursor;…
rna-Etr00407.1	Superscaffold1	1733421	1735701	PF00271;Helicase conserved C-terminal domain|PF00270;DEAD/DEAH box helicase	K11594 ATP-dependent RNA helicase DDX3X [EC:3.6.4.13] | (RefSeq) DEAD/DEAH box RNA helicase, putative (A)	ATP-dependent RNA helicase ded1 OS=Aspergillus niger (strain CBS 513.88 / FGSC A1513) OX=425011 GN=ded1 PE=3 SV=1	hypothetical protein Z517_08922 [Fonsecaea pedrosoi CBS 271.37]	RNA helicase OS=Exophiala aquamarina CBS 119918 OX=1182545 GN=A1O9_05821 PE=3 SV=1	GO:0005524|ATP binding;GO:0016787|hydrolase activity;GO:0003676|nucleic acid binding;GO:0003724|RNA helicase activity
rna-Etr00408.1	Superscaffold1	1738256	1740947	PF09118;Domain of unknown function (DUF1929)|PF07250;Glyoxal oxidase N-terminus	no KO assigned | (RefSeq) E set (A)	WSC domain-containing protein ARB_07867 OS=Arthroderma benhamiae (strain ATCC MYA-4681 / CBS 112371) OX=663331 GN=ARB_07867 PE=1 SV=1	glyoxal oxidase [Wilcoxina mikolae CBS 423.85]	Uncharacterized protein OS=Exophiala sideris OX=1016849 GN=PV11_08067 PE=4 SV=1	GO:0008061|chitin binding
rna-Etr00409.1	Superscaffold1	1741343	1742095	-	-	-	hypothetical protein PV10_09123 [Exophiala mesophila]	Uncharacterized protein OS=Fonsecaea multimorphosa CBS 102226 OX=1442371 GN=Z520_03809 PE=4 SV=1	GO:0016021|integral component of membrane
rna-Etr00410.1	Superscaffold1	1744950	1746839	PF06985;Heterokaryon incompatibility protein (HET)	no KO assigned | (RefSeq) hypothetical protein (A)	Heterokaryon incompatibility protein 6, OR allele OS=Neurospora crassa (strain ATCC 24698 / 74-OR23-1A / CBS 708.71 / DSM 1257 / FGSC 987) OX=367110 GN=het-6 PE=4 SV=1	hypothetical protein AYO21_11778 [Fonsecaea monophora]	HET domain-containing protein OS=Exophiala aquamarina CBS 119918 OX=1182545 GN=A1O9_05817 PE=4 SV=1	GO:0016021|integral component of membrane
rna-Etr00411.1	Superscaffold1	1748146	1748529	-	-	-	hypothetical protein G647_00797 [Cladophialophora carrionii CBS 160.54]	Unplaced genomic scaffold supercont1.19, whole genome shotgun sequence OS=Cladophialophora bantiana CBS 173.52 OX=1442370 GN=Z519_10723 PE=4 SV=1	-
rna-Etr00412.1	Superscaffold1	1752355	1753444	PF09084;NMT1/THI5 like	K18278 pyrimidine precursor biosynthesis enzyme | (RefSeq) nmt1 protein (A)	4-amino-5-hydroxymethyl-2-methylpyrimidine phosphate synthase OS=Aspergillus parasiticus OX=5067 GN=nmt1 PE=2 SV=1	Protein NMT1 [Beauveria bassiana D1-5]	4-amino-5-hydroxymethyl-2-methylpyrimidine phosphate synthase OS=Exophiala aquamarina CBS 119918 OX=1182545 GN=A1O9_05936 PE=3 SV=1	GO:0009228|thiamine biosynthetic process;GO:0009229|thiamine diphosphate biosynthetic process
rna-Etr00413.1	Superscaffold1	1754716	1757068	PF01036;Bacteriorhodopsin-like protein	no KO assigned | (RefSeq) Family A G protein-coupled receptor-like protein (A)	Protein FDD123 OS=Trametes versicolor OX=5325 GN=FDD123 PE=2 SV=1	hypothetical protein CLCR_10483 [Cladophialophora carrionii]	Uncharacterized protein OS=Exophiala aquamarina CBS 119918 OX=1182545 GN=A1O9_05937 PE=3 SV=1	GO:0005216|ion channel activity;GO:0009881|photoreceptor activity;GO:0007602|phototransduction;GO:0018298|protein-chromophore linkage;GO:0016021|integral component of membrane
rna-Etr00414.1	Superscaffold1	1757166	1759421	PF01593;Flavin containing amine oxidoreductase	K15745 phytoene desaturase (3,4-didehydrolycopene-forming) [EC:1.3.99.30] | (GenBank) putative phytoene dehydrogenase protein (A)	Phytoene desaturase OS=Neurospora crassa (strain ATCC 24698 / 74-OR23-1A / CBS 708.71 / DSM 1257 / FGSC 987) OX=367110 GN=al-1 PE=1 SV=1	hypothetical protein AYO21_10281 [Fonsecaea monophora]	Amino_oxidase domain-containing protein OS=Exophiala aquamarina CBS 119918 OX=1182545 GN=A1O9_05938 PE=3 SV=1	GO:0016491|oxidoreductase activity;GO:0016117|carotenoid biosynthetic process;GO:0016021|integral component of membrane
rna-Etr00415.1	Superscaffold1	1762600	1763214	-	no KO assigned | (RefSeq) hypothetical protein (A)	-	hypothetical protein AYO20_05032 [Fonsecaea nubica]	Uncharacterized protein OS=Exophiala aquamarina CBS 119918 OX=1182545 GN=A1O9_05940 PE=4 SV=1	-
rna-Etr00416.1	Superscaffold1	1764547	1765983	PF02558;Ketopantoate reductase PanE/ApbA|PF08546;Ketopantoate reductase PanE/ApbA C terminal	K00077 2-dehydropantoate 2-reductase [EC:1.1.1.169] | (RefSeq) hypothetical protein (A)	Probable 2-dehydropantoate 2-reductase OS=Schizosaccharomyces pombe (strain 972 / ATCC 24843) OX=284812 GN=SPBPB2B2.09c PE=3 SV=1	hypothetical protein AYO20_05033 [Fonsecaea nubica]	Uncharacterized protein OS=Exophiala aquamarina CBS 119918 OX=1182545 GN=A1O9_05941 PE=4 SV=1	GO:0016491|oxidoreductase activity;GO:0008677|2-dehydropantoate 2-reductase activity;GO:0015940|pantothenate biosynthetic process
rna-Etr00417.1	Superscaffold1	1766542	1768300	PF04000;Sas10/Utp3/C1D family	K12592 exosome complex protein LRP1 | (RefSeq) exosome-associated family protein (A)	Exosome complex protein C1739.07 OS=Schizosaccharomyces pombe (strain 972 / ATCC 24843) OX=284812 GN=SPCC1739.07 PE=1 SV=1	hypothetical protein AYO21_06470 [Fonsecaea monophora]	Uncharacterized protein OS=Exophiala aquamarina CBS 119918 OX=1182545 GN=A1O9_05942 PE=3 SV=1	GO:0003723|RNA binding;GO:0006364|rRNA processing;GO:0005634|nucleus
rna-Etr00418.1	Superscaffold1	1768309	1770111	PF00856;SET domain	no KO assigned | (RefSeq) An11g09940; ribosomal N-lysine methyltransferase (A)	Ribosomal lysine N-methyltransferase set11 OS=Schizosaccharomyces pombe (strain 972 / ATCC 24843) OX=284812 GN=set11 PE=1 SV=1	hypothetical protein DV736_g5025, partial [Chaetothyriales sp. CBS 134916]	SET domain-containing protein OS=Exophiala aquamarina CBS 119918 OX=1182545 GN=A1O9_05943 PE=4 SV=1	GO:0016279|protein-lysine N-methyltransferase activity;GO:0018023|peptidyl-lysine trimethylation;GO:0008168|methyltransferase activity;GO:0032259|methylation;GO:0050660|flavin adenine dinucleotide binding;GO:0004499|N,N-dimethylaniline monooxygenase activity;GO:0050661|NADP binding
rna-Etr00419.1	Superscaffold1	1772062	1772460	-	-	-	hypothetical protein PV10_09114 [Exophiala mesophila]	Uncharacterized protein OS=Exophiala mesophila OX=212818 GN=B0A52_05195 PE=4 SV=1	GO:0016021|integral component of membrane
rna-Etr00420.1	Superscaffold1	1772116	1776302	-	no KO assigned | (RefSeq) hypothetical protein (A)	-	hypothetical protein PV11_08127 [Exophiala sideris]	Uncharacterized protein OS=Exophiala aquamarina CBS 119918 OX=1182545 GN=A1O9_05944 PE=4 SV=1	-
rna-Etr00421.1	Superscaffold1	1776567	1777364	-	no KO assigned | (RefSeq) conserved hypothetical protein (A)	-	hypothetical protein B0A52_06241 [Exophiala mesophila]	Uncharacterized protein OS=Exophiala aquamarina CBS 119918 OX=1182545 GN=A1O9_05945 PE=4 SV=1	-
rna-Etr00422.1	Superscaffold1	1777654	1779408	PF04479;RTA1 like protein	no KO assigned | (RefSeq) unnamed protein product; predicted protein (A)	Lipid-translocating exporter-like protein RTA1 OS=Leptosphaeria maculans (strain JN3 / isolate v23.1.3 / race Av1-4-5-6-7-8) OX=985895 GN=RTA1 PE=2 SV=1	hypothetical protein A1O5_06280 [Cladophialophora psammophila CBS 110553]	Uncharacterized protein OS=Exophiala aquamarina CBS 119918 OX=1182545 GN=A1O9_05946 PE=4 SV=1	GO:0016021|integral component of membrane
rna-Etr00423.1	Superscaffold1	1779777	1781464	PF04127;DNA / pantothenate metabolism flavoprotein|PF04127;DNA / pantothenate metabolism flavoprotein	K01922 phosphopantothenate---cysteine ligase (ATP) [EC:6.3.2.51] | (RefSeq) phosphopantothenate-cysteine ligase, putative (A)	Phosphopantothenate--cysteine ligase CAB2 OS=Saccharomyces cerevisiae (strain ATCC 204508 / S288c) OX=559292 GN=CAB2 PE=1 SV=2	hypothetical protein PV04_01305 [Phialophora americana]	Uncharacterized protein OS=Exophiala aquamarina CBS 119918 OX=1182545 GN=A1O9_05947 PE=3 SV=1	GO:0016874|ligase activity
rna-Etr00424.1	Superscaffold1	1783933	1785443	-	no KO assigned | (RefSeq) uncharacterized protein (A)	-	hypothetical protein, variant [Exophiala xenobiotica]	Unplaced genomic scaffold supercont1.19, whole genome shotgun sequence OS=Cladophialophora bantiana CBS 173.52 OX=1442370 GN=Z519_10749 PE=4 SV=1	-
rna-Etr00425.1	Superscaffold1	1786023	1786937	-	-	-	hypothetical protein Z517_08020 [Fonsecaea pedrosoi CBS 271.37]	Uncharacterized protein OS=Exophiala aquamarina CBS 119918 OX=1182545 GN=A1O9_05949 PE=4 SV=1	-
rna-Etr00426.1	Superscaffold1	1788180	1791269	-	-	-	hypothetical protein PV08_05327 [Exophiala spinifera]	Uncharacterized protein OS=Exophiala aquamarina CBS 119918 OX=1182545 GN=A1O9_05950 PE=4 SV=1	-
rna-Etr00427.1	Superscaffold1	1791563	1794341	PF07728;AAA domain (dynein-related subfamily)	no KO assigned | (RefSeq) hypothetical protein (A)	Heat shock protein 104 OS=Saccharomyces cerevisiae (strain ATCC 204508 / S288c) OX=559292 GN=HSP104 PE=1 SV=2	P-loop containing nucleoside triphosphate hydrolase protein [Trichodelitschia bisporula]	P-loop containing nucleoside triphosphate hydrolase protein OS=Amniculicola lignicola CBS 123094 OX=1392246 GN=P154DRAFT_547916 PE=4 SV=1	GO:0005524|ATP binding;GO:0016887|ATP hydrolysis activity;GO:0016787|hydrolase activity
rna-Etr00428.1	Superscaffold1	1798639	1803009	PF02668;Taurine catabolism dioxygenase TauD, TfdA family|PF13520;Amino acid permease|PF13520;Amino acid permease	no KO assigned | (RefSeq) hypothetical protein (A)	High-affinity methionine permease OS=Saccharomyces cerevisiae (strain ATCC 204508 / S288c) OX=559292 GN=MUP1 PE=1 SV=1	amino acid permease-domain-containing protein [Lophiotrema nucula]	TauD domain-containing protein (Fragment) OS=Chaetothyriales sp. CBS 135597 OX=2249420 GN=DV738_g2034 PE=4 SV=1	GO:0016491|oxidoreductase activity;GO:0022857|transmembrane transporter activity;GO:0016021|integral component of membrane
rna-Etr00429.1	Superscaffold1	1801230	1807978	PF00787;PX domain	K17918 sorting nexin-3/12 | (RefSeq) sorting nexin-3 (A)	Sorting nexin-3 OS=Neosartorya fumigata (strain ATCC MYA-4609 / Af293 / CBS 101355 / FGSC A1100) OX=330879 GN=snx3 PE=3 SV=3	sorting nexin-3 [Phialophora americana]	Sorting nexin-3 OS=Exophiala oligosperma OX=215243 GN=PV06_02897 PE=3 SV=1	GO:0032266|phosphatidylinositol-3-phosphate binding;GO:0000139|Golgi membrane
rna-Etr00429.2	Superscaffold1	1801230	1807978	PF00787;PX domain	K17918 sorting nexin-3/12 | (RefSeq) sorting nexin-3 (A)	Sorting nexin-3 OS=Neosartorya fumigata (strain ATCC MYA-4609 / Af293 / CBS 101355 / FGSC A1100) OX=330879 GN=snx3 PE=3 SV=3	sorting nexin-3 [Phialophora americana]	Sorting nexin-3 OS=Exophiala oligosperma OX=215243 GN=PV06_02897 PE=3 SV=1	GO:0032266|phosphatidylinositol-3-phosphate binding;GO:0000139|Golgi membrane
rna-Etr00429.3	Superscaffold1	1806734	1807978	PF00787;PX domain	K17918 sorting nexin-3/12 | (RefSeq) sorting nexin-3 (A)	Sorting nexin-3 OS=Neosartorya fumigata (strain ATCC MYA-4609 / Af293 / CBS 101355 / FGSC A1100) OX=330879 GN=snx3 PE=3 SV=3	sorting nexin-3 [Phialophora americana]	Sorting nexin-3 OS=Exophiala oligosperma OX=215243 GN=PV06_02897 PE=3 SV=1	GO:0032266|phosphatidylinositol-3-phosphate binding;GO:0000139|Golgi membrane
rna-Etr00430.1	Superscaffold1	1803495	1806542	PF04931;DNA polymerase phi	K02331 DNA polymerase phi [EC:2.7.7.7] | (RefSeq) An11g01950; DNA polymerase V (A)	rDNA transcriptional regulator pol5 OS=Schizosaccharomyces pombe (strain 972 / ATCC 24843) OX=284812 GN=pol5 PE=1 SV=2	hypothetical protein Z519_02903 [Cladophialophora bantiana CBS 173.52]	Uncharacterized protein OS=Exophiala aquamarina CBS 119918 OX=1182545 GN=A1O9_05951 PE=3 SV=1	GO:0003677|DNA binding;GO:0008134|transcription factor binding;GO:0006355|regulation of transcription, DNA-templated;GO:0005730|nucleolus
rna-Etr00431.1	Superscaffold1	1808368	1811272	PF00249;Myb-like DNA-binding domain|PF00249;Myb-like DNA-binding domain	no KO assigned | (RefSeq) hypothetical protein (A)	telomere-associated protein 1 OS=Yarrowia lipolytica (strain CLIB 122 / E 150) OX=284591 GN=TAY1 PE=1 SV=1	hypothetical protein PV04_01479 [Phialophora americana]	Uncharacterized protein OS=Exophiala aquamarina CBS 119918 OX=1182545 GN=A1O9_05953 PE=4 SV=1	-
rna-Etr00432.1	Superscaffold1	1813713	1818466	PF00076;RNA recognition motif. (a.k.a. RRM, RBD, or RNP domain)|PF00806;Pumilio-family RNA binding repeat|PF00806;Pumilio-family RNA binding repeat|PF00806;Pumilio-family RNA binding repeat	K17974 protein JSN1 | (RefSeq) Pumilio-family RNA binding repeat containing protein (A)	Pumilio domain-containing protein C56F2.08c OS=Schizosaccharomyces pombe (strain 972 / ATCC 24843) OX=284812 GN=SPBC56F2.08c PE=1 SV=1	hypothetical protein Z517_08371 [Fonsecaea pedrosoi CBS 271.37]	Uncharacterized protein OS=Exophiala aquamarina CBS 119918 OX=1182545 GN=A1O9_05954 PE=4 SV=1	GO:0003723|RNA binding
rna-Etr00433.1	Superscaffold1	1823271	1825699	PF08574;Transcription factor Iwr1	no KO assigned | (RefSeq) An02g14110; hypothetical protein (A)	-	hypothetical protein A1O3_01127 [Capronia epimyces CBS 606.96]	Iwr1 domain-containing protein OS=Exophiala aquamarina CBS 119918 OX=1182545 GN=A1O9_05956 PE=3 SV=1	GO:0006606|protein import into nucleus
rna-Etr00434.1	Superscaffold1	1825699	1828133	-	-	-	hypothetical protein PV07_10623 [Cladophialophora immunda]	Uncharacterized protein (Fragment) OS=Exophiala aquamarina CBS 119918 OX=1182545 GN=A1O9_05957 PE=4 SV=1	-
rna-Etr00435.1	Superscaffold1	1828163	1830133	PF01593;Flavin containing amine oxidoreductase	no KO assigned | (GenBank) putative l-amino-acid oxidase protein (A)	L-amino-acid oxidase OS=Neurospora crassa (strain ATCC 24698 / 74-OR23-1A / CBS 708.71 / DSM 1257 / FGSC 987) OX=367110 GN=lox PE=1 SV=2	hypothetical protein PV07_10076 [Cladophialophora immunda]	Rhinocladiella mackenziei CBS 650.93 unplaced genomic scaffold supercont1.3, whole genome shotgun sequence OS=Rhinocladiella mackenziei CBS 650.93 OX=1442369 GN=Z518_04491 PE=4 SV=1	GO:0016491|oxidoreductase activity
rna-Etr00436.1	Superscaffold1	1831594	1835920	PF04098;Rad52/22 family double-strand break repair protein|PF08145;BOP1NT (NUC169) domain|PF00400;WD domain, G-beta repeat	K14824 ribosome biogenesis protein ERB1 | (RefSeq) WD domain, G-beta repeat containing protein (A)	Ribosome biogenesis protein ERB1 OS=Coccidioides immitis (strain RS) OX=246410 GN=ERB1 PE=3 SV=1	hypothetical protein PV08_05230 [Exophiala spinifera]	Ribosome biogenesis protein ERB1 OS=Exophiala mesophila OX=212818 GN=ERB1 PE=3 SV=1	GO:0043021|ribonucleoprotein complex binding;GO:0000730|DNA recombinase assembly;GO:0045002|double-strand break repair via single-strand annealing;GO:0000466|maturation of 5.8S rRNA from tricistronic rRNA transcript (SSU-rRNA, 5.8S rRNA, LSU-rRNA);GO:0000463|maturation of LSU-rRNA from tricistronic rRNA transcript (SSU-rRNA, 5.8S rRNA, LSU-rRNA);GO:0005730|nucleolus;GO:0005654|nucleoplasm;GO:0030…
rna-Etr00437.1	Superscaffold1	1836305	1839866	PF00172;Fungal Zn(2)-Cys(6) binuclear cluster domain	no KO assigned | (RefSeq) hypothetical protein (A)	C6 finger domain transcription factor tcpZ OS=Claviceps purpurea (strain 20.1) OX=1111077 GN=tcpZ PE=3 SV=1	hypothetical protein PV11_07970 [Exophiala sideris]	Uncharacterized protein OS=Exophiala aquamarina CBS 119918 OX=1182545 GN=A1O9_05964 PE=4 SV=1	GO:0003677|DNA binding;GO:0000981|DNA-binding transcription factor activity, RNA polymerase II-specific;GO:0008270|zinc ion binding;GO:0005634|nucleus
rna-Etr00438.1	Superscaffold1	1840535	1843673	PF00271;Helicase conserved C-terminal domain|PF00270;DEAD/DEAH box helicase	no KO assigned | (RefSeq) DNA polymerase theta subunit (A)	Pre-mRNA-splicing helicase BRR2 OS=Saccharomyces cerevisiae (strain ATCC 204508 / S288c) OX=559292 GN=BRR2 PE=1 SV=2	hypothetical protein G647_00905 [Cladophialophora carrionii CBS 160.54]	Uncharacterized protein OS=Exophiala xenobiotica OX=348802 GN=PV05_11905 PE=4 SV=1	GO:0005524|ATP binding;GO:0016787|hydrolase activity;GO:0003676|nucleic acid binding
rna-Etr00439.1	Superscaffold1	1845606	1853913	PF13831;PHD-finger|PF13832;PHD-zinc-finger like domain|PF01426;BAH domain	no KO assigned | (RefSeq) hypothetical protein (A)	Lid2 complex component snt2 OS=Schizosaccharomyces pombe (strain 972 / ATCC 24843) OX=284812 GN=snt2 PE=4 SV=1	hypothetical protein Z517_07728 [Fonsecaea pedrosoi CBS 271.37]	Uncharacterized protein OS=Exophiala aquamarina CBS 119918 OX=1182545 GN=A1O9_05961 PE=4 SV=1	GO:0003682|chromatin binding;GO:0046872|metal ion binding;GO:0005634|nucleus
rna-Etr00440.1	Superscaffold1	1854128	1855686	PF03637;Mob1/phocein family|PF03637;Mob1/phocein family	no KO assigned | (RefSeq) protein kinase activator (Mob2), putative (A)	Maintenance of ploidy protein mob2 OS=Schizosaccharomyces pombe (strain 972 / ATCC 24843) OX=284812 GN=mob2 PE=1 SV=1	hypothetical protein A1O1_05796 [Capronia coronata CBS 617.96]	Uncharacterized protein OS=Exophiala aquamarina CBS 119918 OX=1182545 GN=A1O9_05959 PE=4 SV=1	-
rna-Etr00440.2	Superscaffold1	1854128	1855686	PF03637;Mob1/phocein family|PF03637;Mob1/phocein family	no KO assigned | (RefSeq) protein kinase activator (Mob2), putative (A)	Maintenance of ploidy protein mob2 OS=Schizosaccharomyces pombe (strain 972 / ATCC 24843) OX=284812 GN=mob2 PE=1 SV=1	hypothetical protein A1O1_05796 [Capronia coronata CBS 617.96]	Uncharacterized protein OS=Exophiala aquamarina CBS 119918 OX=1182545 GN=A1O9_05959 PE=4 SV=1	-
rna-Etr00441.1	Superscaffold1	1856951	1859313	PF07690;Major Facilitator Superfamily	no KO assigned | (RefSeq) hypothetical protein (A)	Efflux pump terJ OS=Aspergillus terreus (strain NIH 2624 / FGSC A1156) OX=341663 GN=terJ PE=2 SV=1	hypothetical protein M426DRAFT_10041 [Hypoxylon sp. CI-4A]	MFS domain-containing protein OS=Exophiala aquamarina CBS 119918 OX=1182545 GN=A1O9_05958 PE=4 SV=1	GO:0022857|transmembrane transporter activity;GO:0016021|integral component of membrane
rna-Etr00442.1	Superscaffold1	1860926	1863062	PF00782;Dual specificity phosphatase, catalytic domain	K01104 protein-tyrosine phosphatase [EC:3.1.3.48] | (RefSeq) Pc20g14270 (A)	Phosphatidylinositol 3,4,5-trisphosphate 3-phosphatase ptn1 OS=Schizosaccharomyces pombe (strain 972 / ATCC 24843) OX=284812 GN=ptn1 PE=1 SV=1	protein-tyrosine phosphatase [Cladophialophora psammophila CBS 110553]	Rhinocladiella mackenziei CBS 650.93 unplaced genomic scaffold supercont1.3, whole genome shotgun sequence OS=Rhinocladiella mackenziei CBS 650.93 OX=1442369 GN=Z518_04501 PE=4 SV=1	GO:0004725|protein tyrosine phosphatase activity
rna-Etr00442.2	Superscaffold1	1860926	1863062	PF00782;Dual specificity phosphatase, catalytic domain	K01104 protein-tyrosine phosphatase [EC:3.1.3.48] | (RefSeq) Pc20g14270 (A)	Phosphatidylinositol 3,4,5-trisphosphate 3-phosphatase ptn1 OS=Schizosaccharomyces pombe (strain 972 / ATCC 24843) OX=284812 GN=ptn1 PE=1 SV=1	hypothetical protein Z520_07115 [Fonsecaea multimorphosa CBS 102226]	Phosphatase tensin-type domain-containing protein OS=Exophiala aquamarina CBS 119918 OX=1182545 GN=A1O9_05969 PE=4 SV=1	GO:0004725|protein tyrosine phosphatase activity
rna-Etr00443.1	Superscaffold1	1863682	1870663	PF01425;Amidase|PF00857;Isochorismatase family	no KO assigned | (RefSeq) amidase signature enzyme (A)	Urea amidolyase OS=Saccharomyces cerevisiae (strain ATCC 204508 / S288c) OX=559292 GN=DUR1,2 PE=1 SV=2	Allophanate hydrolase [Cladophialophora carrionii]	Uncharacterized protein OS=Exophiala aquamarina CBS 119918 OX=1182545 GN=A1O9_05972 PE=3 SV=1	GO:0016787|hydrolase activity
rna-Etr00444.1	Superscaffold1	1871518	1873119	PF04082;Fungal specific transcription factor domain	no KO assigned | (RefSeq) hypothetical protein (A)	Transcriptional activator protein DAL81 OS=Saccharomyces cerevisiae (strain ATCC 204508 / S288c) OX=559292 GN=DAL81 PE=1 SV=3	hypothetical protein B0A52_09795 [Exophiala mesophila]	Fungal_trans domain-containing protein OS=Exophiala aquamarina CBS 119918 OX=1182545 GN=A1O9_05973 PE=4 SV=1	GO:0003677|DNA binding;GO:0008270|zinc ion binding;GO:0006351|transcription, DNA-templated;GO:0000981|DNA-binding transcription factor activity, RNA polymerase II-specific;GO:0005634|nucleus
rna-Etr00445.1	Superscaffold1	1873596	1875017	PF07690;Major Facilitator Superfamily	no KO assigned | (RefSeq) hypothetical protein (A)	MFS transporter asaE OS=Aspergillus flavus (strain ATCC 200026 / FGSC A1120 / NRRL 3357 / JCM 12722 / SRRC 167) OX=332952 GN=asaE PE=2 SV=1	MFS transporter, MCP family, solute carrier family 16 (monocarboxylic acid transporters), member 10 [Exophiala dermatitidis NIH/UT8656]	MFS domain-containing protein OS=Exophiala aquamarina CBS 119918 OX=1182545 GN=A1O9_05974 PE=4 SV=1	GO:0022857|transmembrane transporter activity;GO:0016021|integral component of membrane
rna-Etr00446.1	Superscaffold1	1876343	1878910	PF07731;Multicopper oxidase|PF00394;Multicopper oxidase|PF07732;Multicopper oxidase	no KO assigned | (RefSeq) extracellular dihydrogeodin oxidase/laccase-like protein (A)	Oxydoreductase ptaK OS=Pestalotiopsis fici (strain W106-1 / CGMCC3.15140) OX=1229662 GN=ptaK PE=2 SV=2	hypothetical protein CLAIMM_07927 isoform 1 [Cladophialophora immunda]	Uncharacterized protein OS=Exophiala aquamarina CBS 119918 OX=1182545 GN=A1O9_05975 PE=3 SV=1	GO:0005507|copper ion binding;GO:0016491|oxidoreductase activity
rna-Etr00446.2	Superscaffold1	1876343	1878968	PF00394;Multicopper oxidase|PF07732;Multicopper oxidase|PF07731;Multicopper oxidase	no KO assigned | (RefSeq) ascorbase and Cu-oxidase (A)	Oxydoreductase ptaK OS=Pestalotiopsis fici (strain W106-1 / CGMCC3.15140) OX=1229662 GN=ptaK PE=2 SV=2	hypothetical protein A1O1_05783 [Capronia coronata CBS 617.96]	Uncharacterized protein OS=Exophiala aquamarina CBS 119918 OX=1182545 GN=A1O9_05975 PE=3 SV=1	GO:0005507|copper ion binding;GO:0016491|oxidoreductase activity
rna-Etr00446.3	Superscaffold1	1876343	1878968	PF00394;Multicopper oxidase|PF07732;Multicopper oxidase|PF07731;Multicopper oxidase	no KO assigned | (RefSeq) ascorbase and Cu-oxidase (A)	Oxydoreductase ptaK OS=Pestalotiopsis fici (strain W106-1 / CGMCC3.15140) OX=1229662 GN=ptaK PE=2 SV=2	hypothetical protein A1O1_05783 [Capronia coronata CBS 617.96]	Uncharacterized protein OS=Exophiala aquamarina CBS 119918 OX=1182545 GN=A1O9_05975 PE=3 SV=1	GO:0005507|copper ion binding;GO:0016491|oxidoreductase activity
rna-Etr00447.1	Superscaffold1	1879035	1881932	PF01218;Coproporphyrinogen III oxidase	K00228 coproporphyrinogen III oxidase [EC:1.3.3.3] | (RefSeq) unnamed protein product; coproporphyrinogen III oxidase CPO/HEM13 (A)	Probable oxygen-dependent coproporphyrinogen-III oxidase OS=Schizosaccharomyces pombe (strain 972 / ATCC 24843) OX=284812 GN=hem13 PE=3 SV=1	hypothetical protein PV06_03276 [Exophiala oligosperma]	Coproporphyrinogen oxidase OS=Exophiala aquamarina CBS 119918 OX=1182545 GN=A1O9_05976 PE=3 SV=1	GO:0004109|coproporphyrinogen oxidase activity;GO:0006782|protoporphyrinogen IX biosynthetic process;GO:0016021|integral component of membrane
rna-Etr00448.1	Superscaffold1	1882182	1887452	PF00891;O-methyltransferase domain	K18280 6-hydroxytryprostatin B O-methyltransferase [EC:2.1.1.293] | (RefSeq) O-methyltransferase, putative (A)	6-hydroxytryprostatin B O-methyltransferase OS=Neosartorya fischeri (strain ATCC 1020 / DSM 3700 / CBS 544.65 / FGSC A1164 / JCM 1740 / NRRL 181 / WB 181) OX=331117 GN=ftmMT PE=3 SV=1	hypothetical protein A1O7_00865 [Cladophialophora yegresii CBS 114405]	Methyltransf_2 domain-containing protein OS=Exophiala aquamarina CBS 119918 OX=1182545 GN=A1O9_05978 PE=3 SV=1	GO:0008171|O-methyltransferase activity;GO:0032259|methylation
rna-Etr00448.2	Superscaffold1	1882182	1887452	PF00891;O-methyltransferase domain	K18280 6-hydroxytryprostatin B O-methyltransferase [EC:2.1.1.293] | (RefSeq) O-methyltransferase, putative (A)	6-hydroxytryprostatin B O-methyltransferase OS=Neosartorya fischeri (strain ATCC 1020 / DSM 3700 / CBS 544.65 / FGSC A1164 / JCM 1740 / NRRL 181 / WB 181) OX=331117 GN=ftmMT PE=3 SV=1	hypothetical protein A1O7_00865 [Cladophialophora yegresii CBS 114405]	Methyltransf_2 domain-containing protein OS=Exophiala aquamarina CBS 119918 OX=1182545 GN=A1O9_05978 PE=3 SV=1	GO:0008171|O-methyltransferase activity;GO:0032259|methylation
rna-Etr00448.3	Superscaffold1	1882182	1887452	PF00891;O-methyltransferase domain	K18280 6-hydroxytryprostatin B O-methyltransferase [EC:2.1.1.293] | (RefSeq) O-methyltransferase, putative (A)	6-hydroxytryprostatin B O-methyltransferase OS=Neosartorya fischeri (strain ATCC 1020 / DSM 3700 / CBS 544.65 / FGSC A1164 / JCM 1740 / NRRL 181 / WB 181) OX=331117 GN=ftmMT PE=3 SV=1	hypothetical protein A1O7_00865 [Cladophialophora yegresii CBS 114405]	Methyltransf_2 domain-containing protein OS=Exophiala aquamarina CBS 119918 OX=1182545 GN=A1O9_05978 PE=3 SV=1	GO:0008171|O-methyltransferase activity;GO:0032259|methylation
rna-Etr00448.4	Superscaffold1	1882182	1887452	PF00891;O-methyltransferase domain	no KO assigned | (GenBank) O-methyltransferase (A)	Grayanic acid biosynthesis cluster O-methyltransferase OS=Cladonia grayi OX=27339 PE=3 SV=1	hypothetical protein A1O7_00865 [Cladophialophora yegresii CBS 114405]	Methyltransf_2 domain-containing protein OS=Exophiala aquamarina CBS 119918 OX=1182545 GN=A1O9_05978 PE=3 SV=1	GO:0008171|O-methyltransferase activity;GO:0032259|methylation
rna-Etr00448.5	Superscaffold1	1882182	1887452	PF00891;O-methyltransferase domain	K18280 6-hydroxytryprostatin B O-methyltransferase [EC:2.1.1.293] | (RefSeq) O-methyltransferase, putative (A)	6-hydroxytryprostatin B O-methyltransferase OS=Neosartorya fischeri (strain ATCC 1020 / DSM 3700 / CBS 544.65 / FGSC A1164 / JCM 1740 / NRRL 181 / WB 181) OX=331117 GN=ftmMT PE=3 SV=1	hypothetical protein A1O7_00865 [Cladophialophora yegresii CBS 114405]	Methyltransf_2 domain-containing protein OS=Exophiala aquamarina CBS 119918 OX=1182545 GN=A1O9_05978 PE=3 SV=1	GO:0008171|O-methyltransferase activity;GO:0032259|methylation
rna-Etr00448.6	Superscaffold1	1882182	1887452	PF00891;O-methyltransferase domain	no KO assigned | (GenBank) O-methyltransferase (A)	Grayanic acid biosynthesis cluster O-methyltransferase OS=Cladonia grayi OX=27339 PE=3 SV=1	hypothetical protein A1O7_00865 [Cladophialophora yegresii CBS 114405]	Methyltransf_2 domain-containing protein OS=Exophiala aquamarina CBS 119918 OX=1182545 GN=A1O9_05978 PE=3 SV=1	GO:0008171|O-methyltransferase activity;GO:0032259|methylation
rna-Etr00448.7	Superscaffold1	1882182	1887452	PF00891;O-methyltransferase domain	no KO assigned | (GenBank) O-methyltransferase (A)	Grayanic acid biosynthesis cluster O-methyltransferase OS=Cladonia grayi OX=27339 PE=3 SV=1	hypothetical protein A1O7_00865 [Cladophialophora yegresii CBS 114405]	Methyltransf_2 domain-containing protein OS=Exophiala aquamarina CBS 119918 OX=1182545 GN=A1O9_05978 PE=3 SV=1	GO:0008171|O-methyltransferase activity;GO:0032259|methylation
rna-Etr00448.8	Superscaffold1	1882182	1887452	PF00891;O-methyltransferase domain	no KO assigned | (GenBank) O-methyltransferase (A)	Grayanic acid biosynthesis cluster O-methyltransferase OS=Cladonia grayi OX=27339 PE=3 SV=1	hypothetical protein A1O7_00865 [Cladophialophora yegresii CBS 114405]	Methyltransf_2 domain-containing protein OS=Exophiala aquamarina CBS 119918 OX=1182545 GN=A1O9_05978 PE=3 SV=1	GO:0008171|O-methyltransferase activity;GO:0032259|methylation
rna-Etr00449.1	Superscaffold1	1889429	1891724	-	-	-	hypothetical protein PV07_02101 [Cladophialophora immunda]	Uncharacterized protein (Fragment) OS=Exophiala aquamarina CBS 119918 OX=1182545 GN=A1O9_05979 PE=4 SV=1	-
rna-Etr00450.1	Superscaffold1	1891987	1894461	-	no KO assigned | (RefSeq) hypothetical protein (A)	-	hypothetical protein MPDQ_005118 [Monascus purpureus]	Uncharacterized protein (Fragment) OS=Exophiala aquamarina CBS 119918 OX=1182545 GN=A1O9_05980 PE=4 SV=1	-
rna-Etr00451.1	Superscaffold1	1895845	1897737	PF01794;Ferric reductase like transmembrane component|PF08030;Ferric reductase NAD binding domain|PF08022;FAD-binding domain	no KO assigned | (RefSeq) ferric-chelate reductase (A)	Ferric/cupric reductase transmembrane component B OS=Neosartorya fumigata (strain ATCC MYA-4609 / Af293 / CBS 101355 / FGSC A1100) OX=330879 GN=freB PE=2 SV=2	hypothetical protein B0A52_04207 [Exophiala mesophila]	FAD-binding FR-type domain-containing protein OS=Exophiala aquamarina CBS 119918 OX=1182545 GN=A1O9_05981 PE=4 SV=1	GO:0016491|oxidoreductase activity;GO:0006811|ion transport;GO:0016021|integral component of membrane
rna-Etr00452.1	Superscaffold1	1899627	1900541	PF00596;Class II Aldolase and Adducin N-terminal domain	no KO assigned | (RefSeq) hypothetical protein (A)	Meiotically up-regulated gene 14 protein OS=Schizosaccharomyces pombe (strain 972 / ATCC 24843) OX=284812 GN=mug14 PE=1 SV=1	hypothetical protein Z517_07937 [Fonsecaea pedrosoi CBS 271.37]	L-fuculose-phosphate aldolase OS=Exophiala aquamarina CBS 119918 OX=1182545 GN=A1O9_05983 PE=4 SV=1	-
rna-Etr00453.1	Superscaffold1	1901136	1907821	PF03097;BRO1-like domain|PF13949;ALIX V-shaped domain binding to HIV	K12200 programmed cell death 6-interacting protein | (RefSeq) pH signal transduction protein PalA, putative (A)	pH-response regulator protein palA/RIM20 OS=Aspergillus oryzae (strain ATCC 42149 / RIB 40) OX=510516 GN=palA PE=3 SV=2	hypothetical protein G647_01031 [Cladophialophora carrionii CBS 160.54]	BRO1 domain-containing protein OS=Exophiala aquamarina CBS 119918 OX=1182545 GN=A1O9_05984 PE=4 SV=1	-
rna-Etr00454.1	Superscaffold1	1907963	1909312	-	-	-	-	-	-
rna-Etr00455.1	Superscaffold1	1910635	1912104	-	no KO assigned | (RefSeq) hypothetical protein (A)	-	hypothetical protein CLAIMM_08844 [Cladophialophora immunda]	Uncharacterized protein OS=Exophiala aquamarina CBS 119918 OX=1182545 GN=A1O9_05986 PE=4 SV=1	GO:0016021|integral component of membrane
rna-Etr00456.1	Superscaffold1	1913388	1915110	PF00067;Cytochrome P450	no KO assigned | (RefSeq) hypothetical protein (A)	Cytochrome P450 monooxygenase orf2 OS=Aspergillus niger (strain CBS 513.88 / FGSC A1513) OX=425011 GN=orf2 PE=3 SV=1	hypothetical protein BCIN_07g05430 [Botrytis cinerea B05.10]	Uncharacterized protein OS=Exophiala aquamarina CBS 119918 OX=1182545 GN=A1O9_05996 PE=4 SV=1	GO:0020037|heme binding;GO:0005506|iron ion binding;GO:0016705|oxidoreductase activity, acting on paired donors, with incorporation or reduction of molecular oxygen;GO:0004497|monooxygenase activity;GO:0016021|integral component of membrane
rna-Etr00457.1	Superscaffold1	1915993	1917765	PF07690;Major Facilitator Superfamily	no KO assigned | (RefSeq) KLTH0C10560p (A)	Low affinity ammonium transporter OS=Saccharomyces cerevisiae (strain ATCC 204508 / S288c) OX=559292 GN=AMF1 PE=1 SV=1	hypothetical protein Z519_10653 [Cladophialophora bantiana CBS 173.52]	MFS domain-containing protein OS=Exophiala xenobiotica OX=348802 GN=PV05_11861 PE=4 SV=1	GO:0022857|transmembrane transporter activity;GO:0016021|integral component of membrane
rna-Etr00458.1	Superscaffold1	1917184	1919094	-	no KO assigned | (RefSeq) An18g04870; ankyrin repeat protein (A)	Ankyrin repeat-containing protein YGL242C OS=Saccharomyces cerevisiae (strain ATCC 204508 / S288c) OX=559292 GN=YGL242C PE=1 SV=1	hypothetical protein PV05_11862 [Exophiala xenobiotica]	ANK_REP_REGION domain-containing protein OS=Exophiala aquamarina CBS 119918 OX=1182545 GN=A1O9_05995 PE=4 SV=1	-
rna-Etr00459.1	Superscaffold1	1919279	1923029	PF00009;Elongation factor Tu GTP binding domain|PF03143;Elongation factor Tu C-terminal domain|PF03144;Elongation factor Tu domain 2	K03231 elongation factor 1-alpha | (RefSeq) hypothetical protein (A)	Elongation factor 1-alpha OS=Aureobasidium pullulans OX=5580 GN=TEF1 PE=3 SV=1	elongation factor 1-alpha [Cladophialophora bantiana CBS 173.52]	Elongation factor 1-alpha OS=Exophiala oligosperma OX=215243 GN=PV06_02955 PE=3 SV=1	GO:0005525|GTP binding;GO:0003924|GTPase activity;GO:0003746|translation elongation factor activity;GO:0008270|zinc ion binding;GO:0006351|transcription, DNA-templated;GO:0003899|DNA-directed 5'-3' RNA polymerase activity
rna-Etr00459.2	Superscaffold1	1919279	1923029	PF00009;Elongation factor Tu GTP binding domain|PF03143;Elongation factor Tu C-terminal domain|PF03144;Elongation factor Tu domain 2	K03231 elongation factor 1-alpha | (RefSeq) hypothetical protein (A)	Elongation factor 1-alpha OS=Aureobasidium pullulans OX=5580 GN=TEF1 PE=3 SV=1	elongation factor 1-alpha [Cladophialophora bantiana CBS 173.52]	Elongation factor 1-alpha OS=Exophiala oligosperma OX=215243 GN=PV06_02955 PE=3 SV=1	GO:0005525|GTP binding;GO:0003924|GTPase activity;GO:0003746|translation elongation factor activity;GO:0008270|zinc ion binding;GO:0006351|transcription, DNA-templated;GO:0003899|DNA-directed 5'-3' RNA polymerase activity
rna-Etr00459.3	Superscaffold1	1919279	1923029	PF00009;Elongation factor Tu GTP binding domain|PF03143;Elongation factor Tu C-terminal domain|PF03144;Elongation factor Tu domain 2	K03231 elongation factor 1-alpha | (RefSeq) hypothetical protein (A)	Elongation factor 1-alpha OS=Aureobasidium pullulans OX=5580 GN=TEF1 PE=3 SV=1	elongation factor 1-alpha [Cladophialophora bantiana CBS 173.52]	Elongation factor 1-alpha OS=Exophiala oligosperma OX=215243 GN=PV06_02955 PE=3 SV=1	GO:0005525|GTP binding;GO:0003924|GTPase activity;GO:0003746|translation elongation factor activity;GO:0008270|zinc ion binding;GO:0006351|transcription, DNA-templated;GO:0003899|DNA-directed 5'-3' RNA polymerase activity
rna-Etr00460.1	Superscaffold1	1923479	1924949	PF13561;Enoyl-(Acyl carrier protein) reductase	K17742 sorbose reductase [EC:1.1.1.289] | (RefSeq) hypothetical protein (A)	D-arabinitol 2-dehydrogenase [ribulose-forming] OS=Candida tropicalis OX=5482 GN=ARD PE=1 SV=1	hypothetical protein A1O3_01099 [Capronia epimyces CBS 606.96]	Uncharacterized protein OS=Exophiala aquamarina CBS 119918 OX=1182545 GN=A1O9_05991 PE=4 SV=1	GO:0016491|oxidoreductase activity
rna-Etr00461.1	Superscaffold1	1925397	1927940	-	no KO assigned | (RefSeq) uncharacterized protein (A)	Annexin C1 OS=Cryptococcus neoformans var. grubii serotype A (strain H99 / ATCC 208821 / CBS 10515 / FGSC 9487) OX=235443 GN=ANXC1 PE=3 SV=1	hypothetical protein Z519_10649 [Cladophialophora bantiana CBS 173.52]	Uncharacterized protein OS=Exophiala aquamarina CBS 119918 OX=1182545 GN=A1O9_05992 PE=4 SV=1	GO:0005509|calcium ion binding;GO:0005544|calcium-dependent phospholipid binding
rna-Etr00462.1	Superscaffold1	1930434	1934449	PF04733;Coatomer epsilon subunit	K17268 coatomer subunit epsilon | (RefSeq) An08g06330; coatomer subunit epsilon (A)	Probable coatomer subunit epsilon OS=Schizosaccharomyces pombe (strain 972 / ATCC 24843) OX=284812 GN=sec28 PE=1 SV=1	hypothetical protein AYO21_06241 [Fonsecaea monophora]	Coatomer subunit epsilon OS=Exophiala aquamarina CBS 119918 OX=1182545 GN=A1O9_05990 PE=3 SV=1	GO:0005198|structural molecule activity;GO:0015031|protein transport;GO:0006890|retrograde vesicle-mediated transport, Golgi to endoplasmic reticulum;GO:0031410|cytoplasmic vesicle;GO:0000139|Golgi membrane
rna-Etr00463.1	Superscaffold1	1935299	1936837	PF11905;Domain of unknown function (DUF3425)	no KO assigned | (RefSeq) similar to possible transcription factor (A)	-	hypothetical protein, variant [Exophiala oligosperma]	Uncharacterized protein OS=Exophiala aquamarina CBS 119918 OX=1182545 GN=A1O9_05997 PE=4 SV=1	-
rna-Etr00464.1	Superscaffold1	1937265	1939239	-	-	-	hypothetical protein AYO21_06243 [Fonsecaea monophora]	Uncharacterized protein (Fragment) OS=Exophiala aquamarina CBS 119918 OX=1182545 GN=A1O9_05998 PE=4 SV=1	-
rna-Etr00465.1	Superscaffold1	1941111	1944187	PF09334;tRNA synthetases class I (M)|PF13603;Leucyl-tRNA synthetase, Domain 2|PF08264;Anticodon-binding domain of tRNA ligase|PF00133;tRNA synthetases class I (I, L, M and V)|PF00133;tRNA synthetases class I (I, L, M and V)	K01869 leucyl-tRNA synthetase [EC:6.1.1.4] | (RefSeq) hypothetical protein (A)	Leucine--tRNA ligase, mitochondrial OS=Neurospora crassa (strain ATCC 24698 / 74-OR23-1A / CBS 708.71 / DSM 1257 / FGSC 987) OX=367110 GN=leu-5 PE=3 SV=1	leucine-tRNA ligase [Exophiala oligosperma]	Leucyl-tRNA synthetase OS=Exophiala aquamarina CBS 119918 OX=1182545 GN=A1O9_05999 PE=3 SV=1	GO:0002161|aminoacyl-tRNA editing activity;GO:0005524|ATP binding;GO:0004823|leucine-tRNA ligase activity;GO:0006429|leucyl-tRNA aminoacylation
rna-Etr00466.1	Superscaffold1	1944532	1946682	PF13932;GidA associated domain|PF01134;Glucose inhibited division protein A	K03495 tRNA uridine 5-carboxymethylaminomethyl modification enzyme | (RefSeq) mitochondrial translation optimization protein (Mto1), putative (A)	Mitochondrial translation optimization protein 1 OS=Saccharomyces cerevisiae (strain ATCC 204508 / S288c) OX=559292 GN=MTO1 PE=1 SV=2	tRNA uridine 5-carboxymethylaminomethyl modification enzyme GidA [Exophiala xenobiotica]	tRNA uridine 5-carboxymethylaminomethyl modification enzyme GidA OS=Exophiala aquamarina CBS 119918 OX=1182545 GN=A1O9_06000 PE=3 SV=1	GO:0050660|flavin adenine dinucleotide binding;GO:0002098|tRNA wobble uridine modification
rna-Etr00467.1	Superscaffold1	1946977	1950726	PF01066;CDP-alcohol phosphatidyltransferase	K08744 cardiolipin synthase (CMP-forming) [EC:2.7.8.41] | (RefSeq) An15g01020; phosphatidyl synthase (A)	Uncharacterized CDP-alcohol phosphatidyltransferase class-I family protein C22A12.08c OS=Schizosaccharomyces pombe (strain 972 / ATCC 24843) OX=284812 GN=SPAC22A12.08c PE=3 SV=1	CDP-diacylglycerol-glycerol-3-phosphate 3-phosphatidyltransferase [Cladophialophora yegresii CBS 114405]	CDP-diacylglycerol-glycerol-3-phosphate 3-phosphatidyltransferase OS=Exophiala aquamarina CBS 119918 OX=1182545 GN=A1O9_06001 PE=3 SV=1	GO:0016780|phosphotransferase activity, for other substituted phosphate groups;GO:0008654|phospholipid biosynthetic process;GO:0016021|integral component of membrane;GO:0008444|CDP-diacylglycerol-glycerol-3-phosphate 3-phosphatidyltransferase activity
rna-Etr00468.1	Superscaffold1	1948837	1950618	PF00995;Sec1 family	K12479 vacuolar protein sorting-associated protein 45 | (RefSeq) vacuolar protein sorting-associated protein 45 (A)	Vacuolar protein sorting-associated protein 45 OS=Schizosaccharomyces pombe (strain 972 / ATCC 24843) OX=284812 GN=vps45 PE=3 SV=1	hypothetical protein B0A52_04184 [Exophiala mesophila]	Uncharacterized protein OS=Exophiala aquamarina CBS 119918 OX=1182545 GN=A1O9_06002 PE=3 SV=1	GO:0016192|vesicle-mediated transport
rna-Etr00469.1	Superscaffold1	1951069	1954598	PF03062;MBOAT, membrane-bound O-acyltransferase family	K13519 lysophospholipid acyltransferase [EC:2.3.1.51 2.3.1.23 2.3.1.-] | (RefSeq) MBOAT family protein (A)	Lysophospholipid acyltransferase OS=Schizosaccharomyces pombe (strain 972 / ATCC 24843) OX=284812 GN=ale1 PE=1 SV=1	hypothetical protein A1O3_01085 [Capronia epimyces CBS 606.96]	Uncharacterized protein OS=Exophiala aquamarina CBS 119918 OX=1182545 GN=A1O9_06003 PE=4 SV=1	GO:0003841|1-acylglycerol-3-phosphate O-acyltransferase activity;GO:0047184|1-acylglycerophosphocholine O-acyltransferase activity;GO:0046474|glycerophospholipid biosynthetic process;GO:0005783|endoplasmic reticulum;GO:0016021|integral component of membrane
rna-Etr00469.2	Superscaffold1	1951069	1954598	PF03062;MBOAT, membrane-bound O-acyltransferase family	K13519 lysophospholipid acyltransferase [EC:2.3.1.51 2.3.1.23 2.3.1.-] | (RefSeq) MBOAT family protein (A)	Lysophospholipid acyltransferase OS=Schizosaccharomyces pombe (strain 972 / ATCC 24843) OX=284812 GN=ale1 PE=1 SV=1	hypothetical protein A1O3_01085 [Capronia epimyces CBS 606.96]	Uncharacterized protein OS=Exophiala aquamarina CBS 119918 OX=1182545 GN=A1O9_06003 PE=4 SV=1	GO:0003841|1-acylglycerol-3-phosphate O-acyltransferase activity;GO:0047184|1-acylglycerophosphocholine O-acyltransferase activity;GO:0046474|glycerophospholipid biosynthetic process;GO:0005783|endoplasmic reticulum;GO:0016021|integral component of membrane
rna-Etr00470.1	Superscaffold1	1959208	1962572	PF09729;Gti1/Pac2 family	K21631 Gti1/Pac2 family transcription factor | (RefSeq) camp independent regulatory protein (A)	Global transcription regulator sge1 OS=Gibberella moniliformis (strain M3125 / FGSC 7600) OX=334819 GN=sge1 PE=3 SV=1	hypothetical protein A1O9_13002 [Exophiala aquamarina CBS 119918]	Uncharacterized protein OS=Exophiala aquamarina CBS 119918 OX=1182545 GN=A1O9_06004 PE=3 SV=1	-
rna-Etr00471.1	Superscaffold1	1967950	1974261	PF06087;Tyrosyl-DNA phosphodiesterase|PF06087;Tyrosyl-DNA phosphodiesterase	no KO assigned | (RefSeq) uncharacterized protein (A)	-	hypothetical protein G647_00808 [Cladophialophora carrionii CBS 160.54]	Uncharacterized protein OS=Exophiala aquamarina CBS 119918 OX=1182545 GN=A1O9_06005 PE=3 SV=1	GO:0004527|exonuclease activity;GO:0008081|phosphoric diester hydrolase activity;GO:0006281|DNA repair;GO:0005634|nucleus
rna-Etr00471.2	Superscaffold1	1967950	1974261	PF06087;Tyrosyl-DNA phosphodiesterase|PF06087;Tyrosyl-DNA phosphodiesterase	no KO assigned | (RefSeq) uncharacterized protein (A)	-	hypothetical protein G647_00808 [Cladophialophora carrionii CBS 160.54]	Uncharacterized protein OS=Exophiala aquamarina CBS 119918 OX=1182545 GN=A1O9_06005 PE=3 SV=1	GO:0004527|exonuclease activity;GO:0008081|phosphoric diester hydrolase activity;GO:0006281|DNA repair;GO:0005634|nucleus
rna-Etr00471.3	Superscaffold1	1967950	1974261	PF06087;Tyrosyl-DNA phosphodiesterase|PF06087;Tyrosyl-DNA phosphodiesterase	no KO assigned | (RefSeq) uncharacterized protein (A)	-	hypothetical protein Z518_04383 [Rhinocladiella mackenziei CBS 650.93]	Uncharacterized protein OS=Exophiala aquamarina CBS 119918 OX=1182545 GN=A1O9_06005 PE=3 SV=1	GO:0004527|exonuclease activity;GO:0008081|phosphoric diester hydrolase activity;GO:0006281|DNA repair;GO:0005634|nucleus
rna-Etr00472.1	Superscaffold1	1974664	1976214	PF00172;Fungal Zn(2)-Cys(6) binuclear cluster domain	no KO assigned | (RefSeq) 4&apos;-phosphopantetheinyl transferase (A)	Aspercryptin biosynthesis cluster-specific transcription regulator atnN OS=Emericella nidulans (strain FGSC A4 / ATCC 38163 / CBS 112.46 / NRRL 194 / M139) OX=227321 GN=atnN PE=3 SV=1	hypothetical protein PV11_08353 [Exophiala sideris]	Zn(2)-C6 fungal-type domain-containing protein OS=Exophiala aquamarina CBS 119918 OX=1182545 GN=A1O9_06007 PE=4 SV=1	GO:0003677|DNA binding;GO:0000981|DNA-binding transcription factor activity, RNA polymerase II-specific;GO:0008270|zinc ion binding;GO:0005634|nucleus
rna-Etr00473.1	Superscaffold1	1977256	1979598	PF00144;Beta-lactamase	no KO assigned | (GenBank) putative beta-lactamase family protein (A)	Beta-lactamase-like protein ARB_00930 OS=Arthroderma benhamiae (strain ATCC MYA-4681 / CBS 112371) OX=663331 GN=ARB_00930 PE=1 SV=1	hypothetical protein CLAIMM_03768 [Cladophialophora immunda]	Beta-lactamase domain-containing protein OS=Cladophialophora immunda OX=569365 GN=PV07_01886 PE=4 SV=1	-
rna-Etr00474.1	Superscaffold1	1979695	1981386	-	no KO assigned | (RefSeq) hypothetical protein (A)	-	hypothetical protein A1O3_07454 [Capronia epimyces CBS 606.96]	Uncharacterized protein OS=Exophiala aquamarina CBS 119918 OX=1182545 GN=A1O9_06010 PE=4 SV=1	GO:0016810|hydrolase activity, acting on carbon-nitrogen (but not peptide) bonds
rna-Etr00475.1	Superscaffold1	1982528	1987352	PF00004;ATPase family associated with various cellular activities (AAA)	no KO assigned | (RefSeq) hypothetical protein (A)	Cell division control protein 48 OS=Encephalitozoon cuniculi (strain GB-M1) OX=284813 GN=CDC48 PE=1 SV=1	hypothetical protein PV04_01213 [Phialophora americana]	AAA domain-containing protein OS=Exophiala aquamarina CBS 119918 OX=1182545 GN=A1O9_06012 PE=4 SV=1	GO:0005524|ATP binding;GO:0016887|ATP hydrolysis activity
rna-Etr00476.1	Superscaffold1	1989063	1990315	PF00155;Aminotransferase class I and II	no KO assigned | (RefSeq) aspartate aminotransferase, putative (A)	Probable kynurenine--oxoglutarate transaminase BNA3 OS=Saccharomyces cerevisiae (strain ATCC 204508 / S288c) OX=559292 GN=BNA3 PE=1 SV=1	hypothetical protein AYO21_11117 [Fonsecaea monophora]	Aminotran_1_2 domain-containing protein OS=Exophiala aquamarina CBS 119918 OX=1182545 GN=A1O9_06017 PE=3 SV=1	GO:0003824|catalytic activity;GO:0030170|pyridoxal phosphate binding;GO:0009058|biosynthetic process
rna-Etr00477.1	Superscaffold1	1990896	1993467	PF01494;FAD binding domain	no KO assigned | (RefSeq) FAD/NAD(P)-binding domain-containing protein (A)	FAD-dependent monooxygenase BOA8 OS=Botryotinia fuckeliana (strain B05.10) OX=332648 GN=BOA8 PE=2 SV=1	FAD/NAD(P)-binding domain-containing protein [Phialocephala scopiformis]	FAD_binding_3 domain-containing protein OS=Exophiala aquamarina CBS 119918 OX=1182545 GN=A1O9_06018 PE=4 SV=1	GO:0071949|FAD binding;GO:0016021|integral component of membrane
rna-Etr00478.1	Superscaffold1	1995171	1996390	PF08240;Alcohol dehydrogenase GroES-like domain|PF00107;Zinc-binding dehydrogenase	no KO assigned | (GenBank) putative zinc-binding oxidoreductase protein (A)	Trans-enoyl reductase himH OS=Aspergillus japonicus OX=34381 GN=himH PE=3 SV=1	putative quinone oxidoreductase [Aspergillus indologenus CBS 114.80]	PKS_ER domain-containing protein OS=Exophiala aquamarina CBS 119918 OX=1182545 GN=A1O9_06019 PE=4 SV=1	GO:0016491|oxidoreductase activity
rna-Etr00479.1	Superscaffold1	1996830	1998226	PF01494;FAD binding domain	no KO assigned | (RefSeq) FAD/NAD(P)-binding domain-containing protein (A)	FAD-dependent monooxygenase terC OS=Aspergillus terreus (strain NIH 2624 / FGSC A1156) OX=341663 GN=terC PE=1 SV=1	hypothetical protein AYL99_09549 [Fonsecaea erecta]	FAD_binding_3 domain-containing protein OS=Exophiala aquamarina CBS 119918 OX=1182545 GN=A1O9_06020 PE=4 SV=1	GO:0071949|FAD binding
rna-Etr00480.1	Superscaffold1	1998646	2001529	PF00106;short chain dehydrogenase	K00069 15-hydroxyprostaglandin dehydrogenase (NAD) [EC:1.1.1.141] | (GenBank) putative 15-hydroxyprostaglandin dehydrogenase (nad(+)) protein (A)	Short-chain dehydrogenase/reductase prx6 OS=Penicillium rubens (strain ATCC 28089 / DSM 1075 / NRRL 1951 / Wisconsin 54-1255) OX=500485 GN=prx6 PE=2 SV=1	15-hydroxyprostaglandin dehydrogenase [NAD(+)] [Diplodia seriata]	15-hydroxyprostaglandin dehydrogenase (NAD) OS=Exophiala aquamarina CBS 119918 OX=1182545 GN=A1O9_06021 PE=4 SV=1	GO:0016491|oxidoreductase activity
rna-Etr00481.1	Superscaffold1	2000268	2001380	-	-	-	hypothetical protein AB675_7518 [Phialophora attinorum]	Uncharacterized protein OS=Exophiala aquamarina CBS 119918 OX=1182545 GN=A1O9_06022 PE=4 SV=1	-
rna-Etr00482.1	Superscaffold1	2005030	2007747	-	-	-	hypothetical protein HMPREF1541_06280 [Cyphellophora europaea CBS 101466]	Uncharacterized protein OS=Exophiala aquamarina CBS 119918 OX=1182545 GN=A1O9_06023 PE=4 SV=1	-
rna-Etr00482.2	Superscaffold1	2005030	2007747	-	-	-	hypothetical protein HMPREF1541_06280 [Cyphellophora europaea CBS 101466]	Uncharacterized protein OS=Exophiala aquamarina CBS 119918 OX=1182545 GN=A1O9_06023 PE=4 SV=1	-
rna-Etr00483.1	Superscaffold1	2008554	2013217	-	no KO assigned | (RefSeq) uncharacterized protein (A)	-	hypothetical protein PISL3812_06268 [Talaromyces islandicus]	Uncharacterized protein OS=Exophiala aquamarina CBS 119918 OX=1182545 GN=A1O9_06024 PE=4 SV=1	-
rna-Etr00484.1	Superscaffold1	2014142	2015826	PF00067;Cytochrome P450	no KO assigned | (RefSeq) hypothetical protein (A)	Cytochrome P450 monooxygenase cicH OS=Emericella nidulans (strain FGSC A4 / ATCC 38163 / CBS 112.46 / NRRL 194 / M139) OX=227321 GN=cicH PE=1 SV=1	hypothetical protein Z518_10979 [Rhinocladiella mackenziei CBS 650.93]	Uncharacterized protein OS=Exophiala aquamarina CBS 119918 OX=1182545 GN=A1O9_06026 PE=3 SV=1	GO:0020037|heme binding;GO:0005506|iron ion binding;GO:0004497|monooxygenase activity;GO:0016705|oxidoreductase activity, acting on paired donors, with incorporation or reduction of molecular oxygen;GO:0016021|integral component of membrane
rna-Etr00485.1	Superscaffold1	2015753	2016674	PF00106;short chain dehydrogenase	no KO assigned | (RefSeq) unnamed protein product; predicted protein (A)	Short chain dehydrogenase mpl6 OS=Monascus purpureus OX=5098 GN=mpl6 PE=1 SV=1	oxidoreductase [Aspergillus flavus]	Uncharacterized protein OS=Aspergillus novoparasiticus OX=986946 GN=BDV33DRAFT_201399 PE=4 SV=1	GO:0016491|oxidoreductase activity
rna-Etr00486.1	Superscaffold1	2021299	2022421	-	no KO assigned | (RefSeq) hypothetical protein (A)	-	hypothetical protein A1O1_03743 [Capronia coronata CBS 617.96]	Uncharacterized protein OS=Exophiala aquamarina CBS 119918 OX=1182545 GN=A1O9_06034 PE=4 SV=1	-
rna-Etr00487.1	Superscaffold1	2022464	2024479	PF00332;Glycosyl hydrolases family 17	K01199 glucan endo-1,3-beta-D-glucosidase [EC:3.2.1.39] | (RefSeq) glycoside hydrolase family 17 protein (A)	Probable glucan endo-1,3-beta-glucosidase eglC OS=Neosartorya fischeri (strain ATCC 1020 / DSM 3700 / CBS 544.65 / FGSC A1164 / JCM 1740 / NRRL 181 / WB 181) OX=331117 GN=eglC PE=3 SV=1	hypothetical protein AYO20_09185 [Fonsecaea nubica]	Murein transglycosylase OS=Exophiala aquamarina CBS 119918 OX=1182545 GN=A1O9_06035 PE=4 SV=1	GO:0004553|hydrolase activity, hydrolyzing O-glycosyl compounds;GO:0005975|carbohydrate metabolic process;GO:0005618|cell wall
rna-Etr00488.1	Superscaffold1	2024621	2025694	PF08240;Alcohol dehydrogenase GroES-like domain|PF00107;Zinc-binding dehydrogenase	no KO assigned | (GenBank) hypothetical protein (A)	Zinc-type alcohol dehydrogenase-like protein C1773.06c OS=Schizosaccharomyces pombe (strain 972 / ATCC 24843) OX=284812 GN=SPBC1773.06c PE=3 SV=1	alcohol dehydrogenase [Paraphaeosphaeria sporulosa]	PKS_ER domain-containing protein OS=Exophiala aquamarina CBS 119918 OX=1182545 GN=A1O9_06036 PE=4 SV=1	GO:0016491|oxidoreductase activity
rna-Etr00489.1	Superscaffold1	2026094	2028055	PF07690;Major Facilitator Superfamily	no KO assigned | (RefSeq) hypothetical protein (A)	Uncharacterized transporter C460.05 OS=Schizosaccharomyces pombe (strain 972 / ATCC 24843) OX=284812 GN=SPBC460.05 PE=3 SV=1	hypothetical protein BTJ68_07278 [Hortaea werneckii EXF-2000]	MFS domain-containing protein OS=Exophiala aquamarina CBS 119918 OX=1182545 GN=A1O9_06037 PE=4 SV=1	GO:0022857|transmembrane transporter activity;GO:0016021|integral component of membrane
rna-Etr00490.1	Superscaffold1	2028546	2029907	PF00561;alpha/beta hydrolase fold	K08726 soluble epoxide hydrolase / lipid-phosphate phosphatase [EC:3.3.2.10 3.1.3.76] | (RefSeq) hypothetical protein (A)	Epoxide hydrolase srdG OS=Neurospora crassa (strain ATCC 24698 / 74-OR23-1A / CBS 708.71 / DSM 1257 / FGSC 987) OX=367110 GN=srdG PE=2 SV=1	hypothetical protein PV07_11027 [Cladophialophora immunda]	AB hydrolase-1 domain-containing protein OS=Exophiala aquamarina CBS 119918 OX=1182545 GN=A1O9_06038 PE=4 SV=1	GO:0003824|catalytic activity;GO:0016787|hydrolase activity
rna-Etr00491.1	Superscaffold1	2030441	2031613	PF00190;Cupin	no KO assigned | (RefSeq) hypothetical protein (A)	-	hypothetical protein AYL99_07802 [Fonsecaea erecta]	Uncharacterized protein OS=Exophiala aquamarina CBS 119918 OX=1182545 GN=A1O9_06039 PE=4 SV=1	GO:0016021|integral component of membrane
rna-Etr00492.1	Superscaffold1	2034951	2036099	PF05368;NmrA-like family	no KO assigned | (RefSeq) hscarg dehydrogenase, putative (A)	NmrA-like family domain-containing oxidoreductase ptmS OS=Penicillium simplicissimum OX=69488 GN=ptmS PE=3 SV=1	nmrA-like family protein [Aspergillus flavus]	NmrA domain-containing protein OS=Exophiala aquamarina CBS 119918 OX=1182545 GN=A1O9_06040 PE=3 SV=1	-
rna-Etr00493.1	Superscaffold1	2036411	2037554	-	no KO assigned | (RefSeq) hypothetical protein (A)	-	hypothetical protein G647_01164 [Cladophialophora carrionii CBS 160.54]	Uncharacterized protein OS=Cladophialophora immunda OX=569365 GN=PV07_02353 PE=4 SV=1	-
rna-Etr00494.1	Superscaffold1	2037772	2040090	PF00171;Aldehyde dehydrogenase family	K00140 malonate-semialdehyde dehydrogenase (acetylating) / methylmalonate-semialdehyde dehydrogenase [EC:1.2.1.18 1.2.1.27] | (RefSeq) malonate-semialdehyde dehydrogenase (acetylating)/methylmalonate-semialdehyde dehydrogenase (A)	Aldehyde dehydrogenase OS=Davidiella tassiana OX=29918 GN=CLAH10 PE=1 SV=2	methylmalonate-semialdehyde dehydrogenase (acylating) [Capronia epimyces CBS 606.96]	Methylmalonate-semialdehyde dehydrogenase (CoA acylating) OS=Exophiala aquamarina CBS 119918 OX=1182545 GN=A1O9_06042 PE=4 SV=1	GO:0004491|methylmalonate-semialdehyde dehydrogenase (acylating) activity
rna-Etr00495.1	Superscaffold1	2040253	2042574	PF00262;Calreticulin family	K08054 calnexin | (RefSeq) calnexin (A)	Calnexin homolog OS=Neosartorya fumigata (strain ATCC MYA-4609 / Af293 / CBS 101355 / FGSC A1100) OX=330879 GN=AFUA_4G12850 PE=2 SV=2	hypothetical protein Z519_08817 [Cladophialophora bantiana CBS 173.52]	Calnexin OS=Exophiala aquamarina CBS 119918 OX=1182545 GN=A1O9_06043 PE=3 SV=1	GO:0005509|calcium ion binding;GO:0051082|unfolded protein binding;GO:0006457|protein folding;GO:0005783|endoplasmic reticulum;GO:0016021|integral component of membrane
rna-Etr00496.1	Superscaffold1	2042843	2045387	PF00596;Class II Aldolase and Adducin N-terminal domain	K08964 methylthioribulose-1-phosphate dehydratase [EC:4.2.1.109] | (RefSeq) methylthioribulose-1-phosphate dehydratase (A)	Methylthioribulose-1-phosphate dehydratase OS=Uncinocarpus reesii (strain UAMH 1704) OX=336963 GN=MDE1 PE=3 SV=1	methylthioribulose-1-phosphate dehydratase [Capronia epimyces CBS 606.96]	Methylthioribulose-1-phosphate dehydratase OS=Exophiala aquamarina CBS 119918 OX=1182545 GN=MDE1 PE=3 SV=1	GO:0046570|methylthioribulose 1-phosphate dehydratase activity;GO:0008270|zinc ion binding;GO:0019509|L-methionine salvage from methylthioadenosine;GO:0019284|L-methionine salvage from S-adenosylmethionine;GO:0005737|cytoplasm
rna-Etr00496.2	Superscaffold1	2042843	2045387	PF00596;Class II Aldolase and Adducin N-terminal domain	K08964 methylthioribulose-1-phosphate dehydratase [EC:4.2.1.109] | (RefSeq) methylthioribulose-1-phosphate dehydratase (A)	Methylthioribulose-1-phosphate dehydratase OS=Uncinocarpus reesii (strain UAMH 1704) OX=336963 GN=MDE1 PE=3 SV=1	methylthioribulose-1-phosphate dehydratase [Phialophora americana]	Methylthioribulose-1-phosphate dehydratase OS=Exophiala aquamarina CBS 119918 OX=1182545 GN=MDE1 PE=3 SV=1	GO:0046570|methylthioribulose 1-phosphate dehydratase activity;GO:0008270|zinc ion binding;GO:0019509|L-methionine salvage from methylthioadenosine;GO:0019284|L-methionine salvage from S-adenosylmethionine;GO:0005737|cytoplasm;GO:0046872|metal ion binding
rna-Etr00497.1	Superscaffold1	2044361	2046031	-	no KO assigned | (RefSeq) hypothetical protein (A)	-	hypothetical protein A1O9_05986 [Exophiala aquamarina CBS 119918]	Uncharacterized protein OS=Cladophialophora psammophila CBS 110553 OX=1182543 GN=A1O5_08680 PE=4 SV=1	GO:0016021|integral component of membrane
rna-Etr00498.1	Superscaffold1	2047250	2047744	PF06320;GCN5-like protein 1 (GCN5L1)	K20185 biogenesis of lysosome-related organelles complex 1 subunit 1 | (RefSeq) hypothetical protein (A)	-	hypothetical protein PV06_02921 [Exophiala oligosperma]	Biogenesis of lysosome-related organelles complex 1 subunit 1 OS=Cladophialophora carrionii CBS 160.54 OX=1279043 GN=G647_01168 PE=3 SV=1	GO:0031083|BLOC-1 complex
rna-Etr00499.1	Superscaffold1	2048411	2051526	PF10366;Vacuolar sorting protein 39 domain 1|PF00780;CNH domain|PF10367;Vacuolar sorting protein 39 domain 2	K20183 Vam6/Vps39-like protein vacuolar protein sorting-associated protein 39 | (RefSeq) AvaB protein (A)	Vacuolar morphogenesis protein 6 OS=Schizosaccharomyces pombe (strain 972 / ATCC 24843) OX=284812 GN=vam6 PE=3 SV=1	hypothetical protein Z519_08814 [Cladophialophora bantiana CBS 173.52]	6-phosphofructo-2-kinase/fructose-2, 6-bisphosphatase OS=Exophiala aquamarina CBS 119918 OX=1182545 GN=A1O9_06046 PE=4 SV=1	GO:0016301|kinase activity;GO:0006886|intracellular protein transport;GO:0016192|vesicle-mediated transport
rna-Etr00500.1	Superscaffold1	2051576	2051899	PF08738;Gon7 family	no KO assigned | (RefSeq) hypothetical protein (A)	-	hypothetical protein Z520_07343 [Fonsecaea multimorphosa CBS 102226]	EKC/KEOPS complex subunit GON7 OS=Exophiala aquamarina CBS 119918 OX=1182545 GN=A1O9_06047 PE=3 SV=1	GO:0005634|nucleus
rna-Etr00501.1	Superscaffold1	2055274	2056369	PF12697;Alpha/beta hydrolase family	no KO assigned | (RefSeq) Uncharacterized protein (A)	-	hypothetical protein A1O7_01115 [Cladophialophora yegresii CBS 114405]	AB hydrolase-1 domain-containing protein OS=Exophiala aquamarina CBS 119918 OX=1182545 GN=A1O9_06049 PE=4 SV=1	GO:0003824|catalytic activity
rna-Etr00502.1	Superscaffold1	2056829	2058061	PF11905;Domain of unknown function (DUF3425)	no KO assigned | (RefSeq) hypothetical protein (A)	-	hypothetical protein AYL99_07016 [Fonsecaea erecta]	Uncharacterized protein OS=Exophiala aquamarina CBS 119918 OX=1182545 GN=A1O9_06050 PE=4 SV=1	-
rna-Etr00503.1	Superscaffold1	2059778	2061155	-	no KO assigned | (GenBank) putative cyclin-dependent protein kinase regulator pho80 protein (A)	Probable GPI-anchored cupredoxin ARB_05732-1 OS=Arthroderma benhamiae (strain ATCC MYA-4681 / CBS 112371) OX=663331 GN=ARB_05732-1 PE=1 SV=1	hypothetical protein PV11_07626 [Exophiala sideris]	Uncharacterized protein OS=Exophiala aquamarina CBS 119918 OX=1182545 GN=A1O9_06051 PE=4 SV=1	GO:0016021|integral component of membrane
rna-Etr00504.1	Superscaffold1	2062265	2064072	PF13450;NAD(P)-binding Rossmann-like domain	no KO assigned | (RefSeq) hypothetical protein (A)	FAD-binding monooxygenase acrE OS=Aspergillus aculeatus (strain ATCC 16872 / CBS 172.66 / WB 5094) OX=690307 GN=acrE PE=2 SV=1	hypothetical protein AYL99_10656 [Fonsecaea erecta]	Pyr_redox_2 domain-containing protein OS=Exophiala aquamarina CBS 119918 OX=1182545 GN=A1O9_06052 PE=4 SV=1	GO:0016491|oxidoreductase activity;GO:0050660|flavin adenine dinucleotide binding;GO:0004499|N,N-dimethylaniline monooxygenase activity;GO:0050661|NADP binding
rna-Etr00505.1	Superscaffold1	2067398	2068912	PF01494;FAD binding domain|PF01494;FAD binding domain	K00480 salicylate hydroxylase [EC:1.14.13.1] | (RefSeq) FAD binding domain containing protein (A)	FAD-dependent monooxygenase OpS4 OS=Beauveria bassiana (strain ARSEF 2860) OX=655819 GN=OpS4 PE=1 SV=1	hypothetical protein PV07_01919 [Cladophialophora immunda]	FAD_binding_3 domain-containing protein OS=Fonsecaea multimorphosa CBS 102226 OX=1442371 GN=Z520_03062 PE=4 SV=1	GO:0071949|FAD binding
rna-Etr00506.1	Superscaffold1	2069966	2071426	PF01490;Transmembrane amino acid transporter protein	no KO assigned | (RefSeq) An15g05540; amino acid transporter (A)	N amino acid transport system protein OS=Neurospora crassa (strain ATCC 24698 / 74-OR23-1A / CBS 708.71 / DSM 1257 / FGSC 987) OX=367110 GN=mtr PE=3 SV=2	hypothetical protein AYO20_00588 [Fonsecaea nubica]	Aa_trans domain-containing protein OS=Exophiala aquamarina CBS 119918 OX=1182545 GN=A1O9_06054 PE=3 SV=1	GO:0016021|integral component of membrane
rna-Etr00507.1	Superscaffold1	2071981	2074267	PF16901;C-terminal domain of alpha-glycerophosphate oxidase|PF01266;FAD dependent oxidoreductase	K00111 glycerol-3-phosphate dehydrogenase [EC:1.1.5.3] | (RefSeq) FAD/NAD(P)-binding protein (A)	Glycerol-3-phosphate dehydrogenase, mitochondrial OS=Saccharomyces cerevisiae (strain ATCC 204508 / S288c) OX=559292 GN=GUT2 PE=1 SV=2	hypothetical protein AYO22_02974 [Fonsecaea multimorphosa]	Glycerol-3-phosphate dehydrogenase OS=Exophiala aquamarina CBS 119918 OX=1182545 GN=A1O9_06055 PE=3 SV=1	GO:0052591|sn-glycerol-3-phosphate:ubiquinone-8 oxidoreductase activity;GO:0006072|glycerol-3-phosphate metabolic process;GO:0009331|glycerol-3-phosphate dehydrogenase complex;GO:0016021|integral component of membrane
rna-Etr00508.1	Superscaffold1	2074616	2078345	PF00682;HMGL-like|PF08502;LeuA allosteric (dimerisation) domain	K01649 2-isopropylmalate synthase [EC:2.3.3.13] | (RefSeq) 2-isopropylmalate synthase (A)	2-isopropylmalate synthase OS=Saccharomyces cerevisiae (strain ATCC 204508 / S288c) OX=559292 GN=LEU4 PE=1 SV=1	hypothetical protein AYO22_02973 [Fonsecaea multimorphosa]	2-isopropylmalate synthase OS=Fonsecaea erecta OX=1367422 GN=AYL99_08323 PE=3 SV=1	GO:0003852|2-isopropylmalate synthase activity;GO:0009082|branched-chain amino acid biosynthetic process;GO:0009098|leucine biosynthetic process
rna-Etr00508.2	Superscaffold1	2074616	2078345	PF08502;LeuA allosteric (dimerisation) domain|PF00682;HMGL-like	K01649 2-isopropylmalate synthase [EC:2.3.3.13] | (RefSeq) 2-isopropylmalate synthase (A)	2-isopropylmalate synthase OS=Saccharomyces cerevisiae (strain ATCC 204508 / S288c) OX=559292 GN=LEU4 PE=1 SV=1	hypothetical protein AYO21_06214 [Fonsecaea monophora]	Pyruvate carboxyltransferase domain-containing protein OS=Fonsecaea multimorphosa CBS 102226 OX=1442371 GN=Z520_03059 PE=3 SV=1	GO:0003852|2-isopropylmalate synthase activity;GO:0009082|branched-chain amino acid biosynthetic process;GO:0009098|leucine biosynthetic process
rna-Etr00508.3	Superscaffold1	2074616	2078345	PF00682;HMGL-like|PF08502;LeuA allosteric (dimerisation) domain	K01649 2-isopropylmalate synthase [EC:2.3.3.13] | (RefSeq) 2-isopropylmalate synthase (A)	2-isopropylmalate synthase OS=Saccharomyces cerevisiae (strain ATCC 204508 / S288c) OX=559292 GN=LEU4 PE=1 SV=1	hypothetical protein B0A52_06282 [Exophiala mesophila]	2-isopropylmalate synthase OS=Fonsecaea erecta OX=1367422 GN=AYL99_08323 PE=3 SV=1	GO:0003852|2-isopropylmalate synthase activity;GO:0009082|branched-chain amino acid biosynthetic process;GO:0009098|leucine biosynthetic process
rna-Etr00508.4	Superscaffold1	2074616	2078345	PF00682;HMGL-like|PF08502;LeuA allosteric (dimerisation) domain	K01649 2-isopropylmalate synthase [EC:2.3.3.13] | (RefSeq) 2-isopropylmalate synthase (A)	2-isopropylmalate synthase OS=Saccharomyces cerevisiae (strain ATCC 204508 / S288c) OX=559292 GN=LEU4 PE=1 SV=1	2-isopropylmalate synthase [Cladophialophora psammophila CBS 110553]	2-isopropylmalate synthase OS=Fonsecaea erecta OX=1367422 GN=AYL99_08323 PE=3 SV=1	GO:0003852|2-isopropylmalate synthase activity;GO:0009082|branched-chain amino acid biosynthetic process;GO:0009098|leucine biosynthetic process
rna-Etr00508.5	Superscaffold1	2074616	2078345	PF00682;HMGL-like|PF08502;LeuA allosteric (dimerisation) domain	K01649 2-isopropylmalate synthase [EC:2.3.3.13] | (RefSeq) 2-isopropylmalate synthase (A)	2-isopropylmalate synthase OS=Saccharomyces cerevisiae (strain ATCC 204508 / S288c) OX=559292 GN=LEU4 PE=1 SV=1	2-isopropylmalate synthase [Fonsecaea pedrosoi CBS 271.37]	2-isopropylmalate synthase OS=Exophiala aquamarina CBS 119918 OX=1182545 GN=A1O9_06056 PE=3 SV=1	GO:0003852|2-isopropylmalate synthase activity;GO:0009082|branched-chain amino acid biosynthetic process;GO:0009098|leucine biosynthetic process
rna-Etr00508.6	Superscaffold1	2074616	2078345	PF08502;LeuA allosteric (dimerisation) domain|PF00682;HMGL-like	K01649 2-isopropylmalate synthase [EC:2.3.3.13] | (RefSeq) 2-isopropylmalate synthase (A)	2-isopropylmalate synthase OS=Saccharomyces cerevisiae (strain ATCC 204508 / S288c) OX=559292 GN=LEU4 PE=1 SV=1	2-isopropylmalate synthase [Cladophialophora bantiana CBS 173.52]	2-isopropylmalate synthase OS=Exophiala aquamarina CBS 119918 OX=1182545 GN=A1O9_06056 PE=3 SV=1	GO:0003852|2-isopropylmalate synthase activity;GO:0009082|branched-chain amino acid biosynthetic process;GO:0009098|leucine biosynthetic process
rna-Etr00508.7	Superscaffold1	2074616	2080286	PF00682;HMGL-like|PF08502;LeuA allosteric (dimerisation) domain	K01649 2-isopropylmalate synthase [EC:2.3.3.13] | (RefSeq) 2-isopropylmalate synthase (A)	2-isopropylmalate synthase OS=Saccharomyces cerevisiae (strain ATCC 204508 / S288c) OX=559292 GN=LEU4 PE=1 SV=1	hypothetical protein B0A52_06282 [Exophiala mesophila]	2-isopropylmalate synthase OS=Fonsecaea erecta OX=1367422 GN=AYL99_08323 PE=3 SV=1	GO:0003852|2-isopropylmalate synthase activity;GO:0009082|branched-chain amino acid biosynthetic process;GO:0009098|leucine biosynthetic process
rna-Etr00509.1	Superscaffold1	2080426	2082399	-	no KO assigned | (RefSeq) uncharacterized protein (A)	-	hypothetical protein Z520_03058 [Fonsecaea multimorphosa CBS 102226]	Uncharacterized protein OS=Exophiala aquamarina CBS 119918 OX=1182545 GN=A1O9_06057 PE=4 SV=1	GO:0003852|2-isopropylmalate synthase activity;GO:0009082|branched-chain amino acid biosynthetic process;GO:0009098|leucine biosynthetic process
rna-Etr00510.1	Superscaffold1	2082676	2085937	-	no KO assigned | (RefSeq) cAMP-dependent protein kinase pathway protein (Som1), putative (A)	Transcriptional activator somA OS=Neosartorya fumigata (strain ATCC MYA-4609 / Af293 / CBS 101355 / FGSC A1100) OX=330879 GN=somA PE=1 SV=1	hypothetical protein AYO20_00585 [Fonsecaea nubica]	Uncharacterized protein OS=Exophiala aquamarina CBS 119918 OX=1182545 GN=A1O9_06058 PE=4 SV=1	-
rna-Etr00510.2	Superscaffold1	2082676	2085937	-	no KO assigned | (RefSeq) cAMP-dependent protein kinase pathway protein (Som1), putative (A)	Transcriptional activator somA OS=Neosartorya fumigata (strain ATCC MYA-4609 / Af293 / CBS 101355 / FGSC A1100) OX=330879 GN=somA PE=1 SV=1	hypothetical protein AYO20_00585 [Fonsecaea nubica]	Uncharacterized protein OS=Exophiala aquamarina CBS 119918 OX=1182545 GN=A1O9_06058 PE=4 SV=1	-
rna-Etr00510.3	Superscaffold1	2082676	2085937	-	no KO assigned | (RefSeq) cAMP-dependent protein kinase pathway protein (Som1), putative (A)	Transcriptional activator somA OS=Neosartorya fumigata (strain ATCC MYA-4609 / Af293 / CBS 101355 / FGSC A1100) OX=330879 GN=somA PE=1 SV=1	hypothetical protein Z519_10668 [Cladophialophora bantiana CBS 173.52]	Uncharacterized protein OS=Exophiala aquamarina CBS 119918 OX=1182545 GN=A1O9_06058 PE=4 SV=1	-
rna-Etr00510.4	Superscaffold1	2082676	2085937	-	no KO assigned | (RefSeq) cAMP-dependent protein kinase pathway protein (Som1), putative (A)	Transcriptional activator somA OS=Neosartorya fumigata (strain ATCC MYA-4609 / Af293 / CBS 101355 / FGSC A1100) OX=330879 GN=somA PE=1 SV=1	hypothetical protein Z519_10668 [Cladophialophora bantiana CBS 173.52]	Uncharacterized protein OS=Exophiala aquamarina CBS 119918 OX=1182545 GN=A1O9_06058 PE=4 SV=1	GO:0016301|kinase activity
rna-Etr00510.5	Superscaffold1	2082676	2085937	-	no KO assigned | (RefSeq) cAMP-dependent protein kinase pathway protein (Som1), putative (A)	Transcriptional activator somA OS=Neosartorya fumigata (strain ATCC MYA-4609 / Af293 / CBS 101355 / FGSC A1100) OX=330879 GN=somA PE=1 SV=1	hypothetical protein Z519_10668 [Cladophialophora bantiana CBS 173.52]	Uncharacterized protein OS=Exophiala aquamarina CBS 119918 OX=1182545 GN=A1O9_06058 PE=4 SV=1	-
rna-Etr00511.1	Superscaffold1	2086139	2087615	PF04051;Transport protein particle (TRAPP) component	K20302 trafficking protein particle complex subunit 3 | (RefSeq) BET3 family protein (A)	Trafficking protein particle complex subunit BET3 OS=Saccharomyces cerevisiae (strain ATCC 204508 / S288c) OX=559292 GN=BET3 PE=1 SV=1	hypothetical protein HMPREF1120_02665 [Exophiala dermatitidis NIH/UT8656]	Trafficking protein particle complex subunit BET3 OS=Exophiala aquamarina CBS 119918 OX=1182545 GN=A1O9_06059 PE=3 SV=1	GO:0048193|Golgi vesicle transport;GO:0005783|endoplasmic reticulum;GO:0005794|Golgi apparatus;GO:0030008|TRAPP complex
rna-Etr00511.2	Superscaffold1	2086139	2087615	PF04051;Transport protein particle (TRAPP) component	K20302 trafficking protein particle complex subunit 3 | (RefSeq) BET3 family protein (A)	Transport protein particle subunit bet3 OS=Schizosaccharomyces pombe (strain 972 / ATCC 24843) OX=284812 GN=bet3 PE=3 SV=1	hypothetical protein PV11_06831 [Exophiala sideris]	Uncharacterized protein OS=Cladophialophora immunda OX=569365 GN=PV07_01913 PE=3 SV=1	GO:0048193|Golgi vesicle transport;GO:0030008|TRAPP complex;GO:0005783|endoplasmic reticulum;GO:0005794|Golgi apparatus
rna-Etr00511.3	Superscaffold1	2086139	2087615	PF04051;Transport protein particle (TRAPP) component	K20302 trafficking protein particle complex subunit 3 | (RefSeq) BET3 family protein (A)	Trafficking protein particle complex subunit BET3 OS=Saccharomyces cerevisiae (strain ATCC 204508 / S288c) OX=559292 GN=BET3 PE=1 SV=1	hypothetical protein AYO20_00584 [Fonsecaea nubica]	Uncharacterized protein OS=Cladophialophora immunda OX=569365 GN=PV07_01913 PE=3 SV=1	GO:0048193|Golgi vesicle transport;GO:0030008|TRAPP complex;GO:0005783|endoplasmic reticulum;GO:0005794|Golgi apparatus
rna-Etr00512.1	Superscaffold1	2087783	2090095	PF00400;WD domain, G-beta repeat|PF00400;WD domain, G-beta repeat|PF00400;WD domain, G-beta repeat|PF00400;WD domain, G-beta repeat|PF00400;WD domain, G-beta repeat	K12857 Prp8 binding protein | (RefSeq) hypothetical protein (A)	Pre-mRNA-splicing factor cwf17 OS=Schizosaccharomyces pombe (strain 972 / ATCC 24843) OX=284812 GN=cwf17 PE=1 SV=1	hypothetical protein PV05_11842 [Exophiala xenobiotica]	WD_REPEATS_REGION domain-containing protein OS=Exophiala aquamarina CBS 119918 OX=1182545 GN=A1O9_06060 PE=4 SV=1	-
rna-Etr00513.1	Superscaffold1	2091752	2092657	-	no KO assigned | (RefSeq) hypothetical protein (A)	-	hypothetical protein PV11_06833 [Exophiala sideris]	Uncharacterized protein OS=Exophiala aquamarina CBS 119918 OX=1182545 GN=A1O9_06062 PE=4 SV=1	GO:0016021|integral component of membrane
rna-Etr00514.1	Superscaffold1	2092675	2093299	PF11034;Glucose-repressible protein Grg1	no KO assigned | (RefSeq) hypothetical protein (A)	Glucose-repressible gene protein OS=Neurospora crassa (strain ATCC 24698 / 74-OR23-1A / CBS 708.71 / DSM 1257 / FGSC 987) OX=367110 GN=grg-1 PE=2 SV=1	hypothetical protein Z520_03052 [Fonsecaea multimorphosa CBS 102226]	Glucose-repressible protein OS=Exophiala aquamarina CBS 119918 OX=1182545 GN=A1O9_06063 PE=4 SV=1	-
rna-Etr00515.1	Superscaffold1	2093883	2097075	PF13449;Esterase-like activity of phytase	no KO assigned | (RefSeq) hypothetical protein (A)	Uncharacterized secreted protein ARB_04696 OS=Arthroderma benhamiae (strain ATCC MYA-4681 / CBS 112371) OX=663331 GN=ARB_04696 PE=1 SV=1	hypothetical protein Z519_10676 [Cladophialophora bantiana CBS 173.52]	Phytase-like domain-containing protein OS=Exophiala aquamarina CBS 119918 OX=1182545 GN=A1O9_06064 PE=4 SV=1	-
rna-Etr00516.1	Superscaffold1	2104309	2105385	-	no KO assigned | (RefSeq) hypothetical protein (A)	-	hypothetical protein AK830_g10293 [Neonectria ditissima]	Uncharacterized protein OS=Tuber magnatum OX=42249 GN=C7212DRAFT_350528 PE=4 SV=1	GO:0000981|DNA-binding transcription factor activity, RNA polymerase II-specific;GO:0008270|zinc ion binding;GO:0005634|nucleus
rna-Etr00517.1	Superscaffold1	2105964	2107376	PF00180;Isocitrate/isopropylmalate dehydrogenase	K00052 3-isopropylmalate dehydrogenase [EC:1.1.1.85] | (RefSeq) 3-isopropylmalate dehydrogenase (A)	3-isopropylmalate dehydrogenase OS=Acremonium chrysogenum OX=5044 GN=LEU2 PE=3 SV=1	3-isopropylmalate dehydrogenase [Capronia epimyces CBS 606.96]	3-isopropylmalate dehydrogenase OS=Exophiala aquamarina CBS 119918 OX=1182545 GN=A1O9_06066 PE=3 SV=1	GO:0003862|3-isopropylmalate dehydrogenase activity;GO:0000287|magnesium ion binding;GO:0051287|NAD binding;GO:0009082|branched-chain amino acid biosynthetic process;GO:0009098|leucine biosynthetic process
rna-Etr00518.1	Superscaffold1	2108358	2111583	PF04424;MINDY deubiquitinase	K01309 ubiquitin carboxyl-terminal hydrolase MINDY-1/2 [EC:3.4.19.12] | (GenBank) putative duf544 domain protein (A)	Uncharacterized protein YGL082W OS=Saccharomyces cerevisiae (strain ATCC 204508 / S288c) OX=559292 GN=YGL082W PE=1 SV=1	hypothetical protein A1O5_06671 [Cladophialophora psammophila CBS 110553]	MINDY_DUB domain-containing protein OS=Exophiala aquamarina CBS 119918 OX=1182545 GN=A1O9_06067 PE=4 SV=1	GO:1990380|Lys48-specific deubiquitinase activity;GO:0004843|thiol-dependent deubiquitinase
rna-Etr00519.1	Superscaffold1	2112851	2115613	PF00982;Glycosyltransferase family 20	K00697 trehalose 6-phosphate synthase [EC:2.4.1.15 2.4.1.347] | (RefSeq) Alpha,alpha-trehalose-phosphate synthase 1 (A)	Alpha,alpha-trehalose-phosphate synthase [UDP-forming] OS=Emericella nidulans (strain FGSC A4 / ATCC 38163 / CBS 112.46 / NRRL 194 / M139) OX=227321 GN=tpsA PE=3 SV=1	hypothetical protein CLAIMM_10974 isoform 1 [Cladophialophora immunda]	Glyco_transf_20 domain-containing protein OS=Exophiala aquamarina CBS 119918 OX=1182545 GN=A1O9_06068 PE=4 SV=1	GO:0003824|catalytic activity;GO:0005992|trehalose biosynthetic process
rna-Etr00520.1	Superscaffold1	2122787	2124266	PF01916;Deoxyhypusine synthase	K00809 deoxyhypusine synthase [EC:2.5.1.46] | (GenBank) hypothetical protein (A)	Deoxyhypusine synthase OS=Neurospora crassa (strain ATCC 24698 / 74-OR23-1A / CBS 708.71 / DSM 1257 / FGSC 987) OX=367110 GN=dys-1 PE=1 SV=2	hypothetical protein CLAIMM_07998 [Cladophialophora immunda]	Deoxyhypusine synthase OS=Exophiala aquamarina CBS 119918 OX=1182545 GN=A1O9_06070 PE=3 SV=1	GO:0034038|deoxyhypusine synthase activity;GO:0008612|peptidyl-lysine modification to peptidyl-hypusine
rna-Etr00520.2	Superscaffold1	2122787	2124266	PF01916;Deoxyhypusine synthase	K00809 deoxyhypusine synthase [EC:2.5.1.46] | (RefSeq) deoxyhypusine synthase (A)	Deoxyhypusine synthase OS=Neurospora crassa (strain ATCC 24698 / 74-OR23-1A / CBS 708.71 / DSM 1257 / FGSC 987) OX=367110 GN=dys-1 PE=1 SV=2	hypothetical protein CLAIMM_07998 [Cladophialophora immunda]	Deoxyhypusine synthase OS=Exophiala aquamarina CBS 119918 OX=1182545 GN=A1O9_06070 PE=3 SV=1	GO:0034038|deoxyhypusine synthase activity;GO:0008612|peptidyl-lysine modification to peptidyl-hypusine
rna-Etr00521.1	Superscaffold1	2124476	2130530	PF13920;Zinc finger, C3HC4 type (RING finger)	no KO assigned | (RefSeq) hypothetical protein (A)	Ubiquitin carboxyl-terminal hydrolase 15 OS=Saccharomyces cerevisiae (strain ATCC 204508 / S288c) OX=559292 GN=UBP15 PE=1 SV=1	hypothetical protein PV08_05511 [Exophiala spinifera]	Uncharacterized protein OS=Exophiala aquamarina CBS 119918 OX=1182545 GN=A1O9_06071 PE=4 SV=1	GO:0004843|thiol-dependent deubiquitinase;GO:0016579|protein deubiquitination
rna-Etr00522.1	Superscaffold1	2130905	2133180	PF07690;Major Facilitator Superfamily	no KO assigned | (RefSeq) putative mfs transporter protein (A)	Uncharacterized transporter C1039.04 OS=Schizosaccharomyces pombe (strain 972 / ATCC 24843) OX=284812 GN=SPAC1039.04 PE=3 SV=1	hypothetical protein Z520_07145 [Fonsecaea multimorphosa CBS 102226]	MFS domain-containing protein OS=Exophiala aquamarina CBS 119918 OX=1182545 GN=A1O9_06072 PE=4 SV=1	GO:0022857|transmembrane transporter activity;GO:0016021|integral component of membrane
rna-Etr00523.1	Superscaffold1	2133578	2136393	PF00735;Septin|PF00735;Septin|PF00735;Septin	no KO assigned | (RefSeq) cell division protein Sep4a (A)	Septation protein 7 OS=Candida albicans (strain SC5314 / ATCC MYA-2876) OX=237561 GN=SEP7 PE=1 SV=1	hypothetical protein PV08_05516 [Exophiala spinifera]	Septin-type G domain-containing protein OS=Exophiala aquamarina CBS 119918 OX=1182545 GN=A1O9_06073 PE=3 SV=1	GO:0005525|GTP binding
rna-Etr00524.1	Superscaffold1	2136696	2139667	PF08883;Dopa 4,5-dioxygenase family	no KO assigned | (RefSeq) An02g13810; hypothetical protein (A)	Uncharacterized 21.2 kDa protein OS=Botryotinia fuckeliana OX=40559 PE=2 SV=1	hypothetical protein PV07_02179 [Cladophialophora immunda]	DOPA 4,5-dioxygenase OS=Exophiala aquamarina CBS 119918 OX=1182545 GN=A1O9_06075 PE=4 SV=1	GO:0051213|dioxygenase activity
rna-Etr00525.1	Superscaffold1	2139966	2141692	PF09807;Elongation complex protein 6	K11377 elongator complex protein 6 | (GenBank) hypothetical protein (A)	-	hypothetical protein AYL99_06843 [Fonsecaea erecta]	Uncharacterized protein OS=Exophiala aquamarina CBS 119918 OX=1182545 GN=A1O9_06078 PE=3 SV=1	GO:0002098|tRNA wobble uridine modification;GO:0033588|elongator holoenzyme complex
rna-Etr00526.1	Superscaffold1	2144191	2145643	PF00722;Glycosyl hydrolases family 16	no KO assigned | (RefSeq) glycoside hydrolase family 16 protein (A)	Probable glycosidase crf1 OS=Neosartorya fumigata (strain ATCC MYA-4609 / Af293 / CBS 101355 / FGSC A1100) OX=330879 GN=crf1 PE=1 SV=2	hypothetical protein PV04_01109 [Phialophora americana]	Murein transglycosylase OS=Exophiala aquamarina CBS 119918 OX=1182545 GN=A1O9_06079 PE=4 SV=1	GO:0004553|hydrolase activity, hydrolyzing O-glycosyl compounds;GO:0005975|carbohydrate metabolic process;GO:0046872|metal ion binding;GO:0019843|rRNA binding;GO:0003735|structural constituent of ribosome;GO:0006412|translation;GO:0005840|ribosome
rna-Etr00527.1	Superscaffold1	2146280	2148410	-	-	-	hypothetical protein PV08_05521 [Exophiala spinifera]	Uncharacterized protein OS=Exophiala aquamarina CBS 119918 OX=1182545 GN=A1O9_06080 PE=4 SV=1	-
rna-Etr00528.1	Superscaffold1	2151783	2153810	-	-	-	-	-	-
rna-Etr00529.1	Superscaffold1	2154713	2155956	-	no KO assigned | (RefSeq) L-lysine 2,3-aminomutase, putative (A)	-	hypothetical protein ACN38_g13140 [Penicillium nordicum]	FAD_binding_3 domain-containing protein OS=Exophiala mesophila OX=212818 GN=B0A52_04784 PE=4 SV=1	GO:0071949|FAD binding;GO:0016021|integral component of membrane
rna-Etr00530.1	Superscaffold1	2156133	2159295	-	no KO assigned | (RefSeq) hypothetical protein (A)	-	hypothetical protein B0A52_04292 [Exophiala mesophila]	Uncharacterized protein OS=Exophiala aquamarina CBS 119918 OX=1182545 GN=A1O9_06083 PE=4 SV=1	-
rna-Etr00530.2	Superscaffold1	2156133	2159295	-	no KO assigned | (RefSeq) hypothetical protein (A)	-	hypothetical protein B0A52_04292 [Exophiala mesophila]	Uncharacterized protein OS=Exophiala aquamarina CBS 119918 OX=1182545 GN=A1O9_06083 PE=4 SV=1	-
rna-Etr00530.3	Superscaffold1	2156133	2159295	-	no KO assigned | (RefSeq) hypothetical protein (A)	-	hypothetical protein B0A52_04292 [Exophiala mesophila]	Uncharacterized protein OS=Exophiala aquamarina CBS 119918 OX=1182545 GN=A1O9_06083 PE=4 SV=1	-
rna-Etr00530.4	Superscaffold1	2156133	2159295	-	no KO assigned | (RefSeq) hypothetical protein (A)	-	hypothetical protein B0A52_04292 [Exophiala mesophila]	Uncharacterized protein OS=Exophiala aquamarina CBS 119918 OX=1182545 GN=A1O9_06083 PE=4 SV=1	-
rna-Etr00530.5	Superscaffold1	2156133	2159295	-	no KO assigned | (RefSeq) hypothetical protein (A)	-	hypothetical protein B0A52_04292 [Exophiala mesophila]	Uncharacterized protein OS=Exophiala aquamarina CBS 119918 OX=1182545 GN=A1O9_06083 PE=4 SV=1	-
rna-Etr00530.6	Superscaffold1	2156133	2159295	-	no KO assigned | (RefSeq) hypothetical protein (A)	-	hypothetical protein B0A52_04292 [Exophiala mesophila]	Uncharacterized protein OS=Exophiala aquamarina CBS 119918 OX=1182545 GN=A1O9_06083 PE=4 SV=1	-
rna-Etr00530.7	Superscaffold1	2156133	2159295	-	no KO assigned | (RefSeq) hypothetical protein (A)	-	hypothetical protein B0A52_04292 [Exophiala mesophila]	Uncharacterized protein OS=Exophiala aquamarina CBS 119918 OX=1182545 GN=A1O9_06083 PE=4 SV=1	-
rna-Etr00531.1	Superscaffold1	2159395	2162515	PF00153;Mitochondrial carrier protein|PF00153;Mitochondrial carrier protein|PF00153;Mitochondrial carrier protein	no KO assigned | (RefSeq) Mitochondrial carrier protein (A)	Uncharacterized mitochondrial carrier C29A3.11c OS=Schizosaccharomyces pombe (strain 972 / ATCC 24843) OX=284812 GN=SPBC29A3.11c PE=3 SV=1	hypothetical protein PV04_01091 [Phialophora americana]	Mitochondrial thiamine pyrophosphate carrier 1 OS=Exophiala aquamarina CBS 119918 OX=1182545 GN=A1O9_06084 PE=3 SV=1	GO:0055085|transmembrane transport;GO:0016021|integral component of membrane;GO:0005743|mitochondrial inner membrane
rna-Etr00531.2	Superscaffold1	2159395	2162515	PF00153;Mitochondrial carrier protein|PF00153;Mitochondrial carrier protein|PF00153;Mitochondrial carrier protein	no KO assigned | (RefSeq) mitochondrial carrier protein, putative (A)	Uncharacterized mitochondrial carrier C29A3.11c OS=Schizosaccharomyces pombe (strain 972 / ATCC 24843) OX=284812 GN=SPBC29A3.11c PE=3 SV=1	hypothetical protein Z519_08978 [Cladophialophora bantiana CBS 173.52]	Mitochondrial thiamine pyrophosphate carrier 1 OS=Exophiala aquamarina CBS 119918 OX=1182545 GN=A1O9_06084 PE=3 SV=1	GO:0055085|transmembrane transport;GO:0016021|integral component of membrane;GO:0005743|mitochondrial inner membrane
rna-Etr00532.1	Superscaffold1	2162826	2165909	PF02803;Thiolase, C-terminal domain|PF00108;Thiolase, N-terminal domain	K08764 sterol carrier protein 2 [EC:2.3.1.176] | (RefSeq) hypothetical protein (A)	3-ketoacyl-CoA thiolase, peroxisomal OS=Yarrowia lipolytica (strain CLIB 122 / E 150) OX=284591 GN=POT1 PE=3 SV=1	hypothetical protein AYL99_06848 [Fonsecaea erecta]	Sterol carrier protein 2 OS=Exophiala aquamarina CBS 119918 OX=1182545 GN=A1O9_06085 PE=3 SV=1	GO:0016747|acyltransferase activity, transferring groups other than amino-acyl groups
rna-Etr00533.1	Superscaffold1	2167740	2170814	PF01048;Phosphorylase superfamily	no KO assigned | (RefSeq) uncharacterized protein (A)	-	purine and uridine phosphorylase [Cenococcum geophilum 1.58]	Rhinocladiella mackenziei CBS 650.93 unplaced genomic scaffold supercont1.6, whole genome shotgun sequence OS=Rhinocladiella mackenziei CBS 650.93 OX=1442369 GN=Z518_08064 PE=4 SV=1	GO:0003824|catalytic activity;GO:0009116|nucleoside metabolic process
rna-Etr00534.1	Superscaffold1	2170834	2173523	-	no KO assigned | (RefSeq) hypothetical protein (A)	-	hypothetical protein FVER53263_04437 [Fusarium verticillioides]	Uncharacterized protein (Fragment) OS=Bipolaris zeicola 26-R-13 OX=930089 GN=COCCADRAFT_60583 PE=4 SV=1	-
rna-Etr00535.1	Superscaffold1	2175390	2177097	-	no KO assigned | (RefSeq) hypothetical protein (A)	-	hypothetical protein COCVIDRAFT_20725 [Bipolaris victoriae FI3]	Uncharacterized protein OS=Lophiostoma macrostomum CBS 122681 OX=1314788 GN=K491DRAFT_692095 PE=4 SV=1	-
rna-Etr00536.1	Superscaffold1	2177910	2178774	PF02656;Domain of unknown function (DUF202)	no KO assigned | (RefSeq) hypothetical protein (A)	-	hypothetical protein Z517_07662 [Fonsecaea pedrosoi CBS 271.37]	DUF202 domain-containing protein OS=Exophiala aquamarina CBS 119918 OX=1182545 GN=A1O9_06087 PE=4 SV=1	GO:0016021|integral component of membrane;GO:0005774|vacuolar membrane
rna-Etr00537.1	Superscaffold1	2179130	2184985	PF00233;3'5'-cyclic nucleotide phosphodiesterase	K01120 3&apos;,5&apos;-cyclic-nucleotide phosphodiesterase [EC:3.1.4.17] | (RefSeq) high affinity cAMP phosphodiesterase, putative (A)	3&apos;,5&apos;-cyclic-nucleotide phosphodiesterase 2 OS=Saccharomyces cerevisiae (strain ATCC 204508 / S288c) OX=559292 GN=PDE2 PE=1 SV=2	hypothetical protein G647_00978 [Cladophialophora carrionii CBS 160.54]	Phosphodiesterase OS=Exophiala aquamarina CBS 119918 OX=1182545 GN=A1O9_06089 PE=3 SV=1	GO:0004114|3',5'-cyclic-nucleotide phosphodiesterase activity;GO:0046872|metal ion binding;GO:0007165|signal transduction
rna-Etr00538.1	Superscaffold1	2187064	2189129	PF05020;NPL4 family, putative zinc binding region|PF05021;NPL4 family	no KO assigned | (RefSeq) uncharacterized protein (A)	Nuclear protein localization protein 4 OS=Coccidioides immitis (strain RS) OX=246410 GN=NPL4 PE=3 SV=1	hypothetical protein Z518_02166 [Rhinocladiella mackenziei CBS 650.93]	Nuclear protein localization protein 4 OS=Exophiala aquamarina CBS 119918 OX=1182545 GN=A1O9_06090 PE=3 SV=1	GO:0051028|mRNA transport;GO:0015031|protein transport;GO:0006511|ubiquitin-dependent protein catabolic process;GO:0005789|endoplasmic reticulum membrane;GO:0031965|nuclear membrane;GO:0048471|perinuclear region of cytoplasm
rna-Etr00539.1	Superscaffold1	2189799	2191467	PF10329;Region of unknown function (DUF2417)	no KO assigned | (RefSeq) hypothetical protein (A)	Uncharacterized protein C23C11.06c OS=Schizosaccharomyces pombe (strain 972 / ATCC 24843) OX=284812 GN=SPAC23C11.06c PE=4 SV=1	hypothetical protein PV11_08229 [Exophiala sideris]	Uncharacterized protein OS=Exophiala aquamarina CBS 119918 OX=1182545 GN=A1O9_06091 PE=4 SV=1	GO:0016021|integral component of membrane
rna-Etr00540.1	Superscaffold1	2192401	2193654	PF12697;Alpha/beta hydrolase family	K13617 protein phosphatase methylesterase 1 [EC:3.1.1.89] | (RefSeq) protein phosphatase methylesterase 1 (A)	Protein phosphatase methylesterase 1 OS=Aspergillus oryzae (strain ATCC 42149 / RIB 40) OX=510516 GN=ppe1 PE=3 SV=2	Protein phosphatase methylesterase 1 [Cladophialophora carrionii]	Protein phosphatase methylesterase 1 OS=Exophiala aquamarina CBS 119918 OX=1182545 GN=A1O9_06092 PE=3 SV=1	GO:0051723|protein methylesterase activity;GO:0006482|protein demethylation
rna-Etr00541.1	Superscaffold1	2193930	2196338	PF00270;DEAD/DEAH box helicase|PF00271;Helicase conserved C-terminal domain	K13181 ATP-dependent RNA helicase DDX27 [EC:3.6.4.13] | (RefSeq) 2-isopropylmalate synthase (A)	ATP-dependent RNA helicase drs1 OS=Aspergillus oryzae (strain ATCC 42149 / RIB 40) OX=510516 GN=drs1 PE=3 SV=2	hypothetical protein A1O3_07859 [Capronia epimyces CBS 606.96]	RNA helicase OS=Exophiala aquamarina CBS 119918 OX=1182545 GN=A1O9_06093 PE=4 SV=1	GO:0005524|ATP binding;GO:0016787|hydrolase activity;GO:0003676|nucleic acid binding;GO:0003724|RNA helicase activity
rna-Etr00542.1	Superscaffold1	2196882	2198648	-	-	-	-	-	-
rna-Etr00543.1	Superscaffold1	2199523	2201046	PF00156;Phosphoribosyl transferase domain	K00759 adenine phosphoribosyltransferase [EC:2.4.2.7] | (RefSeq) hypothetical protein (A)	Adenine phosphoribosyltransferase OS=Yarrowia lipolytica (strain CLIB 122 / E 150) OX=284591 GN=APT1 PE=3 SV=1	adenine phosphoribosyltransferase [Exophiala oligosperma]	Adenine phosphoribosyltransferase OS=Exophiala aquamarina CBS 119918 OX=1182545 GN=A1O9_06094 PE=3 SV=1	GO:0003999|adenine phosphoribosyltransferase activity;GO:0006168|adenine salvage;GO:0044209|AMP salvage;GO:0006166|purine ribonucleoside salvage;GO:0005737|cytoplasm
rna-Etr00543.2	Superscaffold1	2199523	2201046	PF00156;Phosphoribosyl transferase domain	K00759 adenine phosphoribosyltransferase [EC:2.4.2.7] | (RefSeq) hypothetical protein (A)	Adenine phosphoribosyltransferase OS=Yarrowia lipolytica (strain CLIB 122 / E 150) OX=284591 GN=APT1 PE=3 SV=1	adenine phosphoribosyltransferase [Fonsecaea monophora]	Adenine phosphoribosyltransferase OS=Exophiala aquamarina CBS 119918 OX=1182545 GN=A1O9_06094 PE=3 SV=1	GO:0003999|adenine phosphoribosyltransferase activity;GO:0006168|adenine salvage;GO:0044209|AMP salvage;GO:0006166|purine ribonucleoside salvage;GO:0005737|cytoplasm
rna-Etr00543.3	Superscaffold1	2199523	2201046	PF00156;Phosphoribosyl transferase domain	K00759 adenine phosphoribosyltransferase [EC:2.4.2.7] | (RefSeq) hypothetical protein (A)	Adenine phosphoribosyltransferase OS=Yarrowia lipolytica (strain CLIB 122 / E 150) OX=284591 GN=APT1 PE=3 SV=1	adenine phosphoribosyltransferase [Exophiala oligosperma]	Adenine phosphoribosyltransferase OS=Exophiala aquamarina CBS 119918 OX=1182545 GN=A1O9_06094 PE=3 SV=1	GO:0003999|adenine phosphoribosyltransferase activity;GO:0006168|adenine salvage;GO:0044209|AMP salvage;GO:0006166|purine ribonucleoside salvage;GO:0005737|cytoplasm
rna-Etr00544.1	Superscaffold1	2201302	2209364	PF06464;DMAP1-binding Domain|PF00501;AMP-binding enzyme|PF00501;AMP-binding enzyme	no KO assigned | (RefSeq) AMP binding domain protein (A)	Uncharacterized protein C56F8.02 OS=Schizosaccharomyces pombe (strain 972 / ATCC 24843) OX=284812 GN=SPAC56F8.02 PE=4 SV=1	hypothetical protein HMPREF1120_02928 [Exophiala dermatitidis NIH/UT8656]	Ig-like domain-containing protein OS=Exophiala aquamarina CBS 119918 OX=1182545 GN=A1O9_06095 PE=4 SV=1	-
rna-Etr00545.1	Superscaffold1	2209841	2210794	PF01042;Endoribonuclease L-PSP	K09022 2-iminobutanoate/2-iminopropanoate deaminase [EC:3.5.99.10] | (RefSeq) L-PSP endoribonuclease family protein (Hmf1), putative (A)	Protein HMF1 OS=Saccharomyces cerevisiae (strain ATCC 204508 / S288c) OX=559292 GN=HMF1 PE=1 SV=1	hypothetical protein Z520_07212 [Fonsecaea multimorphosa CBS 102226]	Endoribonuclease L-PSP OS=Exophiala aquamarina CBS 119918 OX=1182545 GN=A1O9_06096 PE=3 SV=1	-
rna-Etr00546.1	Superscaffold1	2210839	2212072	PF08240;Alcohol dehydrogenase GroES-like domain|PF00107;Zinc-binding dehydrogenase	no KO assigned | (RefSeq) uncharacterized protein (A)	Lovastatin diketide synthase lovF OS=Aspergillus terreus OX=33178 GN=lovF PE=1 SV=1	hypothetical protein PV08_05480 [Exophiala spinifera]	NADPH2:quinone reductase OS=Exophiala aquamarina CBS 119918 OX=1182545 GN=A1O9_06097 PE=3 SV=1	GO:0016491|oxidoreductase activity;GO:0008270|zinc ion binding
rna-Etr00547.1	Superscaffold1	2212408	2214024	PF00743;Flavin-binding monooxygenase-like	K03379 cyclohexanone monooxygenase [EC:1.14.13.22] | (RefSeq) cyclohexanone monooxygenase, putative (A)	Dual-functional monooxygenase/methyltransferase psoF OS=Neosartorya fumigata (strain ATCC MYA-4609 / Af293 / CBS 101355 / FGSC A1100) OX=330879 GN=psoF PE=1 SV=1	hypothetical protein DV738_g2330, partial [Chaetothyriales sp. CBS 135597]	Uncharacterized protein OS=Monascus purpureus OX=5098 GN=MPDQ_008125 PE=4 SV=1	GO:0050660|flavin adenine dinucleotide binding;GO:0004499|N,N-dimethylaniline monooxygenase activity;GO:0050661|NADP binding
rna-Etr00548.1	Superscaffold1	2215756	2217866	-	no KO assigned | (RefSeq) conserved hypothetical protein (A)	-	hypothetical protein PV08_05479 [Exophiala spinifera]	Uncharacterized protein OS=Exophiala aquamarina CBS 119918 OX=1182545 GN=A1O9_06098 PE=4 SV=1	-
rna-Etr00549.1	Superscaffold1	2219801	2223014	PF01425;Amidase	K01426 amidase [EC:3.5.1.4] | (RefSeq) hypothetical protein (A)	Acetamidase OS=Emericella nidulans (strain FGSC A4 / ATCC 38163 / CBS 112.46 / NRRL 194 / M139) OX=227321 GN=amdS PE=2 SV=1	4d5488d3-8290-446a-b4cc-13cd47e22ab9 [Thermothielavioides terrestris]	Acetamidase OS=Madurella mycetomatis OX=100816 GN=MMYC01_203296 PE=4 SV=1	-
rna-Etr00550.1	Superscaffold1	2225962	2227585	PF00190;Cupin|PF00190;Cupin	K01569 oxalate decarboxylase [EC:4.1.1.2] | (RefSeq) Bicupin, oxalate decarboxylase/oxidase (A)	Probable oxalate decarboxylase ARB_04859 OS=Arthroderma benhamiae (strain ATCC MYA-4681 / CBS 112371) OX=663331 GN=ARB_04859 PE=1 SV=1	RmlC-like cupin domain-containing protein [Clohesyomyces aquaticus]	Oxalate decarboxylase OxdD OS=Phialophora attinorum OX=1664694 GN=AB675_7308 PE=4 SV=1	GO:0046872|metal ion binding;GO:0033609|oxalate metabolic process
rna-Etr00551.1	Superscaffold1	2228233	2229906	PF13824;Zinc-finger of mitochondrial splicing suppressor 51	K17656 mitochondrial splicing suppressor protein 51 | (RefSeq) Mss51p (A)	Protein MSS51, mitochondrial OS=Saccharomyces cerevisiae (strain ATCC 204508 / S288c) OX=559292 GN=MSS51 PE=1 SV=2	hypothetical protein PV07_02242 [Cladophialophora immunda]	zf-Mss51 domain-containing protein OS=Exophiala aquamarina CBS 119918 OX=1182545 GN=A1O9_06105 PE=4 SV=1	GO:0016491|oxidoreductase activity
rna-Etr00552.1	Superscaffold1	2230815	2236293	-	no KO assigned | (RefSeq) hypothetical protein (A)	-	uncharacterized protein BDR25DRAFT_296597, partial [Lindgomyces ingoldianus]	Uncharacterized protein OS=Lophiotrema nucula OX=690887 GN=BDV96DRAFT_642969 PE=4 SV=1	GO:0102092|5-diphosphoinositol pentakisphosphate 3-kinase activity;GO:0005524|ATP binding;GO:0033857|diphosphoinositol-pentakisphosphate kinase activity;GO:0000829|inositol heptakisphosphate kinase activity;GO:0052723|inositol hexakisphosphate 1-kinase activity;GO:0052724|inositol hexakisphosphate 3-kinase activity;GO:0000832|inositol hexakisphosphate 5-kinase activity;GO:0000827|inositol-1,3,4,5…
rna-Etr00553.1	Superscaffold1	2236902	2239933	-	no KO assigned | (RefSeq) hypothetical protein (A)	-	hypothetical protein AA0112_g6449 [Alternaria arborescens]	Uncharacterized protein OS=Lophiotrema nucula OX=690887 GN=BDV96DRAFT_568475 PE=4 SV=1	-
rna-Etr00554.1	Superscaffold1	2239914	2242843	PF05821;NADH-ubiquinone oxidoreductase ASHI subunit (CI-ASHI or NDUFB8)	K03964 NADH dehydrogenase (ubiquinone) 1 beta subcomplex subunit 8 | (RefSeq) An12g00220; NADH:ubiquinone oxidoreductase kD subunit (A)	-	hypothetical protein PV07_02244 [Cladophialophora immunda]	NADH dehydrogenase (Ubiquinone) 1 beta subcomplex 8 OS=Exophiala aquamarina CBS 119918 OX=1182545 GN=A1O9_06107 PE=4 SV=1	GO:0008137|NADH dehydrogenase (ubiquinone) activity;GO:0016021|integral component of membrane;GO:0005739|mitochondrion
rna-Etr00555.1	Superscaffold1	2240389	2241183	-	no KO assigned | (RefSeq) conserved glycine-rich protein (A)	-	hypothetical protein A1O7_00937 [Cladophialophora yegresii CBS 114405]	Uncharacterized protein OS=Capronia coronata CBS 617.96 OX=1182541 GN=A1O1_05729 PE=4 SV=1	GO:0016021|integral component of membrane
rna-Etr00556.1	Superscaffold1	2242853	2248220	PF00271;Helicase conserved C-terminal domain|PF00176;SNF2 family N-terminal domain|PF07529;HSA	K11681 helicase SWR1 [EC:3.6.4.12] | (RefSeq) SNF2 family helicase/ATPase (Swr1), putative (A)	Helicase swr1 OS=Emericella nidulans (strain FGSC A4 / ATCC 38163 / CBS 112.46 / NRRL 194 / M139) OX=227321 GN=swr1 PE=3 SV=2	hypothetical protein AYL99_06892 [Fonsecaea erecta]	Uncharacterized protein OS=Exophiala aquamarina CBS 119918 OX=1182545 GN=A1O9_06108 PE=3 SV=1	GO:0005524|ATP binding;GO:0003677|DNA binding;GO:0016787|hydrolase activity;GO:0070615|ATP-dependent chromatin remodeler activity;GO:0005634|nucleus
rna-Etr00557.1	Superscaffold1	2252392	2258514	PF00083;Sugar (and other) transporter	no KO assigned | (RefSeq) sugar porter (SP) family MFS transporter (A)	Probable quinate permease OS=Neosartorya fischeri (strain ATCC 1020 / DSM 3700 / CBS 544.65 / FGSC A1164 / JCM 1740 / NRRL 181 / WB 181) OX=331117 GN=qutD PE=3 SV=1	hypothetical protein AYO21_06910 [Fonsecaea monophora]	MFS domain-containing protein OS=Exophiala aquamarina CBS 119918 OX=1182545 GN=A1O9_06109 PE=3 SV=1	GO:0022857|transmembrane transporter activity;GO:0016021|integral component of membrane;GO:0005886|plasma membrane
rna-Etr00558.1	Superscaffold1	2258923	2259822	PF00098;Zinc knuckle|PF00098;Zinc knuckle	-	-	-	-	-
rna-Etr00559.1	Superscaffold1	2259891	2260829	-	no KO assigned | (RefSeq) hypothetical protein (A)	Uncharacterized protein YMR130W OS=Saccharomyces cerevisiae (strain ATCC 204508 / S288c) OX=559292 GN=YMR130W PE=3 SV=1	hypothetical protein CLAIMM_09787 [Cladophialophora immunda]	Uncharacterized protein OS=Exophiala aquamarina CBS 119918 OX=1182545 GN=A1O9_06111 PE=4 SV=1	-
rna-Etr00560.1	Superscaffold1	2261180	2267339	PF01479;S4 domain	no KO assigned | (RefSeq) hypothetical protein (A)	37S ribosomal protein NAM9, mitochondrial OS=Saccharomyces cerevisiae (strain ATCC 204508 / S288c) OX=559292 GN=NAM9 PE=1 SV=2	mitochondrial 37S ribosomal protein NAM9 [Cladophialophora carrionii]	S4 RNA-binding domain-containing protein OS=Exophiala aquamarina CBS 119918 OX=1182545 GN=A1O9_06113 PE=3 SV=1	GO:0019843|rRNA binding;GO:0003735|structural constituent of ribosome;GO:0006412|translation;GO:0015935|small ribosomal subunit
rna-Etr00560.2	Superscaffold1	2261180	2267339	PF01479;S4 domain	no KO assigned | (RefSeq) hypothetical protein (A)	37S ribosomal protein NAM9, mitochondrial OS=Saccharomyces cerevisiae (strain ATCC 204508 / S288c) OX=559292 GN=NAM9 PE=1 SV=2	hypothetical protein A1O5_11273 [Cladophialophora psammophila CBS 110553]	S4 RNA-binding domain-containing protein OS=Exophiala aquamarina CBS 119918 OX=1182545 GN=A1O9_06113 PE=3 SV=1	GO:0019843|rRNA binding;GO:0003735|structural constituent of ribosome;GO:0006412|translation;GO:0015935|small ribosomal subunit
rna-Etr00561.1	Superscaffold1	2268666	2270132	PF13639;Ring finger domain	K11982 E3 ubiquitin-protein ligase RNF115/126 [EC:2.3.2.27] | (RefSeq) An02g02180; RING finger domain protein (A)	Uncharacterized RING finger protein P32A8.03c OS=Schizosaccharomyces pombe (strain 972 / ATCC 24843) OX=284812 GN=SPAP32A8.03c PE=4 SV=1	hypothetical protein Z518_02134 [Rhinocladiella mackenziei CBS 650.93]	RING-type domain-containing protein OS=Exophiala xenobiotica OX=348802 GN=PV05_12012 PE=4 SV=1	GO:0008270|zinc ion binding
rna-Etr00562.1	Superscaffold1	2270678	2273143	PF07859;alpha/beta hydrolase fold|PF07859;alpha/beta hydrolase fold	no KO assigned | (RefSeq) alpha/beta hydrolase fold domain containing protein (A)	Versiconal hemiacetal acetate esterase OS=Aspergillus parasiticus (strain ATCC 56775 / NRRL 5862 / SRRC 143 / SU-1) OX=1403190 GN=aflJ PE=1 SV=1	hypothetical protein PV04_00870 [Phialophora americana]	Uncharacterized protein OS=Exophiala oligosperma OX=215243 GN=PV06_02926 PE=4 SV=1	GO:0016787|hydrolase activity
rna-Etr00563.1	Superscaffold1	2274162	2275285	PF05721;Phytanoyl-CoA dioxygenase (PhyH)	K00477 phytanoyl-CoA hydroxylase [EC:1.14.11.18] | (RefSeq) hypothetical protein (A)	-	hypothetical protein IFM47457_04415 [Aspergillus lentulus]	Phytanoyl-CoA hydroxylase OS=Exophiala aquamarina CBS 119918 OX=1182545 GN=A1O9_06118 PE=3 SV=1	GO:0051213|dioxygenase activity
rna-Etr00564.1	Superscaffold1	2275776	2278229	PF00083;Sugar (and other) transporter|PF00083;Sugar (and other) transporter	no KO assigned | (RefSeq) hypothetical protein (A)	MFS glucose transporter mfs1 OS=Aspergillus flavus (strain ATCC 200026 / FGSC A1120 / NRRL 3357 / JCM 12722 / SRRC 167) OX=332952 GN=mfs1 PE=2 SV=1	high affinity glucose transporter [Sporormia fimetaria CBS 119925]	MFS domain-containing protein OS=Exophiala aquamarina CBS 119918 OX=1182545 GN=A1O9_06119 PE=3 SV=1	GO:0022857|transmembrane transporter activity;GO:0016021|integral component of membrane;GO:0005886|plasma membrane;GO:0008643|carbohydrate transport
rna-Etr00565.1	Superscaffold1	2278696	2280906	PF00172;Fungal Zn(2)-Cys(6) binuclear cluster domain|PF11951;Fungal specific transcription factor domain	no KO assigned | (RefSeq) hypothetical protein (A)	-	hypothetical protein PENANT_c021G10252 [Penicillium antarcticum]	Uncharacterized protein OS=Exophiala aquamarina CBS 119918 OX=1182545 GN=A1O9_06120 PE=4 SV=1	GO:0003677|DNA binding;GO:0000981|DNA-binding transcription factor activity, RNA polymerase II-specific;GO:0008270|zinc ion binding;GO:0005634|nucleus;GO:0051213|dioxygenase activity
rna-Etr00566.1	Superscaffold1	2281555	2286014	PF16499;Alpha galactosidase A	K07407 alpha-galactosidase [EC:3.2.1.22] | (RefSeq) alpha-galactosidase/alpha-n-acetylgalactosaminidase (A)	Alpha-galactosidase OS=Saccharomyces paradoxus OX=27291 GN=MEL PE=3 SV=1	Alpha-galactosidase/alpha-n-acetylgalactosaminidase [Rasamsonia emersonii CBS 393.64]	Alpha-galactosidase OS=Rickenella mellea OX=50990 GN=BD410DRAFT_788203 PE=3 SV=1	GO:0052692|raffinose alpha-galactosidase activity;GO:0005975|carbohydrate metabolic process
rna-Etr00567.1	Superscaffold1	2286015	2289257	-	no KO assigned | (GenBank) putative amidohydrolase 3 protein (A)	-	hypothetical protein Z518_04520 [Rhinocladiella mackenziei CBS 650.93]	Uncharacterized protein OS=Exophiala aquamarina CBS 119918 OX=1182545 GN=A1O9_06123 PE=4 SV=1	-
rna-Etr00568.1	Superscaffold1	2289550	2291539	-	-	-	hypothetical protein PV04_01144 [Phialophora americana]	Uncharacterized protein OS=Exophiala aquamarina CBS 119918 OX=1182545 GN=A1O9_06125 PE=4 SV=1	-
rna-Etr00569.1	Superscaffold1	2294456	2295782	-	-	-	hypothetical protein A1O1_05777 [Capronia coronata CBS 617.96]	Uncharacterized protein (Fragment) OS=Exophiala aquamarina CBS 119918 OX=1182545 GN=A1O9_06126 PE=4 SV=1	-
rna-Etr00569.2	Superscaffold1	2294456	2295782	-	-	-	hypothetical protein Z520_07081 [Fonsecaea multimorphosa CBS 102226]	Uncharacterized protein (Fragment) OS=Exophiala aquamarina CBS 119918 OX=1182545 GN=A1O9_06126 PE=4 SV=1	-
rna-Etr00570.1	Superscaffold1	2298648	2300523	PF13668;Ferritin-like domain	no KO assigned | (RefSeq) protein rds1 (A)	Protein rds1 OS=Schizosaccharomyces pombe (strain 972 / ATCC 24843) OX=284812 GN=rds1 PE=2 SV=2	hypothetical protein AYO21_06578 [Fonsecaea monophora]	Uncharacterized protein OS=Exophiala aquamarina CBS 119918 OX=1182545 GN=A1O9_06127 PE=4 SV=1	-
rna-Etr00571.1	Superscaffold1	2301040	2302994	PF00722;Glycosyl hydrolases family 16	no KO assigned | (RefSeq) hypothetical protein (A)	-	hypothetical protein A1O5_06602 [Cladophialophora psammophila CBS 110553]	GH16 domain-containing protein OS=Exophiala aquamarina CBS 119918 OX=1182545 GN=A1O9_06128 PE=4 SV=1	GO:0004553|hydrolase activity, hydrolyzing O-glycosyl compounds;GO:0005975|carbohydrate metabolic process
rna-Etr00572.1	Superscaffold1	2306641	2308527	PF18388;Atg29 N-terminal domain	no KO assigned | (RefSeq) hypothetical protein (A)	Autophagy-related protein 29 OS=Penicillium rubens (strain ATCC 28089 / DSM 1075 / NRRL 1951 / Wisconsin 54-1255) OX=500485 GN=atg29 PE=3 SV=1	hypothetical protein AYO21_06575 [Fonsecaea monophora]	Autophagy-related protein 29 OS=Exophiala aquamarina CBS 119918 OX=1182545 GN=A1O9_06130 PE=3 SV=1	GO:0000045|autophagosome assembly;GO:0015031|protein transport;GO:0000407|phagophore assembly site
rna-Etr00573.1	Superscaffold1	2308800	2310367	PF08240;Alcohol dehydrogenase GroES-like domain	no KO assigned | (RefSeq) GroES-like protein (A)	Trans-enoyl reductase fsr4 OS=Gibberella fujikuroi (strain CBS 195.34 / IMI 58289 / NRRL A-6831) OX=1279085 GN=fsr4 PE=2 SV=1	hypothetical protein AYL99_08334 [Fonsecaea erecta]	PKS_ER domain-containing protein OS=Exophiala aquamarina CBS 119918 OX=1182545 GN=A1O9_06131 PE=4 SV=1	GO:0016491|oxidoreductase activity
rna-Etr00574.1	Superscaffold1	2310621	2311430	-	-	-	hypothetical protein AB675_10857 [Phialophora attinorum]	Uncharacterized protein OS=Phialophora attinorum OX=1664694 GN=AB675_10857 PE=4 SV=1	-
rna-Etr00575.1	Superscaffold1	2312239	2313878	PF11951;Fungal specific transcription factor domain|PF00172;Fungal Zn(2)-Cys(6) binuclear cluster domain	no KO assigned | (RefSeq) hypothetical protein (A)	-	hypothetical protein PV04_09444 [Phialophora americana]	Zn(2)-C6 fungal-type domain-containing protein OS=Exophiala aquamarina CBS 119918 OX=1182545 GN=A1O9_06132 PE=4 SV=1	GO:0003677|DNA binding;GO:0000981|DNA-binding transcription factor activity, RNA polymerase II-specific;GO:0008270|zinc ion binding;GO:0005634|nucleus
rna-Etr00576.1	Superscaffold1	2314299	2315286	-	no KO assigned | (RefSeq) hypothetical protein (A)	-	hypothetical protein TGAM01_v208139 [Trichoderma gamsii]	Uncharacterized protein OS=Exophiala aquamarina CBS 119918 OX=1182545 GN=A1O9_06133 PE=4 SV=1	GO:0016021|integral component of membrane
rna-Etr00577.1	Superscaffold1	2316489	2317275	PF04828;Glutathione-dependent formaldehyde-activating enzyme	no KO assigned | (RefSeq) hypothetical protein (A)	-	hypothetical protein ASPFODRAFT_38028 [Aspergillus luchuensis CBS 106.47]	GFA domain-containing protein OS=Exophiala aquamarina CBS 119918 OX=1182545 GN=A1O9_06134 PE=3 SV=1	GO:0016846|carbon-sulfur lyase activity;GO:0046872|metal ion binding
rna-Etr00578.1	Superscaffold1	2320196	2322454	PF00561;alpha/beta hydrolase fold	no KO assigned | (RefSeq) hypothetical protein (A)	Uncharacterized hydrolase YNR064C OS=Saccharomyces cerevisiae (strain ATCC 204508 / S288c) OX=559292 GN=YNR064C PE=3 SV=1	microsomal epoxide hydrolase [Capronia coronata CBS 617.96]	Microsomal epoxide hydrolase OS=Exophiala aquamarina CBS 119918 OX=1182545 GN=A1O9_06137 PE=4 SV=1	GO:0016787|hydrolase activity;GO:0003824|catalytic activity
rna-Etr00579.1	Superscaffold1	2325200	2326692	PF13499;EF-hand domain pair|PF13499;EF-hand domain pair	K06268 serine/threonine-protein phosphatase 2B regulatory subunit | (RefSeq) calcineurin subunit B (A)	Calcineurin subunit B OS=Neurospora crassa (strain ATCC 24698 / 74-OR23-1A / CBS 708.71 / DSM 1257 / FGSC 987) OX=367110 GN=cnb-1 PE=2 SV=2	calcineurin subunit B [Exophiala xenobiotica]	Calcineurin subunit B OS=Capronia coronata CBS 617.96 OX=1182541 GN=A1O1_05762 PE=4 SV=1	GO:0005509|calcium ion binding;GO:0008597|calcium-dependent protein serine/threonine phosphatase regulator activity
rna-Etr00579.2	Superscaffold1	2325200	2326692	PF13499;EF-hand domain pair|PF13202;EF hand	K06268 serine/threonine-protein phosphatase 2B regulatory subunit | (RefSeq) calcineurin subunit B (A)	Calcineurin subunit B OS=Neurospora crassa (strain ATCC 24698 / 74-OR23-1A / CBS 708.71 / DSM 1257 / FGSC 987) OX=367110 GN=cnb-1 PE=2 SV=2	calcineurin subunit B [Cladophialophora carrionii CBS 160.54]	Calcineurin subunit B OS=Exophiala mesophila OX=212818 GN=B0A52_06300 PE=4 SV=1	GO:0005509|calcium ion binding;GO:0008597|calcium-dependent protein serine/threonine phosphatase regulator activity
rna-Etr00580.1	Superscaffold1	2327988	2332277	PF09273;Rubisco LSMT substrate-binding|PF00856;SET domain	K05302 N-lysine methyltransferase SETD6 [EC:2.1.1.-] | (RefSeq) Pc20g11910 (A)	Ribosomal lysine N-methyltransferase 4 OS=Saccharomyces cerevisiae (strain ATCC 204508 / S288c) OX=559292 GN=RKM4 PE=1 SV=1	Ribosomal N-lysine methyltransferase 4 [Cladophialophora carrionii]	SET domain-containing protein OS=Capronia coronata CBS 617.96 OX=1182541 GN=A1O1_05764 PE=4 SV=1	GO:0008168|methyltransferase activity;GO:0032259|methylation;GO:0016279|protein-lysine N-methyltransferase activity;GO:0018026|peptidyl-lysine monomethylation;GO:0005634|nucleus
rna-Etr00581.1	Superscaffold1	2328205	2330556	PF10513;Enhancer of polycomb-like	K11322 enhancer of polycomb-like protein | (RefSeq) hypothetical protein (A)	Enhancer of polycomb-like protein 1 OS=Emericella nidulans (strain FGSC A4 / ATCC 38163 / CBS 112.46 / NRRL 194 / M139) OX=227321 GN=epl1 PE=3 SV=1	hypothetical protein A1O1_05763 [Capronia coronata CBS 617.96]	Enhancer of polycomb-like protein OS=Exophiala aquamarina CBS 119918 OX=1182545 GN=A1O9_06141 PE=3 SV=1	GO:0006357|regulation of transcription by RNA polymerase II;GO:0032777|Piccolo NuA4 histone acetyltransferase complex
rna-Etr00581.2	Superscaffold1	2328205	2330556	-	K11322 enhancer of polycomb-like protein | (RefSeq) hypothetical protein (A)	Enhancer of polycomb-like protein 1 OS=Emericella nidulans (strain FGSC A4 / ATCC 38163 / CBS 112.46 / NRRL 194 / M139) OX=227321 GN=epl1 PE=3 SV=1	hypothetical protein PV07_02166 [Cladophialophora immunda]	Enhancer of polycomb-like protein OS=Exophiala aquamarina CBS 119918 OX=1182545 GN=A1O9_06141 PE=3 SV=1	GO:0006357|regulation of transcription by RNA polymerase II;GO:0032777|Piccolo NuA4 histone acetyltransferase complex
rna-Etr00582.1	Superscaffold1	2332460	2336445	PF16561;Glycogen recognition site of AMP-activated protein kinase|PF04739;5'-AMP-activated protein kinase beta subunit, interaction domain	no KO assigned | (RefSeq) Snf1 kinase complex beta-subunit Gal83, putative (A)	5&apos;-AMP-activated protein kinase subunit beta OS=Schizosaccharomyces pombe (strain 972 / ATCC 24843) OX=284812 GN=amk2 PE=1 SV=2	hypothetical protein A1O5_06663 [Cladophialophora psammophila CBS 110553]	AMPKBI domain-containing protein OS=Exophiala aquamarina CBS 119918 OX=1182545 GN=A1O9_06145 PE=3 SV=1	GO:0045859|regulation of protein kinase activity;GO:0007165|signal transduction;GO:0031588|nucleotide-activated protein kinase complex
rna-Etr00583.1	Superscaffold1	2332875	2333930	PF00814;tRNA N6-adenosine threonylcarbamoyltransferase	K01409 N6-L-threonylcarbamoyladenine synthase [EC:2.3.1.234] | (RefSeq) conserved hypothetical protein (A)	tRNA N6-adenosine threonylcarbamoyltransferase OS=Coccidioides immitis (strain RS) OX=246410 GN=KAE1 PE=3 SV=1	tRNA N6-adenosine threonylcarbamoyltransferase [Fonsecaea multimorphosa CBS 102226]	tRNA N6-adenosine threonylcarbamoyltransferase OS=Exophiala aquamarina CBS 119918 OX=1182545 GN=KAE1 PE=3 SV=1	GO:0046872|metal ion binding;GO:0061711|N(6)-L-threonylcarbamoyladenine synthase activity;GO:0002949|tRNA threonylcarbamoyladenosine modification;GO:0005737|cytoplasm;GO:0000408|EKC/KEOPS complex;GO:0005634|nucleus
rna-Etr00584.1	Superscaffold1	2336516	2337989	-	no KO assigned | (RefSeq) hypothetical protein (A)	-	hypothetical protein B0A52_06295 [Exophiala mesophila]	Uncharacterized protein (Fragment) OS=Exophiala aquamarina CBS 119918 OX=1182545 GN=A1O9_06146 PE=4 SV=1	GO:0016021|integral component of membrane
rna-Etr00585.1	Superscaffold1	2337568	2340029	PF03109;ABC1 family	K08869 aarF domain-containing kinase | (RefSeq) Protein kinase-like (PK-like) (A)	Atypical kinase COQ8, mitochondrial OS=Saccharomyces cerevisiae (strain ATCC 204508 / S288c) OX=559292 GN=COQ8 PE=1 SV=1	hypothetical protein B0A52_06294 [Exophiala mesophila]	AarF domain-containing kinase OS=Exophiala aquamarina CBS 119918 OX=1182545 GN=A1O9_06147 PE=3 SV=1	GO:0016301|kinase activity
rna-Etr00586.1	Superscaffold1	2340177	2341381	PF01730;UreF	K03188 urease accessory protein | (RefSeq) hypothetical protein (A)	Uncharacterized urease accessory protein UreF-like OS=Schizosaccharomyces pombe (strain 972 / ATCC 24843) OX=284812 GN=SPAC29A4.13 PE=3 SV=1	hypothetical protein CLAIMM_07986 [Cladophialophora immunda]	Urease accessory protein OS=Exophiala aquamarina CBS 119918 OX=1182545 GN=A1O9_06148 PE=3 SV=1	GO:0016151|nickel cation binding;GO:0019627|urea metabolic process;GO:0006807|nitrogen compound metabolic process
rna-Etr00587.1	Superscaffold1	2341947	2344633	PF15963;Myb DNA-binding like	K15198 transcription factor TFIIIB component B&apos;&apos; | (RefSeq) hypothetical protein (A)	Transcription factor TFIIIB component B&apos;&apos; OS=Schizosaccharomyces pombe (strain 972 / ATCC 24843) OX=284812 GN=bdp1 PE=3 SV=2	hypothetical protein PV10_08841 [Exophiala mesophila]	Myb_DNA-bind_7 domain-containing protein OS=Exophiala aquamarina CBS 119918 OX=1182545 GN=A1O9_06149 PE=4 SV=1	-
rna-Etr00588.1	Superscaffold1	2344695	2349464	PF08647;BRE1 E3 ubiquitin ligase|PF13923;Zinc finger, C3HC4 type (RING finger)	K10696 E3 ubiquitin-protein ligase BRE1 [EC:2.3.2.27] | (RefSeq) histone ubiquitinationc protein (Bre1), putative (A)	E3 ubiquitin-protein ligase bre1 OS=Neosartorya fumigata (strain ATCC MYA-4609 / Af293 / CBS 101355 / FGSC A1100) OX=330879 GN=bre1 PE=3 SV=2	hypothetical protein PV07_02156 [Cladophialophora immunda]	E3 ubiquitin protein ligase OS=Exophiala aquamarina CBS 119918 OX=1182545 GN=A1O9_06150 PE=3 SV=1	GO:0046872|metal ion binding;GO:0004842|ubiquitin-protein transferase activity;GO:0010390|histone monoubiquitination;GO:0005634|nucleus
rna-Etr00589.1	Superscaffold1	2349597	2350817	PF03079;ARD/ARD' family	K08967 1,2-dihydroxy-3-keto-5-methylthiopentene dioxygenase [EC:1.13.11.53 1.13.11.54] | (RefSeq) Bcadi1; Bcadi1 (A)	1,2-dihydroxy-3-keto-5-methylthiopentene dioxygenase OS=Sclerotinia sclerotiorum (strain ATCC 18683 / 1980 / Ss-1) OX=665079 GN=adi1 PE=3 SV=2	1,2-dihydroxy-3-keto-5-methylthiopentene dioxygenase [Rhinocladiella mackenziei CBS 650.93]	1,2-dihydroxy-3-keto-5-methylthiopentene dioxygenase OS=Exophiala aquamarina CBS 119918 OX=1182545 GN=ADI1 PE=3 SV=1	GO:0010308|acireductone dioxygenase (Ni2+-requiring) activity;GO:0010309|acireductone dioxygenase [iron(II)-requiring] activity;GO:0005506|iron ion binding;GO:0019509|L-methionine salvage from methylthioadenosine;GO:0005737|cytoplasm;GO:0005634|nucleus
rna-Etr00590.1	Superscaffold1	2351515	2353751	-	no KO assigned | (RefSeq) hypothetical protein (A)	-	hypothetical protein AYO20_10857 [Fonsecaea nubica]	Uncharacterized protein OS=Exophiala aquamarina CBS 119918 OX=1182545 GN=A1O9_06153 PE=4 SV=1	GO:0016021|integral component of membrane
rna-Etr00591.1	Superscaffold1	2353884	2355179	PF10296;Maintenance of mitochondrial morphology protein 1	K17764 maintenance of mitochondrial morphology protein 1 | (RefSeq) mitochondrial outer membrane protein MMM1 (A)	Maintenance of mitochondrial morphology protein 1 OS=Paracoccidioides lutzii (strain ATCC MYA-826 / Pb01) OX=502779 GN=MMM1 PE=3 SV=1	Maintenance of morphology protein 1 [Cladophialophora carrionii]	Maintenance of mitochondrial morphology protein 1 OS=Exophiala aquamarina CBS 119918 OX=1182545 GN=MMM1 PE=3 SV=1	GO:0008289|lipid binding;GO:0006869|lipid transport;GO:0000002|mitochondrial genome maintenance;GO:0045040|protein insertion into mitochondrial outer membrane;GO:0032865|ERMES complex;GO:0030176|integral component of endoplasmic reticulum membrane
rna-Etr00592.1	Superscaffold1	2355639	2357717	-	no KO assigned | (RefSeq) hypothetical protein (A)	-	C6 finger domain-containing protein [Colletotrichum camelliae]	Uncharacterized protein OS=Exophiala aquamarina CBS 119918 OX=1182545 GN=A1O9_06155 PE=4 SV=1	GO:0008081|phosphoric diester hydrolase activity;GO:0006629|lipid metabolic process
rna-Etr00593.1	Superscaffold1	2358119	2359198	-	no KO assigned | (RefSeq) haloacid dehalogenase-like hydrolase family protein (A)	-	hypothetical protein AYO21_04869 [Fonsecaea monophora]	Uncharacterized protein OS=Exophiala aquamarina CBS 119918 OX=1182545 GN=A1O9_06166 PE=4 SV=1	-
rna-Etr00594.1	Superscaffold1	2367476	2369769	PF00916;Sulfate permease family|PF01740;STAS domain	K14708 solute carrier family 26 (sodium-independent sulfate anion transporter), member 11 | (RefSeq) sulfate transporter 4.1 (A)	Probable sulfate permease C3H7.02 OS=Schizosaccharomyces pombe (strain 972 / ATCC 24843) OX=284812 GN=SPBC3H7.02 PE=3 SV=1	hypothetical protein A1O7_00319 [Cladophialophora yegresii CBS 114405]	STAS domain-containing protein OS=Exophiala aquamarina CBS 119918 OX=1182545 GN=A1O9_06167 PE=3 SV=1	GO:0008271|secondary active sulfate transmembrane transporter activity;GO:0016021|integral component of membrane
rna-Etr00595.1	Superscaffold1	2370925	2372108	PF06912;Protein of unknown function (DUF1275)|PF06912;Protein of unknown function (DUF1275)	no KO assigned | (RefSeq) hypothetical protein (A)	-	hypothetical protein PV08_06024 [Exophiala spinifera]	Uncharacterized protein OS=Exophiala aquamarina CBS 119918 OX=1182545 GN=A1O9_06168 PE=4 SV=1	GO:0016021|integral component of membrane
rna-Etr00596.1	Superscaffold1	2373348	2374940	PF00190;Cupin|PF00190;Cupin	no KO assigned | (RefSeq) hypothetical protein (A)	Probable oxalate decarboxylase ARB_04859 OS=Arthroderma benhamiae (strain ATCC MYA-4681 / CBS 112371) OX=663331 GN=ARB_04859 PE=1 SV=1	oxalate decarboxylase family bicupin [Aureobasidium pullulans]	Uncharacterized protein OS=Cyphellophora europaea CBS 101466 OX=1220924 GN=HMPREF1541_07139 PE=4 SV=1	GO:0046872|metal ion binding;GO:0033609|oxalate metabolic process
rna-Etr00597.1	Superscaffold1	2379761	2380566	-	no KO assigned | (GenBank) hypothetical protein (A)	-	uncharacterized protein BU26DRAFT_606281 [Trematosphaeria pertusa]	Uncharacterized protein OS=Elaphomyces granulatus OX=519963 GN=Egran_00561 PE=4 SV=1	-
rna-Etr00598.1	Superscaffold1	2381745	2384114	-	-	-	hypothetical protein CLAIMM_09606 [Cladophialophora immunda]	Uncharacterized protein (Fragment) OS=Exophiala aquamarina CBS 119918 OX=1182545 GN=A1O9_06171 PE=4 SV=1	-
rna-Etr00599.1	Superscaffold1	2385069	2386813	PF07690;Major Facilitator Superfamily	no KO assigned | (RefSeq) MFS transporter, putative (A)	Efflux pump dotC OS=Dothistroma septosporum (strain NZE10 / CBS 128990) OX=675120 GN=dotC PE=2 SV=1	hypothetical protein HAV15_000580 [Penicillium sp. str. #12]	MFS domain-containing protein OS=Cladophialophora immunda OX=569365 GN=PV07_12148 PE=4 SV=1	GO:0022857|transmembrane transporter activity;GO:0016021|integral component of membrane
rna-Etr00600.1	Superscaffold1	2388095	2389175	PF02668;Taurine catabolism dioxygenase TauD, TfdA family	K06912 alpha-ketoglutarate-dependent 2,4-dichlorophenoxyacetate dioxygenase [EC:1.14.11.-] | (RefSeq) alpha-ketoglutarate-dependent 2,4-dichlorophenoxyacetate dioxygenase (A)	Alpha-ketoglutarate-dependent sulfonate dioxygenase OS=Saccharomyces cerevisiae (strain ATCC 204508 / S288c) OX=559292 GN=JLP1 PE=1 SV=1	hypothetical protein AYO20_09262 [Fonsecaea nubica]	TauD domain-containing protein OS=Exophiala aquamarina CBS 119918 OX=1182545 GN=A1O9_06173 PE=4 SV=1	GO:0016491|oxidoreductase activity;GO:0051213|dioxygenase activity
rna-Etr00601.1	Superscaffold1	2389592	2391563	PF00743;Flavin-binding monooxygenase-like	no KO assigned | (RefSeq) uncharacterized protein (A)	FAD-binding monooxygenase moxY OS=Dothistroma septosporum OX=64363 GN=moxY PE=2 SV=1	hypothetical protein VF21_05161 [Pseudogymnoascus sp. 05NY08]	Uncharacterized protein OS=Exophiala aquamarina CBS 119918 OX=1182545 GN=A1O9_06174 PE=3 SV=1	GO:0050660|flavin adenine dinucleotide binding;GO:0004499|N,N-dimethylaniline monooxygenase activity;GO:0050661|NADP binding
rna-Etr00602.1	Superscaffold1	2392131	2394943	PF04699;ARP2/3 complex 16 kDa subunit (p16-Arc)	K05754 actin related protein 2/3 complex, subunit 5 | (RefSeq) Arp2/3 complex subunit Arc16, putative (A)	Actin-related protein 2/3 complex subunit 5 OS=Saccharomyces cerevisiae (strain ATCC 204508 / S288c) OX=559292 GN=ARC15 PE=1 SV=1	hypothetical protein PV08_05503 [Exophiala spinifera]	Actin-related protein 2/3 complex subunit 5 OS=Exophiala aquamarina CBS 119918 OX=1182545 GN=A1O9_06175 PE=3 SV=1	GO:0034314|Arp2/3 complex-mediated actin nucleation;GO:0005885|Arp2/3 protein complex;GO:0005737|cytoplasm
rna-Etr00603.1	Superscaffold1	2395147	2397371	PF01251;Ribosomal protein S7e	K02993 small subunit ribosomal protein S7e | (RefSeq) putative 40S ribosomal protein S7 (A)	40S ribosomal protein S7 OS=Neurospora crassa (strain ATCC 24698 / 74-OR23-1A / CBS 708.71 / DSM 1257 / FGSC 987) OX=367110 GN=crp-15 PE=3 SV=2	40S ribosomal protein S7 [Cladophialophora yegresii CBS 114405]	40S ribosomal protein S7 OS=Exophiala aquamarina CBS 119918 OX=1182545 GN=A1O9_06178 PE=3 SV=1	GO:0003735|structural constituent of ribosome;GO:0006412|translation;GO:0005840|ribosome
rna-Etr00604.1	Superscaffold1	2395180	2396256	PF13489;Methyltransferase domain	K18162 NADH dehydrogenase [ubiquinone] 1 alpha subcomplex assembly factor 5 [EC:2.1.1.-] | (RefSeq) hypothetical protein (A)	-	hypothetical protein A1O3_03545 [Capronia epimyces CBS 606.96]	Uncharacterized protein OS=Exophiala aquamarina CBS 119918 OX=1182545 GN=A1O9_06177 PE=4 SV=1	GO:0008168|methyltransferase activity
rna-Etr00605.1	Superscaffold1	2398136	2399600	PF08240;Alcohol dehydrogenase GroES-like domain|PF00107;Zinc-binding dehydrogenase	no KO assigned | (RefSeq) alcohol dehydrogenase (A)	Zinc-type alcohol dehydrogenase-like protein C1773.06c OS=Schizosaccharomyces pombe (strain 972 / ATCC 24843) OX=284812 GN=SPBC1773.06c PE=3 SV=1	alcohol dehydrogenase [Cladophialophora yegresii CBS 114405]	PKS_ER domain-containing protein OS=Exophiala xenobiotica OX=348802 GN=PV05_11827 PE=4 SV=1	GO:0016491|oxidoreductase activity
rna-Etr00606.1	Superscaffold1	2399469	2400956	PF13410;Glutathione S-transferase, C-terminal domain|PF13409;Glutathione S-transferase, N-terminal domain	no KO assigned | (RefSeq) hypothetical protein (A)	Glutathione S-transferase-like protein ustS OS=Aspergillus flavus (strain ATCC 200026 / FGSC A1120 / NRRL 3357 / JCM 12722 / SRRC 167) OX=332952 GN=ustS PE=1 SV=2	hypothetical protein Z517_07559 [Fonsecaea pedrosoi CBS 271.37]	GST N-terminal domain-containing protein OS=Exophiala aquamarina CBS 119918 OX=1182545 GN=A1O9_06179 PE=4 SV=1	GO:0006749|glutathione metabolic process
rna-Etr00607.1	Superscaffold1	2401279	2402522	-	no KO assigned | (RefSeq) putative allergen protein (A)	-	hypothetical protein A1O5_11194 [Cladophialophora psammophila CBS 110553]	Unplaced genomic scaffold supercont1.5, whole genome shotgun sequence OS=Fonsecaea pedrosoi CBS 271.37 OX=1442368 GN=Z517_07558 PE=4 SV=1	-
rna-Etr00608.1	Superscaffold1	2404903	2405901	-	-	-	hypothetical protein PV04_09832 [Phialophora americana]	Uncharacterized protein OS=Exophiala spinifera OX=91928 GN=PV08_07178 PE=4 SV=1	-
rna-Etr00609.1	Superscaffold1	2406119	2406890	-	-	-	hypothetical protein PV04_09832 [Phialophora americana]	Uncharacterized protein OS=Exophiala spinifera OX=91928 GN=PV08_07178 PE=4 SV=1	-
rna-Etr00610.1	Superscaffold1	2409572	2410628	-	-	-	-	-	-
rna-Etr00611.1	Superscaffold1	2415965	2425087	PF02225;PA domain|PF13639;Ring finger domain	no KO assigned | (RefSeq) PA and RING finger domain-containing protein (A)	Uncharacterized RING finger protein C57A7.09 OS=Schizosaccharomyces pombe (strain 972 / ATCC 24843) OX=284812 GN=SPAC57A7.09 PE=1 SV=1	hypothetical protein Z519_08886 [Cladophialophora bantiana CBS 173.52]	RING-type domain-containing protein OS=Exophiala aquamarina CBS 119918 OX=1182545 GN=A1O9_06182 PE=4 SV=1	GO:0016021|integral component of membrane;GO:0008270|zinc ion binding
rna-Etr00612.1	Superscaffold1	2426262	2427627	PF00230;Major intrinsic protein	K09885 aquaporin rerated protein, other eukaryote | (RefSeq) hypothetical protein (A)	Aquaporin-2 OS=Saccharomyces cerevisiae OX=4932 GN=AQY2 PE=2 SV=1	hypothetical protein AYO20_09252 [Fonsecaea nubica]	Aquaporin rerated protein, other eukaryote OS=Exophiala aquamarina CBS 119918 OX=1182545 GN=A1O9_06183 PE=3 SV=1	GO:0015267|channel activity;GO:0016021|integral component of membrane
rna-Etr00613.1	Superscaffold1	2429028	2430617	PF01805;Surp module|PF01805;Surp module|PF12230;Pre-mRNA splicing factor PRP21 like protein	K12825 splicing factor 3A subunit 1 | (RefSeq) unnamed protein product; splicing factor 3a, subunit 1 (A)	Pre-mRNA-splicing factor sap114 OS=Schizosaccharomyces pombe (strain 972 / ATCC 24843) OX=284812 GN=sap114 PE=1 SV=1	hypothetical protein Z518_04442 [Rhinocladiella mackenziei CBS 650.93]	Uncharacterized protein OS=Exophiala aquamarina CBS 119918 OX=1182545 GN=A1O9_06184 PE=4 SV=1	GO:0003723|RNA binding;GO:0006397|mRNA processing;GO:0008380|RNA splicing;GO:0005681|spliceosomal complex
rna-Etr00614.1	Superscaffold1	2430971	2436004	PF00307;Calponin homology (CH) domain|PF03271;EB1-like C-terminal motif	K10436 microtubule-associated protein, RP/EB family | (RefSeq) RP/EB family microtubule-associated protein (A)	Microtubule integrity protein mal3 OS=Schizosaccharomyces pombe (strain 972 / ATCC 24843) OX=284812 GN=mal3 PE=1 SV=1	hypothetical protein PV05_11773 [Exophiala xenobiotica]	Uncharacterized protein OS=Phialophora americana OX=5601 GN=PV04_00940 PE=3 SV=1	GO:0008017|microtubule binding;GO:0007049|cell cycle;GO:0051301|cell division;GO:0005737|cytoplasm;GO:0005874|microtubule
rna-Etr00615.1	Superscaffold1	2437422	2442176	-	no KO assigned | (RefSeq) Ca2+-modulated nonselective cation channel polycystin (A)	-	hypothetical protein A1O1_02201 [Capronia coronata CBS 617.96]	Uncharacterized protein OS=Capronia epimyces CBS 606.96 OX=1182542 GN=A1O3_08163 PE=4 SV=1	-
rna-Etr00616.1	Superscaffold1	2448423	2455304	PF10153;rRNA-processing protein Efg1	no KO assigned | (RefSeq) rRNA-processing protein EFG1 (A)	rRNA-processing protein EFG1 OS=Coccidioides immitis (strain RS) OX=246410 GN=EFG1 PE=3 SV=1	hypothetical protein Z520_03014 [Fonsecaea multimorphosa CBS 102226]	rRNA-processing protein EFG1 OS=Exophiala aquamarina CBS 119918 OX=1182545 GN=A1O9_06188 PE=3 SV=1	GO:0006364|rRNA processing
rna-Etr00617.1	Superscaffold1	2458023	2460958	-	K20407 WD repeat-containing protein mio | (RefSeq) conserved hypothetical protein (A)	Uncharacterized WD repeat-containing protein C12G12.01c OS=Schizosaccharomyces pombe (strain 972 / ATCC 24843) OX=284812 GN=SPAC12G12.01c PE=1 SV=2	hypothetical protein PV07_01857 [Cladophialophora immunda]	Uncharacterized protein OS=Exophiala aquamarina CBS 119918 OX=1182545 GN=A1O9_06189 PE=3 SV=1	-
rna-Etr00618.1	Superscaffold1	2462116	2466984	-	no KO assigned | (RefSeq) hypothetical protein (A)	Epoxide hydrolase ascI OS=Acremonium egyptiacum OX=749675 GN=ascI PE=1 SV=1	hypothetical protein Z519_10717 [Cladophialophora bantiana CBS 173.52]	Uncharacterized protein OS=Exophiala aquamarina CBS 119918 OX=1182545 GN=A1O9_06200 PE=4 SV=1	GO:0016021|integral component of membrane
rna-Etr00618.2	Superscaffold1	2462116	2466984	-	no KO assigned | (RefSeq) hypothetical protein (A)	Epoxide hydrolase ascI OS=Acremonium egyptiacum OX=749675 GN=ascI PE=1 SV=1	hypothetical protein Z519_10717 [Cladophialophora bantiana CBS 173.52]	Uncharacterized protein OS=Exophiala aquamarina CBS 119918 OX=1182545 GN=A1O9_06200 PE=4 SV=1	GO:0016021|integral component of membrane
rna-Etr00619.1	Superscaffold1	2465452	2466942	PF00202;Aminotransferase class-III	K00818 acetylornithine aminotransferase [EC:2.6.1.11] | (RefSeq) acetylornithine aminotransferase (A)	Acetylornithine aminotransferase, mitochondrial OS=Neurospora crassa (strain ATCC 24698 / 74-OR23-1A / CBS 708.71 / DSM 1257 / FGSC 987) OX=367110 GN=arg-8 PE=3 SV=1	hypothetical protein PV07_01899 [Cladophialophora immunda]	Acetylornithine transaminase OS=Cladophialophora psammophila CBS 110553 OX=1182543 GN=A1O5_06352 PE=3 SV=1	GO:0003992|N2-acetyl-L-ornithine:2-oxoglutarate 5-aminotransferase activity;GO:0030170|pyridoxal phosphate binding;GO:0006526|arginine biosynthetic process;GO:0005759|mitochondrial matrix
rna-Etr00620.1	Superscaffold1	2467185	2471739	PF00454;Phosphatidylinositol 3- and 4-kinase	K13711 phosphatidylinositol 4-kinase type 2 [EC:2.7.1.67] | (RefSeq) phosphatidylinositol 4-kinase type II subunit alpha (A)	Phosphatidylinositol 4-kinase lsb6 OS=Schizosaccharomyces pombe (strain 972 / ATCC 24843) OX=284812 GN=lsb6 PE=3 SV=2	hypothetical protein AYL99_09874 [Fonsecaea erecta]	Phosphatidylinositol 4-kinase OS=Exophiala aquamarina CBS 119918 OX=1182545 GN=A1O9_06204 PE=3 SV=1	GO:0004430|1-phosphatidylinositol 4-kinase activity;GO:0005524|ATP binding;GO:0005768|endosome;GO:0005886|plasma membrane;GO:0005774|vacuolar membrane
rna-Etr00621.1	Superscaffold1	2467252	2468393	PF14938;Soluble NSF attachment protein, SNAP	K15296 alpha-soluble NSF attachment protein | (RefSeq) TPR-like protein (A)	Probable vesicular-fusion protein sec17 homolog OS=Schizosaccharomyces pombe (strain 972 / ATCC 24843) OX=284812 GN=sec17 PE=1 SV=1	hypothetical protein PV10_01691 [Exophiala mesophila]	Uncharacterized protein OS=Exophiala aquamarina CBS 119918 OX=1182545 GN=A1O9_06203 PE=3 SV=1	GO:0006886|intracellular protein transport;GO:0016192|vesicle-mediated transport;GO:0016020|membrane
rna-Etr00622.1	Superscaffold1	2473223	2475500	PF00320;GATA zinc finger	K09184 GATA-binding protein, other eukaryote | (RefSeq) similar to GATA factor AREB alpha (A)	GATA type zinc finger protein asd-4 OS=Neurospora crassa (strain ATCC 24698 / 74-OR23-1A / CBS 708.71 / DSM 1257 / FGSC 987) OX=367110 GN=asd-4 PE=1 SV=1	hypothetical protein B0A52_00302 [Exophiala mesophila]	GATA-binding protein, other eukaryote OS=Exophiala aquamarina CBS 119918 OX=1182545 GN=A1O9_06205 PE=4 SV=1	GO:0003700|DNA-binding transcription factor activity;GO:0043565|sequence-specific DNA binding;GO:0008270|zinc ion binding;GO:0006357|regulation of transcription by RNA polymerase II;GO:0005634|nucleus
rna-Etr00622.2	Superscaffold1	2473223	2475500	PF00320;GATA zinc finger	K09184 GATA-binding protein, other eukaryote | (RefSeq) An02g02240; GATA transcription factor (AreB) (A)	GATA type zinc finger protein asd-4 OS=Neurospora crassa (strain ATCC 24698 / 74-OR23-1A / CBS 708.71 / DSM 1257 / FGSC 987) OX=367110 GN=asd-4 PE=1 SV=1	nitrogen regulatory protein DAL80, variant [Exophiala mesophila]	GATA-binding protein, other eukaryote OS=Exophiala aquamarina CBS 119918 OX=1182545 GN=A1O9_06205 PE=4 SV=1	GO:0003700|DNA-binding transcription factor activity;GO:0043565|sequence-specific DNA binding;GO:0008270|zinc ion binding;GO:0006357|regulation of transcription by RNA polymerase II;GO:0005634|nucleus
rna-Etr00623.1	Superscaffold1	2476288	2479205	PF13193;AMP-binding enzyme C-terminal domain|PF00501;AMP-binding enzyme	K01896 medium-chain acyl-CoA synthetase [EC:6.2.1.2] | (RefSeq) hypothetical protein (A)	Acetyl-coenzyme A synthetase OS=Penicillium chrysogenum OX=5076 GN=facA PE=3 SV=1	hypothetical protein PV11_05430 [Exophiala sideris]	Uncharacterized protein OS=Exophiala aquamarina CBS 119918 OX=1182545 GN=A1O9_06206 PE=4 SV=1	-
rna-Etr00624.1	Superscaffold1	2480876	2483727	PF01866;Putative diphthamide synthesis protein	K07561 2-(3-amino-3-carboxypropyl)histidine synthase [EC:2.5.1.108] | (RefSeq) diphthamide biosynthesis protein, putative (A)	2-(3-amino-3-carboxypropyl)histidine synthase subunit 1 OS=Neosartorya fumigata (strain ATCC MYA-4609 / Af293 / CBS 101355 / FGSC A1100) OX=330879 GN=dph1 PE=3 SV=1	diphthamide biosynthesis protein 1 [Fonsecaea nubica]	Diphthamide biosynthesis protein 1 OS=Exophiala aquamarina CBS 119918 OX=1182545 GN=A1O9_06208 PE=4 SV=1	GO:0017183|peptidyl-diphthamide biosynthetic process from peptidyl-histidine
rna-Etr00625.1	Superscaffold1	2487569	2488551	-	no KO assigned | (RefSeq) hypothetical protein (A)	-	hypothetical protein PGRI_011130 [Penicillium griseofulvum]	Uncharacterized protein OS=Exophiala xenobiotica OX=348802 GN=PV05_02867 PE=4 SV=1	GO:0016021|integral component of membrane
rna-Etr00626.1	Superscaffold1	2488989	2493927	PF07727;Reverse transcriptase (RNA-dependent DNA polymerase)	no KO assigned | (RefSeq) hypothetical protein (A)	Putative transposon Ty5-1 protein YCL074W OS=Saccharomyces cerevisiae (strain ATCC 204508 / S288c) OX=559292 GN=TY5A PE=5 SV=2	hypothetical protein ASPCAL03275 [Aspergillus calidoustus]	RNA-directed DNA polymerase OS=Venustampulla echinocandica OX=2656787 GN=BP5553_05804 PE=4 SV=1	GO:0003887|DNA-directed DNA polymerase activity;GO:0003723|RNA binding;GO:0003964|RNA-directed DNA polymerase activity;GO:0015074|DNA integration;GO:0032196|transposition
rna-Etr00627.1	Superscaffold1	2497103	2498867	-	K15217 RNA polymerase I-specific transcription initiation factor RRN5 | (RefSeq) hypothetical protein (A)	-	hypothetical protein Z519_03422 [Cladophialophora bantiana CBS 173.52]	Uncharacterized protein OS=Exophiala aquamarina CBS 119918 OX=1182545 GN=A1O9_05434 PE=4 SV=1	GO:0042790|nucleolar large rRNA transcription by RNA polymerase I;GO:0000500|RNA polymerase I upstream activating factor complex
rna-Etr00628.1	Superscaffold1	2499403	2501319	PF02146;Sir2 family|PF02146;Sir2 family|PF02146;Sir2 family	no KO assigned | (RefSeq) DHS-like NAD/FAD-binding protein (A)	NAD-dependent histone deacetylase HST3 OS=Candida albicans (strain SC5314 / ATCC MYA-2876) OX=237561 GN=HST3 PE=3 SV=2	hypothetical protein A1O5_04143 [Cladophialophora psammophila CBS 110553]	Deacetylase sirtuin-type domain-containing protein OS=Exophiala aquamarina CBS 119918 OX=1182545 GN=A1O9_05435 PE=3 SV=1	GO:0070403|NAD+ binding;GO:0016740|transferase activity
rna-Etr00629.1	Superscaffold1	2502687	2503406	PF00926;3,4-dihydroxy-2-butanone 4-phosphate synthase	K02858 3,4-dihydroxy 2-butanone 4-phosphate synthase [EC:4.1.99.12] | (RefSeq) 3,4-dihydroxy-2-butanone 4-phosphate synthase (A)	3,4-dihydroxy-2-butanone 4-phosphate synthase OS=Magnaporthe oryzae (strain 70-15 / ATCC MYA-4617 / FGSC 8958) OX=242507 GN=RIB3 PE=1 SV=1	3,4-dihydroxy-2-butanone-4-phosphate synthase [Fonsecaea nubica]	3,4-dihydroxy-2-butanone 4-phosphate synthase OS=Exophiala aquamarina CBS 119918 OX=1182545 GN=A1O9_05437 PE=3 SV=1	GO:0008686|3,4-dihydroxy-2-butanone-4-phosphate synthase activity;GO:0046872|metal ion binding;GO:0009231|riboflavin biosynthetic process
rna-Etr00630.1	Superscaffold1	2505278	2508193	PF02186;TFIIE beta subunit core domain|PF18121;TFA2 Winged helix domain 2	K03137 transcription initiation factor TFIIE subunit beta | (RefSeq) transcription initiation factor TFIIE, beta subunit, putative (A)	Transcription initiation factor IIE subunit beta OS=Schizosaccharomyces pombe (strain 972 / ATCC 24843) OX=284812 GN=tfa2 PE=1 SV=2	hypothetical protein AYO20_11563 [Fonsecaea nubica]	Transcription initiation factor IIE subunit beta OS=Exophiala aquamarina CBS 119918 OX=1182545 GN=A1O9_05439 PE=4 SV=1	GO:0003677|DNA binding;GO:0006367|transcription initiation from RNA polymerase II promoter;GO:0005673|transcription factor TFIIE complex;GO:0003743|translation initiation factor activity
rna-Etr00631.1	Superscaffold1	2505794	2506519	-	-	-	hypothetical protein AYL99_07084 [Fonsecaea erecta]	Uncharacterized protein OS=Exophiala aquamarina CBS 119918 OX=1182545 GN=A1O9_05438 PE=4 SV=1	GO:0016021|integral component of membrane
rna-Etr00632.1	Superscaffold1	2509054	2516337	PF00132;Bacterial transferase hexapeptide (six repeats)	no KO assigned | (RefSeq) hypothetical protein (A)	-	hypothetical protein AYL99_06403 [Fonsecaea erecta]	Dynactin subunit 6 OS=Exophiala aquamarina CBS 119918 OX=1182545 GN=A1O9_05441 PE=3 SV=1	GO:0005525|GTP binding;GO:0004475|mannose-1-phosphate guanylyltransferase activity;GO:0009298|GDP-mannose biosynthetic process;GO:0005737|cytoplasm;GO:0005869|dynactin complex
rna-Etr00633.1	Superscaffold1	2516583	2518651	PF05916;GINS complex protein	K10734 GINS complex subunit 3 | (RefSeq) GINS complex subunit Psf3 (A)	DNA replication complex GINS protein psf3 OS=Neosartorya fumigata (strain ATCC MYA-4609 / Af293 / CBS 101355 / FGSC A1100) OX=330879 GN=psf3 PE=3 SV=2	hypothetical protein Z519_12666 [Cladophialophora bantiana CBS 173.52]	DNA replication complex GINS protein PSF3 OS=Exophiala aquamarina CBS 119918 OX=1182545 GN=A1O9_05442 PE=3 SV=1	GO:0006260|DNA replication;GO:0000811|GINS complex
rna-Etr00634.1	Superscaffold1	2517797	2518651	PF03357;Snf7	K12198 charged multivesicular body protein 5 | (RefSeq) Pc22g06760 (A)	Uncharacterized protein C162.06c OS=Schizosaccharomyces pombe (strain 972 / ATCC 24843) OX=284812 GN=SPCC162.06c PE=3 SV=1	hypothetical protein A1O5_12444 [Cladophialophora psammophila CBS 110553]	Uncharacterized protein OS=Exophiala aquamarina CBS 119918 OX=1182545 GN=A1O9_05443 PE=4 SV=1	GO:0030447|filamentous growth;GO:0032511|late endosome to vacuole transport via multivesicular body sorting pathway;GO:0000329|fungal-type vacuole membrane
rna-Etr00635.1	Superscaffold1	2519817	2527770	PF04499;SIT4 phosphatase-associated protein	K15458 SIT4-associating protein SAP185/190 | (RefSeq) PADG_01680, PADG_01681; hypothetical protein (A)	Extragenic suppressor of kinetochore protein 1 OS=Schizosaccharomyces pombe (strain 972 / ATCC 24843) OX=284812 GN=ekc1 PE=1 SV=2	hypothetical protein AYO21_11502 [Fonsecaea monophora]	Uncharacterized protein OS=Exophiala aquamarina CBS 119918 OX=1182545 GN=A1O9_05444 PE=3 SV=1	GO:0019903|protein phosphatase binding;GO:0043666|regulation of phosphoprotein phosphatase activity
rna-Etr00635.2	Superscaffold1	2519817	2527770	PF04499;SIT4 phosphatase-associated protein	K15458 SIT4-associating protein SAP185/190 | (RefSeq) hypothetical protein, variant 1 (A)	Extragenic suppressor of kinetochore protein 1 OS=Schizosaccharomyces pombe (strain 972 / ATCC 24843) OX=284812 GN=ekc1 PE=1 SV=2	hypothetical protein Z519_12668 [Cladophialophora bantiana CBS 173.52]	Uncharacterized protein OS=Exophiala aquamarina CBS 119918 OX=1182545 GN=A1O9_05444 PE=3 SV=1	GO:0019903|protein phosphatase binding;GO:0043666|regulation of phosphoprotein phosphatase activity
rna-Etr00635.3	Superscaffold1	2520432	2527770	PF04499;SIT4 phosphatase-associated protein	K15458 SIT4-associating protein SAP185/190 | (RefSeq) hypothetical protein, variant 1 (A)	Extragenic suppressor of kinetochore protein 1 OS=Schizosaccharomyces pombe (strain 972 / ATCC 24843) OX=284812 GN=ekc1 PE=1 SV=2	hypothetical protein Z519_12668 [Cladophialophora bantiana CBS 173.52]	Uncharacterized protein OS=Exophiala aquamarina CBS 119918 OX=1182545 GN=A1O9_05444 PE=3 SV=1	GO:0019903|protein phosphatase binding;GO:0043666|regulation of phosphoprotein phosphatase activity
rna-Etr00636.1	Superscaffold1	2528305	2530621	-	no KO assigned | (RefSeq) hypothetical protein (A)	-	hypothetical protein AYL99_07968 [Fonsecaea erecta]	Uncharacterized protein OS=Exophiala spinifera OX=91928 GN=PV08_09105 PE=4 SV=1	-
rna-Etr00637.1	Superscaffold1	2531190	2534493	PF07992;Pyridine nucleotide-disulphide oxidoreductase	K18914 adrenodoxin-NADP+ reductase [EC:1.18.1.6] | (RefSeq) NADPH-adrenodoxin reductase Arh1, putative (A)	Probable NADPH:adrenodoxin oxidoreductase, mitochondrial OS=Schizosaccharomyces pombe (strain 972 / ATCC 24843) OX=284812 GN=arh1 PE=3 SV=1	hypothetical protein AYO20_07001 [Fonsecaea nubica]	NADPH:adrenodoxin oxidoreductase, mitochondrial OS=Exophiala aquamarina CBS 119918 OX=1182545 GN=A1O9_05449 PE=3 SV=1	GO:0015039|NADPH-adrenodoxin reductase activity;GO:0005739|mitochondrion
rna-Etr00638.1	Superscaffold1	2534991	2538290	PF00067;Cytochrome P450	K09831 sterol 22-desaturase [EC:1.14.19.41] | (RefSeq) cytochrome P450 61 (A)	Cytochrome P450 monooxygenase oblE OS=Emericella variicolor OX=1549217 GN=oblE PE=3 SV=1	hypothetical protein AYL99_06365 [Fonsecaea erecta]	Uncharacterized protein OS=Exophiala aquamarina CBS 119918 OX=1182545 GN=A1O9_05454 PE=3 SV=1	GO:0020037|heme binding;GO:0005506|iron ion binding;GO:0004497|monooxygenase activity;GO:0016705|oxidoreductase activity, acting on paired donors, with incorporation or reduction of molecular oxygen;GO:0016021|integral component of membrane
rna-Etr00639.1	Superscaffold1	2538401	2542399	PF11987;Translation-initiation factor 2|PF03144;Elongation factor Tu domain 2|PF00009;Elongation factor Tu GTP binding domain	K03243 translation initiation factor 5B | (RefSeq) translation initiation factor aIF-2 (A)	Eukaryotic translation initiation factor 5B OS=Chaetomium thermophilum (strain DSM 1495 / CBS 144.50 / IMI 039719) OX=759272 GN=CTHT_0029840 PE=1 SV=2	hypothetical protein B0A52_00340 [Exophiala mesophila]	Eukaryotic translation initiation factor 5B OS=Exophiala aquamarina CBS 119918 OX=1182545 GN=A1O9_05455 PE=4 SV=1	GO:0005525|GTP binding;GO:0003924|GTPase activity;GO:0003743|translation initiation factor activity;GO:0005739|mitochondrion
rna-Etr00640.1	Superscaffold1	2542886	2547453	PF03178;CPSF A subunit region|PF10433;Mono-functional DNA-alkylating methyl methanesulfonate N-term	no KO assigned | (RefSeq) hypothetical protein (A)	-	hypothetical protein Z519_02895 [Cladophialophora bantiana CBS 173.52]	Uncharacterized protein OS=Exophiala aquamarina CBS 119918 OX=1182545 GN=A1O9_05456 PE=4 SV=1	GO:0003676|nucleic acid binding;GO:0005634|nucleus
rna-Etr00641.1	Superscaffold1	2548012	2549278	PF00566;Rab-GTPase-TBC domain	K20372 TBC1 domain family member 20 | (RefSeq) TBC domain protein, putative (A)	GTPase-activating protein gyp10 OS=Schizosaccharomyces pombe (strain 972 / ATCC 24843) OX=284812 GN=gyp10 PE=4 SV=1	hypothetical protein Z520_08487 [Fonsecaea multimorphosa CBS 102226]	Rab-GAP TBC domain-containing protein OS=Exophiala aquamarina CBS 119918 OX=1182545 GN=A1O9_05457 PE=4 SV=1	GO:0016021|integral component of membrane
rna-Etr00642.1	Superscaffold1	2549544	2551940	PF04893;Yip1 domain	K22940 protein YIPF1/2 | (RefSeq) Yip1 domain family (A)	Protein YIP5 OS=Schizosaccharomyces pombe (strain 972 / ATCC 24843) OX=284812 GN=yip5 PE=3 SV=1	hypothetical protein AYL99_06369 [Fonsecaea erecta]	Protein YIP OS=Exophiala aquamarina CBS 119918 OX=1182545 GN=A1O9_05458 PE=3 SV=1	GO:0031267|small GTPase binding;GO:0016192|vesicle-mediated transport;GO:0005794|Golgi apparatus;GO:0016021|integral component of membrane
rna-Etr00643.1	Superscaffold1	2552162	2556930	PF01496;V-type ATPase 116kDa subunit family	K02154 V-type H+-transporting ATPase subunit a | (RefSeq) V0/A0 complex, 116-kDa subunit of ATPase (A)	V-type proton ATPase subunit a OS=Neurospora crassa (strain ATCC 24698 / 74-OR23-1A / CBS 708.71 / DSM 1257 / FGSC 987) OX=367110 GN=vph-1 PE=3 SV=1	hypothetical protein PV11_08104 [Exophiala sideris]	V-type proton ATPase subunit a OS=Exophiala aquamarina CBS 119918 OX=1182545 GN=A1O9_05461 PE=3 SV=1	GO:0015078|proton transmembrane transporter activity;GO:0016021|integral component of membrane;GO:0000220|vacuolar proton-transporting V-type ATPase, V0 domain
rna-Etr00644.1	Superscaffold1	2558730	2564796	PF11919;Domain of unknown function (DUF3437)|PF16547;Proteasome-substrate-size regulator, N-terminal|PF16507;Proteasome-substrate-size regulator, mid region	K06699 proteasome activator subunit 4 | (RefSeq) hypothetical protein (A)	Proteasome activator BLM10 OS=Saccharomyces cerevisiae (strain ATCC 204508 / S288c) OX=559292 GN=BLM10 PE=1 SV=2	hypothetical protein AYO20_03847 [Fonsecaea nubica]	Proteasome activator subunit 4 OS=Exophiala aquamarina CBS 119918 OX=1182545 GN=A1O9_05463 PE=3 SV=1	GO:0070577|lysine-acetylated histone binding;GO:0016504|peptidase activator activity;GO:0070628|proteasome binding;GO:0006281|DNA repair;GO:0000502|proteasome complex;GO:0000009|alpha-1,6-mannosyltransferase activity;GO:0004376|glycolipid mannosyltransferase activity;GO:0006506|GPI anchor biosynthetic process;GO:0005789|endoplasmic reticulum membrane;GO:0016021|integral component of membrane
rna-Etr00645.1	Superscaffold1	2567407	2568926	PF13489;Methyltransferase domain	no KO assigned | (RefSeq) TAM domain methyltransferase (A)	Methyltransferase pytC OS=Aspergillus terreus OX=33178 GN=pytC PE=2 SV=1	hypothetical protein PV06_03077 [Exophiala oligosperma]	Uncharacterized protein OS=Exophiala xenobiotica OX=348802 GN=PV05_11514 PE=4 SV=1	-
rna-Etr00646.1	Superscaffold1	2569195	2571349	PF00067;Cytochrome P450	no KO assigned | (RefSeq) Cytochrome P450 family protein (A)	Cytochrome P450 monooxygenase sdnE OS=Sordaria araneosa OX=573841 GN=sdnE PE=3 SV=1	hypothetical protein Z519_08871 [Cladophialophora bantiana CBS 173.52]	Unplaced genomic scaffold supercont1.5, whole genome shotgun sequence OS=Fonsecaea pedrosoi CBS 271.37 OX=1442368 GN=Z517_07541 PE=3 SV=1	GO:0020037|heme binding;GO:0005506|iron ion binding;GO:0004497|monooxygenase activity;GO:0016705|oxidoreductase activity, acting on paired donors, with incorporation or reduction of molecular oxygen;GO:0016021|integral component of membrane
rna-Etr00647.1	Superscaffold1	2571474	2573106	PF04188;Mannosyltransferase (PIG-V)	K07542 GPI mannosyltransferase 2 [EC:2.4.1.-] | (RefSeq) An04g05330; GPI mannosyltransferase 2 (A)	GPI mannosyltransferase 2 OS=Aspergillus oryzae (strain ATCC 42149 / RIB 40) OX=510516 GN=gpi18 PE=3 SV=1	hypothetical protein B0A52_00110 [Exophiala mesophila]	GPI mannosyltransferase 2 OS=Exophiala aquamarina CBS 119918 OX=1182545 GN=A1O9_05467 PE=3 SV=1	GO:0000009|alpha-1,6-mannosyltransferase activity;GO:0004376|glycolipid mannosyltransferase activity;GO:0006506|GPI anchor biosynthetic process;GO:0005789|endoplasmic reticulum membrane;GO:0016021|integral component of membrane
rna-Etr00648.1	Superscaffold1	2577365	2591673	PF13561;Enoyl-(Acyl carrier protein) reductase	no KO assigned | (RefSeq) hypothetical protein (A)	Short-chain dehydrogenase srdC OS=Neurospora crassa (strain ATCC 24698 / 74-OR23-1A / CBS 708.71 / DSM 1257 / FGSC 987) OX=367110 GN=srdC PE=2 SV=3	NAD(P)-binding protein [Dissoconium aciculare CBS 342.82]	Beta-ketoacyl-ACP reductase OS=Kalmanozyma brasiliensis (strain GHG001) OX=1365824 GN=PSEUBRA_SCAF24g01481 PE=4 SV=1	GO:0016491|oxidoreductase activity;GO:0016616|oxidoreductase activity, acting on the CH-OH group of donors, NAD or NADP as acceptor
rna-Etr00649.1	Superscaffold1	2593279	2596161	-	-	-	hypothetical protein A1O9_05469 [Exophiala aquamarina CBS 119918]	Velvet domain-containing protein OS=Exophiala aquamarina CBS 119918 OX=1182545 GN=A1O9_05469 PE=4 SV=1	GO:0005634|nucleus
rna-Etr00650.1	Superscaffold1	2598345	2612976	PF04096;Nucleoporin autopeptidase|PF13634;Nucleoporin FG repeat region|PF13634;Nucleoporin FG repeat region|PF13634;Nucleoporin FG repeat region|PF12110;Nuclear protein 96	K14297 nuclear pore complex protein Nup98-Nup96 | (RefSeq) hypothetical protein (A)	Nucleoporin NUP145 OS=Chaetomium thermophilum (strain DSM 1495 / CBS 144.50 / IMI 039719) OX=759272 GN=NUP145 PE=1 SV=1	hypothetical protein HMPREF1120_06093 [Exophiala dermatitidis NIH/UT8656]	Peptidase S59 domain-containing protein OS=Exophiala xenobiotica OX=348802 GN=PV05_11521 PE=3 SV=1	GO:0017056|structural constituent of nuclear pore;GO:0051028|mRNA transport;GO:0015031|protein transport;GO:0005643|nuclear pore
rna-Etr00651.1	Superscaffold1	2613216	2615522	PF00817;impB/mucB/samB family|PF11799;impB/mucB/samB family C-terminal domain	K03510 DNA polymerase iota [EC:2.7.7.7] | (RefSeq) DNA/RNA polymerase (A)	DNA polymerase kappa OS=Schizosaccharomyces pombe (strain 972 / ATCC 24843) OX=284812 GN=mug40 PE=1 SV=3	hypothetical protein Z517_07512 [Fonsecaea pedrosoi CBS 271.37]	UmuC domain-containing protein OS=Exophiala aquamarina CBS 119918 OX=1182545 GN=A1O9_05476 PE=4 SV=1	GO:0003684|damaged DNA binding;GO:0006281|DNA repair
rna-Etr00652.1	Superscaffold1	2615608	2619375	-	no KO assigned | (RefSeq) hypothetical protein (A)	-	hypothetical protein PV10_01833 [Exophiala mesophila]	Uncharacterized protein OS=Exophiala aquamarina CBS 119918 OX=1182545 GN=A1O9_05477 PE=4 SV=1	GO:0016810|hydrolase activity, acting on carbon-nitrogen (but not peptide) bonds
rna-Etr00653.1	Superscaffold1	2619521	2629163	PF00168;C2 domain|PF00168;C2 domain	no KO assigned | (RefSeq) hypothetical protein (A)	Meiotically up-regulated gene 190 protein OS=Schizosaccharomyces pombe (strain 972 / ATCC 24843) OX=284812 GN=mug190 PE=1 SV=1	hypothetical protein A1O1_00530 [Capronia coronata CBS 617.96]	Uncharacterized protein OS=Exophiala aquamarina CBS 119918 OX=1182545 GN=A1O9_05483 PE=4 SV=1	GO:0008289|lipid binding;GO:0061817|endoplasmic reticulum-plasma membrane tethering;GO:0006869|lipid transport;GO:0016021|integral component of membrane
rna-Etr00653.2	Superscaffold1	2619521	2629163	PF00168;C2 domain|PF00168;C2 domain	no KO assigned | (RefSeq) hypothetical protein (A)	Meiotically up-regulated gene 190 protein OS=Schizosaccharomyces pombe (strain 972 / ATCC 24843) OX=284812 GN=mug190 PE=1 SV=1	hypothetical protein AYO20_08254 [Fonsecaea nubica]	Uncharacterized protein OS=Exophiala aquamarina CBS 119918 OX=1182545 GN=A1O9_05483 PE=4 SV=1	GO:0008289|lipid binding;GO:0061817|endoplasmic reticulum-plasma membrane tethering;GO:0006869|lipid transport;GO:0016021|integral component of membrane
rna-Etr00654.1	Superscaffold1	2629356	2631747	PF00155;Aminotransferase class I and II	K14264 kynurenine aminotransferase [EC:2.6.1.7] | (RefSeq) An04g05490; hypothetical protein (A)	Uncharacterized aminotransferase C6B12.04c OS=Schizosaccharomyces pombe (strain 972 / ATCC 24843) OX=284812 GN=SPAC6B12.04c PE=3 SV=1	putative aminotransferase [Cladophialophora carrionii]	Aminotran_1_2 domain-containing protein OS=Exophiala aquamarina CBS 119918 OX=1182545 GN=A1O9_05485 PE=4 SV=1	GO:0003824|catalytic activity;GO:0030170|pyridoxal phosphate binding;GO:0009058|biosynthetic process;GO:0008483|transaminase activity
rna-Etr00654.2	Superscaffold1	2629356	2631747	PF00155;Aminotransferase class I and II	K14264 kynurenine aminotransferase [EC:2.6.1.7] | (RefSeq) An04g05490; hypothetical protein (A)	Uncharacterized aminotransferase C6B12.04c OS=Schizosaccharomyces pombe (strain 972 / ATCC 24843) OX=284812 GN=SPAC6B12.04c PE=3 SV=1	putative aminotransferase [Cladophialophora carrionii]	Aminotran_1_2 domain-containing protein OS=Exophiala aquamarina CBS 119918 OX=1182545 GN=A1O9_05485 PE=4 SV=1	GO:0003824|catalytic activity;GO:0030170|pyridoxal phosphate binding;GO:0009058|biosynthetic process;GO:0008483|transaminase activity
rna-Etr00655.1	Superscaffold1	2631929	2633738	PF16193;AAA C-terminal domain|PF12002;MgsA AAA+ ATPase C terminal|PF00004;ATPase family associated with various cellular activities (AAA)	K07478 putative ATPase | (RefSeq) hypothetical protein (A)	ATPase WRNIP1 homolog C26H5.02c OS=Schizosaccharomyces pombe (strain 972 / ATCC 24843) OX=284812 GN=SPAC26H5.02c PE=3 SV=2	hypothetical protein G647_01153 [Cladophialophora carrionii CBS 160.54]	ATPase OS=Exophiala aquamarina CBS 119918 OX=1182545 GN=A1O9_05486 PE=3 SV=1	GO:0005524|ATP binding;GO:0016887|ATP hydrolysis activity;GO:0003677|DNA binding;GO:0046872|metal ion binding;GO:0006281|DNA repair;GO:0006260|DNA replication
rna-Etr00656.1	Superscaffold1	2632949	2638167	PF00004;ATPase family associated with various cellular activities (AAA)	no KO assigned | (RefSeq) ATPase (A)	-	ATPase (AAA) domain protein [Lasiodiplodia theobromae]	AAA domain-containing protein OS=Hypoxylon sp. CI-4A OX=1001833 GN=M426DRAFT_318656 PE=4 SV=1	GO:0005524|ATP binding;GO:0016887|ATP hydrolysis activity
rna-Etr00656.2	Superscaffold1	2634873	2638167	PF00004;ATPase family associated with various cellular activities (AAA)	no KO assigned | (RefSeq) ATPase (A)	Probable mitochondrial chaperone bcs1 OS=Schizosaccharomyces pombe (strain 972 / ATCC 24843) OX=284812 GN=SPAC644.07 PE=2 SV=1	P-loop containing nucleoside triphosphate hydrolase protein [Trematosphaeria pertusa]	AAA domain-containing protein OS=Hypoxylon sp. CI-4A OX=1001833 GN=M426DRAFT_318656 PE=4 SV=1	GO:0005524|ATP binding;GO:0016887|ATP hydrolysis activity
rna-Etr00657.1	Superscaffold1	2640809	2645664	PF00614;Phospholipase D Active site motif|PF13091;PLD-like domain	K01115 phospholipase D1/2 [EC:3.1.4.4] | (GenBank) putative phospholipase protein (A)	Phospholipase D1 OS=Schizosaccharomyces pombe (strain 972 / ATCC 24843) OX=284812 GN=pld1 PE=1 SV=1	hypothetical protein AYO22_05990 [Fonsecaea multimorphosa]	Phospholipase OS=Exophiala aquamarina CBS 119918 OX=1182545 GN=A1O9_05488 PE=3 SV=1	GO:0070290|N-acylphosphatidylethanolamine-specific phospholipase D activity;GO:0004630|phospholipase D activity;GO:0048017|inositol lipid-mediated signaling;GO:0016042|lipid catabolic process;GO:0006654|phosphatidic acid biosynthetic process
rna-Etr00657.2	Superscaffold1	2640809	2645664	PF00614;Phospholipase D Active site motif|PF13091;PLD-like domain	K01115 phospholipase D1/2 [EC:3.1.4.4] | (GenBank) putative phospholipase protein (A)	Phospholipase D1 OS=Schizosaccharomyces pombe (strain 972 / ATCC 24843) OX=284812 GN=pld1 PE=1 SV=1	hypothetical protein AYO22_05990 [Fonsecaea multimorphosa]	Phospholipase OS=Exophiala aquamarina CBS 119918 OX=1182545 GN=A1O9_05488 PE=3 SV=1	GO:0070290|N-acylphosphatidylethanolamine-specific phospholipase D activity;GO:0004630|phospholipase D activity;GO:0048017|inositol lipid-mediated signaling;GO:0016042|lipid catabolic process;GO:0006654|phosphatidic acid biosynthetic process
rna-Etr00657.3	Superscaffold1	2640809	2645664	PF00614;Phospholipase D Active site motif|PF13091;PLD-like domain	K01115 phospholipase D1/2 [EC:3.1.4.4] | (GenBank) putative phospholipase protein (A)	Phospholipase D1 OS=Schizosaccharomyces pombe (strain 972 / ATCC 24843) OX=284812 GN=pld1 PE=1 SV=1	hypothetical protein AYO22_05990 [Fonsecaea multimorphosa]	Phospholipase OS=Exophiala aquamarina CBS 119918 OX=1182545 GN=A1O9_05488 PE=3 SV=1	GO:0070290|N-acylphosphatidylethanolamine-specific phospholipase D activity;GO:0004630|phospholipase D activity;GO:0048017|inositol lipid-mediated signaling;GO:0016042|lipid catabolic process;GO:0006654|phosphatidic acid biosynthetic process
rna-Etr00658.1	Superscaffold1	2645815	2650293	PF14572;Phosphoribosyl synthetase-associated domain|PF13793;N-terminal domain of ribose phosphate pyrophosphokinase	K00948 ribose-phosphate pyrophosphokinase [EC:2.7.6.1] | (RefSeq) ribose-phosphate pyrophosphokinase 1 (A)	Ribose-phosphate pyrophosphokinase 1 OS=Saccharomyces cerevisiae (strain ATCC 204508 / S288c) OX=559292 GN=PRS1 PE=1 SV=1	hypothetical protein G647_09377 [Cladophialophora carrionii CBS 160.54]	Ribose-phosphate diphosphokinase OS=Exophiala aquamarina CBS 119918 OX=1182545 GN=A1O9_05490 PE=3 SV=1	GO:0005524|ATP binding;GO:0016301|kinase activity;GO:0000287|magnesium ion binding;GO:0004749|ribose phosphate diphosphokinase activity;GO:0006015|5-phosphoribose 1-diphosphate biosynthetic process;GO:0031505|fungal-type cell wall organization;GO:0009116|nucleoside metabolic process;GO:0009165|nucleotide biosynthetic process;GO:0009156|ribonucleoside monophosphate biosynthetic process;GO:0005737|…
rna-Etr00658.2	Superscaffold1	2645815	2650658	PF14572;Phosphoribosyl synthetase-associated domain|PF13793;N-terminal domain of ribose phosphate pyrophosphokinase	K00948 ribose-phosphate pyrophosphokinase [EC:2.7.6.1] | (RefSeq) ribose-phosphate pyrophosphokinase 1 (A)	Ribose-phosphate pyrophosphokinase 1 OS=Saccharomyces cerevisiae (strain ATCC 204508 / S288c) OX=559292 GN=PRS1 PE=1 SV=1	hypothetical protein G647_09377 [Cladophialophora carrionii CBS 160.54]	Ribose-phosphate diphosphokinase OS=Exophiala aquamarina CBS 119918 OX=1182545 GN=A1O9_05490 PE=3 SV=1	GO:0005524|ATP binding;GO:0016301|kinase activity;GO:0000287|magnesium ion binding;GO:0004749|ribose phosphate diphosphokinase activity;GO:0006015|5-phosphoribose 1-diphosphate biosynthetic process;GO:0031505|fungal-type cell wall organization;GO:0009116|nucleoside metabolic process;GO:0009165|nucleotide biosynthetic process;GO:0009156|ribonucleoside monophosphate biosynthetic process;GO:0005737|…
rna-Etr00658.3	Superscaffold1	2645815	2650658	PF14572;Phosphoribosyl synthetase-associated domain|PF13793;N-terminal domain of ribose phosphate pyrophosphokinase	K00948 ribose-phosphate pyrophosphokinase [EC:2.7.6.1] | (RefSeq) ribose-phosphate pyrophosphokinase 1 (A)	Ribose-phosphate pyrophosphokinase 1 OS=Saccharomyces cerevisiae (strain ATCC 204508 / S288c) OX=559292 GN=PRS1 PE=1 SV=1	hypothetical protein G647_09377 [Cladophialophora carrionii CBS 160.54]	Ribose-phosphate diphosphokinase OS=Exophiala aquamarina CBS 119918 OX=1182545 GN=A1O9_05490 PE=3 SV=1	GO:0005524|ATP binding;GO:0016301|kinase activity;GO:0000287|magnesium ion binding;GO:0004749|ribose phosphate diphosphokinase activity;GO:0006015|5-phosphoribose 1-diphosphate biosynthetic process;GO:0031505|fungal-type cell wall organization;GO:0009116|nucleoside metabolic process;GO:0009165|nucleotide biosynthetic process;GO:0009156|ribonucleoside monophosphate biosynthetic process;GO:0005737|…
rna-Etr00659.1	Superscaffold1	2653271	2653839	-	-	-	hypothetical protein HMPREF1541_03138 [Cyphellophora europaea CBS 101466]	Uncharacterized protein OS=Exophiala aquamarina CBS 119918 OX=1182545 GN=A1O9_05491 PE=4 SV=1	-
rna-Etr00660.1	Superscaffold1	2653871	2656475	PF03348;Serine incorporator (Serinc)	K23544 serine incorporator 1/3 | (RefSeq) membrane protein TMS1, putative (A)	Membrane protein TMS1 OS=Saccharomyces cerevisiae (strain ATCC 204508 / S288c) OX=559292 GN=TMS1 PE=1 SV=1	hypothetical protein A1O5_05994 [Cladophialophora psammophila CBS 110553]	Uncharacterized protein OS=Exophiala aquamarina CBS 119918 OX=1182545 GN=A1O9_05492 PE=3 SV=1	GO:0016021|integral component of membrane
rna-Etr00661.1	Superscaffold1	2656645	2662514	PF07690;Major Facilitator Superfamily	no KO assigned | (RefSeq) An02g02260; MFS transporter (A)	Uncharacterized membrane protein YMR155W OS=Saccharomyces cerevisiae (strain ATCC 204508 / S288c) OX=559292 GN=YMR155W PE=1 SV=1	hypothetical protein Z518_07641 [Rhinocladiella mackenziei CBS 650.93]	Uncharacterized protein OS=Exophiala aquamarina CBS 119918 OX=1182545 GN=A1O9_05493 PE=4 SV=1	GO:0016021|integral component of membrane;GO:0022857|transmembrane transporter activity
rna-Etr00661.2	Superscaffold1	2656645	2662514	PF07690;Major Facilitator Superfamily	no KO assigned | (RefSeq) An02g02260; MFS transporter (A)	Uncharacterized membrane protein YMR155W OS=Saccharomyces cerevisiae (strain ATCC 204508 / S288c) OX=559292 GN=YMR155W PE=1 SV=1	hypothetical protein Z518_07641 [Rhinocladiella mackenziei CBS 650.93]	Uncharacterized protein OS=Exophiala aquamarina CBS 119918 OX=1182545 GN=A1O9_05493 PE=4 SV=1	GO:0016021|integral component of membrane;GO:0022857|transmembrane transporter activity
rna-Etr00662.1	Superscaffold1	2663573	2667220	PF07690;Major Facilitator Superfamily	no KO assigned | (RefSeq) MFS monocarboxylate transporter (A)	Aspyridones efflux protein apdF OS=Emericella nidulans (strain FGSC A4 / ATCC 38163 / CBS 112.46 / NRRL 194 / M139) OX=227321 GN=apdF PE=2 SV=1	hypothetical protein H101_03910 [Trichophyton interdigitale H6]	MFS monocarboxylate transporter OS=Coccidioides immitis (strain RS) OX=246410 GN=CIMG_01129 PE=4 SV=2	GO:0022857|transmembrane transporter activity;GO:0016021|integral component of membrane
rna-Etr00663.1	Superscaffold1	2667478	2669554	-	no KO assigned | (RefSeq) uncharacterized protein (A)	-	hypothetical protein PV04_10081 [Phialophora americana]	Uncharacterized protein OS=Exophiala aquamarina CBS 119918 OX=1182545 GN=A1O9_05505 PE=4 SV=1	GO:0016021|integral component of membrane
rna-Etr00664.1	Superscaffold1	2669484	2672777	PF05649;Peptidase family M13|PF01431;Peptidase family M13	K01415 endothelin-converting enzyme [EC:3.4.24.71] | (RefSeq) peptidase family M13 (A)	-	Endothelin-converting enzyme 1 [Cladophialophora carrionii]	Uncharacterized protein OS=Exophiala aquamarina CBS 119918 OX=1182545 GN=A1O9_05506 PE=4 SV=1	GO:0046872|metal ion binding;GO:0004222|metalloendopeptidase activity;GO:0016021|integral component of membrane
rna-Etr00665.1	Superscaffold1	2673211	2675590	PF00083;Sugar (and other) transporter	no KO assigned | (RefSeq) hypothetical protein (A)	Sugar transporter STL1 OS=Saccharomyces cerevisiae (strain ATCC 204508 / S288c) OX=559292 GN=STL1 PE=1 SV=2	hypothetical protein DV738_g5352, partial [Chaetothyriales sp. CBS 135597]	Sugar transporter STL1 OS=Phialophora attinorum OX=1664694 GN=AB675_11830 PE=3 SV=1	GO:0022857|transmembrane transporter activity;GO:0008643|carbohydrate transport;GO:0016021|integral component of membrane;GO:0005886|plasma membrane;GO:0004553|hydrolase activity, hydrolyzing O-glycosyl compounds;GO:0000272|polysaccharide catabolic process
rna-Etr00666.1	Superscaffold1	2676139	2680067	PF00067;Cytochrome P450|PF03098;Animal haem peroxidase|PF03098;Animal haem peroxidase	no KO assigned | (RefSeq) hypothetical protein (A)	Psi-producing oxygenase A OS=Emericella nidulans OX=162425 GN=ppoA PE=1 SV=1	hypothetical protein D0868_14210 [Hortaea werneckii]	Uncharacterized protein OS=Exophiala aquamarina CBS 119918 OX=1182545 GN=A1O9_04345 PE=4 SV=1	GO:0051213|dioxygenase activity;GO:0020037|heme binding;GO:0005506|iron ion binding;GO:0016705|oxidoreductase activity, acting on paired donors, with incorporation or reduction of molecular oxygen;GO:0004601|peroxidase activity;GO:0006979|response to oxidative stress
rna-Etr00666.2	Superscaffold1	2676139	2680067	PF03098;Animal haem peroxidase|PF03098;Animal haem peroxidase|PF00067;Cytochrome P450	no KO assigned | (RefSeq) linoleate diol synthase (A)	Psi-producing oxygenase A OS=Emericella nidulans OX=162425 GN=ppoA PE=1 SV=1	hypothetical protein V495_05806 [Pseudogymnoascus sp. VKM F-4514 (FW-929)]	Uncharacterized protein OS=Exophiala aquamarina CBS 119918 OX=1182545 GN=A1O9_04345 PE=4 SV=1	GO:0051213|dioxygenase activity;GO:0020037|heme binding;GO:0005506|iron ion binding;GO:0016705|oxidoreductase activity, acting on paired donors, with incorporation or reduction of molecular oxygen;GO:0004601|peroxidase activity;GO:0006979|response to oxidative stress
rna-Etr00667.1	Superscaffold1	2681379	2684603	PF09994;Uncharacterized alpha/beta hydrolase domain (DUF2235)	no KO assigned | (RefSeq) hypothetical protein (A)	Uncharacterized protein YEL023C OS=Saccharomyces cerevisiae (strain ATCC 204508 / S288c) OX=559292 GN=YEL023C PE=4 SV=1	hypothetical protein D0869_11191 [Hortaea werneckii]	DUF2235 domain-containing protein OS=Exophiala aquamarina CBS 119918 OX=1182545 GN=A1O9_04344 PE=4 SV=1	-
rna-Etr00668.1	Superscaffold1	2684827	2688804	PF05971;RNA methyltransferase	K06970 23S rRNA (adenine1618-N6)-methyltransferase [EC:2.1.1.181] | (RefSeq) 23S rRNA (-N6)-methyltransferase (A)	Psilocybin synthase OS=Psilocybe cyanescens OX=93625 GN=psiM PE=2 SV=1	hypothetical protein PV07_09249 [Cladophialophora immunda]	U6 small nuclear RNA (adenine-(43)-N(6))-methyltransferase OS=Exophiala aquamarina CBS 119918 OX=1182545 GN=A1O9_05508 PE=3 SV=1	GO:0008168|methyltransferase activity;GO:0032259|methylation;GO:0003676|nucleic acid binding
rna-Etr00669.1	Superscaffold1	2687183	2690430	-	no KO assigned | (RefSeq) F-box domain protein (A)	TPR repeat-containing protein C19B12.01 OS=Schizosaccharomyces pombe (strain 972 / ATCC 24843) OX=284812 GN=SPAC19B12.01 PE=4 SV=2	hypothetical protein G647_09371 [Cladophialophora carrionii CBS 160.54]	TPR_REGION domain-containing protein OS=Exophiala aquamarina CBS 119918 OX=1182545 GN=A1O9_05509 PE=4 SV=1	-
rna-Etr00670.1	Superscaffold1	2690952	2692467	-	no KO assigned | (RefSeq) uncharacterized protein (A)	-	hypothetical protein PV04_10071 [Phialophora americana]	Uncharacterized protein OS=Exophiala aquamarina CBS 119918 OX=1182545 GN=A1O9_05510 PE=4 SV=1	GO:0016021|integral component of membrane
rna-Etr00671.1	Superscaffold1	2693380	2697226	PF13637;Ankyrin repeats (many copies)	K06648 regulatory protein SWI6 | (RefSeq) hypothetical protein (A)	Start control protein cdc10 OS=Schizosaccharomyces pombe (strain 972 / ATCC 24843) OX=284812 GN=cdc10 PE=1 SV=1	hypothetical protein PV06_08089 [Exophiala oligosperma]	Cell pattern formation-associated protein stuA OS=Exophiala aquamarina CBS 119918 OX=1182545 GN=A1O9_05511 PE=3 SV=1	GO:0003677|DNA binding;GO:0048315|conidium formation;GO:0030435|sporulation resulting in formation of a cellular spore
rna-Etr00672.1	Superscaffold1	2697447	2702991	PF03639;Glycosyl hydrolase family 81 N-terminal domain|PF17652;Glycosyl hydrolase family 81 C-terminal domain	K01180 endo-1,3(4)-beta-glucanase [EC:3.2.1.6] | (RefSeq) endo-1,3-beta-glucanase Engl1 (A)	Probable endo-1,3(4)-beta-glucanase ARB_01444 OS=Arthroderma benhamiae (strain ATCC MYA-4681 / CBS 112371) OX=663331 GN=ARB_01444 PE=1 SV=1	hypothetical protein AYL99_10721 [Fonsecaea erecta]	Endo-1,3(4)-beta-glucanase OS=Rhinocladiella mackenziei CBS 650.93 OX=1442369 GN=Z518_07649 PE=3 SV=1	GO:0052861|glucan endo-1,3-beta-glucanase activity, C-3 substituted reducing group;GO:0052862|glucan endo-1,4-beta-glucanase activity, C-3 substituted reducing group;GO:0008152|metabolic process
rna-Etr00673.1	Superscaffold1	2703847	2706981	PF04615;Utp14 protein	K14567 U3 small nucleolar RNA-associated protein 14 | (RefSeq) unnamed protein product; uncharacterized conserved protein (A)	Uncharacterized protein C57A7.06 OS=Schizosaccharomyces pombe (strain 972 / ATCC 24843) OX=284812 GN=SPAC57A7.06 PE=1 SV=1	hypothetical protein AYO20_06905 [Fonsecaea nubica]	Uncharacterized protein OS=Exophiala aquamarina CBS 119918 OX=1182545 GN=A1O9_05514 PE=4 SV=1	GO:0006364|rRNA processing;GO:0005730|nucleolus;GO:0032040|small-subunit processome
rna-Etr00674.1	Superscaffold1	2707105	2709633	PF09809;Mitochondrial ribosomal protein L27	K17422 large subunit ribosomal protein L41 | (RefSeq) hypothetical protein (A)	54S ribosomal protein L27, mitochondrial OS=Saccharomyces cerevisiae (strain ATCC 204508 / S288c) OX=559292 GN=MRPL27 PE=1 SV=2	hypothetical protein Z517_02352 [Fonsecaea pedrosoi CBS 271.37]	Uncharacterized protein OS=Exophiala aquamarina CBS 119918 OX=1182545 GN=A1O9_05515 PE=3 SV=1	GO:0005739|mitochondrion;GO:0005840|ribosome
rna-Etr00675.1	Superscaffold1	2708350	2709837	PF00171;Aldehyde dehydrogenase family	no KO assigned | (RefSeq) aldehyde dehydrogenase family protein, putative (A)	Probable betaine aldehyde dehydrogenase OS=Schizosaccharomyces pombe (strain 972 / ATCC 24843) OX=284812 GN=meu8 PE=2 SV=1	hypothetical protein M430DRAFT_37318 [Amorphotheca resinae ATCC 22711]	NAD-dependent aldehyde dehydrogenase OS=Exophiala aquamarina CBS 119918 OX=1182545 GN=A1O9_05516 PE=3 SV=1	GO:0016620|oxidoreductase activity, acting on the aldehyde or oxo group of donors, NAD or NADP as acceptor
rna-Etr00676.1	Superscaffold1	2710251	2715648	PF08567;TFIIH p62 subunit, N-terminal domain|PF03909;BSD domain|PF03909;BSD domain	K03141 transcription initiation factor TFIIH subunit 1 | (RefSeq) An04g04810; RNA polymerase II transcription factor (A)	General transcription and DNA repair factor IIH subunit tcf-29 OS=Neurospora crassa (strain ATCC 24698 / 74-OR23-1A / CBS 708.71 / DSM 1257 / FGSC 987) OX=367110 GN=tcf-29 PE=3 SV=1	transcription initiation factor TFIIH subunit H1 [Exophiala dermatitidis NIH/UT8656]	Uncharacterized protein OS=Exophiala aquamarina CBS 119918 OX=1182545 GN=A1O9_05517 PE=3 SV=1	GO:0006289|nucleotide-excision repair;GO:0006351|transcription, DNA-templated;GO:0000439|transcription factor TFIIH core complex;GO:0003743|translation initiation factor activity
rna-Etr00677.1	Superscaffold1	2715851	2719944	PF05712;MRG|PF11717;RNA binding activity-knot of a chromodomain	K11339 mortality factor 4-like protein 1 | (RefSeq) hypothetical protein (A)	Chromatin modification-related protein eaf3 OS=Neosartorya fumigata (strain ATCC MYA-4609 / Af293 / CBS 101355 / FGSC A1100) OX=330879 GN=eaf3 PE=3 SV=1	mortality factor 4-like protein 1 [Fonsecaea erecta]	Chromatin modification-related protein EAF3 OS=Exophiala aquamarina CBS 119918 OX=1182545 GN=A1O9_05520 PE=3 SV=1	GO:0006325|chromatin organization;GO:0006355|regulation of transcription, DNA-templated;GO:0005634|nucleus;GO:0003677|DNA binding;GO:0000981|DNA-binding transcription factor activity, RNA polymerase II-specific;GO:0008270|zinc ion binding
rna-Etr00678.1	Superscaffold1	2722501	2729611	PF05277;Protein of unknown function (DUF726)	no KO assigned | (GenBank) putative duf726 domain-containing protein (A)	Uncharacterized membrane protein C6F6.13c OS=Schizosaccharomyces pombe (strain 972 / ATCC 24843) OX=284812 GN=SPAC607.08c PE=3 SV=1	hypothetical protein PV10_01916 [Exophiala mesophila]	Uncharacterized protein OS=Exophiala aquamarina CBS 119918 OX=1182545 GN=A1O9_05525 PE=3 SV=1	GO:0016021|integral component of membrane
rna-Etr00678.2	Superscaffold1	2722501	2729611	PF05277;Protein of unknown function (DUF726)	no KO assigned | (GenBank) putative duf726 domain-containing protein (A)	Uncharacterized membrane protein C6F6.13c OS=Schizosaccharomyces pombe (strain 972 / ATCC 24843) OX=284812 GN=SPAC607.08c PE=3 SV=1	hypothetical protein PV10_01916 [Exophiala mesophila]	Uncharacterized protein OS=Exophiala aquamarina CBS 119918 OX=1182545 GN=A1O9_05525 PE=3 SV=1	GO:0016021|integral component of membrane
[truncated: 13,734 more rows]
