# Supplementary material for: The Three-Dimensional Structure of the Genome of the Dark Septate Endophyte Exophiala tremulae and Its Symbiosis Effect on Alpine Meadow Plant Growth
Source: J Fungi (Basel). 2025 Mar 24;11(4):246. doi: 10.3390/jof11040246 (PMC12028334; doi:10.3390/jof11040246)
Supplement: Supplementary file 1 [file jof-11-00246-s001.zip › Table S7 Summary of functional analysis.xlsx]

## Sheet: Go.result
query_id	subject_id	identity	alignment_length	mismatches	gap	query_start	query_end	subject_start	subject_end	evalue	score	query_len	subject_len	subject_annotation
rna-Etr00001.1	tr|A0A2J6TBC2|A0A2J6TBC2_9HELO	73.81	485	116	11	4	488	2	475	3.97e-274	758	495	482	Glycoside hydrolase family 5 protein OS=Hyaloscypha bicolor E OX=1095630 GN=K444DRAFT_528511 PE=3 SV=1
rna-Etr00002.1	tr|A0A2J6TBG0|A0A2J6TBG0_9HELO	74.43	485	124	0	39	523	38	522	5.51e-271	753	525	523	General substrate transporter OS=Hyaloscypha bicolor E OX=1095630 GN=K444DRAFT_588888 PE=3 SV=1
rna-Etr00003.1	tr|R7Z0N4|R7Z0N4_CONA1	88.21	229	27	0	1	229	14	242	1.34e-155	441	230	324	NAD(P)H-dependent D-xylose reductase xyl1 OS=Coniosporium apollinis (strain CBS 100218) OX=1168221 GN=W97_06771 PE=4 SV=1
rna-Etr00004.1	tr|A0A0D2DUG0|A0A0D2DUG0_9EURO	75.48	420	69	34	2	387	1	420	2.67e-231	643	387	420	Unplaced genomic scaffold supercont1.3, whole genome shotgun sequence OS=Fonsecaea pedrosoi CBS 271.37 OX=1442368 GN=Z517_04431 PE=4 SV=1
rna-Etr00005.1	tr|A0A0D2BRD7|A0A0D2BRD7_9EURO	77.6	308	69	0	2	309	3	310	5.29e-175	493	309	310	NmrA domain-containing protein OS=Exophiala spinifera OX=91928 GN=PV08_02203 PE=3 SV=1
rna-Etr00006.1	tr|A0A0D2B1R5|A0A0D2B1R5_9EURO	76.92	325	57	18	1	307	1	325	3.65e-173	489	310	329	Uncharacterized protein OS=Exophiala spinifera OX=91928 GN=PV08_09827 PE=4 SV=1
rna-Etr00007.1	tr|A0A6A5V5C7|A0A6A5V5C7_9PLEO	71.47	326	93	0	1	326	3	328	7.87e-170	481	327	329	Uncharacterized protein OS=Bimuria novae-zelandiae CBS 107.79 OX=1447943 GN=BU23DRAFT_644480 PE=4 SV=1
rna-Etr00008.1	tr|A0A0C3E484|A0A0C3E484_9PEZI	41.25	497	265	27	1	493	1	474	3.27e-120	367	494	474	Zn(2)-C6 fungal-type domain-containing protein OS=Oidiodendron maius Zn OX=913774 GN=OIDMADRAFT_141224 PE=4 SV=1
rna-Etr00009.1	tr|A0A3M7NSI7|A0A3M7NSI7_9EURO	73.05	282	76	0	1	282	1	282	1.94e-161	456	282	282	DLH domain-containing protein (Fragment) OS=Chaetothyriales sp. CBS 134916 OX=2249418 GN=DV736_g3558 PE=4 SV=1
rna-Etr00010.1	tr|A0A0D2IDJ5|A0A0D2IDJ5_9EURO	42.57	707	384	22	10	702	6	704	9.35e-187	556	732	766	Atypical serine/threonine protein kinase BUD32 OS=Rhinocladiella mackenziei CBS 650.93 OX=1442369 GN=Z518_09031 PE=4 SV=1
rna-Etr00011.1	tr|A0A0D2GSG6|A0A0D2GSG6_9EURO	58.11	370	144	11	221	588	20	380	2.4e-137	423	762	547	Rhinocladiella mackenziei CBS 650.93 unplaced genomic scaffold supercont1.7, whole genome shotgun sequence OS=Rhinocladiella mackenziei CBS 650.93 OX=1442369 GN=Z518_09033 PE=4 SV=1
rna-Etr00012.1	tr|W9YF28|W9YF28_9EURO	70.98	255	72	2	1	253	1	255	4.73e-125	362	253	255	Uncharacterized protein OS=Capronia epimyces CBS 606.96 OX=1182542 GN=A1O3_00030 PE=3 SV=1
rna-Etr00013.1	tr|R8BXP3|R8BXP3_TOGMI	58.57	350	142	3	39	387	2	349	3.72e-138	404	391	354	Putative nadh oxidase protein OS=Togninia minima (strain UCR-PA7) OX=1286976 GN=UCRPA7_290 PE=4 SV=1
rna-Etr00014.1	tr|F2S817|F2S817_TRIT1	34.38	317	170	38	14	309	1	300	2.26e-53	183	318	302	Methyltransf_11 domain-containing protein OS=Trichophyton tonsurans (strain CBS 112818) OX=647933 GN=TESG_07045 PE=4 SV=1
rna-Etr00015.1	tr|U1GLR6|U1GLR6_ENDPU	68.32	543	172	0	1	543	200	742	6.74e-274	770	543	746	Zn(2)-C6 fungal-type domain-containing protein OS=Endocarpon pusillum (strain Z07020 / HMAS-L-300199) OX=1263415 GN=EPUS_02994 PE=4 SV=1
rna-Etr00016.1	tr|A0A0D1YS79|A0A0D1YS79_9EURO	71.37	234	23	44	1	190	1	234	5.18e-110	320	190	234	DJ-1_PfpI domain-containing protein OS=Exophiala spinifera OX=91928 GN=PV08_02373 PE=4 SV=1
rna-Etr00017.1	tr|W2S723|W2S723_9EURO	93.09	579	40	0	1	579	1	579	0	1100	579	579	Uncharacterized protein OS=Cyphellophora europaea CBS 101466 OX=1220924 GN=HMPREF1541_10176 PE=4 SV=1
rna-Etr00019.1	tr|A0A0D2EE14|A0A0D2EE14_XYLBA	77.62	344	73	4	1	340	1	344	5.96e-202	564	355	347	Unplaced genomic scaffold supercont1.20, whole genome shotgun sequence OS=Cladophialophora bantiana CBS 173.52 OX=1442370 GN=Z519_10945 PE=3 SV=1
rna-Etr00020.1	tr|W9WH24|W9WH24_9EURO	66.67	150	50	0	1	150	78	227	2.21e-63	201	153	244	Flavin_Reduct domain-containing protein OS=Cladophialophora psammophila CBS 110553 OX=1182543 GN=A1O5_12362 PE=4 SV=1
rna-Etr00021.1	tr|A0A438N5H8|A0A438N5H8_EXOME	71.75	892	249	3	1	890	1	891	0	1217	892	893	Zn(2)-C6 fungal-type domain-containing protein OS=Exophiala mesophila OX=212818 GN=B0A52_06160 PE=4 SV=1
rna-Etr00022.1	tr|A0A0D2H5Q7|A0A0D2H5Q7_XYLBA	90.1	414	41	0	1	414	1	414	1.4e-285	781	415	415	Unplaced genomic scaffold supercont1.19, whole genome shotgun sequence OS=Cladophialophora bantiana CBS 173.52 OX=1442370 GN=Z519_10684 PE=4 SV=1
rna-Etr00023.1	tr|W9WQT7|W9WQT7_9EURO	92.63	556	41	0	10	565	6	561	0	1101	568	564	Pyr_redox_2 domain-containing protein OS=Cladophialophora psammophila CBS 110553 OX=1182543 GN=A1O5_06356 PE=4 SV=1
rna-Etr00024.1	tr|A0A438N5K9|A0A438N5K9_EXOME	56.3	373	163	0	42	414	1	373	1.87e-146	427	414	373	Uncharacterized protein OS=Exophiala mesophila OX=212818 GN=B0A52_06157 PE=4 SV=1
rna-Etr00025.1	tr|V9DGG0|V9DGG0_9EURO	76.2	815	171	23	1	808	1	799	0	1199	808	799	Uncharacterized protein OS=Cladophialophora carrionii CBS 160.54 OX=1279043 GN=G647_02751 PE=3 SV=1
rna-Etr00026.1	tr|A0A072PG53|A0A072PG53_9EURO	87.96	905	109	0	1	905	1	905	0	1624	905	905	MaoC-like domain-containing protein OS=Exophiala aquamarina CBS 119918 OX=1182545 GN=A1O9_06663 PE=4 SV=1
rna-Etr00027.1	tr|A0A0D2F2I0|A0A0D2F2I0_9EURO	63.93	488	166	10	22	509	18	495	1.36e-222	629	509	495	MFS domain-containing protein OS=Exophiala xenobiotica OX=348802 GN=PV05_01298 PE=4 SV=1
rna-Etr00028.1	tr|A0A072PTA5|A0A072PTA5_9EURO	81.96	460	83	0	2	461	1	460	1.72e-256	711	461	460	MFS domain-containing protein OS=Exophiala aquamarina CBS 119918 OX=1182545 GN=A1O9_06666 PE=4 SV=1
rna-Etr00029.1	tr|A0A072PG59|A0A072PG59_9EURO	90.19	591	58	0	1	591	1	591	0	1119	609	609	MFS domain-containing protein OS=Exophiala aquamarina CBS 119918 OX=1182545 GN=A1O9_06668 PE=3 SV=1
rna-Etr00030.1	tr|A0A072PHG7|A0A072PHG7_9EURO	81.42	592	110	0	1	592	1	592	0	970	595	595	MFS domain-containing protein OS=Exophiala aquamarina CBS 119918 OX=1182545 GN=A1O9_06669 PE=3 SV=1
rna-Etr00031.1	tr|A0A0D2GVW5|A0A0D2GVW5_9EURO	67.6	250	79	2	1	250	582	829	4.29e-113	350	250	829	Beta-glucosidase OS=Rhinocladiella mackenziei CBS 650.93 OX=1442369 GN=Z518_08339 PE=3 SV=1
rna-Etr00032.1	tr|A0A072PF61|A0A072PF61_9EURO	86.55	513	58	11	1	509	1	506	1.01e-222	630	509	506	Uncharacterized protein OS=Exophiala aquamarina CBS 119918 OX=1182545 GN=A1O9_06670 PE=4 SV=1
rna-Etr00033.1	tr|A0A072PFY1|A0A072PFY1_9EURO	73.1	197	53	0	1	197	1	197	8.77e-93	275	197	197	Uncharacterized protein OS=Exophiala aquamarina CBS 119918 OX=1182545 GN=A1O9_06672 PE=4 SV=1
rna-Etr00034.1	tr|A0A177FH92|A0A177FH92_9EURO	72.33	253	70	0	1	253	1	253	9.8e-129	371	253	253	Uncharacterized protein OS=Fonsecaea monophora OX=254056 GN=AYO21_02103 PE=4 SV=1
rna-Etr00035.1	tr|A0A072PFW8|A0A072PFW8_9EURO	85.89	574	70	11	46	615	48	614	0	910	615	614	Phosphatidylinositol N-acetylglucosaminyltransferase OS=Exophiala aquamarina CBS 119918 OX=1182545 GN=A1O9_06662 PE=3 SV=1
rna-Etr00036.1	tr|A0A072PF48|A0A072PF48_9EURO	90.58	573	53	1	1	572	1	573	0	1065	595	573	Uncharacterized protein (Fragment) OS=Exophiala aquamarina CBS 119918 OX=1182545 GN=A1O9_06660 PE=4 SV=1
rna-Etr00037.1	tr|T0KA56|T0KA56_COLGC	79.96	459	91	1	28	486	31	488	1.73e-274	759	486	488	MFS domain-containing protein OS=Colletotrichum gloeosporioides (strain Cg-14) OX=1237896 GN=CGLO_11855 PE=3 SV=1
rna-Etr00038.1	tr|A0A166RQ15|A0A166RQ15_9PEZI	62.55	526	188	9	25	541	6	531	4.47e-243	684	541	531	MPP PhoD-like phosphatase OS=Colletotrichum incanum OX=1573173 GN=CI238_00745 PE=4 SV=1
rna-Etr00038.2	tr|A0A166RQ15|A0A166RQ15_9PEZI	68.36	373	116	2	11	381	159	531	1.79e-200	569	381	531	MPP PhoD-like phosphatase OS=Colletotrichum incanum OX=1573173 GN=CI238_00745 PE=4 SV=1
rna-Etr00039.1	tr|A0A072PG48|A0A072PG48_9EURO	92.21	976	76	0	1	976	1	976	0	1847	976	976	Gln-synt_C domain-containing protein OS=Exophiala aquamarina CBS 119918 OX=1182545 GN=A1O9_06658 PE=3 SV=1
rna-Etr00040.1	tr|A0A0D2CMC0|A0A0D2CMC0_9EURO	59.21	152	62	0	3	154	13	164	5.09e-58	184	156	166	Uncharacterized protein OS=Cladophialophora immunda OX=569365 GN=PV07_02877 PE=4 SV=1
rna-Etr00040.2	tr|A0A0D2CMC0|A0A0D2CMC0_9EURO	59.21	152	62	0	3	154	13	164	5.09e-58	184	156	166	Uncharacterized protein OS=Cladophialophora immunda OX=569365 GN=PV07_02877 PE=4 SV=1
rna-Etr00041.1	tr|A0A072PF41|A0A072PF41_9EURO	86.24	574	79	0	1	574	1	574	0	960	574	574	Uncharacterized protein OS=Exophiala aquamarina CBS 119918 OX=1182545 GN=A1O9_06655 PE=4 SV=1
rna-Etr00042.1	tr|A0A072PG41|A0A072PG41_9EURO	92.37	1757	134	0	1	1757	133	1889	0	3216	1757	1889	Uncharacterized protein OS=Exophiala aquamarina CBS 119918 OX=1182545 GN=A1O9_06653 PE=4 SV=1
rna-Etr00042.2	tr|A0A072PG41|A0A072PG41_9EURO	92.37	1757	134	0	1	1757	133	1889	0	3216	1757	1889	Uncharacterized protein OS=Exophiala aquamarina CBS 119918 OX=1182545 GN=A1O9_06653 PE=4 SV=1
rna-Etr00042.3	tr|A0A072PG41|A0A072PG41_9EURO	91.67	1885	157	0	11	1895	5	1889	0	3417	1895	1889	Uncharacterized protein OS=Exophiala aquamarina CBS 119918 OX=1182545 GN=A1O9_06653 PE=4 SV=1
rna-Etr00044.1	tr|A0A072PT85|A0A072PT85_9EURO	81.92	907	164	0	1	907	1	907	0	1452	907	907	Sec39 domain-containing protein OS=Exophiala aquamarina CBS 119918 OX=1182545 GN=A1O9_06651 PE=4 SV=1
rna-Etr00045.1	tr|A0A072PF34|A0A072PF34_9EURO	64.12	510	169	14	1	508	1	498	2.35e-218	624	658	498	Uncharacterized protein (Fragment) OS=Exophiala aquamarina CBS 119918 OX=1182545 GN=A1O9_06650 PE=4 SV=1
rna-Etr00046.1	tr|A0A072PG33|A0A072PG33_9EURO	83.29	748	78	47	1	706	1	743	0	1196	706	743	WD_REPEATS_REGION domain-containing protein OS=Exophiala aquamarina CBS 119918 OX=1182545 GN=A1O9_06648 PE=4 SV=1
rna-Etr00047.1	tr|A0A072PT79|A0A072PT79_9EURO	78.14	311	60	8	1	310	1	304	5.34e-155	449	410	374	Uncharacterized protein OS=Exophiala aquamarina CBS 119918 OX=1182545 GN=A1O9_06646 PE=4 SV=1
rna-Etr00047.2	tr|A0A072PT79|A0A072PT79_9EURO	74.93	379	85	10	1	376	1	372	4.25e-158	455	378	374	Uncharacterized protein OS=Exophiala aquamarina CBS 119918 OX=1182545 GN=A1O9_06646 PE=4 SV=1
rna-Etr00047.3	tr|A0A072PT79|A0A072PT79_9EURO	78.14	311	60	8	1	310	1	304	5.34e-155	449	410	374	Uncharacterized protein OS=Exophiala aquamarina CBS 119918 OX=1182545 GN=A1O9_06646 PE=4 SV=1
rna-Etr00047.4	tr|A0A072PT79|A0A072PT79_9EURO	74.93	379	85	10	1	376	1	372	4.25e-158	455	378	374	Uncharacterized protein OS=Exophiala aquamarina CBS 119918 OX=1182545 GN=A1O9_06646 PE=4 SV=1
rna-Etr00048.1	tr|A0A072PF27|A0A072PF27_9EURO	85.06	783	111	6	141	918	1	782	0	1326	918	782	Fungal_trans domain-containing protein OS=Exophiala aquamarina CBS 119918 OX=1182545 GN=A1O9_06645 PE=4 SV=1
rna-Etr00048.2	tr|A0A072PF27|A0A072PF27_9EURO	85.06	783	111	6	1	778	1	782	0	1327	778	782	Fungal_trans domain-containing protein OS=Exophiala aquamarina CBS 119918 OX=1182545 GN=A1O9_06645 PE=4 SV=1
rna-Etr00048.3	tr|A0A072PF27|A0A072PF27_9EURO	85.23	731	103	5	7	732	52	782	0	1250	732	782	Fungal_trans domain-containing protein OS=Exophiala aquamarina CBS 119918 OX=1182545 GN=A1O9_06645 PE=4 SV=1
rna-Etr00049.1	tr|A0A0D1Z2I8|A0A0D1Z2I8_EXOME	71.43	175	50	0	3	177	4	178	7.14e-90	266	178	179	Cupin_2 domain-containing protein OS=Exophiala mesophila OX=212818 GN=PV10_08601 PE=4 SV=1
rna-Etr00050.1	tr|A0A438MTF5|A0A438MTF5_EXOME	46.2	329	177	0	102	430	140	468	8.37e-94	297	433	471	Uncharacterized protein OS=Exophiala mesophila OX=212818 GN=B0A52_09788 PE=4 SV=1
rna-Etr00051.1	tr|A0A072PG28|A0A072PG28_9EURO	79.74	548	111	0	1	548	1	548	0	962	548	548	Carboxylic ester hydrolase OS=Exophiala aquamarina CBS 119918 OX=1182545 GN=A1O9_06643 PE=3 SV=1
rna-Etr00052.1	tr|A0A072PF19|A0A072PF19_9EURO	86.72	821	106	3	1	818	1	821	0	1419	818	821	Uncharacterized protein OS=Exophiala aquamarina CBS 119918 OX=1182545 GN=A1O9_06640 PE=4 SV=1
rna-Etr00053.1	tr|A0A072PG21|A0A072PG21_9EURO	91.54	721	61	0	1	721	1	721	0	1344	721	721	Probable E3 ubiquitin ligase complex SCF subunit sconB OS=Exophiala aquamarina CBS 119918 OX=1182545 GN=A1O9_06638 PE=3 SV=1
rna-Etr00054.1	tr|A0A072PFT5|A0A072PFT5_9EURO	92.29	804	55	7	1	798	1	803	0	1445	798	803	Uncharacterized protein OS=Exophiala aquamarina CBS 119918 OX=1182545 GN=A1O9_06637 PE=4 SV=1
rna-Etr00054.2	tr|A0A072PFT5|A0A072PFT5_9EURO	93.09	579	34	6	1	573	225	803	0	1054	573	803	Uncharacterized protein OS=Exophiala aquamarina CBS 119918 OX=1182545 GN=A1O9_06637 PE=4 SV=1
rna-Etr00055.1	tr|A0A178CEM0|A0A178CEM0_9EURO	58.29	175	68	5	2	171	303	477	2.79e-45	161	173	479	Uncharacterized protein OS=Fonsecaea multimorphosa OX=979981 GN=AYO22_02882 PE=4 SV=1
rna-Etr00056.1	tr|A0A0D2FZY2|A0A0D2FZY2_9EURO	55.16	852	377	5	4	852	20	869	0	993	852	869	Uncharacterized protein OS=Phialophora americana OX=5601 GN=PV04_07695 PE=4 SV=1
rna-Etr00057.1	tr|A0A072PGH4|A0A072PGH4_9EURO	73.99	373	95	2	1	373	1	371	2.5e-202	567	373	371	GFO_IDH_MocA domain-containing protein OS=Exophiala aquamarina CBS 119918 OX=1182545 GN=A1O9_06319 PE=4 SV=1
rna-Etr00058.1	tr|A0A1L9P381|A0A1L9P381_ASPVE	46.18	576	285	25	10	583	82	634	1.18e-166	495	585	634	Zn(2)-C6 fungal-type domain-containing protein OS=Aspergillus versicolor CBS 583.65 OX=1036611 GN=ASPVEDRAFT_181215 PE=4 SV=1
rna-Etr00059.1	tr|A0A1L9TRI0|A0A1L9TRI0_9EURO	61.75	366	138	2	25	389	5	369	3.91e-166	476	392	370	GFO_IDH_MocA domain-containing protein OS=Aspergillus sydowii CBS 593.65 OX=1036612 GN=ASPSYDRAFT_40461 PE=4 SV=1
rna-Etr00060.1	tr|A0A072PF12|A0A072PF12_9EURO	87.46	335	37	5	112	442	68	401	3.67e-194	550	442	401	Uncharacterized protein OS=Exophiala aquamarina CBS 119918 OX=1182545 GN=A1O9_06635 PE=4 SV=1
rna-Etr00061.1	tr|A0A072PHD4|A0A072PHD4_9EURO	92.91	578	40	1	7	583	1	578	0	1079	583	578	Uncharacterized protein OS=Exophiala aquamarina CBS 119918 OX=1182545 GN=A1O9_06634 PE=4 SV=1
rna-Etr00062.1	tr|A0A072PG16|A0A072PG16_9EURO	90.43	1316	112	14	1	1316	1	1302	0	2122	1316	1302	Clustered mitochondria protein homolog OS=Exophiala aquamarina CBS 119918 OX=1182545 GN=CLU1 PE=3 SV=1
rna-Etr00063.1	tr|A0A072PFS9|A0A072PFS9_9EURO	78.3	341	67	7	2	336	3	342	2.29e-172	488	336	342	Uncharacterized protein OS=Exophiala aquamarina CBS 119918 OX=1182545 GN=A1O9_06632 PE=4 SV=1
rna-Etr00064.1	tr|W9YRA1|W9YRA1_9EURO	63.18	277	99	3	3	278	4	278	4.92e-113	333	278	278	Uncharacterized protein OS=Capronia coronata CBS 617.96 OX=1182541 GN=A1O1_00513 PE=4 SV=1
rna-Etr00065.1	tr|A0A0D2IUK2|A0A0D2IUK2_9EURO	66.3	276	88	5	2	272	7	282	4.91e-126	366	275	286	Rhinocladiella mackenziei CBS 650.93 unplaced genomic scaffold supercont1.1, whole genome shotgun sequence OS=Rhinocladiella mackenziei CBS 650.93 OX=1442369 GN=Z518_00845 PE=4 SV=1
rna-Etr00066.1	tr|N1QIG7|N1QIG7_SPHMS	46.6	515	216	59	1	489	86	567	2.7e-153	455	494	577	MFS general substrate transporter OS=Sphaerulina musiva (strain SO2202) OX=692275 GN=SEPMUDRAFT_150512 PE=4 SV=1
rna-Etr00067.1	tr|A0A2B7WTU2|A0A2B7WTU2_9EURO	42.04	333	187	6	1	332	261	588	1.36e-80	263	334	591	Uncharacterized protein OS=Helicocarpus griseus UAMH5409 OX=1447875 GN=AJ79_08338 PE=3 SV=1
rna-Etr00067.2	tr|A0A2B7WTU2|A0A2B7WTU2_9EURO	42.04	333	187	6	1	332	261	588	1.36e-80	263	334	591	Uncharacterized protein OS=Helicocarpus griseus UAMH5409 OX=1447875 GN=AJ79_08338 PE=3 SV=1
rna-Etr00068.1	tr|A0A072PGK0|A0A072PGK0_9EURO	60.05	826	308	22	1	817	1	813	1.28e-196	598	823	1150	Uncharacterized protein OS=Exophiala aquamarina CBS 119918 OX=1182545 GN=A1O9_03829 PE=4 SV=1
rna-Etr00069.1	tr|A0A072PEX6|A0A072PEX6_9EURO	73.62	307	77	4	1	307	1	303	1.45e-157	450	344	307	Uncharacterized protein OS=Exophiala aquamarina CBS 119918 OX=1182545 GN=A1O9_06610 PE=4 SV=1
rna-Etr00070.1	tr|W9WG49|W9WG49_9EURO	56.96	711	285	21	1	690	1	711	1.63e-285	805	694	717	Uncharacterized protein OS=Cladophialophora yegresii CBS 114405 OX=1182544 GN=A1O7_07847 PE=4 SV=1
rna-Etr00071.1	tr|A0A072PFP8|A0A072PFP8_9EURO	84.44	135	21	0	1	135	1	135	9.79e-83	245	135	135	Uncharacterized protein OS=Exophiala aquamarina CBS 119918 OX=1182545 GN=A1O9_06607 PE=4 SV=1
rna-Etr00072.1	tr|A0A0D2IL98|A0A0D2IL98_9EURO	45.37	227	120	4	16	240	16	240	1.9e-57	189	242	242	Rhinocladiella mackenziei CBS 650.93 unplaced genomic scaffold supercont1.5, whole genome shotgun sequence OS=Rhinocladiella mackenziei CBS 650.93 OX=1442369 GN=Z518_07529 PE=4 SV=1
rna-Etr00073.1	tr|A0A072P1W4|A0A072P1W4_9EURO	77.46	1025	156	75	1	971	12	1015	0	1519	972	1016	Zn(2)-C6 fungal-type domain-containing protein OS=Exophiala aquamarina CBS 119918 OX=1182545 GN=A1O9_10082 PE=4 SV=1
rna-Etr00074.1	tr|A0A072P349|A0A072P349_9EURO	94.94	494	25	0	2	495	6	499	0	930	495	499	Aldedh domain-containing protein OS=Exophiala aquamarina CBS 119918 OX=1182545 GN=A1O9_10083 PE=3 SV=1
rna-Etr00075.1	tr|A0A072P0L7|A0A072P0L7_9EURO	84.1	346	44	11	1	335	1	346	2.29e-210	585	336	346	PKS_ER domain-containing protein OS=Exophiala aquamarina CBS 119918 OX=1182545 GN=A1O9_10084 PE=3 SV=1
rna-Etr00076.1	tr|A0A072PDP5|A0A072PDP5_9EURO	90.25	554	50	4	1	550	1	554	0	1028	550	554	Uncharacterized protein OS=Exophiala aquamarina CBS 119918 OX=1182545 GN=A1O9_10085 PE=4 SV=1
rna-Etr00077.1	tr|A0A072P1W8|A0A072P1W8_9EURO	90.37	519	49	1	1	518	1	519	0	972	518	519	Uncharacterized protein OS=Exophiala aquamarina CBS 119918 OX=1182545 GN=A1O9_10087 PE=3 SV=1
rna-Etr00078.1	tr|A0A072P0M2|A0A072P0M2_9EURO	92.05	654	52	0	1	654	1	654	0	1258	654	654	Uncharacterized protein OS=Exophiala aquamarina CBS 119918 OX=1182545 GN=A1O9_10089 PE=4 SV=1
rna-Etr00079.1	tr|A0A072PDQ2|A0A072PDQ2_9EURO	93.9	590	35	1	1	589	1	590	0	1192	616	601	Uncharacterized protein OS=Exophiala aquamarina CBS 119918 OX=1182545 GN=A1O9_10090 PE=4 SV=1
rna-Etr00080.1	tr|A0A072P1I6|A0A072P1I6_9EURO	86.5	311	42	0	17	327	16	326	2.33e-182	513	327	326	Abhydrolase_3 domain-containing protein OS=Exophiala aquamarina CBS 119918 OX=1182545 GN=A1O9_10091 PE=4 SV=1
rna-Etr00081.1	tr|A0A072P1X2|A0A072P1X2_9EURO	94.66	468	25	0	26	493	2	469	0	928	493	469	Uncharacterized protein OS=Exophiala aquamarina CBS 119918 OX=1182545 GN=A1O9_10092 PE=3 SV=1
rna-Etr00082.1	tr|A0A072P0M9|A0A072P0M9_9EURO	89.02	264	29	0	1	264	1	264	1.61e-167	470	264	264	Uncharacterized protein OS=Exophiala aquamarina CBS 119918 OX=1182545 GN=A1O9_10094 PE=4 SV=1
rna-Etr00083.1	tr|A0A072PDQ7|A0A072PDQ7_9EURO	90.17	600	59	0	1	600	1	600	0	1059	602	606	MFS domain-containing protein OS=Exophiala aquamarina CBS 119918 OX=1182545 GN=A1O9_10095 PE=4 SV=1
rna-Etr00085.1	tr|A0A0D2IS24|A0A0D2IS24_9EURO	39.85	936	495	68	11	914	11	910	3.03e-222	659	914	913	Rhinocladiella mackenziei CBS 650.93 unplaced genomic scaffold supercont1.2, whole genome shotgun sequence OS=Rhinocladiella mackenziei CBS 650.93 OX=1442369 GN=Z518_03461 PE=4 SV=1
rna-Etr00086.1	tr|A0A0D2CWP1|A0A0D2CWP1_9EURO	39.84	1546	797	133	1	1473	1	1486	0	1024	1473	1496	Uncharacterized protein OS=Cladophialophora immunda OX=569365 GN=PV07_07701 PE=4 SV=1
rna-Etr00087.1	tr|A0A0N0NPP4|A0A0N0NPP4_9EURO	57.14	133	55	2	3	133	5	137	7.35e-53	169	134	137	Uncharacterized protein OS=Phialophora attinorum OX=1664694 GN=AB675_1792 PE=4 SV=1
rna-Etr00088.1	tr|A0A0D1ZXE4|A0A0D1ZXE4_EXOME	69.77	172	52	0	6	177	324	495	2.63e-90	278	177	495	Bac_luciferase domain-containing protein OS=Exophiala mesophila OX=212818 GN=PV10_06004 PE=3 SV=1
rna-Etr00089.1	tr|A0A072PEW8|A0A072PEW8_9EURO	85.28	299	44	0	1	299	466	764	1.39e-169	506	561	779	Glyco_transf_28 domain-containing protein OS=Exophiala aquamarina CBS 119918 OX=1182545 GN=A1O9_06605 PE=4 SV=1
rna-Etr00090.1	tr|A0A072PHA0|A0A072PHA0_9EURO	87.95	365	44	0	1	365	1	365	4.67e-245	674	365	365	AB hydrolase-1 domain-containing protein OS=Exophiala aquamarina CBS 119918 OX=1182545 GN=A1O9_06604 PE=4 SV=1
rna-Etr00091.1	tr|A0A072PFY8|A0A072PFY8_9EURO	84.02	244	39	0	1	244	1	244	1.75e-158	446	247	247	Uncharacterized protein OS=Exophiala aquamarina CBS 119918 OX=1182545 GN=A1O9_06603 PE=4 SV=1
rna-Etr00092.1	tr|A0A072PFP1|A0A072PFP1_9EURO	83.09	556	67	27	1	541	1	544	2.72e-311	857	542	544	RNA helicase OS=Exophiala aquamarina CBS 119918 OX=1182545 GN=A1O9_06602 PE=3 SV=1
rna-Etr00093.1	tr|A0A072PT34|A0A072PT34_9EURO	78.12	320	69	1	1	320	1	319	3.78e-166	471	320	319	CMP/dCMP-type deaminase domain-containing protein OS=Exophiala aquamarina CBS 119918 OX=1182545 GN=A1O9_06601 PE=4 SV=1
rna-Etr00094.1	tr|A0A072PEW3|A0A072PEW3_9EURO	76.19	231	54	1	20	250	75	304	1.6e-117	344	250	304	Uncharacterized protein OS=Exophiala aquamarina CBS 119918 OX=1182545 GN=A1O9_06600 PE=4 SV=1
rna-Etr00095.1	tr|W9ZL81|W9ZL81_9EURO	88.91	541	60	0	1	541	1	541	0	1036	541	543	Uncharacterized protein OS=Capronia coronata CBS 617.96 OX=1182541 GN=A1O1_00399 PE=4 SV=1
rna-Etr00096.1	tr|A0A0D2ARR5|A0A0D2ARR5_9EURO	90.74	497	45	1	3	498	1	497	0	909	498	497	Uncharacterized protein OS=Cladophialophora immunda OX=569365 GN=PV07_07512 PE=4 SV=1
rna-Etr00097.1	tr|A0A072PFN5|A0A072PFN5_9EURO	83.51	752	116	8	1	749	1	747	0	1210	775	773	Uncharacterized protein OS=Exophiala aquamarina CBS 119918 OX=1182545 GN=A1O9_06597 PE=4 SV=1
rna-Etr00098.1	tr|A0A177FBV3|A0A177FBV3_9EURO	32.83	198	112	21	464	655	66	248	2.96e-17	90.1	665	274	SLATT_fungal domain-containing protein OS=Fonsecaea monophora OX=254056 GN=AYO21_04673 PE=4 SV=1
rna-Etr00099.1	tr|A0A072PT29|A0A072PT29_9EURO	81.43	630	99	18	173	796	1	618	0	974	796	618	Uncharacterized protein OS=Exophiala aquamarina CBS 119918 OX=1182545 GN=A1O9_06596 PE=4 SV=1
rna-Etr00099.2	tr|A0A072PT29|A0A072PT29_9EURO	81.43	630	99	18	1	624	1	618	0	972	624	618	Uncharacterized protein OS=Exophiala aquamarina CBS 119918 OX=1182545 GN=A1O9_06596 PE=4 SV=1
rna-Etr00100.1	tr|A0A072PFW4|A0A072PFW4_9EURO	80.95	1538	235	58	9	1513	1	1513	0	2013	1513	1513	KIX_2 domain-containing protein OS=Exophiala aquamarina CBS 119918 OX=1182545 GN=A1O9_06578 PE=4 SV=1
rna-Etr00101.1	tr|A0A072PH72|A0A072PH72_9EURO	58.77	832	301	42	1	825	1	797	4.02e-293	833	825	797	Uncharacterized protein (Fragment) OS=Exophiala aquamarina CBS 119918 OX=1182545 GN=A1O9_06579 PE=4 SV=1
rna-Etr00102.1	tr|A0A072PUS7|A0A072PUS7_9EURO	89.87	474	48	0	1	474	1	474	4.62e-314	858	474	474	Acyl-CoA dehydrogenase OS=Exophiala aquamarina CBS 119918 OX=1182545 GN=A1O9_01495 PE=3 SV=1
rna-Etr00103.1	tr|A0A2V1BAW3|A0A2V1BAW3_9HELO	63.96	308	111	0	1	308	1	308	4.4e-131	381	308	308	NAD(P)-binding protein OS=Cadophora sp. DSE1049 OX=1485229 GN=DL98DRAFT_618740 PE=4 SV=1
rna-Etr00104.1	tr|A0A2B7Y0I7|A0A2B7Y0I7_9EURO	53.39	590	249	26	19	587	75	659	1.65e-207	603	622	714	MFS domain-containing protein OS=Helicocarpus griseus UAMH5409 OX=1447875 GN=AJ79_03212 PE=4 SV=1
rna-Etr00105.1	tr|A0A284RNG7|A0A284RNG7_ARMOS	38.2	411	224	30	9	417	5	387	2.84e-70	235	481	396	Related to tetracycline resistance protein from transposon Tn4351/Tn4400 OS=Armillaria ostoyae OX=47428 GN=ARMOST_13700 PE=4 SV=1
rna-Etr00106.1	tr|A0A0D2FR06|A0A0D2FR06_9EURO	62.24	805	268	36	1	802	1	772	0	992	1128	917	Rhinocladiella mackenziei CBS 650.93 unplaced genomic scaffold supercont1.4, whole genome shotgun sequence OS=Rhinocladiella mackenziei CBS 650.93 OX=1442369 GN=Z518_05497 PE=4 SV=1
rna-Etr00107.1	tr|A0A072PEU4|A0A072PEU4_9EURO	71.27	275	66	13	1	270	1	267	2.66e-137	394	271	270	Uncharacterized protein OS=Exophiala aquamarina CBS 119918 OX=1182545 GN=A1O9_06580 PE=4 SV=1
rna-Etr00108.1	tr|A0A072PT12|A0A072PT12_9EURO	77.17	127	29	0	4	130	173	299	1.08e-66	210	130	299	Uncharacterized protein OS=Exophiala aquamarina CBS 119918 OX=1182545 GN=A1O9_06581 PE=4 SV=1
rna-Etr00109.1	tr|A0A0D2BSX9|A0A0D2BSX9_9EURO	81.93	559	98	3	11	569	14	569	0	899	570	570	AA_permease domain-containing protein OS=Exophiala xenobiotica OX=348802 GN=PV05_04303 PE=3 SV=1
rna-Etr00110.1	tr|A0A072PH78|A0A072PH78_9EURO	85.6	125	17	1	15	138	1	125	1.21e-73	222	140	125	Uncharacterized protein (Fragment) OS=Exophiala aquamarina CBS 119918 OX=1182545 GN=A1O9_06584 PE=4 SV=1
rna-Etr00111.1	tr|A0A072PT17|A0A072PT17_9EURO	93.99	416	24	1	1	415	1	416	1.3e-288	789	415	416	Lipoyl synthase, mitochondrial OS=Exophiala aquamarina CBS 119918 OX=1182545 GN=A1O9_06586 PE=3 SV=1
rna-Etr00112.1	tr|A0A072PFM1|A0A072PFM1_9EURO	88.77	276	31	0	1	276	1	276	7.27e-186	517	276	276	Uncharacterized protein OS=Exophiala aquamarina CBS 119918 OX=1182545 GN=A1O9_06587 PE=4 SV=1
rna-Etr00113.1	tr|A0A072PFX3|A0A072PFX3_9EURO	85.67	356	49	2	1	354	1	356	4.82e-203	567	354	356	BAG domain-containing protein OS=Exophiala aquamarina CBS 119918 OX=1182545 GN=A1O9_06588 PE=4 SV=1
rna-Etr00114.1	tr|A0A0D2IYE1|A0A0D2IYE1_9EURO	48.6	967	465	32	3	945	6	964	1.13e-312	909	1253	1076	Rhinocladiella mackenziei CBS 650.93 unplaced genomic scaffold supercont1.7, whole genome shotgun sequence OS=Rhinocladiella mackenziei CBS 650.93 OX=1442369 GN=Z518_09331 PE=4 SV=1
rna-Etr00115.1	tr|A0A0D2AU14|A0A0D2AU14_9EURO	24.24	264	185	15	253	511	183	436	7.41e-12	75.5	519	445	Uncharacterized protein OS=Exophiala spinifera OX=91928 GN=PV08_11736 PE=4 SV=1
rna-Etr00117.1	tr|W9VL46|W9VL46_9EURO	34.99	463	239	62	151	552	95	556	7.32e-74	255	627	620	Uncharacterized protein OS=Cladophialophora yegresii CBS 114405 OX=1182544 GN=A1O7_06730 PE=4 SV=1
rna-Etr00118.1	tr|A0A0D2DE49|A0A0D2DE49_9EURO	39.27	219	121	12	51	258	1	218	1.88e-29	120	305	276	Uncharacterized protein OS=Exophiala oligosperma OX=215243 GN=PV06_06906 PE=4 SV=1
rna-Etr00119.1	tr|A0A0D2D3P8|A0A0D2D3P8_9EURO	83.9	534	86	0	1	534	1	534	0	910	534	535	MFS domain-containing protein OS=Exophiala oligosperma OX=215243 GN=PV06_10824 PE=3 SV=1
rna-Etr00119.2	tr|A0A0D2D3P8|A0A0D2D3P8_9EURO	83.67	490	80	0	1	490	45	534	4.83e-303	833	490	535	MFS domain-containing protein OS=Exophiala oligosperma OX=215243 GN=PV06_10824 PE=3 SV=1
rna-Etr00120.1	tr|W2RMG0|W2RMG0_9EURO	65.62	160	55	0	1	160	1	160	5.52e-75	228	163	163	SnoaL-like domain-containing protein OS=Cyphellophora europaea CBS 101466 OX=1220924 GN=HMPREF1541_07127 PE=4 SV=1
rna-Etr00121.1	tr|A0A072PFK1|A0A072PFK1_9EURO	77.18	482	66	44	25	462	1	482	2.57e-268	743	466	486	MFS domain-containing protein OS=Exophiala aquamarina CBS 119918 OX=1182545 GN=A1O9_06572 PE=3 SV=1
rna-Etr00122.1	tr|A0A072PT00|A0A072PT00_9EURO	69.01	568	166	10	1	564	1	562	7.37e-277	771	564	562	Fungal_trans domain-containing protein OS=Exophiala aquamarina CBS 119918 OX=1182545 GN=A1O9_06571 PE=4 SV=1
rna-Etr00123.1	tr|A0A072PH61|A0A072PH61_9EURO	74.21	535	137	1	228	762	1	534	1.08e-305	852	762	534	HET domain-containing protein OS=Exophiala aquamarina CBS 119918 OX=1182545 GN=A1O9_06569 PE=4 SV=1
rna-Etr00124.1	tr|A0A072PET4|A0A072PET4_9EURO	74.25	567	146	0	1	567	1	567	0	875	567	567	MBOAT_2 domain-containing protein OS=Exophiala aquamarina CBS 119918 OX=1182545 GN=A1O9_06565 PE=4 SV=1
rna-Etr00125.1	tr|A0A072PH56|A0A072PH56_9EURO	93.13	917	58	5	1	913	1	916	0	1580	914	917	SMK-1 domain-containing protein OS=Exophiala aquamarina CBS 119918 OX=1182545 GN=A1O9_06564 PE=4 SV=1
rna-Etr00126.1	tr|A0A072PFI7|A0A072PFI7_9EURO	77.85	316	64	6	1	315	1	311	2.03e-179	504	316	312	Glyoxalase-like_dom domain-containing protein OS=Exophiala aquamarina CBS 119918 OX=1182545 GN=A1O9_06562 PE=4 SV=1
rna-Etr00127.1	tr|A0A072PH50|A0A072PH50_9EURO	89.15	424	24	22	1	406	1	420	4.56e-244	676	406	420	BZIP domain-containing protein OS=Exophiala aquamarina CBS 119918 OX=1182545 GN=A1O9_06559 PE=4 SV=1
rna-Etr00128.1	tr|A0A072PFI2|A0A072PFI2_9EURO	96.01	501	20	0	1	501	1	501	0	982	517	505	Uncharacterized protein OS=Exophiala aquamarina CBS 119918 OX=1182545 GN=A1O9_06557 PE=3 SV=1
rna-Etr00129.1	tr|A0A072PSY5|A0A072PSY5_9EURO	79.41	204	42	0	1	204	1	204	2.38e-117	338	205	205	Nitroreductase domain-containing protein OS=Exophiala aquamarina CBS 119918 OX=1182545 GN=A1O9_06556 PE=4 SV=1
rna-Etr00130.1	tr|W9WEG7|W9WEG7_9EURO	75.32	154	38	0	1	154	4	157	2.85e-78	235	154	157	SnoaL-like domain-containing protein OS=Cladophialophora psammophila CBS 110553 OX=1182543 GN=A1O5_11696 PE=4 SV=1
rna-Etr00131.1	tr|W2RU13|W2RU13_9EURO	34.77	535	308	41	299	827	565	1064	2.35e-68	253	854	1074	Uncharacterized protein OS=Cyphellophora europaea CBS 101466 OX=1220924 GN=HMPREF1541_06133 PE=4 SV=1
rna-Etr00132.1	tr|W9VZU9|W9VZU9_9EURO	44.65	598	324	7	39	632	6	600	6.27e-184	540	632	600	HET domain-containing protein OS=Cladophialophora psammophila CBS 110553 OX=1182543 GN=A1O5_11890 PE=4 SV=1
rna-Etr00133.1	tr|R8BXV3|R8BXV3_TOGMI	60.09	664	248	17	3	658	69	723	8.41e-262	745	664	763	Putative histidine kinase protein OS=Togninia minima (strain UCR-PA7) OX=1286976 GN=UCRPA7_285 PE=4 SV=1
rna-Etr00134.1	tr|A0A072PES7|A0A072PES7_9EURO	88.99	109	12	0	84	192	90	198	1.88e-62	198	192	198	Uncharacterized protein OS=Exophiala aquamarina CBS 119918 OX=1182545 GN=A1O9_06555 PE=4 SV=1
rna-Etr00135.1	tr|A0A0D2HSJ7|A0A0D2HSJ7_XYLBA	65.03	163	56	1	3	165	2	163	7.57e-70	215	168	165	Unplaced genomic scaffold supercont1.25, whole genome shotgun sequence OS=Cladophialophora bantiana CBS 173.52 OX=1442370 GN=Z519_12005 PE=4 SV=1
rna-Etr00136.1	tr|A0A072PH44|A0A072PH44_9EURO	88.39	534	62	0	1	534	1	534	0	924	534	534	Cytochrome b561 domain-containing protein OS=Exophiala aquamarina CBS 119918 OX=1182545 GN=A1O9_06554 PE=4 SV=1
rna-Etr00137.1	tr|A0A072PFH4|A0A072PFH4_9EURO	89.23	557	55	5	1	553	1	556	0	966	641	659	Uncharacterized protein OS=Exophiala aquamarina CBS 119918 OX=1182545 GN=A1O9_06552 PE=3 SV=1
rna-Etr00138.1	tr|A0A072PLQ3|A0A072PLQ3_9EURO	95.47	486	22	0	1	486	31	516	0	905	491	516	MFS domain-containing protein OS=Exophiala aquamarina CBS 119918 OX=1182545 GN=A1O9_02243 PE=3 SV=1
rna-Etr00138.2	tr|A0A072PLQ3|A0A072PLQ3_9EURO	96.98	398	12	0	1	398	31	428	1.34e-271	749	398	516	MFS domain-containing protein OS=Exophiala aquamarina CBS 119918 OX=1182545 GN=A1O9_02243 PE=3 SV=1
rna-Etr00139.1	tr|A0A072PYJ2|A0A072PYJ2_9EURO	85.94	640	90	0	379	1018	1	640	0	1106	1019	641	Uncharacterized protein OS=Exophiala aquamarina CBS 119918 OX=1182545 GN=A1O9_02241 PE=4 SV=1
rna-Etr00140.1	tr|A0A072PKQ1|A0A072PKQ1_9EURO	76.05	263	63	0	94	356	1	263	7.67e-140	410	531	263	6PF2K domain-containing protein OS=Exophiala aquamarina CBS 119918 OX=1182545 GN=A1O9_02240 PE=4 SV=1
rna-Etr00141.1	tr|A0A0D1ZS98|A0A0D1ZS98_EXOME	65.52	261	90	0	16	276	16	276	7.25e-126	365	276	276	AB hydrolase-1 domain-containing protein OS=Exophiala mesophila OX=212818 GN=PV10_07048 PE=4 SV=1
rna-Etr00142.1	tr|A0A072PES5|A0A072PES5_9EURO	77.12	319	73	0	1	319	1	319	1.09e-184	518	321	320	COesterase domain-containing protein OS=Exophiala aquamarina CBS 119918 OX=1182545 GN=A1O9_06550 PE=4 SV=1
rna-Etr00143.1	tr|A0A072PFT2|A0A072PFT2_9EURO	86.28	401	55	0	1	401	1	401	3.7e-259	714	432	401	Salicylate hydroxylase OS=Exophiala aquamarina CBS 119918 OX=1182545 GN=A1O9_06548 PE=4 SV=1
rna-Etr00144.1	tr|A0A072PFG8|A0A072PFG8_9EURO	91.27	355	31	0	4	358	5	359	1.98e-245	675	358	359	Uncharacterized protein OS=Exophiala aquamarina CBS 119918 OX=1182545 GN=A1O9_06547 PE=3 SV=1
rna-Etr00145.1	tr|A0A072PES1|A0A072PES1_9EURO	80.88	204	39	0	104	307	2	205	4.53e-125	362	307	205	Uncharacterized protein OS=Exophiala aquamarina CBS 119918 OX=1182545 GN=A1O9_06545 PE=4 SV=1
rna-Etr00146.1	tr|A0A072PFS6|A0A072PFS6_9EURO	96.47	482	17	0	1	482	1	482	0	907	483	483	Aldedh domain-containing protein OS=Exophiala aquamarina CBS 119918 OX=1182545 GN=A1O9_06543 PE=3 SV=1
rna-Etr00147.1	tr|A0A072PFG3|A0A072PFG3_9EURO	81.48	567	91	14	1	553	1	567	0	919	554	568	Uncharacterized protein OS=Exophiala aquamarina CBS 119918 OX=1182545 GN=A1O9_06542 PE=4 SV=1
rna-Etr00147.2	tr|A0A072PFG3|A0A072PFG3_9EURO	83.77	567	92	0	1	567	1	567	0	957	568	568	Uncharacterized protein OS=Exophiala aquamarina CBS 119918 OX=1182545 GN=A1O9_06542 PE=4 SV=1
rna-Etr00148.1	tr|A0A072PSW8|A0A072PSW8_9EURO	80.29	137	27	0	7	143	1	137	3.39e-71	224	160	356	PKS_ER domain-containing protein OS=Exophiala aquamarina CBS 119918 OX=1182545 GN=A1O9_06541 PE=4 SV=1
rna-Etr00149.1	tr|A0A2T3ZRM6|A0A2T3ZRM6_TRIHA	64.96	137	47	1	1	136	1	137	2.35e-52	179	138	493	Aldedh domain-containing protein OS=Trichoderma harzianum CBS 226.95 OX=983964 GN=M431DRAFT_129983 PE=3 SV=1
rna-Etr00150.1	tr|A0A072PFS1|A0A072PFS1_9EURO	95.94	493	17	3	1	493	1	490	0	942	494	491	STE/STE7/MKK protein kinase OS=Exophiala aquamarina CBS 119918 OX=1182545 GN=A1O9_06538 PE=3 SV=1
rna-Etr00151.1	tr|A0A072PFF6|A0A072PFF6_9EURO	96.5	371	13	0	1	371	1	371	1.2e-250	689	371	371	Uncharacterized protein OS=Exophiala aquamarina CBS 119918 OX=1182545 GN=A1O9_06537 PE=4 SV=1
rna-Etr00151.2	tr|A0A072PFF6|A0A072PFF6_9EURO	96.5	371	13	0	1	371	1	371	1.2e-250	689	371	371	Uncharacterized protein OS=Exophiala aquamarina CBS 119918 OX=1182545 GN=A1O9_06537 PE=4 SV=1
rna-Etr00152.1	tr|A0A072PER3|A0A072PER3_9EURO	98.18	110	2	0	1	110	1	110	1.59e-76	227	110	110	Protein yippee-like OS=Exophiala aquamarina CBS 119918 OX=1182545 GN=A1O9_06535 PE=3 SV=1
rna-Etr00153.1	tr|A0A072PH22|A0A072PH22_9EURO	81.18	574	107	1	1	574	1	573	0	890	576	573	Rab-GAP TBC domain-containing protein OS=Exophiala aquamarina CBS 119918 OX=1182545 GN=A1O9_06534 PE=4 SV=1
rna-Etr00153.2	tr|A0A438N2U1|A0A438N2U1_EXOME	68.23	702	212	11	3	700	1	695	0	914	700	695	Rab-GAP TBC domain-containing protein OS=Exophiala mesophila OX=212818 GN=B0A52_06169 PE=4 SV=1
rna-Etr00154.1	tr|A0A072PSV1|A0A072PSV1_9EURO	61.49	444	170	1	1	443	1	444	1.17e-179	515	443	444	Uncharacterized protein OS=Exophiala aquamarina CBS 119918 OX=1182545 GN=A1O9_06526 PE=4 SV=1
rna-Etr00155.1	tr|A0A072PEQ4|A0A072PEQ4_9EURO	89.45	1119	112	6	27	1145	1	1113	0	1959	1145	1113	CAMK/CAMKL/PASK protein kinase OS=Exophiala aquamarina CBS 119918 OX=1182545 GN=A1O9_06525 PE=4 SV=1
rna-Etr00156.1	tr|A0A072PFD3|A0A072PFD3_9EURO	95.52	736	31	2	7	740	2	737	0	1310	740	737	F-box domain-containing protein OS=Exophiala aquamarina CBS 119918 OX=1182545 GN=A1O9_06517 PE=4 SV=1
rna-Etr00157.1	tr|A0A072PEP3|A0A072PEP3_9EURO	84.57	324	50	0	1	324	1	324	5.22e-201	560	324	325	Oxidoreductase OS=Exophiala aquamarina CBS 119918 OX=1182545 GN=A1O9_06515 PE=3 SV=1
rna-Etr00158.1	tr|A0A072PFP5|A0A072PFP5_9EURO	80.86	648	116	8	71	713	1	645	0	1020	713	645	Uncharacterized protein OS=Exophiala aquamarina CBS 119918 OX=1182545 GN=A1O9_06513 PE=4 SV=1
rna-Etr00159.1	tr|A0A072PFC8|A0A072PFC8_9EURO	76.27	805	184	7	42	846	8	805	0	1072	846	805	Uncharacterized protein OS=Exophiala aquamarina CBS 119918 OX=1182545 GN=A1O9_06512 PE=4 SV=1
rna-Etr00160.1	tr|A0A072PST2|A0A072PST2_9EURO	94.85	369	19	0	1	369	1	369	7.66e-258	707	370	370	D-malate dehydrogenase [decarboxylating] OS=Exophiala aquamarina CBS 119918 OX=1182545 GN=A1O9_06511 PE=3 SV=1
rna-Etr00161.1	tr|A0A072PEN8|A0A072PEN8_9EURO	87	423	55	0	1	423	1	423	1.81e-281	771	424	424	FAD_binding_3 domain-containing protein OS=Exophiala aquamarina CBS 119918 OX=1182545 GN=A1O9_06510 PE=4 SV=1
rna-Etr00162.1	tr|A0A072PFC3|A0A072PFC3_9EURO	87.08	565	73	0	1	565	1	565	0	1018	566	566	alpha-1,2-Mannosidase OS=Exophiala aquamarina CBS 119918 OX=1182545 GN=A1O9_06507 PE=3 SV=1
rna-Etr00163.1	tr|W9WYG7|W9WYG7_9EURO	73.79	145	35	3	1	142	1	145	2.54e-73	222	142	145	VOC domain-containing protein OS=Cladophialophora psammophila CBS 110553 OX=1182543 GN=A1O5_04132 PE=4 SV=1
rna-Etr00164.1	tr|A0A072NXU7|A0A072NXU7_9EURO	84.71	340	52	0	289	628	1	340	1.2e-198	575	629	538	Fungal_trans domain-containing protein OS=Exophiala aquamarina CBS 119918 OX=1182545 GN=A1O9_12175 PE=4 SV=1
rna-Etr00165.1	tr|A0A072P8F6|A0A072P8F6_9EURO	92.73	523	38	0	1	523	1	523	0	988	533	532	MFS domain-containing protein OS=Exophiala aquamarina CBS 119918 OX=1182545 GN=A1O9_12172 PE=3 SV=1
rna-Etr00166.1	tr|A0A072NXU5|A0A072NXU5_9EURO	87.5	336	42	0	1	336	1	336	4.85e-221	611	336	336	Uncharacterized protein OS=Exophiala aquamarina CBS 119918 OX=1182545 GN=A1O9_12170 PE=3 SV=1
rna-Etr00167.1	tr|A0A0D2ERD2|A0A0D2ERD2_9EURO	41.73	139	80	1	6	143	5	143	3.9e-34	123	153	152	Uncharacterized protein OS=Exophiala xenobiotica OX=348802 GN=PV05_11950 PE=4 SV=1
rna-Etr00168.1	tr|A0A0D2JAL0|A0A0D2JAL0_9EURO	53.75	480	194	28	22	480	1	473	1.15e-129	391	485	475	Rhinocladiella mackenziei CBS 650.93 unplaced genomic scaffold supercont1.3, whole genome shotgun sequence OS=Rhinocladiella mackenziei CBS 650.93 OX=1442369 GN=Z518_04124 PE=4 SV=1
rna-Etr00169.1	tr|A0A072PFA4|A0A072PFA4_9EURO	77.59	589	127	5	25	611	1	586	3.39e-279	780	611	586	Uncharacterized protein OS=Exophiala aquamarina CBS 119918 OX=1182545 GN=A1O9_06487 PE=4 SV=1
rna-Etr00170.1	tr|A0A0D1XAD5|A0A0D1XAD5_9EURO	49.74	195	98	0	182	376	8	202	2.91e-60	213	403	628	Uncharacterized protein OS=Exophiala sideris OX=1016849 GN=PV11_00585 PE=4 SV=1
rna-Etr00171.1	tr|A0A5N5D8C0|A0A5N5D8C0_9PEZI	71.75	308	85	2	28	333	20	327	4.95e-170	482	334	328	Secondary metabolism regulator LAE1 OS=Lasiodiplodia theobromae OX=45133 GN=LAE1_19 PE=4 SV=1
rna-Etr00172.1	tr|W2S462|W2S462_9EURO	67.07	492	159	3	19	507	23	514	1.57e-248	696	509	527	Uncharacterized protein OS=Cyphellophora europaea CBS 101466 OX=1220924 GN=HMPREF1541_02626 PE=3 SV=1
rna-Etr00172.2	tr|W2S462|W2S462_9EURO	67.12	438	141	3	8	442	77	514	5.73e-215	608	444	527	Uncharacterized protein OS=Cyphellophora europaea CBS 101466 OX=1220924 GN=HMPREF1541_02626 PE=3 SV=1
rna-Etr00172.3	tr|W2S462|W2S462_9EURO	67.07	492	159	3	19	507	23	514	1.57e-248	696	509	527	Uncharacterized protein OS=Cyphellophora europaea CBS 101466 OX=1220924 GN=HMPREF1541_02626 PE=3 SV=1
rna-Etr00172.4	tr|W2S462|W2S462_9EURO	67.12	438	141	3	8	442	77	514	5.73e-215	608	444	527	Uncharacterized protein OS=Cyphellophora europaea CBS 101466 OX=1220924 GN=HMPREF1541_02626 PE=3 SV=1
rna-Etr00172.5	tr|A0A072PEL9|A0A072PEL9_9EURO	82.61	368	64	0	1	368	1	368	1.25e-221	619	459	368	Uncharacterized protein OS=Exophiala aquamarina CBS 119918 OX=1182545 GN=A1O9_06490 PE=4 SV=1
rna-Etr00173.1	tr|A0A084G7A1|A0A084G7A1_PSEDA	42.56	195	105	7	6	193	351	545	7.8e-37	143	211	1161	ANK_REP_REGION domain-containing protein OS=Pseudallescheria apiosperma OX=563466 GN=SAPIO_CDS4889 PE=4 SV=1
rna-Etr00174.1	tr|A0A072PFA8|A0A072PFA8_9EURO	69.1	233	60	12	1	221	1	233	3.65e-114	332	222	235	Nudix hydrolase domain-containing protein OS=Exophiala aquamarina CBS 119918 OX=1182545 GN=A1O9_06492 PE=4 SV=1
rna-Etr00175.1	tr|A0A072PFM3|A0A072PFM3_9EURO	88.85	834	87	6	1	828	1	834	0	1439	830	836	Uncharacterized protein OS=Exophiala aquamarina CBS 119918 OX=1182545 GN=A1O9_06493 PE=4 SV=1
rna-Etr00176.1	tr|J3PF82|J3PF82_GAET3	47.43	409	194	21	1	404	25	417	3.15e-112	341	404	417	APH domain-containing protein OS=Gaeumannomyces tritici (strain R3-111a-1) OX=644352 GN=20352619 PE=4 SV=1
rna-Etr00177.1	tr|A0A072PGX9|A0A072PGX9_9EURO	75.91	328	79	0	77	404	1	328	9.42e-179	507	404	328	Uncharacterized protein OS=Exophiala aquamarina CBS 119918 OX=1182545 GN=A1O9_06494 PE=4 SV=1
rna-Etr00178.1	tr|A0A072PEM3|A0A072PEM3_9EURO	80.5	754	130	17	221	965	1	746	0	1033	975	761	Uncharacterized protein OS=Exophiala aquamarina CBS 119918 OX=1182545 GN=A1O9_06495 PE=4 SV=1
rna-Etr00179.1	tr|A0A072PSR7|A0A072PSR7_9EURO	48.11	609	272	44	1	584	1	590	3.11e-148	447	593	608	Uncharacterized protein OS=Exophiala aquamarina CBS 119918 OX=1182545 GN=A1O9_06496 PE=4 SV=1
rna-Etr00180.1	tr|A0A0D2EAV0|A0A0D2EAV0_9EURO	69.12	204	63	0	1	204	1	204	1.62e-96	285	204	204	Uncharacterized protein OS=Exophiala xenobiotica OX=348802 GN=PV05_08078 PE=4 SV=1
rna-Etr00181.1	tr|A0A0D2CVS9|A0A0D2CVS9_9EURO	55.91	186	81	1	20	204	446	631	2.4e-58	202	241	642	Uncharacterized protein OS=Phialophora americana OX=5601 GN=PV04_05146 PE=4 SV=1
rna-Etr00182.1	tr|A0A0C3CYD0|A0A0C3CYD0_9PEZI	44.26	470	242	20	1	459	1	461	3.31e-125	379	479	477	Uncharacterized protein OS=Oidiodendron maius Zn OX=913774 GN=OIDMADRAFT_34666 PE=4 SV=1
rna-Etr00184.1	tr|A0A072PFM7|A0A072PFM7_9EURO	67.04	534	163	13	1	532	1	523	2.68e-241	680	533	556	NACHT domain-containing protein OS=Exophiala aquamarina CBS 119918 OX=1182545 GN=A1O9_06498 PE=4 SV=1
rna-Etr00184.2	tr|A0A072PFM7|A0A072PFM7_9EURO	67.04	534	163	13	1	532	1	523	2.68e-241	680	533	556	NACHT domain-containing protein OS=Exophiala aquamarina CBS 119918 OX=1182545 GN=A1O9_06498 PE=4 SV=1
rna-Etr00185.1	tr|A0A0D2H702|A0A0D2H702_9EURO	63.4	500	159	24	1	493	1	483	2.1e-195	559	493	483	Rhinocladiella mackenziei CBS 650.93 unplaced genomic scaffold supercont1.3, whole genome shotgun sequence OS=Rhinocladiella mackenziei CBS 650.93 OX=1442369 GN=Z518_04162 PE=4 SV=1
rna-Etr00185.2	tr|A0A0D2H702|A0A0D2H702_9EURO	72.35	358	97	2	37	393	127	483	2.5e-170	491	393	483	Rhinocladiella mackenziei CBS 650.93 unplaced genomic scaffold supercont1.3, whole genome shotgun sequence OS=Rhinocladiella mackenziei CBS 650.93 OX=1442369 GN=Z518_04162 PE=4 SV=1
rna-Etr00185.3	tr|A0A0D2H702|A0A0D2H702_9EURO	72.35	358	97	2	37	393	127	483	2.5e-170	491	393	483	Rhinocladiella mackenziei CBS 650.93 unplaced genomic scaffold supercont1.3, whole genome shotgun sequence OS=Rhinocladiella mackenziei CBS 650.93 OX=1442369 GN=Z518_04162 PE=4 SV=1
rna-Etr00186.1	tr|A0A072PGW9|A0A072PGW9_9EURO	91.47	1243	99	7	20	1260	3	1240	0	2181	1260	1240	Calcium-transporting ATPase OS=Exophiala aquamarina CBS 119918 OX=1182545 GN=A1O9_06484 PE=3 SV=1
rna-Etr00187.1	tr|A0A072PFL1|A0A072PFL1_9EURO	78.7	507	108	0	1	507	1	507	1.37e-288	796	507	507	Uncharacterized protein OS=Exophiala aquamarina CBS 119918 OX=1182545 GN=A1O9_06483 PE=4 SV=1
rna-Etr00188.1	tr|A0A072PFA0|A0A072PFA0_9EURO	93.08	419	29	0	1	419	1	419	1.53e-291	796	419	419	Oxidoreductase OS=Exophiala aquamarina CBS 119918 OX=1182545 GN=A1O9_06482 PE=4 SV=1
rna-Etr00189.1	tr|A0A072PSQ2|A0A072PSQ2_9EURO	90.62	629	59	0	1	629	1	629	0	1188	629	629	Uncharacterized protein OS=Exophiala aquamarina CBS 119918 OX=1182545 GN=A1O9_06481 PE=3 SV=1
rna-Etr00191.1	tr|A0A072PEL1|A0A072PEL1_9EURO	68.08	2782	653	235	1	2745	1	2584	0	3279	2745	2584	Uncharacterized protein OS=Exophiala aquamarina CBS 119918 OX=1182545 GN=A1O9_06480 PE=4 SV=1
rna-Etr00192.1	tr|A0A072PGW5|A0A072PGW5_9EURO	96.76	340	11	0	1	340	1	340	4.86e-223	617	340	340	Syntaxin 5 OS=Exophiala aquamarina CBS 119918 OX=1182545 GN=A1O9_06479 PE=3 SV=1
rna-Etr00193.1	tr|A0A072PF96|A0A072PF96_9EURO	84.35	741	113	3	1	739	1	740	0	1150	739	740	FHA domain-containing protein OS=Exophiala aquamarina CBS 119918 OX=1182545 GN=A1O9_06477 PE=4 SV=1
rna-Etr00193.2	tr|A0A072PF96|A0A072PF96_9EURO	84.35	741	113	3	1	739	1	740	0	1150	739	740	FHA domain-containing protein OS=Exophiala aquamarina CBS 119918 OX=1182545 GN=A1O9_06477 PE=4 SV=1
rna-Etr00194.1	tr|A0A072PSP8|A0A072PSP8_9EURO	87.17	600	64	13	1	593	1	594	0	1038	593	594	Pyr_redox_2 domain-containing protein OS=Exophiala aquamarina CBS 119918 OX=1182545 GN=A1O9_06476 PE=4 SV=1
rna-Etr00195.1	tr|A0A072PEK8|A0A072PEK8_9EURO	74.47	141	36	0	53	193	3	143	7.55e-72	221	204	143	Uncharacterized protein OS=Exophiala aquamarina CBS 119918 OX=1182545 GN=A1O9_06475 PE=4 SV=1
rna-Etr00196.1	tr|A0A0D1Y655|A0A0D1Y655_9EURO	80	165	33	0	14	178	30	194	6.08e-88	262	180	194	N-acetyltransferase domain-containing protein OS=Exophiala spinifera OX=91928 GN=PV08_11338 PE=4 SV=1
rna-Etr00197.1	tr|A0A0D2AUG6|A0A0D2AUG6_9EURO	72.73	440	120	0	1	440	1	440	3.06e-233	651	441	441	Uncharacterized protein OS=Exophiala spinifera OX=91928 GN=PV08_11335 PE=4 SV=1
rna-Etr00198.1	tr|A0A1L7XXM0|A0A1L7XXM0_9HELO	91.57	332	28	0	1	332	1	332	2.67e-232	639	332	332	Related to epoxide hydrolase OS=Phialocephala subalpina OX=576137 GN=PAC_19639 PE=4 SV=1
rna-Etr00199.1	tr|A0A0D2BG87|A0A0D2BG87_9EURO	80.04	486	97	0	1	486	1	486	1.54e-282	780	489	486	Uncharacterized protein OS=Exophiala spinifera OX=91928 GN=PV08_11336 PE=3 SV=1
rna-Etr00200.1	tr|A0A072PGW1|A0A072PGW1_9EURO	88.66	1217	130	8	1	1209	1	1217	0	2021	1209	1217	Uncharacterized protein OS=Exophiala aquamarina CBS 119918 OX=1182545 GN=A1O9_06474 PE=3 SV=1
rna-Etr00201.1	tr|A0A072PFJ9|A0A072PFJ9_9EURO	89.02	410	44	1	1	409	1	410	1.6e-263	725	409	410	Uncharacterized protein OS=Exophiala aquamarina CBS 119918 OX=1182545 GN=A1O9_06473 PE=4 SV=1
rna-Etr00202.1	tr|A0A072PF90|A0A072PF90_9EURO	93.12	276	19	0	4	279	1	276	1.07e-181	507	279	276	Uncharacterized protein OS=Exophiala aquamarina CBS 119918 OX=1182545 GN=A1O9_06472 PE=4 SV=1
rna-Etr00203.1	tr|A0A072PSP4|A0A072PSP4_9EURO	78.3	659	140	3	1	656	1	659	0	1051	656	659	Uncharacterized protein OS=Exophiala aquamarina CBS 119918 OX=1182545 GN=A1O9_06471 PE=4 SV=1
rna-Etr00204.1	tr|A0A0D1VSW8|A0A0D1VSW8_9EURO	30.07	1051	641	94	187	1176	67	1084	6.35e-125	418	1176	1084	Uncharacterized protein OS=Exophiala sideris OX=1016849 GN=PV11_06771 PE=4 SV=1
rna-Etr00205.1	tr|A0A072PGV7|A0A072PGV7_9EURO	82.93	375	60	4	1	371	1	375	5.32e-216	602	371	375	Uncharacterized protein OS=Exophiala aquamarina CBS 119918 OX=1182545 GN=A1O9_06469 PE=4 SV=1
rna-Etr00206.1	tr|W9YHS8|W9YHS8_9EURO	27.23	1010	666	69	98	1082	67	1032	4.31e-84	308	1748	1089	Uncharacterized protein OS=Capronia epimyces CBS 606.96 OX=1182542 GN=A1O3_00973 PE=4 SV=1
rna-Etr00207.1	tr|A0A0D2H761|A0A0D2H761_9EURO	89.84	256	21	5	1	255	1	252	1.79e-152	431	255	252	Rhinocladiella mackenziei CBS 650.93 unplaced genomic scaffold supercont1.3, whole genome shotgun sequence OS=Rhinocladiella mackenziei CBS 650.93 OX=1442369 GN=Z518_04218 PE=4 SV=1
rna-Etr00208.1	tr|H6BRE3|H6BRE3_EXODN	82.14	112	20	0	4	115	3	114	1.69e-62	192	115	114	30S ribosomal protein S14 OS=Exophiala dermatitidis (strain ATCC 34100 / CBS 525.76 / NIH/UT8656) OX=858893 GN=HMPREF1120_02889 PE=3 SV=1
rna-Etr00209.1	tr|A0A072PSN8|A0A072PSN8_9EURO	67.57	774	214	37	1	752	1	759	0	997	752	797	Uncharacterized protein OS=Exophiala aquamarina CBS 119918 OX=1182545 GN=A1O9_06466 PE=4 SV=1
rna-Etr00210.1	tr|A0A072PEK0|A0A072PEK0_9EURO	78.59	808	162	11	1	804	1	801	0	1068	804	801	ING domain-containing protein OS=Exophiala aquamarina CBS 119918 OX=1182545 GN=A1O9_06465 PE=4 SV=1
rna-Etr00211.1	tr|A0A072PGV2|A0A072PGV2_9EURO	89.42	728	76	1	1	728	1	727	0	1241	728	727	Uncharacterized protein OS=Exophiala aquamarina CBS 119918 OX=1182545 GN=A1O9_06464 PE=4 SV=1
rna-Etr00212.1	tr|A0A072PSN0|A0A072PSN0_9EURO	90.98	676	59	2	4	677	2	677	0	1292	690	677	Sphingomyelin phosphodiesterase OS=Exophiala aquamarina CBS 119918 OX=1182545 GN=A1O9_06456 PE=3 SV=1
rna-Etr00213.1	tr|A0A072PEJ3|A0A072PEJ3_9EURO	75.22	347	86	0	1	347	1	347	2.02e-180	510	359	347	Uncharacterized protein OS=Exophiala aquamarina CBS 119918 OX=1182545 GN=A1O9_06455 PE=4 SV=1
rna-Etr00214.1	tr|A0A072PGU4|A0A072PGU4_9EURO	88.51	1088	125	0	1	1088	1	1088	0	1963	1088	1088	Bifunctional cytochrome P450/NADPH--P450 reductase OS=Exophiala aquamarina CBS 119918 OX=1182545 GN=A1O9_06454 PE=3 SV=1
rna-Etr00215.1	tr|A0A072PFH7|A0A072PFH7_9EURO	86.52	230	30	1	1	230	1	229	8.23e-137	389	230	229	Uncharacterized protein OS=Exophiala aquamarina CBS 119918 OX=1182545 GN=A1O9_06453 PE=4 SV=1
rna-Etr00216.1	tr|A0A072PF73|A0A072PF73_9EURO	85.69	608	54	33	1	575	1	608	0	1021	583	618	MFS domain-containing protein OS=Exophiala aquamarina CBS 119918 OX=1182545 GN=A1O9_06452 PE=3 SV=1
rna-Etr00217.1	tr|A0A072PSM4|A0A072PSM4_9EURO	89.86	483	49	0	1	483	1	483	0	932	483	483	Alpha-galactosidase OS=Exophiala aquamarina CBS 119918 OX=1182545 GN=A1O9_06451 PE=3 SV=1
rna-Etr00218.1	tr|A0A072PEI9|A0A072PEI9_9EURO	97.07	409	12	0	1	409	17	425	3.4e-290	793	411	426	Fungal_trans domain-containing protein OS=Exophiala aquamarina CBS 119918 OX=1182545 GN=A1O9_06450 PE=4 SV=1
rna-Etr00219.1	tr|A0A072PGT7|A0A072PGT7_9EURO	51.34	896	338	98	1	886	1	808	9.9e-276	797	1036	808	Uncharacterized protein (Fragment) OS=Exophiala aquamarina CBS 119918 OX=1182545 GN=A1O9_06449 PE=4 SV=1
rna-Etr00220.1	tr|A0A072PF67|A0A072PF67_9EURO	90	180	16	2	1	178	1	180	4.73e-118	338	178	180	Glucosamine 6-phosphate N-acetyltransferase OS=Exophiala aquamarina CBS 119918 OX=1182545 GN=A1O9_06447 PE=3 SV=1
rna-Etr00221.1	tr|A0A072P3L7|A0A072P3L7_9EURO	82.17	1610	269	18	1	1610	1	1592	0	2587	1610	1592	Uncharacterized protein OS=Exophiala aquamarina CBS 119918 OX=1182545 GN=A1O9_10260 PE=4 SV=1
rna-Etr00222.1	tr|A0A072PSL8|A0A072PSL8_9EURO	93.38	529	32	3	9	534	9	537	0	996	535	538	MFS domain-containing protein OS=Exophiala aquamarina CBS 119918 OX=1182545 GN=A1O9_06446 PE=3 SV=1
rna-Etr00223.1	tr|A0A072PFG7|A0A072PFG7_9EURO	91.03	312	28	0	1	312	1	312	2.13e-212	587	312	312	FAD-binding FR-type domain-containing protein OS=Exophiala aquamarina CBS 119918 OX=1182545 GN=A1O9_06443 PE=4 SV=1
rna-Etr00224.1	tr|A0A072PF63|A0A072PF63_9EURO	92.47	372	26	2	1	372	6	375	5.17e-242	667	373	375	C2 NT-type domain-containing protein OS=Exophiala aquamarina CBS 119918 OX=1182545 GN=A1O9_06442 PE=4 SV=1
rna-Etr00225.1	tr|A0A072PSL4|A0A072PSL4_9EURO	81.78	450	82	0	1	450	1	450	2.45e-282	776	452	453	DAO domain-containing protein OS=Exophiala aquamarina CBS 119918 OX=1182545 GN=A1O9_06441 PE=4 SV=1
rna-Etr00226.1	tr|A0A072PEI2|A0A072PEI2_9EURO	87.72	228	28	0	1	228	1	228	1.97e-141	401	228	228	Uncharacterized protein OS=Exophiala aquamarina CBS 119918 OX=1182545 GN=A1O9_06440 PE=4 SV=1
rna-Etr00227.1	tr|A0A6A6YHW4|A0A6A6YHW4_9PEZI	40.47	556	278	53	16	544	10	539	4.28e-124	382	561	539	peptidase S28 OS=Mytilinidion resinicola OX=574789 GN=BDZ99DRAFT_489101 PE=3 SV=1
rna-Etr00228.1	tr|A0A072PFG1|A0A072PFG1_9EURO	73.91	138	36	0	1	138	1	138	6.98e-73	220	138	138	Lactoylglutathione lyase OS=Exophiala aquamarina CBS 119918 OX=1182545 GN=A1O9_06438 PE=4 SV=1
rna-Etr00229.1	tr|A0A0D2G0V2|A0A0D2G0V2_9EURO	87.68	552	68	0	1	552	1	552	0	978	552	552	Zn(2)-C6 fungal-type domain-containing protein OS=Phialophora americana OX=5601 GN=PV04_00564 PE=4 SV=1
rna-Etr00229.2	tr|A0A0D2BXD1|A0A0D2BXD1_9EURO	88.02	484	58	0	1	484	1	484	1.03e-315	863	484	484	Zn(2)-C6 fungal-type domain-containing protein OS=Exophiala xenobiotica OX=348802 GN=PV05_05656 PE=4 SV=1
rna-Etr00230.1	tr|A0A072PEG7|A0A072PEG7_9EURO	84.24	1504	218	19	1	1504	1	1485	0	2569	1504	1485	Xanthine dehydrogenase HxA OS=Exophiala aquamarina CBS 119918 OX=1182545 GN=A1O9_06425 PE=3 SV=1
rna-Etr00231.1	tr|A0A072PSJ7|A0A072PSJ7_9EURO	89.93	407	41	0	1	407	1	407	4.24e-276	756	407	407	Oxidored_FMN domain-containing protein OS=Exophiala aquamarina CBS 119918 OX=1182545 GN=A1O9_06426 PE=4 SV=1
rna-Etr00232.1	tr|A0A0D2BVT0|A0A0D2BVT0_9EURO	81.03	506	76	20	1	506	1	486	7.28e-297	816	506	486	MFS domain-containing protein OS=Exophiala spinifera OX=91928 GN=PV08_05440 PE=4 SV=1
rna-Etr00233.1	tr|A0A072PEH2|A0A072PEH2_9EURO	86.96	345	43	2	1	345	1	343	6.22e-228	629	345	343	Fe2OG dioxygenase domain-containing protein OS=Exophiala aquamarina CBS 119918 OX=1182545 GN=A1O9_06430 PE=3 SV=1
rna-Etr00234.1	tr|A0A072PSK2|A0A072PSK2_9EURO	94.23	537	31	0	1	537	1	537	0	1027	537	537	MFS domain-containing protein OS=Exophiala aquamarina CBS 119918 OX=1182545 GN=A1O9_06431 PE=4 SV=1
rna-Etr00235.1	tr|A0A072PF52|A0A072PF52_9EURO	81.71	700	109	19	1	682	1	699	0	1123	684	700	Uncharacterized protein OS=Exophiala aquamarina CBS 119918 OX=1182545 GN=A1O9_06432 PE=3 SV=1
rna-Etr00236.1	tr|A0A072PFF7|A0A072PFF7_9EURO	81.29	529	85	14	1	529	1	515	0	890	531	517	Amidase domain-containing protein OS=Exophiala aquamarina CBS 119918 OX=1182545 GN=A1O9_06433 PE=4 SV=1
rna-Etr00236.2	tr|A0A072PFF7|A0A072PFF7_9EURO	86.7	361	48	0	1	361	155	515	3.33e-242	673	363	517	Amidase domain-containing protein OS=Exophiala aquamarina CBS 119918 OX=1182545 GN=A1O9_06433 PE=4 SV=1
rna-Etr00236.3	tr|A0A072PFF7|A0A072PFF7_9EURO	86.7	361	48	0	1	361	155	515	3.33e-242	673	363	517	Amidase domain-containing protein OS=Exophiala aquamarina CBS 119918 OX=1182545 GN=A1O9_06433 PE=4 SV=1
rna-Etr00237.1	tr|A0A072PEH7|A0A072PEH7_9EURO	95.19	312	15	0	1	312	1	312	8.31e-235	644	312	312	NodB homology domain-containing protein OS=Exophiala aquamarina CBS 119918 OX=1182545 GN=A1O9_06435 PE=4 SV=1
rna-Etr00238.1	tr|A0A072PSK9|A0A072PSK9_9EURO	93.26	430	29	0	1	430	1	430	3.33e-296	810	455	431	FAD_binding_3 domain-containing protein OS=Exophiala aquamarina CBS 119918 OX=1182545 GN=A1O9_06436 PE=4 SV=1
rna-Etr00239.1	tr|A0A072PF58|A0A072PF58_9EURO	93.43	213	14	0	1	213	1	213	2.45e-139	394	213	213	CMP/dCMP-type deaminase domain-containing protein OS=Exophiala aquamarina CBS 119918 OX=1182545 GN=A1O9_06437 PE=4 SV=1
rna-Etr00240.1	tr|A0A438N2X3|A0A438N2X3_EXOME	65.96	1469	496	4	3	1470	5	1470	0	1954	1471	1471	Uncharacterized protein OS=Exophiala mesophila OX=212818 GN=B0A52_06262 PE=4 SV=1
rna-Etr00241.1	tr|A0A438MQG9|A0A438MQG9_EXOME	69.98	533	153	7	1	529	1	530	1.19e-262	733	531	534	Uncharacterized protein OS=Exophiala mesophila OX=212818 GN=B0A52_10273 PE=3 SV=1
rna-Etr00242.1	tr|A0A072PEG4|A0A072PEG4_9EURO	76.63	937	213	6	91	1021	46	982	0	1464	1032	982	Fungal_trans domain-containing protein OS=Exophiala aquamarina CBS 119918 OX=1182545 GN=A1O9_06420 PE=4 SV=1
rna-Etr00243.1	tr|A0A072PFE2|A0A072PFE2_9EURO	86.05	509	71	0	1	509	1	509	0	949	509	509	Non-reducing end alpha-L-arabinofuranosidase OS=Exophiala aquamarina CBS 119918 OX=1182545 GN=A1O9_06418 PE=3 SV=1
rna-Etr00244.1	tr|A0A072PF37|A0A072PF37_9EURO	74.68	312	76	3	1	312	1	309	2.74e-166	471	312	309	NAD(P)-bd_dom domain-containing protein OS=Exophiala aquamarina CBS 119918 OX=1182545 GN=A1O9_06417 PE=4 SV=1
rna-Etr00245.1	tr|A0A2B7XIW3|A0A2B7XIW3_9EURO	58.04	510	200	14	18	513	22	531	6.6e-214	608	513	532	Uncharacterized protein OS=Polytolypa hystricis UAMH7299 OX=1447883 GN=AJ80_07824 PE=4 SV=1
rna-Etr00246.1	tr|W9XAX6|W9XAX6_9EURO	50	566	246	37	1	549	1	546	5.2e-192	556	562	555	MFS domain-containing protein OS=Cladophialophora psammophila CBS 110553 OX=1182543 GN=A1O5_09597 PE=4 SV=1
rna-Etr00247.1	tr|W9X8E8|W9X8E8_9EURO	58.94	341	111	29	1	341	1	312	1.83e-135	394	342	313	Uncharacterized protein OS=Cladophialophora psammophila CBS 110553 OX=1182543 GN=A1O5_10385 PE=3 SV=1
rna-Etr00248.1	tr|A0A0D2C8M3|A0A0D2C8M3_9EURO	84.32	421	65	1	5	424	5	425	2.18e-264	728	424	425	FAD_binding_3 domain-containing protein OS=Exophiala oligosperma OX=215243 GN=PV06_01854 PE=4 SV=1
rna-Etr00249.1	tr|A0A0D2BEM6|A0A0D2BEM6_9EURO	64.88	484	163	7	1	483	1	478	1.68e-215	609	485	478	Uncharacterized protein OS=Exophiala spinifera OX=91928 GN=PV08_04211 PE=3 SV=1
rna-Etr00250.1	tr|A0A0N0NLC9|A0A0N0NLC9_9EURO	75.45	330	77	4	1	328	1	328	2.88e-179	505	328	328	3-oxoacyl-[acyl-carrier-protein] FabG OS=Phialophora attinorum OX=1664694 GN=AB675_5887 PE=4 SV=1
rna-Etr00251.1	tr|A0A072PV57|A0A072PV57_9EURO	75.59	508	124	0	1	508	1	508	1.48e-288	796	508	508	Succinate-semialdehyde dehydrogenase OS=Exophiala aquamarina CBS 119918 OX=1182545 GN=A1O9_04289 PE=4 SV=1
rna-Etr00252.1	tr|A0A0D2B1W7|A0A0D2B1W7_9EURO	89.81	265	26	1	44	307	1	265	8.41e-163	460	307	265	Uncharacterized protein OS=Exophiala oligosperma OX=215243 GN=PV06_01853 PE=4 SV=1
rna-Etr00253.1	tr|A0A077D493|A0A077D493_9EURO	82.22	225	40	0	1	225	1	225	4.68e-143	405	225	225	GSTT1 OS=Exophiala pisciphila OX=86051 PE=2 SV=1
rna-Etr00254.1	tr|A0A072PEF9|A0A072PEF9_9EURO	84.8	638	97	0	1	638	1	638	0	1097	639	639	Zn(2)-C6 fungal-type domain-containing protein OS=Exophiala aquamarina CBS 119918 OX=1182545 GN=A1O9_06415 PE=4 SV=1
rna-Etr00255.1	tr|A0A072NUX0|A0A072NUX0_9EURO	64.72	326	113	2	10	333	7	332	8.79e-149	448	868	341	MULE domain-containing protein OS=Exophiala aquamarina CBS 119918 OX=1182545 GN=A1O9_13138 PE=4 SV=1
rna-Etr00255.2	tr|A0A072NUX0|A0A072NUX0_9EURO	64.72	326	113	2	10	333	7	332	8.79e-149	448	868	341	MULE domain-containing protein OS=Exophiala aquamarina CBS 119918 OX=1182545 GN=A1O9_13138 PE=4 SV=1
rna-Etr00256.1	tr|A0A072PFD8|A0A072PFD8_9EURO	52.77	703	277	55	1	687	1	664	4.82e-235	674	687	665	Uncharacterized protein OS=Exophiala aquamarina CBS 119918 OX=1182545 GN=A1O9_06413 PE=4 SV=1
rna-Etr00257.1	tr|A0A072PSI0|A0A072PSI0_9EURO	91.61	632	45	8	257	885	1	627	0	950	885	627	Uncharacterized protein OS=Exophiala aquamarina CBS 119918 OX=1182545 GN=A1O9_06411 PE=4 SV=1
rna-Etr00257.2	tr|A0A072PSI0|A0A072PSI0_9EURO	91.61	632	45	8	257	885	1	627	0	950	885	627	Uncharacterized protein OS=Exophiala aquamarina CBS 119918 OX=1182545 GN=A1O9_06411 PE=4 SV=1
rna-Etr00258.1	tr|A0A072PEF5|A0A072PEF5_9EURO	88.83	403	45	0	1	403	74	476	5.44e-258	713	403	476	Aa_trans domain-containing protein OS=Exophiala aquamarina CBS 119918 OX=1182545 GN=A1O9_06410 PE=3 SV=1
rna-Etr00259.1	tr|A0A072PGP6|A0A072PGP6_9EURO	83.1	491	63	20	1	491	1	471	3.41e-299	821	491	471	MFS domain-containing protein OS=Exophiala aquamarina CBS 119918 OX=1182545 GN=A1O9_06409 PE=4 SV=1
rna-Etr00260.1	tr|A0A0A2JQB0|A0A0A2JQB0_PENEN	73.61	451	114	5	1	450	1	447	2.58e-233	654	510	450	Fumarate lyase OS=Penicillium expansum OX=27334 GN=PEX2_020180 PE=4 SV=1
rna-Etr00262.1	tr|A0A072PFD4|A0A072PFD4_9EURO	75.66	530	125	4	1	527	1	529	8.71e-284	786	527	529	Uncharacterized protein OS=Exophiala aquamarina CBS 119918 OX=1182545 GN=A1O9_06408 PE=4 SV=1
rna-Etr00262.2	tr|A0A072PFD4|A0A072PFD4_9EURO	75.66	530	125	4	1	527	1	529	8.71e-284	786	527	529	Uncharacterized protein OS=Exophiala aquamarina CBS 119918 OX=1182545 GN=A1O9_06408 PE=4 SV=1
rna-Etr00263.1	tr|A0A072PSH5|A0A072PSH5_9EURO	91.32	507	42	2	1	507	1	505	1.12e-312	857	507	505	Uncharacterized protein OS=Exophiala aquamarina CBS 119918 OX=1182545 GN=A1O9_06406 PE=3 SV=1
rna-Etr00263.2	tr|A0A072PSH5|A0A072PSH5_9EURO	91.32	507	42	2	1	507	1	505	1.12e-312	857	507	505	Uncharacterized protein OS=Exophiala aquamarina CBS 119918 OX=1182545 GN=A1O9_06406 PE=3 SV=1
rna-Etr00263.3	tr|A0A072PSH5|A0A072PSH5_9EURO	90.57	488	44	2	1	488	1	486	3.28e-298	822	525	505	Uncharacterized protein OS=Exophiala aquamarina CBS 119918 OX=1182545 GN=A1O9_06406 PE=3 SV=1
rna-Etr00264.1	tr|A0A072PEF0|A0A072PEF0_9EURO	87.03	347	45	0	1	347	1	347	1.11e-226	627	351	348	Uncharacterized protein OS=Exophiala aquamarina CBS 119918 OX=1182545 GN=A1O9_06405 PE=3 SV=1
rna-Etr00265.1	tr|A0A072PGP3|A0A072PGP3_9EURO	94.69	452	14	10	1	443	1	451	1.24e-307	840	443	453	Type II pantothenate kinase OS=Exophiala aquamarina CBS 119918 OX=1182545 GN=A1O9_06404 PE=4 SV=1
rna-Etr00266.1	tr|A0A438N2N2|A0A438N2N2_EXOME	79.61	103	18	3	11	113	13	112	2.72e-42	141	113	112	Uncharacterized protein OS=Exophiala mesophila OX=212818 GN=B0A52_06162 PE=4 SV=1
rna-Etr00267.1	tr|A0A072PFC9|A0A072PFC9_9EURO	92.15	382	30	0	53	434	55	436	6.74e-248	687	434	436	Uncharacterized protein OS=Exophiala aquamarina CBS 119918 OX=1182545 GN=A1O9_06403 PE=4 SV=1
rna-Etr00268.1	tr|A0A072PF22|A0A072PF22_9EURO	65.61	823	252	31	1	812	1	803	0	952	812	803	Uncharacterized protein OS=Exophiala aquamarina CBS 119918 OX=1182545 GN=A1O9_06402 PE=4 SV=1
rna-Etr00269.1	tr|A0A072PSH1|A0A072PSH1_9EURO	80.41	536	94	11	1	535	1	526	1.28e-312	859	535	526	Uncharacterized protein OS=Exophiala aquamarina CBS 119918 OX=1182545 GN=A1O9_06401 PE=3 SV=1
rna-Etr00270.1	tr|A0A072PEE7|A0A072PEE7_9EURO	94.4	822	46	0	2	823	12	833	0	1483	823	833	AP-1 complex subunit gamma OS=Exophiala aquamarina CBS 119918 OX=1182545 GN=A1O9_06400 PE=3 SV=1
rna-Etr00270.2	tr|A0A072PEE7|A0A072PEE7_9EURO	94.15	735	43	0	1	735	99	833	0	1322	735	833	AP-1 complex subunit gamma OS=Exophiala aquamarina CBS 119918 OX=1182545 GN=A1O9_06400 PE=3 SV=1
rna-Etr00270.3	tr|A0A072PEE7|A0A072PEE7_9EURO	94.15	735	43	0	1	735	99	833	0	1322	735	833	AP-1 complex subunit gamma OS=Exophiala aquamarina CBS 119918 OX=1182545 GN=A1O9_06400 PE=3 SV=1
rna-Etr00270.4	tr|A0A072PEE7|A0A072PEE7_9EURO	93.92	691	42	0	1	691	143	833	0	1242	691	833	AP-1 complex subunit gamma OS=Exophiala aquamarina CBS 119918 OX=1182545 GN=A1O9_06400 PE=3 SV=1
rna-Etr00271.1	tr|A0A072PGN9|A0A072PGN9_9EURO	89.7	165	17	0	1	165	61	225	2.19e-112	325	165	227	Flavodoxin_2 domain-containing protein OS=Exophiala aquamarina CBS 119918 OX=1182545 GN=A1O9_06399 PE=4 SV=1
rna-Etr00272.1	tr|A0A072PFC5|A0A072PFC5_9EURO	94.23	537	31	0	2	538	3	539	0	992	538	539	O-acyltransferase OS=Exophiala aquamarina CBS 119918 OX=1182545 GN=A1O9_06398 PE=3 SV=1
rna-Etr00273.1	tr|A0A0N0NNI3|A0A0N0NNI3_9EURO	82.19	511	88	3	9	517	11	520	0	877	529	535	Lactose permease OS=Phialophora attinorum OX=1664694 GN=AB675_9356 PE=3 SV=1
rna-Etr00274.1	tr|A0A0D2CCM6|A0A0D2CCM6_9EURO	60.94	425	161	5	10	429	19	443	1.75e-191	545	432	447	Uncharacterized protein OS=Exophiala spinifera OX=91928 GN=PV08_01834 PE=4 SV=1
rna-Etr00275.1	tr|A0A4E9DY73|A0A4E9DY73_GIBZA	51.29	618	266	35	491	1100	52	642	1.05e-185	562	1102	644	Zn(2)-C6 fungal-type domain-containing protein OS=Gibberella zeae OX=5518 GN=FUG_LOCUS313205 PE=4 SV=1
rna-Etr00276.1	tr|A0A0I9XBT2|A0A0I9XBT2_GIBFU	72.63	475	130	0	480	954	38	512	2.76e-242	697	954	517	Uncharacterized protein OS=Gibberella fujikuroi OX=5127 GN=LW93_9296 PE=4 SV=1
rna-Etr00277.1	tr|A0A072PGM6|A0A072PGM6_9EURO	55.02	518	69	164	1	354	5	522	5.77e-183	523	355	523	MFS domain-containing protein OS=Exophiala aquamarina CBS 119918 OX=1182545 GN=A1O9_06384 PE=4 SV=1
rna-Etr00278.1	tr|A0A072PF02|A0A072PF02_9EURO	85.56	471	68	0	126	596	8	478	5.23e-269	749	596	478	G-patch domain-containing protein OS=Exophiala aquamarina CBS 119918 OX=1182545 GN=A1O9_06382 PE=4 SV=1
rna-Etr00279.1	tr|A0A0D1ZCC6|A0A0D1ZCC6_EXOME	80.56	252	43	6	1	246	1	252	6.18e-130	374	246	252	Uncharacterized protein OS=Exophiala mesophila OX=212818 GN=PV10_06796 PE=4 SV=1
rna-Etr00280.1	tr|A0A438MXI5|A0A438MXI5_EXOME	71.91	591	163	3	4	594	7	594	9.69e-296	822	599	600	MFS domain-containing protein OS=Exophiala mesophila OX=212818 GN=B0A52_07445 PE=4 SV=1
rna-Etr00281.1	tr|A0A0D1ZZV9|A0A0D1ZZV9_EXOME	79.15	235	49	0	1	235	1	235	8.54e-131	376	242	260	Uncharacterized protein OS=Exophiala mesophila OX=212818 GN=PV10_06797 PE=4 SV=1
rna-Etr00282.1	tr|A0A072PSF1|A0A072PSF1_9EURO	88.66	688	70	8	1	680	1	688	0	1178	680	688	Uncharacterized protein OS=Exophiala aquamarina CBS 119918 OX=1182545 GN=A1O9_06376 PE=4 SV=1
rna-Etr00283.1	tr|A0A072PEC3|A0A072PEC3_9EURO	65.6	343	103	15	1	333	1	338	1.12e-143	416	333	342	Uncharacterized protein OS=Exophiala aquamarina CBS 119918 OX=1182545 GN=A1O9_06375 PE=3 SV=1
rna-Etr00284.1	tr|A0A0D2G6B7|A0A0D2G6B7_XYLBA	60.06	328	127	4	1	326	24	349	4.15e-131	384	334	359	Unplaced genomic scaffold supercont1.7, whole genome shotgun sequence OS=Cladophialophora bantiana CBS 173.52 OX=1442370 GN=Z519_05448 PE=4 SV=1
rna-Etr00285.1	tr|A0A072PFA3|A0A072PFA3_9EURO	86.19	1028	128	14	1	1028	1	1014	0	1731	1028	1014	Uncharacterized protein OS=Exophiala aquamarina CBS 119918 OX=1182545 GN=A1O9_06373 PE=4 SV=1
rna-Etr00286.1	tr|A0A0D1Z8T8|A0A0D1Z8T8_9EURO	50.15	333	153	13	4	327	6	334	3.57e-99	302	332	338	Uncharacterized protein OS=Cladophialophora immunda OX=569365 GN=PV07_09780 PE=4 SV=1
rna-Etr00287.1	tr|A0A0D2BC68|A0A0D2BC68_9EURO	60.25	395	155	2	1	393	1	395	1.76e-173	496	393	395	Hydrolase_4 domain-containing protein OS=Exophiala spinifera OX=91928 GN=PV08_03741 PE=4 SV=1
rna-Etr00288.1	tr|A0A0D2BSV0|A0A0D2BSV0_9EURO	35.58	607	308	83	1	553	59	636	1.64e-86	290	553	738	Peptidase_S8 domain-containing protein OS=Exophiala spinifera OX=91928 GN=PV08_07141 PE=4 SV=1
rna-Etr00289.1	tr|A0A072PEC1|A0A072PEC1_9EURO	90.5	747	67	4	1	747	1	743	0	1329	747	743	Uncharacterized protein OS=Exophiala aquamarina CBS 119918 OX=1182545 GN=A1O9_06370 PE=4 SV=1
rna-Etr00290.1	tr|A0A072PGL4|A0A072PGL4_9EURO	65.59	372	104	24	83	438	13	376	6.9e-156	452	438	376	Uncharacterized protein OS=Exophiala aquamarina CBS 119918 OX=1182545 GN=A1O9_06369 PE=3 SV=1
rna-Etr00290.2	tr|A0A072PGL4|A0A072PGL4_9EURO	63.13	339	101	24	1	323	46	376	1.49e-132	388	323	376	Uncharacterized protein OS=Exophiala aquamarina CBS 119918 OX=1182545 GN=A1O9_06369 PE=3 SV=1
rna-Etr00290.3	tr|A0A072PGL4|A0A072PGL4_9EURO	65.59	372	104	24	83	438	13	376	6.9e-156	452	438	376	Uncharacterized protein OS=Exophiala aquamarina CBS 119918 OX=1182545 GN=A1O9_06369 PE=3 SV=1
rna-Etr00290.4	tr|A0A072PGL4|A0A072PGL4_9EURO	63.13	339	101	24	1	323	46	376	1.49e-132	388	323	376	Uncharacterized protein OS=Exophiala aquamarina CBS 119918 OX=1182545 GN=A1O9_06369 PE=3 SV=1
rna-Etr00290.5	tr|A0A072PGL4|A0A072PGL4_9EURO	65.59	372	104	24	83	438	13	376	6.9e-156	452	438	376	Uncharacterized protein OS=Exophiala aquamarina CBS 119918 OX=1182545 GN=A1O9_06369 PE=3 SV=1
rna-Etr00290.6	tr|A0A072PGL4|A0A072PGL4_9EURO	63.13	339	101	24	1	323	46	376	1.49e-132	388	323	376	Uncharacterized protein OS=Exophiala aquamarina CBS 119918 OX=1182545 GN=A1O9_06369 PE=3 SV=1
rna-Etr00291.1	tr|A0A072PF98|A0A072PF98_9EURO	80.43	1395	262	11	1	1393	1	1386	0	2162	1393	1386	BUB protein kinase OS=Exophiala aquamarina CBS 119918 OX=1182545 GN=A1O9_06368 PE=4 SV=1
rna-Etr00292.1	tr|A0A072PSE3|A0A072PSE3_9EURO	97.31	260	7	0	1	260	1	260	2.02e-183	510	262	263	40S ribosomal protein S4 OS=Exophiala aquamarina CBS 119918 OX=1182545 GN=A1O9_06366 PE=3 SV=1
rna-Etr00293.1	tr|A0A0D2BDD3|A0A0D2BDD3_9EURO	93.44	366	24	0	1	366	1	366	4.52e-248	682	366	366	Aspartate-semialdehyde dehydrogenase OS=Exophiala xenobiotica OX=348802 GN=PV05_11809 PE=4 SV=1
rna-Etr00294.1	tr|A0A072PQW2|A0A072PQW2_9EURO	93.2	588	38	2	1	586	1	588	0	1126	586	588	MFS transporter, SP family, sugar:H+ symporter OS=Exophiala aquamarina CBS 119918 OX=1182545 GN=A1O9_05816 PE=3 SV=1
rna-Etr00294.2	tr|A0A072PQW2|A0A072PQW2_9EURO	94.81	443	23	0	1	443	1	443	0	874	447	588	MFS transporter, SP family, sugar:H+ symporter OS=Exophiala aquamarina CBS 119918 OX=1182545 GN=A1O9_05816 PE=3 SV=1
rna-Etr00294.3	tr|A0A072PQW2|A0A072PQW2_9EURO	94.7	434	23	0	1	434	1	434	2.22e-310	853	474	588	MFS transporter, SP family, sugar:H+ symporter OS=Exophiala aquamarina CBS 119918 OX=1182545 GN=A1O9_05816 PE=3 SV=1
rna-Etr00295.1	tr|A0A072PCT1|A0A072PCT1_9EURO	78.16	412	72	18	1	395	1	411	1.02e-228	636	395	411	Uncharacterized protein OS=Exophiala aquamarina CBS 119918 OX=1182545 GN=A1O9_05815 PE=4 SV=1
rna-Etr00296.1	tr|A0A0D2CVN6|A0A0D2CVN6_9EURO	65.18	965	332	4	15	976	7	970	0	1240	977	971	Uncharacterized protein OS=Cladophialophora immunda OX=569365 GN=PV07_00729 PE=4 SV=1
rna-Etr00297.1	tr|A0A178CF36|A0A178CF36_9EURO	66.13	924	277	36	6	899	3	920	0	1203	1143	1210	Uncharacterized protein OS=Fonsecaea multimorphosa OX=979981 GN=AYO22_02782 PE=4 SV=1
rna-Etr00298.1	tr|A0A072PDQ8|A0A072PDQ8_9EURO	75.33	535	132	0	1	535	1	535	6.67e-294	812	535	535	Acyl_transf_3 domain-containing protein OS=Exophiala aquamarina CBS 119918 OX=1182545 GN=A1O9_05813 PE=4 SV=1
rna-Etr00299.1	tr|A0A072PDF0|A0A072PDF0_9EURO	89.12	285	31	0	1	285	1	285	9.8e-184	513	285	285	Uncharacterized protein OS=Exophiala aquamarina CBS 119918 OX=1182545 GN=A1O9_05812 PE=3 SV=1
rna-Etr00300.1	tr|R7YTB0|R7YTB0_CONA1	49.65	574	273	16	1	571	9	569	1.03e-203	587	572	572	Pyruvate decarboxylase OS=Coniosporium apollinis (strain CBS 100218) OX=1168221 GN=W97_04394 PE=3 SV=1
rna-Etr00301.1	tr|A0A072PR47|A0A072PR47_9EURO	89.42	482	51	0	1	482	96	577	3.37e-316	868	482	577	FAD-binding PCMH-type domain-containing protein OS=Exophiala aquamarina CBS 119918 OX=1182545 GN=A1O9_05933 PE=4 SV=1
rna-Etr00302.1	tr|A0A0D2H1U0|A0A0D2H1U0_9EURO	82.16	555	91	8	56	604	26	578	0	904	604	578	FAD-binding PCMH-type domain-containing protein OS=Fonsecaea multimorphosa CBS 102226 OX=1442371 GN=Z520_08498 PE=4 SV=1
rna-Etr00303.1	tr|A0A438N887|A0A438N887_EXOME	36.6	735	444	22	6	726	105	831	2.63e-133	430	905	974	Uncharacterized protein OS=Exophiala mesophila OX=212818 GN=B0A52_04195 PE=4 SV=1
rna-Etr00304.1	tr|A0A072PDR3|A0A072PDR3_9EURO	75.32	1402	336	10	1	1398	1	1396	0	2137	1398	1396	RNA-dependent RNA polymerase OS=Exophiala aquamarina CBS 119918 OX=1182545 GN=A1O9_05929 PE=3 SV=1
rna-Etr00305.1	tr|A0A072PR43|A0A072PR43_9EURO	93.67	158	10	0	1	158	1	158	2.26e-99	289	158	158	60S ribosomal protein L21-A OS=Exophiala aquamarina CBS 119918 OX=1182545 GN=A1O9_05928 PE=3 SV=1
rna-Etr00306.1	tr|A0A072PD26|A0A072PD26_9EURO	99.48	193	1	0	1	193	1	193	4.16e-128	364	193	193	40S ribosomal protein S9 OS=Exophiala aquamarina CBS 119918 OX=1182545 GN=A1O9_05927 PE=3 SV=1
rna-Etr00307.1	tr|A0A072PFE8|A0A072PFE8_9EURO	77.96	313	57	12	1	310	1	304	2.18e-121	357	310	304	Uncharacterized protein OS=Exophiala aquamarina CBS 119918 OX=1182545 GN=A1O9_05926 PE=4 SV=1
rna-Etr00308.1	tr|A0A072PDZ5|A0A072PDZ5_9EURO	97.34	376	10	0	1	376	1	376	6.29e-270	739	388	376	Mitochondrial thiamine pyrophosphate carrier 1 OS=Exophiala aquamarina CBS 119918 OX=1182545 GN=A1O9_05925 PE=3 SV=1
rna-Etr00308.2	tr|A0A072PDZ5|A0A072PDZ5_9EURO	95.51	334	8	7	12	345	50	376	1.31e-231	640	357	376	Mitochondrial thiamine pyrophosphate carrier 1 OS=Exophiala aquamarina CBS 119918 OX=1182545 GN=A1O9_05925 PE=3 SV=1
rna-Etr00309.1	tr|A0A072PDQ9|A0A072PDQ9_9EURO	70.56	479	105	36	1	479	1	443	1.19e-231	650	504	446	CN hydrolase domain-containing protein OS=Exophiala aquamarina CBS 119918 OX=1182545 GN=A1O9_05924 PE=3 SV=1
rna-Etr00310.1	tr|A0A072PR37|A0A072PR37_9EURO	95.75	471	20	0	1	471	1	471	0	903	471	471	Acyl-CoA dehydrogenase OS=Exophiala aquamarina CBS 119918 OX=1182545 GN=A1O9_05923 PE=3 SV=1
rna-Etr00312.1	tr|A0A072PFE1|A0A072PFE1_9EURO	87.16	148	19	0	33	180	1	148	3.06e-96	281	180	148	Cupin_2 domain-containing protein OS=Exophiala aquamarina CBS 119918 OX=1182545 GN=A1O9_05916 PE=4 SV=1
rna-Etr00313.1	tr|A0A072PDY8|A0A072PDY8_9EURO	85.88	85	12	0	1	85	319	403	1.45e-42	150	115	405	BAAT_C domain-containing protein OS=Exophiala aquamarina CBS 119918 OX=1182545 GN=A1O9_05915 PE=3 SV=1
rna-Etr00314.1	tr|A0A072PDY8|A0A072PDY8_9EURO	91.11	45	4	0	1	45	1	45	6.78e-19	87.4	114	405	BAAT_C domain-containing protein OS=Exophiala aquamarina CBS 119918 OX=1182545 GN=A1O9_05915 PE=3 SV=1
rna-Etr00315.1	tr|A0A072PR28|A0A072PR28_9EURO	91.06	828	73	1	1	828	1	827	0	1548	828	827	Uncharacterized protein OS=Exophiala aquamarina CBS 119918 OX=1182545 GN=A1O9_05913 PE=4 SV=1
rna-Etr00316.1	tr|A0A0D2E3K1|A0A0D2E3K1_9EURO	78.25	308	65	2	1	308	1	306	8.22e-177	497	311	309	Uncharacterized protein OS=Exophiala xenobiotica OX=348802 GN=PV05_11634 PE=3 SV=1
rna-Etr00317.1	tr|A0A072PDY4|A0A072PDY4_9EURO	83.09	207	35	0	1	207	1	207	1.27e-118	342	208	208	Molybdopterin synthase catalytic subunit OS=Exophiala aquamarina CBS 119918 OX=1182545 GN=cnxH PE=3 SV=1
rna-Etr00317.2	tr|A0A072PDY4|A0A072PDY4_9EURO	83.09	207	35	0	1	207	1	207	1.27e-118	342	208	208	Molybdopterin synthase catalytic subunit OS=Exophiala aquamarina CBS 119918 OX=1182545 GN=cnxH PE=3 SV=1
rna-Etr00318.1	tr|A0A135LSY7|A0A135LSY7_PENPA	48.31	503	220	40	1	485	1	481	1.13e-150	445	486	483	Fucose-specific lectin OS=Penicillium patulum OX=5078 GN=PGRI_083590 PE=3 SV=1
rna-Etr00319.1	tr|A0A0D1ZT67|A0A0D1ZT67_9EURO	77.75	382	85	0	1	382	4	385	2.34e-229	643	498	434	CAP10 domain-containing protein OS=Cladophialophora immunda OX=569365 GN=PV07_02951 PE=4 SV=1
rna-Etr00320.1	tr|A0A507BDM7|A0A507BDM7_9PEZI	60	50	20	0	40	89	63	112	8.29e-13	66.2	103	118	Uncharacterized protein OS=Phialemoniopsis curvata OX=1093900 GN=E0L32_004439 PE=4 SV=1
rna-Etr00321.1	tr|A0A072PDP4|A0A072PDP4_9EURO	93.99	716	38	5	1	716	1	711	0	1316	781	777	MFS domain-containing protein OS=Exophiala aquamarina CBS 119918 OX=1182545 GN=A1O9_05909 PE=4 SV=1
rna-Etr00322.1	tr|A0A072PR26|A0A072PR26_9EURO	85.6	646	93	0	1	646	1	646	0	1142	646	646	Uncharacterized protein OS=Exophiala aquamarina CBS 119918 OX=1182545 GN=A1O9_05908 PE=3 SV=1
rna-Etr00323.1	tr|A0A072PD09|A0A072PD09_9EURO	82.26	541	96	0	8	548	57	597	0	907	548	597	Bifunctional lycopene cyclase/phytoene synthase OS=Exophiala aquamarina CBS 119918 OX=1182545 GN=A1O9_05907 PE=3 SV=1
rna-Etr00323.2	tr|A0A072PD09|A0A072PD09_9EURO	82.04	501	90	0	1	501	97	597	1.65e-305	843	501	597	Bifunctional lycopene cyclase/phytoene synthase OS=Exophiala aquamarina CBS 119918 OX=1182545 GN=A1O9_05907 PE=3 SV=1
rna-Etr00324.1	tr|A0A072PFD2|A0A072PFD2_9EURO	75.76	231	54	2	39	268	1	230	1.23e-125	363	268	230	Uncharacterized protein OS=Exophiala aquamarina CBS 119918 OX=1182545 GN=A1O9_05906 PE=4 SV=1
rna-Etr00325.1	tr|A0A072PDY0|A0A072PDY0_9EURO	91.25	971	66	19	1	952	1	971	0	1766	952	971	Beta-glucosidase OS=Exophiala aquamarina CBS 119918 OX=1182545 GN=A1O9_05905 PE=3 SV=1
rna-Etr00326.1	tr|A0A072PDP0|A0A072PDP0_9EURO	82.95	698	109	10	1	690	1	696	0	1221	690	696	Cryptochrome OS=Exophiala aquamarina CBS 119918 OX=1182545 GN=A1O9_05904 PE=3 SV=1
rna-Etr00327.1	tr|A0A072PR20|A0A072PR20_9EURO	90.32	341	32	1	1	341	93	432	2.01e-226	629	341	432	Uncharacterized protein OS=Exophiala aquamarina CBS 119918 OX=1182545 GN=A1O9_05903 PE=4 SV=1
rna-Etr00327.2	tr|A0A072PR20|A0A072PR20_9EURO	89.02	246	26	1	1	246	188	432	7.06e-157	449	246	432	Uncharacterized protein OS=Exophiala aquamarina CBS 119918 OX=1182545 GN=A1O9_05903 PE=4 SV=1
rna-Etr00327.3	tr|A0A072PR20|A0A072PR20_9EURO	89.02	246	26	1	1	246	188	432	7.06e-157	449	246	432	Uncharacterized protein OS=Exophiala aquamarina CBS 119918 OX=1182545 GN=A1O9_05903 PE=4 SV=1
rna-Etr00327.4	tr|A0A072PR20|A0A072PR20_9EURO	89.02	246	26	1	1	246	188	432	7.06e-157	449	246	432	Uncharacterized protein OS=Exophiala aquamarina CBS 119918 OX=1182545 GN=A1O9_05903 PE=4 SV=1
rna-Etr00327.5	tr|A0A072PR20|A0A072PR20_9EURO	89.02	246	26	1	1	246	188	432	7.06e-157	449	246	432	Uncharacterized protein OS=Exophiala aquamarina CBS 119918 OX=1182545 GN=A1O9_05903 PE=4 SV=1
rna-Etr00328.1	tr|A0A072PD06|A0A072PD06_9EURO	77.11	450	101	2	1	450	1	448	1.12e-260	721	450	448	C3H1-type domain-containing protein OS=Exophiala aquamarina CBS 119918 OX=1182545 GN=A1O9_05902 PE=4 SV=1
rna-Etr00329.1	tr|W9Y7I5|W9Y7I5_9EURO	83.61	61	10	0	1	61	1	61	4.26e-34	116	61	61	Uncharacterized protein OS=Capronia coronata CBS 617.96 OX=1182541 GN=A1O1_05961 PE=4 SV=1
rna-Etr00330.1	tr|A0A072PDN5|A0A072PDN5_9EURO	88.5	339	39	0	1	339	1	339	3.38e-218	604	339	339	PKS_ER domain-containing protein OS=Exophiala aquamarina CBS 119918 OX=1182545 GN=A1O9_05899 PE=4 SV=1
rna-Etr00331.1	tr|A0A0D2D2Q0|A0A0D2D2Q0_9EURO	74.29	529	132	4	8	532	1	529	1.03e-286	794	533	530	MFS domain-containing protein OS=Phialophora americana OX=5601 GN=PV04_00013 PE=4 SV=1
rna-Etr00331.2	tr|A0A0D2D2Q0|A0A0D2D2Q0_9EURO	68.66	335	101	4	8	338	1	335	1.06e-155	453	338	530	MFS domain-containing protein OS=Phialophora americana OX=5601 GN=PV04_00013 PE=4 SV=1
rna-Etr00331.3	tr|A0A0D2D2Q0|A0A0D2D2Q0_9EURO	68.66	335	101	4	8	338	1	335	1.06e-155	453	338	530	MFS domain-containing protein OS=Phialophora americana OX=5601 GN=PV04_00013 PE=4 SV=1
rna-Etr00332.1	tr|A0A072PFC4|A0A072PFC4_9EURO	90.2	102	10	0	1	102	69	170	1.7e-61	191	110	170	TPP_enzyme_C domain-containing protein OS=Exophiala aquamarina CBS 119918 OX=1182545 GN=A1O9_05896 PE=4 SV=1
rna-Etr00333.1	tr|A0A072PDM5|A0A072PDM5_9EURO	75.78	962	170	63	1	954	1	907	0	1125	954	907	Uncharacterized protein OS=Exophiala aquamarina CBS 119918 OX=1182545 GN=A1O9_05889 PE=4 SV=1
rna-Etr00334.1	tr|A0A072PDW9|A0A072PDW9_9EURO	91.55	367	31	0	1	367	1	367	8.99e-260	712	367	367	NmrA domain-containing protein OS=Exophiala aquamarina CBS 119918 OX=1182545 GN=A1O9_05890 PE=3 SV=1
rna-Etr00335.1	tr|A0A072PFB8|A0A072PFB8_9EURO	79.52	332	68	0	5	336	4	335	1.12e-198	555	344	335	Uncharacterized protein OS=Exophiala aquamarina CBS 119918 OX=1182545 GN=A1O9_05891 PE=4 SV=1
rna-Etr00336.1	tr|W9WLL6|W9WLL6_9EURO	37.75	710	414	28	275	972	55	748	7.34e-126	411	1071	829	Serine/threonine protein kinase OS=Cladophialophora psammophila CBS 110553 OX=1182543 GN=A1O5_12210 PE=4 SV=1
rna-Etr00336.2	tr|W9WLL6|W9WLL6_9EURO	36.91	726	414	44	275	988	55	748	1.62e-121	400	1087	829	Serine/threonine protein kinase OS=Cladophialophora psammophila CBS 110553 OX=1182543 GN=A1O5_12210 PE=4 SV=1
rna-Etr00336.3	tr|W9WLL6|W9WLL6_9EURO	36.91	726	414	44	275	988	55	748	1.62e-121	400	1087	829	Serine/threonine protein kinase OS=Cladophialophora psammophila CBS 110553 OX=1182543 GN=A1O5_12210 PE=4 SV=1
rna-Etr00338.1	tr|A0A072PCZ7|A0A072PCZ7_9EURO	76.18	319	59	17	1	319	1	302	1.39e-166	471	319	302	Uncharacterized protein OS=Exophiala aquamarina CBS 119918 OX=1182545 GN=A1O9_05892 PE=4 SV=1
rna-Etr00338.2	tr|A0A072PCZ7|A0A072PCZ7_9EURO	76.18	319	59	17	1	319	1	302	1.39e-166	471	319	302	Uncharacterized protein OS=Exophiala aquamarina CBS 119918 OX=1182545 GN=A1O9_05892 PE=4 SV=1
rna-Etr00338.3	tr|A0A072PCZ7|A0A072PCZ7_9EURO	76.18	319	59	17	1	319	1	302	1.39e-166	471	319	302	Uncharacterized protein OS=Exophiala aquamarina CBS 119918 OX=1182545 GN=A1O9_05892 PE=4 SV=1
rna-Etr00339.1	tr|A0A072PR11|A0A072PR11_9EURO	80.4	398	57	21	1	379	1	396	2.81e-232	644	379	396	Uncharacterized protein OS=Exophiala aquamarina CBS 119918 OX=1182545 GN=A1O9_05893 PE=4 SV=1
rna-Etr00339.10	tr|A0A072PR11|A0A072PR11_9EURO	89.71	136	13	1	47	181	97	232	3.83e-75	238	219	396	Uncharacterized protein OS=Exophiala aquamarina CBS 119918 OX=1182545 GN=A1O9_05893 PE=4 SV=1
rna-Etr00339.2	tr|A0A072PR11|A0A072PR11_9EURO	80.4	398	57	21	1	379	1	396	2.81e-232	644	379	396	Uncharacterized protein OS=Exophiala aquamarina CBS 119918 OX=1182545 GN=A1O9_05893 PE=4 SV=1
rna-Etr00339.3	tr|A0A072PR11|A0A072PR11_9EURO	82.41	398	68	2	1	398	1	396	1.45e-239	663	398	396	Uncharacterized protein OS=Exophiala aquamarina CBS 119918 OX=1182545 GN=A1O9_05893 PE=4 SV=1
rna-Etr00339.4	tr|A0A072PR11|A0A072PR11_9EURO	82.78	302	49	3	47	347	97	396	9.38e-176	499	347	396	Uncharacterized protein OS=Exophiala aquamarina CBS 119918 OX=1182545 GN=A1O9_05893 PE=4 SV=1
rna-Etr00339.5	tr|A0A072PR11|A0A072PR11_9EURO	82.76	232	21	19	1	213	1	232	3.71e-131	383	262	396	Uncharacterized protein OS=Exophiala aquamarina CBS 119918 OX=1182545 GN=A1O9_05893 PE=4 SV=1
rna-Etr00339.6	tr|A0A072PR11|A0A072PR11_9EURO	85.33	259	38	0	1	259	1	259	3.92e-153	439	265	396	Uncharacterized protein OS=Exophiala aquamarina CBS 119918 OX=1182545 GN=A1O9_05893 PE=4 SV=1
rna-Etr00339.7	tr|A0A072PR11|A0A072PR11_9EURO	82.76	232	21	19	1	213	1	232	2.41e-131	383	251	396	Uncharacterized protein OS=Exophiala aquamarina CBS 119918 OX=1182545 GN=A1O9_05893 PE=4 SV=1
rna-Etr00339.8	tr|A0A072PR11|A0A072PR11_9EURO	86.21	232	32	0	1	232	1	232	2e-138	402	281	396	Uncharacterized protein OS=Exophiala aquamarina CBS 119918 OX=1182545 GN=A1O9_05893 PE=4 SV=1
rna-Etr00339.9	tr|A0A072PR11|A0A072PR11_9EURO	86.21	232	32	0	1	232	1	232	1.3e-138	402	270	396	Uncharacterized protein OS=Exophiala aquamarina CBS 119918 OX=1182545 GN=A1O9_05893 PE=4 SV=1
rna-Etr00340.1	tr|A0A0D2CVC8|A0A0D2CVC8_9EURO	52.54	413	163	33	1	405	1	388	5.79e-119	357	405	388	Uncharacterized protein OS=Cladophialophora immunda OX=569365 GN=PV07_01781 PE=4 SV=1
rna-Etr00340.2	tr|A0A1C1CZ46|A0A1C1CZ46_9EURO	47.25	563	227	70	1	532	1	524	2.86e-133	404	532	524	Uncharacterized protein OS=Cladophialophora carrionii OX=86049 GN=CLCR_10017 PE=4 SV=1
rna-Etr00341.1	tr|A0A072PCZ4|A0A072PCZ4_9EURO	74.78	464	108	9	1	464	1	455	1.39e-246	693	482	613	SET domain-containing protein OS=Exophiala aquamarina CBS 119918 OX=1182545 GN=A1O9_05886 PE=4 SV=1
rna-Etr00342.1	tr|R7Z6G1|R7Z6G1_CONA1	77.62	362	72	9	2	363	6	358	3.35e-192	540	363	358	C2H2-type domain-containing protein OS=Coniosporium apollinis (strain CBS 100218) OX=1168221 GN=W97_09020 PE=4 SV=1
rna-Etr00343.1	tr|A0A072PFB3|A0A072PFB3_9EURO	87.89	611	74	0	1	611	36	646	0	1095	611	646	Uncharacterized protein OS=Exophiala aquamarina CBS 119918 OX=1182545 GN=A1O9_05885 PE=4 SV=1
rna-Etr00344.1	tr|A0A072PDW5|A0A072PDW5_9EURO	82.75	255	44	0	1	255	1	255	2.27e-158	446	255	255	Transcriptional regulator OS=Exophiala aquamarina CBS 119918 OX=1182545 GN=A1O9_05884 PE=4 SV=1
rna-Etr00345.1	tr|A0A072PDM2|A0A072PDM2_9EURO	76.11	180	43	0	64	243	1	180	2.13e-94	281	243	180	N-acetyltransferase domain-containing protein OS=Exophiala aquamarina CBS 119918 OX=1182545 GN=A1O9_05883 PE=4 SV=1
rna-Etr00346.1	tr|A0A072PR04|A0A072PR04_9EURO	85.04	341	51	0	159	499	1	341	9.47e-218	610	499	341	Uncharacterized protein (Fragment) OS=Exophiala aquamarina CBS 119918 OX=1182545 GN=A1O9_05882 PE=4 SV=1
rna-Etr00347.1	tr|A0A072PCZ0|A0A072PCZ0_9EURO	89.98	549	54	1	1	548	1	549	0	1016	548	549	Acyl_transf_3 domain-containing protein OS=Exophiala aquamarina CBS 119918 OX=1182545 GN=A1O9_05881 PE=4 SV=1
rna-Etr00348.1	tr|A0A072PFA9|A0A072PFA9_9EURO	94.09	423	24	1	1	422	1	423	9.53e-290	792	422	423	Uncharacterized protein OS=Exophiala aquamarina CBS 119918 OX=1182545 GN=A1O9_05880 PE=3 SV=1
rna-Etr00349.1	tr|A0A072PDL7|A0A072PDL7_9EURO	79.75	1289	255	6	1	1289	3	1285	0	1711	1289	1285	ANK_REP_REGION domain-containing protein OS=Exophiala aquamarina CBS 119918 OX=1182545 GN=A1O9_05878 PE=4 SV=1
rna-Etr00350.1	tr|A0A072PR02|A0A072PR02_9EURO	67.19	320	74	31	2	296	5	318	9.5e-144	413	296	318	Polyprenol reductase OS=Exophiala aquamarina CBS 119918 OX=1182545 GN=A1O9_05877 PE=3 SV=1
rna-Etr00351.1	tr|A0A072PCY5|A0A072PCY5_9EURO	72.48	516	135	7	1	514	1	511	1.27e-275	764	514	511	Acyl_transf_3 domain-containing protein OS=Exophiala aquamarina CBS 119918 OX=1182545 GN=A1O9_05876 PE=4 SV=1
rna-Etr00354.1	tr|A0A072PFA5|A0A072PFA5_9EURO	89.58	499	45	7	1	492	1	499	0	892	492	499	Peptide hydrolase OS=Exophiala aquamarina CBS 119918 OX=1182545 GN=A1O9_05875 PE=3 SV=1
rna-Etr00355.1	tr|A0A072PDV8|A0A072PDV8_9EURO	89.84	748	65	11	1	739	1	746	0	1321	739	746	Fungal_trans domain-containing protein OS=Exophiala aquamarina CBS 119918 OX=1182545 GN=A1O9_05874 PE=4 SV=1
rna-Etr00356.1	tr|A0A072PDL2|A0A072PDL2_9EURO	68.58	261	79	3	55	313	10	269	1.94e-107	320	313	269	Uncharacterized protein OS=Exophiala aquamarina CBS 119918 OX=1182545 GN=A1O9_05873 PE=4 SV=1
rna-Etr00357.1	tr|A0A072PCY2|A0A072PCY2_9EURO	87.19	1007	104	25	3	984	5	1011	0	1741	985	1012	Zn(2)-C6 fungal-type domain-containing protein OS=Exophiala aquamarina CBS 119918 OX=1182545 GN=A1O9_05871 PE=4 SV=1
rna-Etr00357.2	tr|A0A072PCY2|A0A072PCY2_9EURO	87.19	1007	104	25	3	984	5	1011	0	1741	985	1012	Zn(2)-C6 fungal-type domain-containing protein OS=Exophiala aquamarina CBS 119918 OX=1182545 GN=A1O9_05871 PE=4 SV=1
rna-Etr00358.1	tr|A0A072PFA2|A0A072PFA2_9EURO	84.92	504	54	22	20	501	22	525	6.96e-301	828	501	525	MFS domain-containing protein OS=Exophiala aquamarina CBS 119918 OX=1182545 GN=A1O9_05870 PE=3 SV=1
rna-Etr00359.1	tr|A0A072PDV4|A0A072PDV4_9EURO	85.39	623	85	6	3	619	2	624	0	1021	619	624	Uncharacterized protein OS=Exophiala aquamarina CBS 119918 OX=1182545 GN=A1O9_05869 PE=4 SV=1
rna-Etr00360.1	tr|A0A072PDK7|A0A072PDK7_9EURO	100	197	0	0	1	197	1	197	1.3e-142	401	197	197	Rho-like protein rac1A OS=Exophiala aquamarina CBS 119918 OX=1182545 GN=A1O9_05868 PE=4 SV=1
rna-Etr00360.2	tr|A0A072PDK7|A0A072PDK7_9EURO	100	178	0	0	1	178	1	178	2.6e-128	364	178	197	Rho-like protein rac1A OS=Exophiala aquamarina CBS 119918 OX=1182545 GN=A1O9_05868 PE=4 SV=1
rna-Etr00361.1	tr|A0A072PCX7|A0A072PCX7_9EURO	89.68	988	98	4	1	988	1	984	0	1683	988	984	NAK/BIKE protein kinase OS=Exophiala aquamarina CBS 119918 OX=1182545 GN=A1O9_05866 PE=4 SV=1
rna-Etr00362.1	tr|A0A072PF97|A0A072PF97_9EURO	64.86	461	110	52	1	450	1	420	9.45e-175	502	450	420	Mediator of RNA polymerase II transcription subunit 10 OS=Exophiala aquamarina CBS 119918 OX=1182545 GN=MED10 PE=3 SV=1
rna-Etr00363.1	tr|A0A072PDV1|A0A072PDV1_9EURO	83.33	426	71	0	1	426	1	426	1.12e-253	701	426	426	Chalcone_isomerase domain-containing protein OS=Exophiala aquamarina CBS 119918 OX=1182545 GN=A1O9_05864 PE=4 SV=1
rna-Etr00364.1	tr|A0A430LT95|A0A430LT95_9HYPO	40.34	590	291	61	339	888	275	843	3.24e-108	360	888	844	Peptidase_S8 domain-containing protein OS=Fusarium euwallaceae OX=1147111 GN=BHE90_006571 PE=4 SV=1
rna-Etr00365.1	tr|A0A072PDK2|A0A072PDK2_9EURO	94.12	102	6	0	1	102	1	102	3e-62	191	104	102	Glutaredoxin 3 OS=Exophiala aquamarina CBS 119918 OX=1182545 GN=A1O9_05863 PE=4 SV=1
rna-Etr00365.2	tr|A0A072PDK2|A0A072PDK2_9EURO	94.12	102	6	0	1	102	1	102	3e-62	191	104	102	Glutaredoxin 3 OS=Exophiala aquamarina CBS 119918 OX=1182545 GN=A1O9_05863 PE=4 SV=1
rna-Etr00366.1	tr|A0A072PQZ1|A0A072PQZ1_9EURO	91.18	499	43	1	51	548	1	499	0	904	548	499	Uncharacterized protein OS=Exophiala aquamarina CBS 119918 OX=1182545 GN=A1O9_05862 PE=4 SV=1
rna-Etr00367.1	tr|A0A072PF93|A0A072PF93_9EURO	98.37	367	6	0	1	367	1	367	5.81e-256	702	367	367	Ribosome-interacting GTPase 1 OS=Exophiala aquamarina CBS 119918 OX=1182545 GN=A1O9_05860 PE=4 SV=1
rna-Etr00367.2	tr|A0A072PF93|A0A072PF93_9EURO	97.54	325	8	0	1	325	1	325	1.03e-221	614	330	367	Ribosome-interacting GTPase 1 OS=Exophiala aquamarina CBS 119918 OX=1182545 GN=A1O9_05860 PE=4 SV=1
rna-Etr00368.1	tr|A0A072PDU7|A0A072PDU7_9EURO	86.23	559	59	18	7	547	1	559	0	927	547	559	HTH CENPB-type domain-containing protein OS=Exophiala aquamarina CBS 119918 OX=1182545 GN=A1O9_05859 PE=4 SV=1
rna-Etr00369.1	tr|A0A0D2I849|A0A0D2I849_9EURO	68.19	393	112	13	26	407	228	618	2.3e-174	509	433	641	Rhinocladiella mackenziei CBS 650.93 unplaced genomic scaffold supercont1.6, whole genome shotgun sequence OS=Rhinocladiella mackenziei CBS 650.93 OX=1442369 GN=Z518_07943 PE=4 SV=1
rna-Etr00369.2	tr|A0A072PQY9|A0A072PQY9_9EURO	89.3	458	48	1	1	458	1	457	5.61e-286	786	458	457	PXA domain-containing protein OS=Exophiala aquamarina CBS 119918 OX=1182545 GN=A1O9_05857 PE=4 SV=1
rna-Etr00369.3	tr|A0A072PQY9|A0A072PQY9_9EURO	89.3	458	48	1	1	458	1	457	2.92e-284	788	614	457	PXA domain-containing protein OS=Exophiala aquamarina CBS 119918 OX=1182545 GN=A1O9_05857 PE=4 SV=1
rna-Etr00369.4	tr|A0A072PQY9|A0A072PQY9_9EURO	89.3	458	48	1	1	458	1	457	5.61e-286	786	458	457	PXA domain-containing protein OS=Exophiala aquamarina CBS 119918 OX=1182545 GN=A1O9_05857 PE=4 SV=1
rna-Etr00370.1	tr|A0A072PCW8|A0A072PCW8_9EURO	88.18	347	41	0	2	348	24	370	3.31e-228	631	348	370	IU_nuc_hydro domain-containing protein OS=Exophiala aquamarina CBS 119918 OX=1182545 GN=A1O9_05856 PE=3 SV=1
rna-Etr00371.1	tr|A0A0D1ZMW6|A0A0D1ZMW6_EXOME	25.6	168	124	1	155	322	207	373	5.14e-10	67.8	322	373	Uncharacterized protein OS=Exophiala mesophila OX=212818 GN=PV10_09034 PE=4 SV=1
rna-Etr00372.1	tr|A0A072PF91|A0A072PF91_9EURO	71.43	280	80	0	8	287	1	280	1.95e-144	413	288	282	Uncharacterized protein OS=Exophiala aquamarina CBS 119918 OX=1182545 GN=A1O9_05855 PE=4 SV=1
rna-Etr00373.1	tr|A0A0D2C7D6|A0A0D2C7D6_9EURO	57.33	600	151	105	1	559	1	536	7.96e-232	656	562	539	DAO domain-containing protein OS=Exophiala xenobiotica OX=348802 GN=PV05_01032 PE=3 SV=1
rna-Etr00374.1	tr|A0A0D2F1M6|A0A0D2F1M6_9EURO	62.35	170	64	0	4	173	442	611	3.84e-69	227	176	611	Zn(2)-C6 fungal-type domain-containing protein OS=Exophiala xenobiotica OX=348802 GN=PV05_01031 PE=4 SV=1
rna-Etr00375.1	tr|A0A0D2FL20|A0A0D2FL20_9EURO	71.37	496	142	0	1	496	1	496	1.3e-275	763	499	499	MFS domain-containing protein OS=Exophiala xenobiotica OX=348802 GN=PV05_01030 PE=4 SV=1
rna-Etr00376.1	tr|A0A0D1Z1A4|A0A0D1Z1A4_9EURO	78.85	435	85	7	1	435	1	428	2.14e-259	716	436	429	FAD_binding_3 domain-containing protein OS=Exophiala spinifera OX=91928 GN=PV08_02011 PE=4 SV=1
rna-Etr00377.1	tr|A0A072PDJ2|A0A072PDJ2_9EURO	93.54	294	18	1	5	297	5	298	1.38e-203	564	297	298	Uncharacterized protein OS=Exophiala aquamarina CBS 119918 OX=1182545 GN=A1O9_05853 PE=4 SV=1
rna-Etr00377.2	tr|A0A0D2C1B8|A0A0D2C1B8_9EURO	80.13	312	61	1	17	328	17	327	2.89e-188	528	328	327	Autophagy-related protein 27 OS=Cladophialophora immunda OX=569365 GN=PV07_10764 PE=3 SV=1
rna-Etr00378.1	tr|A0A072PDU3|A0A072PDU3_9EURO	87.66	1248	124	30	1	1227	1	1239	0	1974	1227	1239	Zn(2)-C6 fungal-type domain-containing protein OS=Exophiala aquamarina CBS 119918 OX=1182545 GN=A1O9_05854 PE=4 SV=1
rna-Etr00379.1	tr|A0A072PQY5|A0A072PQY5_9EURO	81.57	559	75	28	1	531	1	559	4.6e-299	827	537	562	MFS domain-containing protein OS=Exophiala aquamarina CBS 119918 OX=1182545 GN=A1O9_05852 PE=4 SV=1
rna-Etr00380.1	tr|A0A072PCW4|A0A072PCW4_9EURO	86.09	489	64	4	1	488	1	486	0	901	488	486	Delta14-sterol reductase OS=Exophiala aquamarina CBS 119918 OX=1182545 GN=A1O9_05851 PE=3 SV=1
rna-Etr00381.1	tr|A0A072PF87|A0A072PF87_9EURO	74.91	582	122	24	1	571	1	569	4.89e-316	871	571	569	Amidase domain-containing protein OS=Exophiala aquamarina CBS 119918 OX=1182545 GN=A1O9_05850 PE=4 SV=1
rna-Etr00382.1	tr|W9W6L2|W9W6L2_9EURO	38.65	207	106	21	3	206	5	193	1.71e-22	104	347	378	Clr5 domain-containing protein OS=Cladophialophora yegresii CBS 114405 OX=1182544 GN=A1O7_00067 PE=4 SV=1
rna-Etr00383.1	tr|A0A072PDT9|A0A072PDT9_9EURO	84.92	252	37	1	1	251	1	252	2e-153	433	252	253	Uncharacterized protein OS=Exophiala aquamarina CBS 119918 OX=1182545 GN=A1O9_05849 PE=4 SV=1
rna-Etr00384.1	tr|A0A072PDI8|A0A072PDI8_9EURO	93.9	328	18	2	1	326	1	328	4.87e-221	610	326	328	Uncharacterized protein OS=Exophiala aquamarina CBS 119918 OX=1182545 GN=A1O9_05848 PE=4 SV=1
rna-Etr00385.1	tr|A0A072PQY2|A0A072PQY2_9EURO	58.73	584	197	44	1	552	1	572	8.61e-177	519	579	585	Uncharacterized protein OS=Exophiala aquamarina CBS 119918 OX=1182545 GN=A1O9_05847 PE=4 SV=1
rna-Etr00387.1	tr|A0A072PCV9|A0A072PCV9_9EURO	85.07	663	82	17	1	661	1	648	0	964	661	648	J domain-containing protein OS=Exophiala aquamarina CBS 119918 OX=1182545 GN=A1O9_05846 PE=4 SV=1
rna-Etr00388.1	tr|A0A0D1YG93|A0A0D1YG93_9PEZI	77.12	437	97	3	1	434	1	437	3.74e-257	711	434	438	M20_dimer domain-containing protein OS=Verruconis gallopava OX=253628 GN=PV09_08615 PE=3 SV=1
rna-Etr00389.1	tr|A0A072PDT4|A0A072PDT4_9EURO	87.81	837	85	17	104	927	1	833	0	1302	928	835	Uncharacterized protein OS=Exophiala aquamarina CBS 119918 OX=1182545 GN=A1O9_05844 PE=4 SV=1
rna-Etr00390.1	tr|A0A0D2IFI6|A0A0D2IFI6_9EURO	70.55	163	44	4	1	163	1	159	2.08e-69	213	163	159	Rhinocladiella mackenziei CBS 650.93 unplaced genomic scaffold supercont1.6, whole genome shotgun sequence OS=Rhinocladiella mackenziei CBS 650.93 OX=1442369 GN=Z518_07950 PE=4 SV=1
rna-Etr00391.1	tr|A0A072PQY0|A0A072PQY0_9EURO	86.79	757	98	2	1	755	1	757	0	1307	755	757	Uncharacterized protein OS=Exophiala aquamarina CBS 119918 OX=1182545 GN=A1O9_05842 PE=4 SV=1
rna-Etr00392.1	tr|A0A072PCV4|A0A072PCV4_9EURO	88.82	912	91	11	1	909	1	904	0	1597	909	904	Myotubularin phosphatase domain-containing protein OS=Exophiala aquamarina CBS 119918 OX=1182545 GN=A1O9_05841 PE=4 SV=1
rna-Etr00392.2	tr|A0A072PCV4|A0A072PCV4_9EURO	87.15	755	88	9	1	754	158	904	0	1284	754	904	Myotubularin phosphatase domain-containing protein OS=Exophiala aquamarina CBS 119918 OX=1182545 GN=A1O9_05841 PE=4 SV=1
rna-Etr00393.1	tr|A0A072PCV0|A0A072PCV0_9EURO	91.32	553	43	5	1	551	1	550	0	1078	551	550	Cellulase domain-containing protein OS=Exophiala aquamarina CBS 119918 OX=1182545 GN=A1O9_05836 PE=3 SV=1
rna-Etr00393.2	tr|A0A072PCV0|A0A072PCV0_9EURO	91.32	553	43	5	36	586	1	550	0	1078	586	550	Cellulase domain-containing protein OS=Exophiala aquamarina CBS 119918 OX=1182545 GN=A1O9_05836 PE=3 SV=1
rna-Etr00393.3	tr|A0A072PCV0|A0A072PCV0_9EURO	91.32	553	43	5	1	551	1	550	0	1078	551	550	Cellulase domain-containing protein OS=Exophiala aquamarina CBS 119918 OX=1182545 GN=A1O9_05836 PE=3 SV=1
rna-Etr00395.1	tr|W9VUT9|W9VUT9_9EURO	70.28	535	153	6	5	539	14	542	2.92e-251	705	540	543	Uncharacterized protein OS=Cladophialophora psammophila CBS 110553 OX=1182543 GN=A1O5_12209 PE=4 SV=1
rna-Etr00396.1	tr|A0A072PF76|A0A072PF76_9EURO	87.22	407	52	0	1	407	1	407	2e-258	712	407	407	Uncharacterized protein OS=Exophiala aquamarina CBS 119918 OX=1182545 GN=A1O9_05835 PE=4 SV=1
rna-Etr00397.1	tr|A0A072PDS5|A0A072PDS5_9EURO	92.22	643	50	0	1	643	1	643	0	1217	643	643	AMP-binding domain-containing protein OS=Exophiala aquamarina CBS 119918 OX=1182545 GN=A1O9_05834 PE=4 SV=1
rna-Etr00398.1	tr|A0A072PDH0|A0A072PDH0_9EURO	94.06	421	25	0	1	421	1	421	4.03e-288	788	421	421	Acetyl-CoA acyltransferase OS=Exophiala aquamarina CBS 119918 OX=1182545 GN=A1O9_05833 PE=3 SV=1
rna-Etr00399.1	tr|A0A0D1ZMX9|A0A0D1ZMX9_EXOME	89.41	170	18	0	1	170	1	170	4.43e-116	333	180	177	Cupin_2 domain-containing protein OS=Exophiala mesophila OX=212818 GN=PV10_09052 PE=4 SV=1
rna-Etr00399.2	tr|A0A0D2AZL7|A0A0D2AZL7_9EURO	90.41	146	14	0	1	146	1	146	1.68e-98	288	189	170	Cupin_2 domain-containing protein OS=Exophiala oligosperma OX=215243 GN=PV06_03670 PE=4 SV=1
rna-Etr00400.1	tr|A0A072PCU5|A0A072PCU5_9EURO	95.67	485	21	0	1	485	1	485	0	999	485	485	Beta-glucosidase OS=Exophiala aquamarina CBS 119918 OX=1182545 GN=A1O9_05831 PE=3 SV=1
rna-Etr00401.1	tr|A0A072PF72|A0A072PF72_9EURO	88.01	617	74	0	1	617	1	617	0	1063	617	617	Uncharacterized protein OS=Exophiala aquamarina CBS 119918 OX=1182545 GN=A1O9_05830 PE=4 SV=1
rna-Etr00402.1	tr|A0A072PDS1|A0A072PDS1_9EURO	93.69	333	14	7	1	326	1	333	9.93e-213	590	326	333	Succinate--CoA ligase [ADP-forming] subunit alpha, mitochondrial OS=Exophiala aquamarina CBS 119918 OX=1182545 GN=A1O9_05829 PE=3 SV=1
rna-Etr00403.1	tr|A0A072PDG6|A0A072PDG6_9EURO	96.5	571	20	0	1	571	1	571	0	1125	580	576	Elongator complex protein 3 OS=Exophiala aquamarina CBS 119918 OX=1182545 GN=A1O9_05828 PE=3 SV=1
rna-Etr00404.1	tr|A0A072PDR7|A0A072PDR7_9EURO	95.32	619	29	0	1	619	1	619	2.08e-257	727	620	620	Protein phosphatase 2 (Formerly 2A), regulatory subunit A OS=Exophiala aquamarina CBS 119918 OX=1182545 GN=A1O9_05824 PE=4 SV=1
rna-Etr00405.1	tr|A0A072PDG1|A0A072PDG1_9EURO	93.19	602	41	0	1	602	1	602	0	1139	602	602	Phenylalanyl-tRNA synthetase beta subunit OS=Exophiala aquamarina CBS 119918 OX=1182545 GN=A1O9_05823 PE=3 SV=1
rna-Etr00406.1	tr|A0A072PQW5|A0A072PQW5_9EURO	94.01	267	15	1	1	267	1	266	7.13e-170	476	267	266	40S ribosomal protein S3 OS=Exophiala aquamarina CBS 119918 OX=1182545 GN=A1O9_05822 PE=3 SV=1
rna-Etr00407.1	tr|A0A072PCT6|A0A072PCT6_9EURO	84.68	581	87	2	29	608	1	580	0	989	623	596	RNA helicase OS=Exophiala aquamarina CBS 119918 OX=1182545 GN=A1O9_05821 PE=3 SV=1
rna-Etr00408.1	tr|A0A0D1YHU8|A0A0D1YHU8_9EURO	57.82	505	193	20	50	540	24	522	5.79e-207	601	766	543	Uncharacterized protein OS=Exophiala sideris OX=1016849 GN=PV11_08067 PE=4 SV=1
rna-Etr00409.1	tr|A0A0D2KTM4|A0A0D2KTM4_9EURO	27.27	231	142	26	24	243	77	292	1.2e-22	100	250	293	Uncharacterized protein OS=Fonsecaea multimorphosa CBS 102226 OX=1442371 GN=Z520_03809 PE=4 SV=1
rna-Etr00410.1	tr|A0A072PDF6|A0A072PDF6_9EURO	84.71	641	85	13	2	629	3	643	0	1083	629	643	HET domain-containing protein OS=Exophiala aquamarina CBS 119918 OX=1182545 GN=A1O9_05817 PE=4 SV=1
rna-Etr00411.1	tr|A0A0D2FPX9|A0A0D2FPX9_XYLBA	66.92	133	37	7	1	127	1	132	2.13e-42	142	127	132	Unplaced genomic scaffold supercont1.19, whole genome shotgun sequence OS=Cladophialophora bantiana CBS 173.52 OX=1442370 GN=Z519_10723 PE=4 SV=1
rna-Etr00412.1	tr|A0A072PFF8|A0A072PFF8_9EURO	88.55	297	20	14	1	283	64	360	3.56e-185	519	283	360	4-amino-5-hydroxymethyl-2-methylpyrimidine phosphate synthase OS=Exophiala aquamarina CBS 119918 OX=1182545 GN=A1O9_05936 PE=3 SV=1
rna-Etr00413.1	tr|A0A072PD36|A0A072PD36_9EURO	92.98	299	20	1	1	298	1	299	1.7e-193	538	298	299	Uncharacterized protein OS=Exophiala aquamarina CBS 119918 OX=1182545 GN=A1O9_05937 PE=3 SV=1
rna-Etr00414.1	tr|A0A072PR51|A0A072PR51_9EURO	88.25	553	65	0	1	553	1	553	0	994	556	556	Amino_oxidase domain-containing protein OS=Exophiala aquamarina CBS 119918 OX=1182545 GN=A1O9_05938 PE=3 SV=1
rna-Etr00415.1	tr|A0A072PE10|A0A072PE10_9EURO	93.1	174	12	0	6	179	4	177	2.3e-114	329	190	178	Uncharacterized protein OS=Exophiala aquamarina CBS 119918 OX=1182545 GN=A1O9_05940 PE=4 SV=1
rna-Etr00416.1	tr|A0A072PFG2|A0A072PFG2_9EURO	82.43	478	84	0	1	478	1	478	2.59e-283	781	478	478	Uncharacterized protein OS=Exophiala aquamarina CBS 119918 OX=1182545 GN=A1O9_05941 PE=4 SV=1
rna-Etr00417.1	tr|A0A072PD40|A0A072PD40_9EURO	79.49	273	56	0	1	273	1	273	6.14e-126	369	317	317	Uncharacterized protein OS=Exophiala aquamarina CBS 119918 OX=1182545 GN=A1O9_05942 PE=3 SV=1
rna-Etr00418.1	tr|A0A072PR58|A0A072PR58_9EURO	72.36	539	145	4	14	549	12	549	1.19e-278	775	550	550	SET domain-containing protein OS=Exophiala aquamarina CBS 119918 OX=1182545 GN=A1O9_05943 PE=4 SV=1
rna-Etr00419.1	tr|A0A438N482|A0A438N482_EXOME	42.06	126	68	5	1	126	67	187	2.51e-18	83.6	132	198	Uncharacterized protein OS=Exophiala mesophila OX=212818 GN=B0A52_05195 PE=4 SV=1
rna-Etr00420.1	tr|A0A072PDS7|A0A072PDS7_9EURO	72.4	674	182	4	169	841	1	671	0	948	844	674	Uncharacterized protein OS=Exophiala aquamarina CBS 119918 OX=1182545 GN=A1O9_05944 PE=4 SV=1
rna-Etr00421.1	tr|A0A072PE14|A0A072PE14_9EURO	75.82	153	24	13	1	153	1	140	1.58e-71	218	153	140	Uncharacterized protein OS=Exophiala aquamarina CBS 119918 OX=1182545 GN=A1O9_05945 PE=4 SV=1
rna-Etr00422.1	tr|A0A072PFG5|A0A072PFG5_9EURO	82.49	337	57	2	2	336	3	339	1.74e-206	575	337	340	Uncharacterized protein OS=Exophiala aquamarina CBS 119918 OX=1182545 GN=A1O9_05946 PE=4 SV=1
rna-Etr00423.1	tr|A0A072PD43|A0A072PD43_9EURO	91.08	370	29	4	1	366	1	370	1.13e-242	669	366	370	Uncharacterized protein OS=Exophiala aquamarina CBS 119918 OX=1182545 GN=A1O9_05947 PE=3 SV=1
rna-Etr00424.1	tr|A0A0D2H5V7|A0A0D2H5V7_XYLBA	61.25	480	183	3	1	479	1	478	1.57e-164	480	487	486	Unplaced genomic scaffold supercont1.19, whole genome shotgun sequence OS=Cladophialophora bantiana CBS 173.52 OX=1442370 GN=Z519_10749 PE=4 SV=1
rna-Etr00425.1	tr|A0A072PDT1|A0A072PDT1_9EURO	52.76	163	54	23	14	173	6	148	2.36e-39	139	184	192	Uncharacterized protein OS=Exophiala aquamarina CBS 119918 OX=1182545 GN=A1O9_05949 PE=4 SV=1
rna-Etr00426.1	tr|A0A072PE19|A0A072PE19_9EURO	42.69	1054	499	105	1	1015	1	988	1.93e-247	731	1029	993	Uncharacterized protein OS=Exophiala aquamarina CBS 119918 OX=1182545 GN=A1O9_05950 PE=4 SV=1
rna-Etr00427.1	tr|A0A6A5WG12|A0A6A5WG12_9PLEO	50.91	550	235	35	222	743	15	557	1.85e-177	527	767	569	P-loop containing nucleoside triphosphate hydrolase protein OS=Amniculicola lignicola CBS 123094 OX=1392246 GN=P154DRAFT_547916 PE=4 SV=1
rna-Etr00428.1	tr|A0A3M7N5I5|A0A3M7N5I5_9EURO	61.57	1033	339	58	1	976	1	1032	0	1236	1002	1056	TauD domain-containing protein (Fragment) OS=Chaetothyriales sp. CBS 135597 OX=2249420 GN=DV738_g2034 PE=4 SV=1
rna-Etr00429.1	tr|A0A0D2AXA7|A0A0D2AXA7_9EURO	99.3	143	1	0	1	143	1	143	1.86e-102	295	143	143	Sorting nexin-3 OS=Exophiala oligosperma OX=215243 GN=PV06_02897 PE=3 SV=1
rna-Etr00429.2	tr|A0A0D2AXA7|A0A0D2AXA7_9EURO	99.3	143	1	0	1	143	1	143	1.86e-102	295	143	143	Sorting nexin-3 OS=Exophiala oligosperma OX=215243 GN=PV06_02897 PE=3 SV=1
rna-Etr00430.1	tr|A0A072PFH0|A0A072PFH0_9EURO	75.86	1015	241	4	1	1015	1	1011	0	1405	1015	1011	Uncharacterized protein OS=Exophiala aquamarina CBS 119918 OX=1182545 GN=A1O9_05951 PE=3 SV=1
rna-Etr00429.3	tr|A0A0D2AXA7|A0A0D2AXA7_9EURO	99.3	143	1	0	1	143	1	143	1.86e-102	295	143	143	Sorting nexin-3 OS=Exophiala oligosperma OX=215243 GN=PV06_02897 PE=3 SV=1
rna-Etr00431.1	tr|A0A072PR68|A0A072PR68_9EURO	86.62	583	73	5	1	579	1	582	0	983	579	582	Uncharacterized protein OS=Exophiala aquamarina CBS 119918 OX=1182545 GN=A1O9_05953 PE=4 SV=1
rna-Etr00432.1	tr|A0A072PDT6|A0A072PDT6_9EURO	94.14	1144	66	1	1	1143	1	1144	0	2004	1143	1157	Uncharacterized protein OS=Exophiala aquamarina CBS 119918 OX=1182545 GN=A1O9_05954 PE=4 SV=1
rna-Etr00433.1	tr|A0A072PFH5|A0A072PFH5_9EURO	76.87	415	80	16	1	408	1	406	4.21e-195	551	408	406	Iwr1 domain-containing protein OS=Exophiala aquamarina CBS 119918 OX=1182545 GN=A1O9_05956 PE=3 SV=1
rna-Etr00434.1	tr|A0A072PD52|A0A072PD52_9EURO	72.73	132	36	0	88	219	1	132	4.63e-65	204	220	132	Uncharacterized protein (Fragment) OS=Exophiala aquamarina CBS 119918 OX=1182545 GN=A1O9_05957 PE=4 SV=1
rna-Etr00435.1	tr|A0A0D2JBQ5|A0A0D2JBQ5_9EURO	82.34	555	95	3	1	553	133	686	0	956	553	686	Rhinocladiella mackenziei CBS 650.93 unplaced genomic scaffold supercont1.3, whole genome shotgun sequence OS=Rhinocladiella mackenziei CBS 650.93 OX=1442369 GN=Z518_04491 PE=4 SV=1
rna-Etr00436.1	tr|A0A438N867|A0A438N867_EXOME	70.15	1310	313	78	1	1303	1	1239	0	1773	1321	1255	Ribosome biogenesis protein ERB1 OS=Exophiala mesophila OX=212818 GN=ERB1 PE=3 SV=1
rna-Etr00437.1	tr|A0A072PDU5|A0A072PDU5_9EURO	73.84	539	108	33	10	523	1	531	1.13e-276	768	523	531	Uncharacterized protein OS=Exophiala aquamarina CBS 119918 OX=1182545 GN=A1O9_05964 PE=4 SV=1
rna-Etr00438.1	tr|A0A0D2ER83|A0A0D2ER83_9EURO	74.25	932	232	8	10	935	9	938	0	1355	935	938	Uncharacterized protein OS=Exophiala xenobiotica OX=348802 GN=PV05_11905 PE=4 SV=1
rna-Etr00439.1	tr|A0A072PFH9|A0A072PFH9_9EURO	85.65	1763	237	16	1	1754	1	1756	0	2937	1754	1756	Uncharacterized protein OS=Exophiala aquamarina CBS 119918 OX=1182545 GN=A1O9_05961 PE=4 SV=1
rna-Etr00440.1	tr|A0A072PDU0|A0A072PDU0_9EURO	94.27	314	18	0	9	322	26	339	8.28e-226	623	322	339	Uncharacterized protein OS=Exophiala aquamarina CBS 119918 OX=1182545 GN=A1O9_05959 PE=4 SV=1
rna-Etr00440.2	tr|A0A072PDU0|A0A072PDU0_9EURO	93.22	339	23	0	1	339	1	339	1.15e-241	664	339	339	Uncharacterized protein OS=Exophiala aquamarina CBS 119918 OX=1182545 GN=A1O9_05959 PE=4 SV=1
rna-Etr00441.1	tr|A0A072PR74|A0A072PR74_9EURO	65.14	175	51	10	5	169	6	180	1.22e-59	201	178	582	MFS domain-containing protein OS=Exophiala aquamarina CBS 119918 OX=1182545 GN=A1O9_05958 PE=4 SV=1
rna-Etr00442.1	tr|A0A0D2JBR0|A0A0D2JBR0_9EURO	77.22	518	104	14	1	505	1	517	2.17e-289	800	540	517	Rhinocladiella mackenziei CBS 650.93 unplaced genomic scaffold supercont1.3, whole genome shotgun sequence OS=Rhinocladiella mackenziei CBS 650.93 OX=1442369 GN=Z518_04501 PE=4 SV=1
rna-Etr00442.2	tr|A0A072PDV0|A0A072PDV0_9EURO	88.17	431	50	1	1	431	1	430	1.48e-279	768	436	435	Phosphatase tensin-type domain-containing protein OS=Exophiala aquamarina CBS 119918 OX=1182545 GN=A1O9_05969 PE=4 SV=1
rna-Etr00443.1	tr|A0A072PD64|A0A072PD64_9EURO	94.16	719	42	0	1	719	1	719	0	1367	721	722	Uncharacterized protein OS=Exophiala aquamarina CBS 119918 OX=1182545 GN=A1O9_05972 PE=3 SV=1
rna-Etr00444.1	tr|A0A072PR88|A0A072PR88_9EURO	97.57	535	11	2	1	533	1	535	0	1035	533	535	Fungal_trans domain-containing protein OS=Exophiala aquamarina CBS 119918 OX=1182545 GN=A1O9_05973 PE=4 SV=1
rna-Etr00445.1	tr|A0A072PDV5|A0A072PDV5_9EURO	86.04	480	60	7	1	473	1	480	8.48e-279	769	473	480	MFS domain-containing protein OS=Exophiala aquamarina CBS 119918 OX=1182545 GN=A1O9_05974 PE=4 SV=1
rna-Etr00446.1	tr|A0A072PE47|A0A072PE47_9EURO	89.54	631	51	15	1	631	1	616	0	1203	631	616	Uncharacterized protein OS=Exophiala aquamarina CBS 119918 OX=1182545 GN=A1O9_05975 PE=3 SV=1
rna-Etr00446.2	tr|A0A072PE47|A0A072PE47_9EURO	92.84	559	39	1	1	559	59	616	0	1127	559	616	Uncharacterized protein OS=Exophiala aquamarina CBS 119918 OX=1182545 GN=A1O9_05975 PE=3 SV=1
rna-Etr00446.3	tr|A0A072PE47|A0A072PE47_9EURO	92.84	559	39	1	1	559	59	616	0	1127	559	616	Uncharacterized protein OS=Exophiala aquamarina CBS 119918 OX=1182545 GN=A1O9_05975 PE=3 SV=1
rna-Etr00447.1	tr|A0A072PFJ6|A0A072PFJ6_9EURO	91.13	372	32	1	78	449	1	371	1.16e-259	715	449	371	Coproporphyrinogen oxidase OS=Exophiala aquamarina CBS 119918 OX=1182545 GN=A1O9_05976 PE=3 SV=1
rna-Etr00448.1	tr|A0A072PR95|A0A072PR95_9EURO	85.52	504	71	2	1	504	1	502	1.23e-299	825	523	513	Methyltransf_2 domain-containing protein OS=Exophiala aquamarina CBS 119918 OX=1182545 GN=A1O9_05978 PE=3 SV=1
rna-Etr00448.2	tr|A0A072PR95|A0A072PR95_9EURO	85.52	504	71	2	1	504	1	502	1.23e-299	825	523	513	Methyltransf_2 domain-containing protein OS=Exophiala aquamarina CBS 119918 OX=1182545 GN=A1O9_05978 PE=3 SV=1
rna-Etr00448.3	tr|A0A072PR95|A0A072PR95_9EURO	82.73	521	71	19	1	521	1	502	4.37e-295	815	540	513	Methyltransf_2 domain-containing protein OS=Exophiala aquamarina CBS 119918 OX=1182545 GN=A1O9_05978 PE=3 SV=1
rna-Etr00448.4	tr|A0A072PR95|A0A072PR95_9EURO	83.38	349	56	2	1	349	156	502	2.77e-194	552	368	513	Methyltransf_2 domain-containing protein OS=Exophiala aquamarina CBS 119918 OX=1182545 GN=A1O9_05978 PE=3 SV=1
rna-Etr00448.5	tr|A0A072PR95|A0A072PR95_9EURO	82.73	521	71	19	1	521	1	502	4.37e-295	815	540	513	Methyltransf_2 domain-containing protein OS=Exophiala aquamarina CBS 119918 OX=1182545 GN=A1O9_05978 PE=3 SV=1
rna-Etr00448.6	tr|A0A072PR95|A0A072PR95_9EURO	83.38	349	56	2	1	349	156	502	2.77e-194	552	368	513	Methyltransf_2 domain-containing protein OS=Exophiala aquamarina CBS 119918 OX=1182545 GN=A1O9_05978 PE=3 SV=1
rna-Etr00448.7	tr|A0A072PR95|A0A072PR95_9EURO	79.51	366	56	19	1	366	156	502	9.6e-190	541	385	513	Methyltransf_2 domain-containing protein OS=Exophiala aquamarina CBS 119918 OX=1182545 GN=A1O9_05978 PE=3 SV=1
rna-Etr00448.8	tr|A0A072PR95|A0A072PR95_9EURO	79.51	366	56	19	1	366	156	502	9.6e-190	541	385	513	Methyltransf_2 domain-containing protein OS=Exophiala aquamarina CBS 119918 OX=1182545 GN=A1O9_05978 PE=3 SV=1
rna-Etr00449.1	tr|A0A072PDW0|A0A072PDW0_9EURO	90.25	482	47	0	150	631	1	482	0	889	638	482	Uncharacterized protein (Fragment) OS=Exophiala aquamarina CBS 119918 OX=1182545 GN=A1O9_05979 PE=4 SV=1
rna-Etr00450.1	tr|A0A072PE52|A0A072PE52_9EURO	66.12	676	221	8	1	668	1	676	8.31e-307	861	778	676	Uncharacterized protein (Fragment) OS=Exophiala aquamarina CBS 119918 OX=1182545 GN=A1O9_05980 PE=4 SV=1
rna-Etr00451.1	tr|A0A072PFK0|A0A072PFK0_9EURO	83.8	611	99	0	1	611	1	611	0	1061	611	611	FAD-binding FR-type domain-containing protein OS=Exophiala aquamarina CBS 119918 OX=1182545 GN=A1O9_05981 PE=4 SV=1
rna-Etr00452.1	tr|A0A072PR99|A0A072PR99_9EURO	91.78	304	25	0	1	304	1	304	1.34e-211	585	304	304	L-fuculose-phosphate aldolase OS=Exophiala aquamarina CBS 119918 OX=1182545 GN=A1O9_05983 PE=4 SV=1
rna-Etr00453.1	tr|A0A072PDW4|A0A072PDW4_9EURO	94.49	798	44	0	36	833	1	798	0	1462	834	799	BRO1 domain-containing protein OS=Exophiala aquamarina CBS 119918 OX=1182545 GN=A1O9_05984 PE=4 SV=1
rna-Etr00455.1	tr|A0A072PFK7|A0A072PFK7_9EURO	78.73	489	85	19	1	489	1	470	1.26e-273	763	489	645	Uncharacterized protein OS=Exophiala aquamarina CBS 119918 OX=1182545 GN=A1O9_05986 PE=4 SV=1
rna-Etr00456.1	tr|A0A072PFL7|A0A072PFL7_9EURO	87.84	485	55	4	1	481	1	485	0	876	491	487	Uncharacterized protein OS=Exophiala aquamarina CBS 119918 OX=1182545 GN=A1O9_05996 PE=4 SV=1
rna-Etr00457.1	tr|A0A0D2ER46|A0A0D2ER46_9EURO	75.69	510	124	0	62	571	56	565	6.02e-288	800	571	565	MFS domain-containing protein OS=Exophiala xenobiotica OX=348802 GN=PV05_11861 PE=4 SV=1
rna-Etr00458.1	tr|A0A072PE69|A0A072PE69_9EURO	95.95	173	7	0	6	178	3	175	3.97e-118	338	178	175	ANK_REP_REGION domain-containing protein OS=Exophiala aquamarina CBS 119918 OX=1182545 GN=A1O9_05995 PE=4 SV=1
rna-Etr00459.1	tr|A0A0D2AXH9|A0A0D2AXH9_9EURO	94.33	476	10	17	1	476	1	459	0	892	476	459	Elongation factor 1-alpha OS=Exophiala oligosperma OX=215243 GN=PV06_02955 PE=3 SV=1
rna-Etr00459.2	tr|A0A0D2AXH9|A0A0D2AXH9_9EURO	98.04	459	9	0	1	459	1	459	0	904	459	459	Elongation factor 1-alpha OS=Exophiala oligosperma OX=215243 GN=PV06_02955 PE=3 SV=1
rna-Etr00459.3	tr|A0A0D2AXH9|A0A0D2AXH9_9EURO	94.33	476	10	17	1	476	1	459	0	892	476	459	Elongation factor 1-alpha OS=Exophiala oligosperma OX=215243 GN=PV06_02955 PE=3 SV=1
rna-Etr00460.1	tr|A0A072PFL2|A0A072PFL2_9EURO	91.61	298	24	1	1	297	1	298	3.71e-192	535	297	298	Uncharacterized protein OS=Exophiala aquamarina CBS 119918 OX=1182545 GN=A1O9_05991 PE=4 SV=1
rna-Etr00461.1	tr|A0A072PD83|A0A072PD83_9EURO	77.65	850	168	22	1	846	1	832	0	1055	847	833	Uncharacterized protein OS=Exophiala aquamarina CBS 119918 OX=1182545 GN=A1O9_05992 PE=4 SV=1
rna-Etr00462.1	tr|A0A072PE64|A0A072PE64_9EURO	88.65	229	26	0	74	302	69	297	1.06e-127	372	302	297	Coatomer subunit epsilon OS=Exophiala aquamarina CBS 119918 OX=1182545 GN=A1O9_05990 PE=3 SV=1
rna-Etr00463.1	tr|A0A072PD88|A0A072PD88_9EURO	86.84	509	49	18	1	492	1	508	0	874	494	508	Uncharacterized protein OS=Exophiala aquamarina CBS 119918 OX=1182545 GN=A1O9_05997 PE=4 SV=1
rna-Etr00464.1	tr|A0A072PRB1|A0A072PRB1_9EURO	67.55	567	181	3	17	580	2	568	6.75e-274	765	581	568	Uncharacterized protein (Fragment) OS=Exophiala aquamarina CBS 119918 OX=1182545 GN=A1O9_05998 PE=4 SV=1
rna-Etr00465.1	tr|A0A072PDX6|A0A072PDX6_9EURO	81.75	871	154	5	68	933	1	871	0	1467	933	871	Leucyl-tRNA synthetase OS=Exophiala aquamarina CBS 119918 OX=1182545 GN=A1O9_05999 PE=3 SV=1
rna-Etr00466.1	tr|A0A072PE73|A0A072PE73_9EURO	91.07	605	54	0	1	605	1	605	0	1094	605	605	tRNA uridine 5-carboxymethylaminomethyl modification enzyme GidA OS=Exophiala aquamarina CBS 119918 OX=1182545 GN=A1O9_06000 PE=3 SV=1
rna-Etr00467.1	tr|A0A072PFM2|A0A072PFM2_9EURO	88.72	257	22	7	111	365	18	269	2.8e-151	434	368	275	CDP-diacylglycerol-glycerol-3-phosphate 3-phosphatidyltransferase OS=Exophiala aquamarina CBS 119918 OX=1182545 GN=A1O9_06001 PE=3 SV=1
rna-Etr00468.1	tr|A0A072PD94|A0A072PD94_9EURO	97.65	595	12	2	1	593	1	595	0	1138	593	595	Uncharacterized protein OS=Exophiala aquamarina CBS 119918 OX=1182545 GN=A1O9_06002 PE=3 SV=1
rna-Etr00469.1	tr|A0A072PRB6|A0A072PRB6_9EURO	89.07	613	66	1	1	613	1	612	0	1124	613	612	Uncharacterized protein OS=Exophiala aquamarina CBS 119918 OX=1182545 GN=A1O9_06003 PE=4 SV=1
rna-Etr00469.2	tr|A0A072PRB6|A0A072PRB6_9EURO	89.07	613	66	1	1	613	1	612	0	1124	613	612	Uncharacterized protein OS=Exophiala aquamarina CBS 119918 OX=1182545 GN=A1O9_06003 PE=4 SV=1
rna-Etr00470.1	tr|A0A072PDY1|A0A072PDY1_9EURO	91.17	453	39	1	1	453	1	452	1.92e-299	820	468	452	Uncharacterized protein OS=Exophiala aquamarina CBS 119918 OX=1182545 GN=A1O9_06004 PE=3 SV=1
rna-Etr00471.1	tr|A0A072PE78|A0A072PE78_9EURO	54.77	1143	347	170	117	1134	1	1098	0	1013	1134	1098	Uncharacterized protein OS=Exophiala aquamarina CBS 119918 OX=1182545 GN=A1O9_06005 PE=3 SV=1
rna-Etr00471.2	tr|A0A072PE78|A0A072PE78_9EURO	55.81	1032	298	158	14	932	112	1098	0	939	932	1098	Uncharacterized protein OS=Exophiala aquamarina CBS 119918 OX=1182545 GN=A1O9_06005 PE=3 SV=1
rna-Etr00471.3	tr|A0A072PE78|A0A072PE78_9EURO	56.23	923	278	126	14	855	112	989	1.78e-289	836	855	1098	Uncharacterized protein OS=Exophiala aquamarina CBS 119918 OX=1182545 GN=A1O9_06005 PE=3 SV=1
rna-Etr00472.1	tr|A0A072PD97|A0A072PD97_9EURO	69.96	516	153	2	1	515	1	515	3.82e-260	725	516	516	Zn(2)-C6 fungal-type domain-containing protein OS=Exophiala aquamarina CBS 119918 OX=1182545 GN=A1O9_06007 PE=4 SV=1
rna-Etr00473.1	tr|A0A0D2BC88|A0A0D2BC88_9EURO	57.74	575	222	21	7	561	8	581	5.09e-227	646	563	584	Beta-lactamase domain-containing protein OS=Cladophialophora immunda OX=569365 GN=PV07_01886 PE=4 SV=1
rna-Etr00474.1	tr|A0A072PE85|A0A072PE85_9EURO	67.79	565	180	2	1	563	1	565	8.82e-281	781	563	565	Uncharacterized protein OS=Exophiala aquamarina CBS 119918 OX=1182545 GN=A1O9_06010 PE=4 SV=1
rna-Etr00475.1	tr|A0A072PDA4|A0A072PDA4_9EURO	88.75	480	51	3	1	477	1	480	0	873	481	482	AAA domain-containing protein OS=Exophiala aquamarina CBS 119918 OX=1182545 GN=A1O9_06012 PE=4 SV=1
rna-Etr00476.1	tr|A0A072PDA9|A0A072PDA9_9EURO	78.05	401	86	2	1	400	1	400	1.99e-225	628	400	402	Aminotran_1_2 domain-containing protein OS=Exophiala aquamarina CBS 119918 OX=1182545 GN=A1O9_06017 PE=3 SV=1
rna-Etr00477.1	tr|A0A072PRD3|A0A072PRD3_9EURO	74.01	808	207	3	1	805	1	808	0	1222	807	811	FAD_binding_3 domain-containing protein OS=Exophiala aquamarina CBS 119918 OX=1182545 GN=A1O9_06018 PE=4 SV=1
rna-Etr00478.1	tr|A0A072PDZ7|A0A072PDZ7_9EURO	81.63	343	62	1	1	342	1	343	3.22e-204	569	342	343	PKS_ER domain-containing protein OS=Exophiala aquamarina CBS 119918 OX=1182545 GN=A1O9_06019 PE=4 SV=1
rna-Etr00479.1	tr|A0A072PE97|A0A072PE97_9EURO	88.71	443	40	10	1	435	1	441	1.21e-293	803	435	441	FAD_binding_3 domain-containing protein OS=Exophiala aquamarina CBS 119918 OX=1182545 GN=A1O9_06020 PE=4 SV=1
rna-Etr00480.1	tr|A0A072PFP3|A0A072PFP3_9EURO	92.23	283	22	0	10	292	1	283	2.22e-195	542	292	283	15-hydroxyprostaglandin dehydrogenase (NAD) OS=Exophiala aquamarina CBS 119918 OX=1182545 GN=A1O9_06021 PE=4 SV=1
rna-Etr00481.1	tr|A0A072PDB4|A0A072PDB4_9EURO	75.6	373	77	14	2	369	1	364	8.29e-117	350	370	365	Uncharacterized protein OS=Exophiala aquamarina CBS 119918 OX=1182545 GN=A1O9_06022 PE=4 SV=1
rna-Etr00482.1	tr|A0A072PRD8|A0A072PRD8_9EURO	80.17	459	89	2	1	458	1	458	5.09e-271	748	459	458	Uncharacterized protein OS=Exophiala aquamarina CBS 119918 OX=1182545 GN=A1O9_06023 PE=4 SV=1
rna-Etr00482.2	tr|A0A072PRD8|A0A072PRD8_9EURO	80.17	459	89	2	1	458	1	458	5.09e-271	748	459	458	Uncharacterized protein OS=Exophiala aquamarina CBS 119918 OX=1182545 GN=A1O9_06023 PE=4 SV=1
rna-Etr00483.1	tr|A0A072PE02|A0A072PE02_9EURO	79.66	644	129	2	1	642	1	644	0	1007	642	644	Uncharacterized protein OS=Exophiala aquamarina CBS 119918 OX=1182545 GN=A1O9_06024 PE=4 SV=1
rna-Etr00484.1	tr|A0A072PFP9|A0A072PFP9_9EURO	91.14	395	35	0	4	398	4	398	2.74e-272	746	398	398	Uncharacterized protein OS=Exophiala aquamarina CBS 119918 OX=1182545 GN=A1O9_06026 PE=3 SV=1
rna-Etr00485.1	tr|A0A5N6EXV4|A0A5N6EXV4_9EURO	55.33	291	126	4	1	290	1	288	1.13e-100	303	290	290	Uncharacterized protein OS=Aspergillus novoparasiticus OX=986946 GN=BDV33DRAFT_201399 PE=4 SV=1
rna-Etr00486.1	tr|A0A072PE15|A0A072PE15_9EURO	86.74	181	21	3	1	181	4	181	1.52e-115	332	181	181	Uncharacterized protein OS=Exophiala aquamarina CBS 119918 OX=1182545 GN=A1O9_06034 PE=4 SV=1
rna-Etr00487.1	tr|A0A072PEB4|A0A072PEB4_9EURO	82.97	411	70	0	1	411	1	411	4.43e-199	562	411	411	Murein transglycosylase OS=Exophiala aquamarina CBS 119918 OX=1182545 GN=A1O9_06035 PE=4 SV=1
rna-Etr00488.1	tr|A0A072PFQ8|A0A072PFQ8_9EURO	84.87	357	54	0	1	357	1	357	6.58e-225	623	357	357	PKS_ER domain-containing protein OS=Exophiala aquamarina CBS 119918 OX=1182545 GN=A1O9_06036 PE=4 SV=1
rna-Etr00489.1	tr|A0A072PDC5|A0A072PDC5_9EURO	92.55	510	38	0	1	510	1	510	0	952	510	510	MFS domain-containing protein OS=Exophiala aquamarina CBS 119918 OX=1182545 GN=A1O9_06037 PE=4 SV=1
rna-Etr00490.1	tr|A0A072PRF9|A0A072PRF9_9EURO	81.49	362	67	0	1	362	1	362	1.35e-231	640	362	362	AB hydrolase-1 domain-containing protein OS=Exophiala aquamarina CBS 119918 OX=1182545 GN=A1O9_06038 PE=4 SV=1
rna-Etr00491.1	tr|A0A072PE23|A0A072PE23_9EURO	84.65	215	33	0	1	215	1	215	1.16e-138	393	215	215	Uncharacterized protein OS=Exophiala aquamarina CBS 119918 OX=1182545 GN=A1O9_06039 PE=4 SV=1
rna-Etr00492.1	tr|A0A072PEB9|A0A072PEB9_9EURO	83.08	325	55	0	1	325	1	325	1.76e-202	563	326	326	NmrA domain-containing protein OS=Exophiala aquamarina CBS 119918 OX=1182545 GN=A1O9_06040 PE=3 SV=1
rna-Etr00493.1	tr|A0A0D2CX57|A0A0D2CX57_9EURO	73.71	213	55	1	1	213	1	212	9.97e-109	317	213	212	Uncharacterized protein OS=Cladophialophora immunda OX=569365 GN=PV07_02353 PE=4 SV=1
rna-Etr00494.1	tr|A0A072PDC9|A0A072PDC9_9EURO	95.24	567	27	0	1	567	1	567	0	1071	567	567	Methylmalonate-semialdehyde dehydrogenase (CoA acylating) OS=Exophiala aquamarina CBS 119918 OX=1182545 GN=A1O9_06042 PE=4 SV=1
rna-Etr00495.1	tr|A0A072PRG6|A0A072PRG6_9EURO	94.6	574	29	2	1	572	1	574	4.4e-302	836	572	574	Calnexin OS=Exophiala aquamarina CBS 119918 OX=1182545 GN=A1O9_06043 PE=3 SV=1
rna-Etr00496.1	tr|A0A072PE29|A0A072PE29_9EURO	98.72	234	3	0	1	234	1	234	1.44e-176	490	235	235	Methylthioribulose-1-phosphate dehydratase OS=Exophiala aquamarina CBS 119918 OX=1182545 GN=MDE1 PE=3 SV=1
rna-Etr00496.2	tr|A0A072PE29|A0A072PE29_9EURO	99.4	168	1	0	1	168	67	234	1.55e-124	356	169	235	Methylthioribulose-1-phosphate dehydratase OS=Exophiala aquamarina CBS 119918 OX=1182545 GN=MDE1 PE=3 SV=1
rna-Etr00497.1	tr|W9WSR7|W9WSR7_9EURO	32.56	344	219	13	1	341	130	463	1.75e-48	181	438	556	Uncharacterized protein OS=Cladophialophora psammophila CBS 110553 OX=1182543 GN=A1O5_08680 PE=4 SV=1
rna-Etr00498.1	tr|V9DRZ1|V9DRZ1_9EURO	78.1	105	23	0	22	126	12	116	4.19e-35	125	164	134	Biogenesis of lysosome-related organelles complex 1 subunit 1 OS=Cladophialophora carrionii CBS 160.54 OX=1279043 GN=G647_01168 PE=3 SV=1
rna-Etr00499.1	tr|A0A072PFS0|A0A072PFS0_9EURO	90.01	1001	93	7	1	1000	1	995	0	1727	1020	995	6-phosphofructo-2-kinase/fructose-2, 6-bisphosphatase OS=Exophiala aquamarina CBS 119918 OX=1182545 GN=A1O9_06046 PE=4 SV=1
rna-Etr00500.1	tr|A0A072PDD4|A0A072PDD4_9EURO	74.07	108	27	1	1	107	26	133	1e-42	142	107	133	EKC/KEOPS complex subunit GON7 OS=Exophiala aquamarina CBS 119918 OX=1182545 GN=A1O9_06047 PE=3 SV=1
rna-Etr00501.1	tr|A0A072PE36|A0A072PE36_9EURO	85.67	321	36	10	1	311	1	321	6.72e-195	543	311	321	AB hydrolase-1 domain-containing protein OS=Exophiala aquamarina CBS 119918 OX=1182545 GN=A1O9_06049 PE=4 SV=1
rna-Etr00502.1	tr|A0A072PED1|A0A072PED1_9EURO	74.09	413	104	3	1	410	1	413	3.45e-215	603	410	413	Uncharacterized protein OS=Exophiala aquamarina CBS 119918 OX=1182545 GN=A1O9_06050 PE=4 SV=1
rna-Etr00503.1	tr|A0A072PFS5|A0A072PFS5_9EURO	83.92	367	51	8	62	426	34	394	1.12e-208	586	426	394	Uncharacterized protein OS=Exophiala aquamarina CBS 119918 OX=1182545 GN=A1O9_06051 PE=4 SV=1
rna-Etr00504.1	tr|A0A072PDE1|A0A072PDE1_9EURO	89.14	571	62	0	4	574	1	571	0	1103	575	572	Pyr_redox_2 domain-containing protein OS=Exophiala aquamarina CBS 119918 OX=1182545 GN=A1O9_06052 PE=4 SV=1
rna-Etr00505.1	tr|A0A0D2KDZ2|A0A0D2KDZ2_9EURO	80.36	448	88	0	1	448	1	448	3.05e-266	737	474	474	FAD_binding_3 domain-containing protein OS=Fonsecaea multimorphosa CBS 102226 OX=1442371 GN=Z520_03062 PE=4 SV=1
rna-Etr00506.1	tr|A0A072PE43|A0A072PE43_9EURO	80.61	490	84	11	1	486	1	483	6.75e-280	773	486	483	Aa_trans domain-containing protein OS=Exophiala aquamarina CBS 119918 OX=1182545 GN=A1O9_06054 PE=3 SV=1
rna-Etr00507.1	tr|A0A072PED6|A0A072PED6_9EURO	96.38	745	27	0	1	745	1	745	0	1431	745	745	Glycerol-3-phosphate dehydrogenase OS=Exophiala aquamarina CBS 119918 OX=1182545 GN=A1O9_06055 PE=3 SV=1
rna-Etr00508.1	tr|A0A178ZEV1|A0A178ZEV1_9EURO	89.35	676	65	7	1	669	1	676	0	1226	669	679	2-isopropylmalate synthase OS=Fonsecaea erecta OX=1367422 GN=AYL99_08323 PE=3 SV=1
rna-Etr00508.2	tr|A0A0D2IWZ2|A0A0D2IWZ2_9EURO	92.67	587	43	0	1	587	1	587	0	1114	598	679	Pyruvate carboxyltransferase domain-containing protein OS=Fonsecaea multimorphosa CBS 102226 OX=1442371 GN=Z520_03059 PE=3 SV=1
rna-Etr00508.3	tr|A0A178ZEV1|A0A178ZEV1_9EURO	88.46	615	64	7	1	608	62	676	0	1098	608	679	2-isopropylmalate synthase OS=Fonsecaea erecta OX=1367422 GN=AYL99_08323 PE=3 SV=1
rna-Etr00508.4	tr|A0A178ZEV1|A0A178ZEV1_9EURO	88.66	626	64	7	1	619	51	676	0	1120	619	679	2-isopropylmalate synthase OS=Fonsecaea erecta OX=1367422 GN=AYL99_08323 PE=3 SV=1
rna-Etr00508.5	tr|A0A072PFT0|A0A072PFT0_9EURO	95.95	543	16	6	2	544	7	543	0	1042	548	547	2-isopropylmalate synthase OS=Exophiala aquamarina CBS 119918 OX=1182545 GN=A1O9_06056 PE=3 SV=1
rna-Etr00508.6	tr|A0A072PFT0|A0A072PFT0_9EURO	95.87	533	16	6	1	533	17	543	0	1022	537	547	2-isopropylmalate synthase OS=Exophiala aquamarina CBS 119918 OX=1182545 GN=A1O9_06056 PE=3 SV=1
rna-Etr00508.7	tr|A0A178ZEV1|A0A178ZEV1_9EURO	88.46	615	64	7	1	608	62	676	0	1098	608	679	2-isopropylmalate synthase OS=Fonsecaea erecta OX=1367422 GN=AYL99_08323 PE=3 SV=1
rna-Etr00509.1	tr|A0A072PDE6|A0A072PDE6_9EURO	74.32	553	141	1	1	553	1	552	2.17e-294	815	553	552	Uncharacterized protein OS=Exophiala aquamarina CBS 119918 OX=1182545 GN=A1O9_06057 PE=4 SV=1
rna-Etr00510.1	tr|A0A072PRI4|A0A072PRI4_9EURO	87.2	742	76	19	9	732	1	741	0	1170	732	741	Uncharacterized protein OS=Exophiala aquamarina CBS 119918 OX=1182545 GN=A1O9_06058 PE=4 SV=1
rna-Etr00510.2	tr|A0A072PRI4|A0A072PRI4_9EURO	88.95	742	79	3	9	748	1	741	0	1210	748	741	Uncharacterized protein OS=Exophiala aquamarina CBS 119918 OX=1182545 GN=A1O9_06058 PE=4 SV=1
rna-Etr00510.3	tr|A0A072PRI4|A0A072PRI4_9EURO	85.96	577	64	17	1	561	166	741	0	861	561	741	Uncharacterized protein OS=Exophiala aquamarina CBS 119918 OX=1182545 GN=A1O9_06058 PE=4 SV=1
rna-Etr00510.4	tr|A0A072PRI4|A0A072PRI4_9EURO	87.64	526	64	1	1	526	217	741	3.34e-290	811	526	741	Uncharacterized protein OS=Exophiala aquamarina CBS 119918 OX=1182545 GN=A1O9_06058 PE=4 SV=1
rna-Etr00510.5	tr|A0A072PRI4|A0A072PRI4_9EURO	88.21	577	67	1	1	577	166	741	0	901	577	741	Uncharacterized protein OS=Exophiala aquamarina CBS 119918 OX=1182545 GN=A1O9_06058 PE=4 SV=1
rna-Etr00511.1	tr|A0A072PE49|A0A072PE49_9EURO	97.92	192	4	0	1	192	1	192	3.73e-135	382	192	192	Trafficking protein particle complex subunit BET3 OS=Exophiala aquamarina CBS 119918 OX=1182545 GN=A1O9_06059 PE=3 SV=1
rna-Etr00511.2	tr|A0A0D2BCC1|A0A0D2BCC1_9EURO	97.81	137	3	0	1	137	1	137	1.02e-94	275	137	137	Uncharacterized protein OS=Cladophialophora immunda OX=569365 GN=PV07_01913 PE=3 SV=1
rna-Etr00511.3	tr|A0A0D2BCC1|A0A0D2BCC1_9EURO	96.26	107	4	0	1	107	31	137	8.68e-70	211	107	137	Uncharacterized protein OS=Cladophialophora immunda OX=569365 GN=PV07_01913 PE=3 SV=1
rna-Etr00512.1	tr|A0A072PEE1|A0A072PEE1_9EURO	95.26	359	17	0	2	360	1	359	4.62e-224	621	360	359	WD_REPEATS_REGION domain-containing protein OS=Exophiala aquamarina CBS 119918 OX=1182545 GN=A1O9_06060 PE=4 SV=1
rna-Etr00513.1	tr|A0A072PFT4|A0A072PFT4_9EURO	86.67	165	21	1	1	164	247	411	1.43e-97	294	167	411	Uncharacterized protein OS=Exophiala aquamarina CBS 119918 OX=1182545 GN=A1O9_06062 PE=4 SV=1
rna-Etr00514.1	tr|A0A072PDF2|A0A072PDF2_9EURO	97.18	71	2	0	1	71	1	71	4.53e-38	127	71	71	Glucose-repressible protein OS=Exophiala aquamarina CBS 119918 OX=1182545 GN=A1O9_06063 PE=4 SV=1
rna-Etr00515.1	tr|A0A072PRJ1|A0A072PRJ1_9EURO	90.15	518	51	0	1	518	1	518	0	954	518	518	Phytase-like domain-containing protein OS=Exophiala aquamarina CBS 119918 OX=1182545 GN=A1O9_06064 PE=4 SV=1
rna-Etr00516.1	tr|A0A317T0S5|A0A317T0S5_9PEZI	25.54	231	144	28	41	263	90	300	3.82e-09	64.7	305	331	Uncharacterized protein OS=Tuber magnatum OX=42249 GN=C7212DRAFT_350528 PE=4 SV=1
rna-Etr00517.1	tr|A0A072PEE5|A0A072PEE5_9EURO	92.24	451	32	3	1	448	1	451	0	842	448	451	3-isopropylmalate dehydrogenase OS=Exophiala aquamarina CBS 119918 OX=1182545 GN=A1O9_06066 PE=3 SV=1
rna-Etr00518.1	tr|A0A072PFT9|A0A072PFT9_9EURO	80.92	1001	172	19	1	996	1	987	0	1409	996	987	MINDY_DUB domain-containing protein OS=Exophiala aquamarina CBS 119918 OX=1182545 GN=A1O9_06067 PE=4 SV=1
rna-Etr00519.1	tr|A0A072PDF8|A0A072PDF8_9EURO	89.36	498	53	0	1	498	1	498	0	922	523	499	Glyco_transf_20 domain-containing protein OS=Exophiala aquamarina CBS 119918 OX=1182545 GN=A1O9_06068 PE=4 SV=1
rna-Etr00520.1	tr|A0A072PE62|A0A072PE62_9EURO	95.18	353	17	0	1	353	1	353	6.52e-255	698	353	353	Deoxyhypusine synthase OS=Exophiala aquamarina CBS 119918 OX=1182545 GN=A1O9_06070 PE=3 SV=1
rna-Etr00520.2	tr|A0A072PE62|A0A072PE62_9EURO	95.8	262	11	0	1	262	92	353	1.24e-187	524	262	353	Deoxyhypusine synthase OS=Exophiala aquamarina CBS 119918 OX=1182545 GN=A1O9_06070 PE=3 SV=1
rna-Etr00521.1	tr|A0A072PEF1|A0A072PEF1_9EURO	77.87	1378	292	13	1	1368	1	1375	0	1949	1368	1375	Uncharacterized protein OS=Exophiala aquamarina CBS 119918 OX=1182545 GN=A1O9_06071 PE=4 SV=1
rna-Etr00522.1	tr|A0A072PFU5|A0A072PFU5_9EURO	87.36	530	41	26	1	527	1	507	0	911	527	507	MFS domain-containing protein OS=Exophiala aquamarina CBS 119918 OX=1182545 GN=A1O9_06072 PE=4 SV=1
rna-Etr00523.1	tr|A0A072PDG5|A0A072PDG5_9EURO	88.1	496	59	0	1	496	1	496	2.67e-306	844	537	538	Septin-type G domain-containing protein OS=Exophiala aquamarina CBS 119918 OX=1182545 GN=A1O9_06073 PE=3 SV=1
rna-Etr00524.1	tr|A0A072PE70|A0A072PE70_9EURO	86.59	179	24	0	1	179	1	179	2.24e-114	329	185	183	DOPA 4,5-dioxygenase OS=Exophiala aquamarina CBS 119918 OX=1182545 GN=A1O9_06075 PE=4 SV=1
rna-Etr00525.1	tr|A0A072PDH3|A0A072PDH3_9EURO	72.46	334	91	1	13	346	1	333	6.27e-161	459	346	333	Uncharacterized protein OS=Exophiala aquamarina CBS 119918 OX=1182545 GN=A1O9_06078 PE=3 SV=1
rna-Etr00526.1	tr|A0A072PRK9|A0A072PRK9_9EURO	77.34	331	45	30	1	331	1	301	7.33e-189	534	390	377	Murein transglycosylase OS=Exophiala aquamarina CBS 119918 OX=1182545 GN=A1O9_06079 PE=4 SV=1
rna-Etr00527.1	tr|A0A072PE75|A0A072PE75_9EURO	66.97	333	103	7	66	391	2	334	3.98e-140	409	391	334	Uncharacterized protein OS=Exophiala aquamarina CBS 119918 OX=1182545 GN=A1O9_06080 PE=4 SV=1
rna-Etr00529.1	tr|A0A438N646|A0A438N646_EXOME	82.61	46	6	2	1	44	449	494	3.39e-16	79.7	102	976	FAD_binding_3 domain-containing protein OS=Exophiala mesophila OX=212818 GN=B0A52_04784 PE=4 SV=1
rna-Etr00530.1	tr|A0A072PFV6|A0A072PFV6_9EURO	86.82	402	47	6	12	413	4	399	3.81e-228	635	413	399	Uncharacterized protein OS=Exophiala aquamarina CBS 119918 OX=1182545 GN=A1O9_06083 PE=4 SV=1
rna-Etr00530.2	tr|A0A072PFV6|A0A072PFV6_9EURO	86.82	402	47	6	12	413	4	399	3.81e-228	635	413	399	Uncharacterized protein OS=Exophiala aquamarina CBS 119918 OX=1182545 GN=A1O9_06083 PE=4 SV=1
rna-Etr00530.3	tr|A0A072PFV6|A0A072PFV6_9EURO	86.82	402	47	6	12	413	4	399	3.81e-228	635	413	399	Uncharacterized protein OS=Exophiala aquamarina CBS 119918 OX=1182545 GN=A1O9_06083 PE=4 SV=1
rna-Etr00530.4	tr|A0A072PFV6|A0A072PFV6_9EURO	86.82	402	47	6	12	413	4	399	3.81e-228	635	413	399	Uncharacterized protein OS=Exophiala aquamarina CBS 119918 OX=1182545 GN=A1O9_06083 PE=4 SV=1
rna-Etr00530.5	tr|A0A072PFV6|A0A072PFV6_9EURO	86.82	402	47	6	12	413	4	399	3.81e-228	635	413	399	Uncharacterized protein OS=Exophiala aquamarina CBS 119918 OX=1182545 GN=A1O9_06083 PE=4 SV=1
rna-Etr00530.6	tr|A0A072PFV6|A0A072PFV6_9EURO	86.82	402	47	6	12	413	4	399	3.81e-228	635	413	399	Uncharacterized protein OS=Exophiala aquamarina CBS 119918 OX=1182545 GN=A1O9_06083 PE=4 SV=1
rna-Etr00530.7	tr|A0A072PFV6|A0A072PFV6_9EURO	86.82	402	47	6	12	413	4	399	3.81e-228	635	413	399	Uncharacterized protein OS=Exophiala aquamarina CBS 119918 OX=1182545 GN=A1O9_06083 PE=4 SV=1
rna-Etr00531.1	tr|A0A072PDI0|A0A072PDI0_9EURO	87.02	393	31	20	34	406	1	393	1.88e-234	650	406	393	Mitochondrial thiamine pyrophosphate carrier 1 OS=Exophiala aquamarina CBS 119918 OX=1182545 GN=A1O9_06084 PE=3 SV=1
rna-Etr00531.2	tr|A0A072PDI0|A0A072PDI0_9EURO	88.36	335	27	12	1	323	59	393	8.96e-202	564	323	393	Mitochondrial thiamine pyrophosphate carrier 1 OS=Exophiala aquamarina CBS 119918 OX=1182545 GN=A1O9_06084 PE=3 SV=1
rna-Etr00532.1	tr|A0A072PRL5|A0A072PRL5_9EURO	92.56	457	34	0	1	457	1	457	0	872	457	457	Sterol carrier protein 2 OS=Exophiala aquamarina CBS 119918 OX=1182545 GN=A1O9_06085 PE=3 SV=1
rna-Etr00533.1	tr|A0A0D2IZT1|A0A0D2IZT1_9EURO	45.35	990	445	96	7	973	8	924	1.86e-270	786	980	935	Rhinocladiella mackenziei CBS 650.93 unplaced genomic scaffold supercont1.6, whole genome shotgun sequence OS=Rhinocladiella mackenziei CBS 650.93 OX=1442369 GN=Z518_08064 PE=4 SV=1
rna-Etr00534.1	tr|W6YBD5|W6YBD5_COCCA	63.54	181	66	0	1	181	1	181	3.4e-78	238	200	182	Uncharacterized protein (Fragment) OS=Bipolaris zeicola 26-R-13 OX=930089 GN=COCCADRAFT_60583 PE=4 SV=1
rna-Etr00535.1	tr|A0A6A6TBW5|A0A6A6TBW5_9PLEO	40.49	247	136	11	1	241	1	242	1.15e-55	186	262	252	Uncharacterized protein OS=Lophiostoma macrostomum CBS 122681 OX=1314788 GN=K491DRAFT_692095 PE=4 SV=1
rna-Etr00536.1	tr|A0A072PE82|A0A072PE82_9EURO	94.48	145	8	0	1	145	1	145	1.58e-91	268	146	146	DUF202 domain-containing protein OS=Exophiala aquamarina CBS 119918 OX=1182545 GN=A1O9_06087 PE=4 SV=1
rna-Etr00537.1	tr|A0A072PFW1|A0A072PFW1_9EURO	91.99	1049	80	4	1	1045	1	1049	0	1900	1045	1049	Phosphodiesterase OS=Exophiala aquamarina CBS 119918 OX=1182545 GN=A1O9_06089 PE=3 SV=1
rna-Etr00538.1	tr|A0A072PDI5|A0A072PDI5_9EURO	92.16	638	45	5	1	635	1	636	0	1194	635	636	Nuclear protein localization protein 4 OS=Exophiala aquamarina CBS 119918 OX=1182545 GN=A1O9_06090 PE=3 SV=1
rna-Etr00539.1	tr|A0A072PRM0|A0A072PRM0_9EURO	89.78	538	52	3	1	535	1	538	0	949	538	542	Uncharacterized protein OS=Exophiala aquamarina CBS 119918 OX=1182545 GN=A1O9_06091 PE=4 SV=1
rna-Etr00540.1	tr|A0A072PE89|A0A072PE89_9EURO	87.92	414	47	3	1	414	1	411	2.89e-254	702	417	418	Protein phosphatase methylesterase 1 OS=Exophiala aquamarina CBS 119918 OX=1182545 GN=A1O9_06092 PE=3 SV=1
rna-Etr00541.1	tr|A0A072PEH4|A0A072PEH4_9EURO	86.36	792	106	2	1	790	1	792	0	1246	802	806	RNA helicase OS=Exophiala aquamarina CBS 119918 OX=1182545 GN=A1O9_06093 PE=4 SV=1
rna-Etr00543.1	tr|A0A072PFW6|A0A072PFW6_9EURO	92.06	214	17	0	1	214	1	214	8.47e-136	385	214	214	Adenine phosphoribosyltransferase OS=Exophiala aquamarina CBS 119918 OX=1182545 GN=A1O9_06094 PE=3 SV=1
rna-Etr00543.2	tr|A0A072PFW6|A0A072PFW6_9EURO	93.87	163	10	0	14	176	52	214	3.02e-103	301	176	214	Adenine phosphoribosyltransferase OS=Exophiala aquamarina CBS 119918 OX=1182545 GN=A1O9_06094 PE=3 SV=1
rna-Etr00543.3	tr|A0A072PFW6|A0A072PFW6_9EURO	84.55	233	17	19	1	233	1	214	4.76e-131	374	233	214	Adenine phosphoribosyltransferase OS=Exophiala aquamarina CBS 119918 OX=1182545 GN=A1O9_06094 PE=3 SV=1
rna-Etr00544.1	tr|A0A072PDJ3|A0A072PDJ3_9EURO	94.17	1989	108	8	1	1983	1	1987	0	3752	1983	1987	Ig-like domain-containing protein OS=Exophiala aquamarina CBS 119918 OX=1182545 GN=A1O9_06095 PE=4 SV=1
rna-Etr00545.1	tr|A0A072PRM6|A0A072PRM6_9EURO	89.84	128	12	1	55	181	1	128	4.95e-75	227	181	128	Endoribonuclease L-PSP OS=Exophiala aquamarina CBS 119918 OX=1182545 GN=A1O9_06096 PE=3 SV=1
rna-Etr00546.1	tr|A0A072PE94|A0A072PE94_9EURO	94.23	364	21	0	1	364	1	364	1.87e-255	701	364	364	NADPH2:quinone reductase OS=Exophiala aquamarina CBS 119918 OX=1182545 GN=A1O9_06097 PE=3 SV=1
rna-Etr00547.1	tr|A0A507QSA6|A0A507QSA6_MONPU	74.58	535	136	0	1	535	1	535	7.43e-315	865	538	535	Uncharacterized protein OS=Monascus purpureus OX=5098 GN=MPDQ_008125 PE=4 SV=1
rna-Etr00548.1	tr|A0A072PEH8|A0A072PEH8_9EURO	85.82	416	59	0	1	416	1	416	1.39e-257	711	418	419	Uncharacterized protein OS=Exophiala aquamarina CBS 119918 OX=1182545 GN=A1O9_06098 PE=4 SV=1
rna-Etr00549.1	tr|A0A175VVM8|A0A175VVM8_9PEZI	69.43	579	155	22	10	574	38	608	1.32e-292	814	575	612	Acetamidase OS=Madurella mycetomatis OX=100816 GN=MMYC01_203296 PE=4 SV=1
rna-Etr00550.1	tr|A0A0N1NYM3|A0A0N1NYM3_9EURO	80.63	413	77	3	1	413	1	410	9.95e-248	685	415	410	Oxalate decarboxylase OxdD OS=Phialophora attinorum OX=1664694 GN=AB675_7308 PE=4 SV=1
rna-Etr00551.1	tr|A0A072PDK8|A0A072PDK8_9EURO	94.62	520	28	0	1	520	1	520	0	1048	520	520	zf-Mss51 domain-containing protein OS=Exophiala aquamarina CBS 119918 OX=1182545 GN=A1O9_06105 PE=4 SV=1
rna-Etr00552.1	tr|A0A6A5ZHZ9|A0A6A5ZHZ9_9PLEO	33.03	554	314	57	1	502	1	549	2.79e-71	265	1716	823	Uncharacterized protein OS=Lophiotrema nucula OX=690887 GN=BDV96DRAFT_642969 PE=4 SV=1
rna-Etr00553.1	tr|A0A6A5ZIX4|A0A6A5ZIX4_9PLEO	31.92	567	354	32	1	546	1	556	1.61e-87	288	553	567	Uncharacterized protein OS=Lophiotrema nucula OX=690887 GN=BDV96DRAFT_568475 PE=4 SV=1
rna-Etr00554.1	tr|A0A072PEA6|A0A072PEA6_9EURO	86.96	161	21	0	1	161	1	161	4.33e-99	288	162	162	NADH dehydrogenase (Ubiquinone) 1 beta subcomplex 8 OS=Exophiala aquamarina CBS 119918 OX=1182545 GN=A1O9_06107 PE=4 SV=1
rna-Etr00555.1	tr|W9Y6Z0|W9Y6Z0_9EURO	70.52	268	66	13	8	264	6	271	8.39e-116	339	264	271	Uncharacterized protein OS=Capronia coronata CBS 617.96 OX=1182541 GN=A1O1_05729 PE=4 SV=1
rna-Etr00556.1	tr|A0A072PEJ0|A0A072PEJ0_9EURO	84.56	1606	235	13	1	1593	1	1606	0	2549	1593	1606	Uncharacterized protein OS=Exophiala aquamarina CBS 119918 OX=1182545 GN=A1O9_06108 PE=3 SV=1
rna-Etr00557.1	tr|A0A072PFY5|A0A072PFY5_9EURO	90.99	644	56	2	1	642	1	644	0	1217	642	644	MFS domain-containing protein OS=Exophiala aquamarina CBS 119918 OX=1182545 GN=A1O9_06109 PE=3 SV=1
rna-Etr00559.1	tr|A0A072PRP4|A0A072PRP4_9EURO	59.38	325	107	25	1	306	58	376	2.21e-121	360	312	385	Uncharacterized protein OS=Exophiala aquamarina CBS 119918 OX=1182545 GN=A1O9_06111 PE=4 SV=1
rna-Etr00560.1	tr|A0A072PEJ4|A0A072PEJ4_9EURO	77.78	450	73	27	1	430	1	443	3.37e-237	660	430	443	S4 RNA-binding domain-containing protein OS=Exophiala aquamarina CBS 119918 OX=1182545 GN=A1O9_06113 PE=3 SV=1
rna-Etr00560.2	tr|A0A072PEJ4|A0A072PEJ4_9EURO	76.13	377	63	27	1	357	74	443	1.66e-185	526	357	443	S4 RNA-binding domain-containing protein OS=Exophiala aquamarina CBS 119918 OX=1182545 GN=A1O9_06113 PE=3 SV=1
rna-Etr00561.1	tr|A0A0D2E6Q5|A0A0D2E6Q5_9EURO	68.88	437	109	27	1	431	1	416	3.03e-189	538	431	416	RING-type domain-containing protein OS=Exophiala xenobiotica OX=348802 GN=PV05_12012 PE=4 SV=1
rna-Etr00562.1	tr|A0A0D2DPQ2|A0A0D2DPQ2_9EURO	81.29	711	121	12	5	709	2	706	0	1173	710	706	Uncharacterized protein OS=Exophiala oligosperma OX=215243 GN=PV06_02926 PE=4 SV=1
rna-Etr00563.1	tr|A0A072PEJ9|A0A072PEJ9_9EURO	80.29	350	46	23	1	350	1	327	6.72e-202	563	350	327	Phytanoyl-CoA hydroxylase OS=Exophiala aquamarina CBS 119918 OX=1182545 GN=A1O9_06118 PE=3 SV=1
rna-Etr00564.1	tr|A0A072PFZ4|A0A072PFZ4_9EURO	86.51	519	22	48	56	526	2	520	0	890	527	521	MFS domain-containing protein OS=Exophiala aquamarina CBS 119918 OX=1182545 GN=A1O9_06119 PE=3 SV=1
rna-Etr00565.1	tr|A0A072PDM7|A0A072PDM7_9EURO	80.68	295	41	16	228	506	17	311	6.92e-167	483	574	314	Uncharacterized protein OS=Exophiala aquamarina CBS 119918 OX=1182545 GN=A1O9_06120 PE=4 SV=1
rna-Etr00566.1	tr|A0A4Y7Q6S7|A0A4Y7Q6S7_9AGAM	56.33	458	186	14	45	494	1	452	1.94e-189	543	499	460	Alpha-galactosidase OS=Rickenella mellea OX=50990 GN=BD410DRAFT_788203 PE=3 SV=1
rna-Etr00567.1	tr|A0A072PEK4|A0A072PEK4_9EURO	84.25	762	120	0	1	762	1	762	0	1316	762	762	Uncharacterized protein OS=Exophiala aquamarina CBS 119918 OX=1182545 GN=A1O9_06123 PE=4 SV=1
rna-Etr00568.1	tr|A0A072PDN4|A0A072PDN4_9EURO	84.09	176	23	5	1	171	71	246	2.47e-74	229	174	249	Uncharacterized protein OS=Exophiala aquamarina CBS 119918 OX=1182545 GN=A1O9_06125 PE=4 SV=1
rna-Etr00569.1	tr|A0A072PRQ8|A0A072PRQ8_9EURO	73.97	73	3	16	1	57	1	73	7.16e-15	75.1	186	147	Uncharacterized protein (Fragment) OS=Exophiala aquamarina CBS 119918 OX=1182545 GN=A1O9_06126 PE=4 SV=1
rna-Etr00569.2	tr|A0A072PRQ8|A0A072PRQ8_9EURO	95.89	73	3	0	1	73	1	73	3.17e-31	117	202	147	Uncharacterized protein (Fragment) OS=Exophiala aquamarina CBS 119918 OX=1182545 GN=A1O9_06126 PE=4 SV=1
rna-Etr00570.1	tr|A0A072PED0|A0A072PED0_9EURO	91.74	460	38	0	1	460	1	460	0	867	460	460	Uncharacterized protein OS=Exophiala aquamarina CBS 119918 OX=1182545 GN=A1O9_06127 PE=4 SV=1
rna-Etr00571.1	tr|A0A072PEL0|A0A072PEL0_9EURO	87.76	335	35	6	1	329	1	335	7.44e-223	615	329	335	GH16 domain-containing protein OS=Exophiala aquamarina CBS 119918 OX=1182545 GN=A1O9_06128 PE=4 SV=1
rna-Etr00572.1	tr|A0A072PDP1|A0A072PDP1_9EURO	81.07	523	93	6	1	521	59	577	8.71e-266	742	521	577	Autophagy-related protein 29 OS=Exophiala aquamarina CBS 119918 OX=1182545 GN=A1O9_06130 PE=3 SV=1
rna-Etr00573.1	tr|A0A072PRR3|A0A072PRR3_9EURO	79.4	369	76	0	1	369	1	369	2.88e-208	582	372	372	PKS_ER domain-containing protein OS=Exophiala aquamarina CBS 119918 OX=1182545 GN=A1O9_06131 PE=4 SV=1
rna-Etr00574.1	tr|A0A0N0NMQ9|A0A0N0NMQ9_9EURO	29.22	219	108	47	1	176	1	215	8.57e-08	57.4	178	218	Uncharacterized protein OS=Phialophora attinorum OX=1664694 GN=AB675_10857 PE=4 SV=1
rna-Etr00575.1	tr|A0A072PED5|A0A072PED5_9EURO	65.16	508	171	6	1	505	1	505	7.15e-236	663	505	505	Zn(2)-C6 fungal-type domain-containing protein OS=Exophiala aquamarina CBS 119918 OX=1182545 GN=A1O9_06132 PE=4 SV=1
rna-Etr00576.1	tr|A0A072PEL6|A0A072PEL6_9EURO	77.99	309	67	1	1	309	1	308	2.59e-165	468	312	313	Uncharacterized protein OS=Exophiala aquamarina CBS 119918 OX=1182545 GN=A1O9_06133 PE=4 SV=1
rna-Etr00577.1	tr|A0A072PG08|A0A072PG08_9EURO	88.89	144	16	0	1	144	1	144	8.17e-93	271	144	144	GFA domain-containing protein OS=Exophiala aquamarina CBS 119918 OX=1182545 GN=A1O9_06134 PE=3 SV=1
rna-Etr00578.1	tr|A0A072PEE0|A0A072PEE0_9EURO	92.23	296	23	0	1	296	1	296	2.05e-209	578	296	297	Microsomal epoxide hydrolase OS=Exophiala aquamarina CBS 119918 OX=1182545 GN=A1O9_06137 PE=4 SV=1
rna-Etr00579.1	tr|W9XYW4|W9XYW4_9EURO	93.53	201	13	0	1	201	1	201	9.69e-131	372	201	201	Calcineurin subunit B OS=Capronia coronata CBS 617.96 OX=1182541 GN=A1O1_05762 PE=4 SV=1
rna-Etr00579.2	tr|A0A0D1ZR38|A0A0D1ZR38_EXOME	98.61	144	2	0	1	144	58	201	4.2e-94	276	144	201	Calcineurin subunit B OS=Exophiala mesophila OX=212818 GN=B0A52_06300 PE=4 SV=1
rna-Etr00580.1	tr|W9Y719|W9Y719_9EURO	66.47	498	161	6	1	498	1	492	8.89e-225	634	499	492	SET domain-containing protein OS=Capronia coronata CBS 617.96 OX=1182541 GN=A1O1_05764 PE=4 SV=1
rna-Etr00581.1	tr|A0A072PRS2|A0A072PRS2_9EURO	94.76	553	29	0	1	553	1	553	0	1026	561	562	Enhancer of polycomb-like protein OS=Exophiala aquamarina CBS 119918 OX=1182545 GN=A1O9_06141 PE=3 SV=1
rna-Etr00581.2	tr|A0A072PRS2|A0A072PRS2_9EURO	94.02	435	26	0	1	435	119	553	2.63e-292	805	443	562	Enhancer of polycomb-like protein OS=Exophiala aquamarina CBS 119918 OX=1182545 GN=A1O9_06141 PE=3 SV=1
rna-Etr00582.1	tr|A0A072PDR0|A0A072PDR0_9EURO	92.16	485	38	0	1	485	1	485	0	877	485	485	AMPKBI domain-containing protein OS=Exophiala aquamarina CBS 119918 OX=1182545 GN=A1O9_06145 PE=3 SV=1
rna-Etr00583.1	tr|A0A072PG18|A0A072PG18_9EURO	96.87	351	11	0	1	351	1	351	6.24e-252	691	351	351	tRNA N6-adenosine threonylcarbamoyltransferase OS=Exophiala aquamarina CBS 119918 OX=1182545 GN=KAE1 PE=3 SV=1
rna-Etr00584.1	tr|A0A072PRS7|A0A072PRS7_9EURO	83.59	195	32	0	14	208	1	195	6.21e-100	294	208	195	Uncharacterized protein (Fragment) OS=Exophiala aquamarina CBS 119918 OX=1182545 GN=A1O9_06146 PE=4 SV=1
rna-Etr00585.1	tr|A0A072PEF3|A0A072PEF3_9EURO	88.33	780	90	1	1	780	1	779	0	1356	780	779	AarF domain-containing kinase OS=Exophiala aquamarina CBS 119918 OX=1182545 GN=A1O9_06147 PE=3 SV=1
rna-Etr00586.1	tr|A0A072PEN5|A0A072PEN5_9EURO	89.51	305	32	0	1	305	1	305	4.86e-194	540	305	305	Urease accessory protein OS=Exophiala aquamarina CBS 119918 OX=1182545 GN=A1O9_06148 PE=3 SV=1
rna-Etr00587.1	tr|A0A072PG23|A0A072PG23_9EURO	78.38	666	133	11	1	666	1	655	0	936	666	655	Myb_DNA-bind_7 domain-containing protein OS=Exophiala aquamarina CBS 119918 OX=1182545 GN=A1O9_06149 PE=4 SV=1
rna-Etr00588.1	tr|A0A072PDR6|A0A072PDR6_9EURO	87.15	724	93	0	1	724	1	724	0	1114	724	724	E3 ubiquitin protein ligase OS=Exophiala aquamarina CBS 119918 OX=1182545 GN=A1O9_06150 PE=3 SV=1
rna-Etr00589.1	tr|A0A072PEF8|A0A072PEF8_9EURO	93.18	176	12	0	1	176	1	176	3.8e-123	350	177	177	1,2-dihydroxy-3-keto-5-methylthiopentene dioxygenase OS=Exophiala aquamarina CBS 119918 OX=1182545 GN=ADI1 PE=3 SV=1
rna-Etr00590.1	tr|A0A072PEP1|A0A072PEP1_9EURO	78.28	603	124	7	1	598	1	601	0	956	598	601	Uncharacterized protein OS=Exophiala aquamarina CBS 119918 OX=1182545 GN=A1O9_06153 PE=4 SV=1
rna-Etr00591.1	tr|A0A072PG29|A0A072PG29_9EURO	93.07	433	25	5	1	431	1	430	2.26e-276	759	431	430	Maintenance of mitochondrial morphology protein 1 OS=Exophiala aquamarina CBS 119918 OX=1182545 GN=MMM1 PE=3 SV=1
rna-Etr00592.1	tr|A0A072PDS3|A0A072PDS3_9EURO	79.82	332	51	16	1	332	1	316	1.43e-203	566	333	317	Uncharacterized protein OS=Exophiala aquamarina CBS 119918 OX=1182545 GN=A1O9_06155 PE=4 SV=1
rna-Etr00593.1	tr|A0A072PRV0|A0A072PRV0_9EURO	85.96	285	40	0	1	285	1	285	3.4e-179	501	292	285	Uncharacterized protein OS=Exophiala aquamarina CBS 119918 OX=1182545 GN=A1O9_06166 PE=4 SV=1
rna-Etr00594.1	tr|A0A072PEH3|A0A072PEH3_9EURO	92.41	685	52	0	1	685	1	685	0	1271	699	685	STAS domain-containing protein OS=Exophiala aquamarina CBS 119918 OX=1182545 GN=A1O9_06167 PE=3 SV=1
rna-Etr00595.1	tr|A0A072PEQ6|A0A072PEQ6_9EURO	78.68	333	30	41	1	332	1	293	6.65e-180	505	332	293	Uncharacterized protein OS=Exophiala aquamarina CBS 119918 OX=1182545 GN=A1O9_06168 PE=4 SV=1
rna-Etr00596.1	tr|W2RM20|W2RM20_9EURO	90.67	418	36	3	2	416	4	421	1.25e-290	795	420	427	Uncharacterized protein OS=Cyphellophora europaea CBS 101466 OX=1220924 GN=HMPREF1541_07139 PE=4 SV=1
rna-Etr00597.1	tr|A0A232M5R7|A0A232M5R7_9EURO	51.89	212	90	12	8	216	20	222	1.31e-64	206	220	229	Uncharacterized protein OS=Elaphomyces granulatus OX=519963 GN=Egran_00561 PE=4 SV=1
rna-Etr00598.1	tr|A0A072PRV7|A0A072PRV7_9EURO	63.84	177	62	2	429	605	77	251	4.77e-50	181	610	253	Uncharacterized protein (Fragment) OS=Exophiala aquamarina CBS 119918 OX=1182545 GN=A1O9_06171 PE=4 SV=1
rna-Etr00599.1	tr|A0A0D2ABS7|A0A0D2ABS7_9EURO	81.23	522	97	1	1	521	1	522	2.23e-299	825	522	530	MFS domain-containing protein OS=Cladophialophora immunda OX=569365 GN=PV07_12148 PE=4 SV=1
rna-Etr00600.1	tr|A0A072PER1|A0A072PER1_9EURO	92.97	327	23	0	1	327	1	327	3.8e-234	644	327	327	TauD domain-containing protein OS=Exophiala aquamarina CBS 119918 OX=1182545 GN=A1O9_06173 PE=4 SV=1
rna-Etr00601.1	tr|A0A072PG52|A0A072PG52_9EURO	87.81	607	74	0	14	620	13	619	0	1134	620	619	Uncharacterized protein OS=Exophiala aquamarina CBS 119918 OX=1182545 GN=A1O9_06174 PE=3 SV=1
rna-Etr00602.1	tr|A0A072PDU8|A0A072PDU8_9EURO	98.95	191	2	0	1	191	1	191	4.17e-127	362	191	191	Actin-related protein 2/3 complex subunit 5 OS=Exophiala aquamarina CBS 119918 OX=1182545 GN=A1O9_06175 PE=3 SV=1
rna-Etr00603.1	tr|A0A072PER6|A0A072PER6_9EURO	98.03	203	4	0	1	203	1	203	1.1e-137	389	203	203	40S ribosomal protein S7 OS=Exophiala aquamarina CBS 119918 OX=1182545 GN=A1O9_06178 PE=3 SV=1
rna-Etr00604.1	tr|A0A072PEI5|A0A072PEI5_9EURO	95.24	357	16	1	1	357	1	356	2.61e-245	674	358	357	Uncharacterized protein OS=Exophiala aquamarina CBS 119918 OX=1182545 GN=A1O9_06177 PE=4 SV=1
rna-Etr00605.1	tr|A0A0D2E421|A0A0D2E421_9EURO	80.4	352	69	0	1	352	1	352	2.2e-202	566	356	357	PKS_ER domain-containing protein OS=Exophiala xenobiotica OX=348802 GN=PV05_11827 PE=4 SV=1
rna-Etr00606.1	tr|A0A072PG57|A0A072PG57_9EURO	79.66	236	48	0	1	236	1	236	5.83e-145	410	237	236	GST N-terminal domain-containing protein OS=Exophiala aquamarina CBS 119918 OX=1182545 GN=A1O9_06179 PE=4 SV=1
rna-Etr00607.1	tr|A0A0D2GGI4|A0A0D2GGI4_9EURO	57.06	361	92	63	1	361	1	298	5.34e-124	365	361	298	Unplaced genomic scaffold supercont1.5, whole genome shotgun sequence OS=Fonsecaea pedrosoi CBS 271.37 OX=1442368 GN=Z517_07558 PE=4 SV=1
rna-Etr00608.1	tr|A0A0D1YHJ5|A0A0D1YHJ5_9EURO	35.65	230	139	9	30	254	439	664	5.33e-30	126	295	673	Uncharacterized protein OS=Exophiala spinifera OX=91928 GN=PV08_07178 PE=4 SV=1
rna-Etr00609.1	tr|A0A0D1YHJ5|A0A0D1YHJ5_9EURO	36.16	224	116	27	4	221	118	320	3.67e-36	142	237	673	Uncharacterized protein OS=Exophiala spinifera OX=91928 GN=PV08_07178 PE=4 SV=1
rna-Etr00611.1	tr|A0A072PEK6|A0A072PEK6_9EURO	85.73	911	126	4	1	908	1	910	0	1507	908	910	RING-type domain-containing protein OS=Exophiala aquamarina CBS 119918 OX=1182545 GN=A1O9_06182 PE=4 SV=1
rna-Etr00612.1	tr|A0A072PEV3|A0A072PEV3_9EURO	87.91	364	44	0	3	366	27	390	7.06e-228	632	366	390	Aquaporin rerated protein, other eukaryote OS=Exophiala aquamarina CBS 119918 OX=1182545 GN=A1O9_06183 PE=3 SV=1
rna-Etr00613.1	tr|A0A072PG79|A0A072PG79_9EURO	85.31	531	76	2	1	529	1	531	2.35e-310	853	529	531	Uncharacterized protein OS=Exophiala aquamarina CBS 119918 OX=1182545 GN=A1O9_06184 PE=4 SV=1
rna-Etr00614.1	tr|A0A0D2G1U1|A0A0D2G1U1_9EURO	86.69	248	32	1	1	247	1	248	3.08e-150	425	247	248	Uncharacterized protein OS=Phialophora americana OX=5601 GN=PV04_00940 PE=3 SV=1
rna-Etr00615.1	tr|W9XI60|W9XI60_9EURO	49.83	291	138	8	32	322	28	310	1.05e-73	255	1414	310	Uncharacterized protein OS=Capronia epimyces CBS 606.96 OX=1182542 GN=A1O3_08163 PE=4 SV=1
rna-Etr00616.1	tr|A0A072PEW7|A0A072PEW7_9EURO	74.12	340	77	11	1	330	1	339	8e-159	454	330	339	rRNA-processing protein EFG1 OS=Exophiala aquamarina CBS 119918 OX=1182545 GN=A1O9_06188 PE=3 SV=1
rna-Etr00617.1	tr|A0A072PG83|A0A072PG83_9EURO	86.19	876	116	5	1	871	1	876	0	1533	958	1074	Uncharacterized protein OS=Exophiala aquamarina CBS 119918 OX=1182545 GN=A1O9_06189 PE=3 SV=1
rna-Etr00618.1	tr|A0A072PDZ0|A0A072PDZ0_9EURO	77.17	381	87	0	1	381	1	381	5.15e-211	590	381	381	Uncharacterized protein OS=Exophiala aquamarina CBS 119918 OX=1182545 GN=A1O9_06200 PE=4 SV=1
rna-Etr00618.2	tr|A0A072PDZ0|A0A072PDZ0_9EURO	77.17	381	87	0	1	381	1	381	5.15e-211	590	381	381	Uncharacterized protein OS=Exophiala aquamarina CBS 119918 OX=1182545 GN=A1O9_06200 PE=4 SV=1
rna-Etr00619.1	tr|W9XIU0|W9XIU0_9EURO	81.65	496	89	2	1	496	1	494	1.81e-294	810	496	494	Acetylornithine transaminase OS=Cladophialophora psammophila CBS 110553 OX=1182543 GN=A1O5_06352 PE=3 SV=1
rna-Etr00620.1	tr|A0A072PG90|A0A072PG90_9EURO	92.09	784	59	3	1	784	1	781	0	1469	784	781	Phosphatidylinositol 4-kinase OS=Exophiala aquamarina CBS 119918 OX=1182545 GN=A1O9_06204 PE=3 SV=1
rna-Etr00621.1	tr|A0A072PEX8|A0A072PEX8_9EURO	93.15	292	20	0	67	358	1	292	2.73e-190	533	358	292	Uncharacterized protein OS=Exophiala aquamarina CBS 119918 OX=1182545 GN=A1O9_06203 PE=3 SV=1
rna-Etr00622.1	tr|A0A072PDZ4|A0A072PDZ4_9EURO	90.91	253	15	8	21	265	17	269	9.02e-148	420	265	269	GATA-binding protein, other eukaryote OS=Exophiala aquamarina CBS 119918 OX=1182545 GN=A1O9_06205 PE=4 SV=1
rna-Etr00622.2	tr|A0A072PDZ4|A0A072PDZ4_9EURO	91.45	269	15	8	1	261	1	269	4.3e-161	454	261	269	GATA-binding protein, other eukaryote OS=Exophiala aquamarina CBS 119918 OX=1182545 GN=A1O9_06205 PE=4 SV=1
rna-Etr00623.1	tr|A0A072PS24|A0A072PS24_9EURO	86.23	494	44	24	1	481	101	583	1.34e-307	847	481	583	Uncharacterized protein OS=Exophiala aquamarina CBS 119918 OX=1182545 GN=A1O9_06206 PE=4 SV=1
rna-Etr00624.1	tr|A0A072PEY1|A0A072PEY1_9EURO	92.84	447	31	1	1	446	1	447	2.76e-300	832	712	449	Diphthamide biosynthesis protein 1 OS=Exophiala aquamarina CBS 119918 OX=1182545 GN=A1O9_06208 PE=4 SV=1
rna-Etr00625.1	tr|A0A0D2FE52|A0A0D2FE52_9EURO	74.19	93	24	0	158	250	179	271	5.13e-44	156	252	272	Uncharacterized protein OS=Exophiala xenobiotica OX=348802 GN=PV05_02867 PE=4 SV=1
rna-Etr00626.1	tr|A0A370TLP4|A0A370TLP4_9HELO	36.44	1567	884	112	10	1490	11	1551	1.22e-296	893	1493	1562	RNA-directed DNA polymerase OS=Venustampulla echinocandica OX=2656787 GN=BP5553_05804 PE=4 SV=1
rna-Etr00627.1	tr|A0A072PCK5|A0A072PCK5_9EURO	68.58	576	178	3	1	574	1	575	3.66e-259	728	574	575	Uncharacterized protein OS=Exophiala aquamarina CBS 119918 OX=1182545 GN=A1O9_05434 PE=4 SV=1
rna-Etr00628.1	tr|A0A072PDY5|A0A072PDY5_9EURO	77.24	659	112	38	1	621	1	659	0	952	622	660	Deacetylase sirtuin-type domain-containing protein OS=Exophiala aquamarina CBS 119918 OX=1182545 GN=A1O9_05435 PE=3 SV=1
rna-Etr00629.1	tr|A0A072PPS5|A0A072PPS5_9EURO	96.65	239	8	0	1	239	1	239	6.24e-164	459	239	239	3,4-dihydroxy-2-butanone 4-phosphate synthase OS=Exophiala aquamarina CBS 119918 OX=1182545 GN=A1O9_05437 PE=3 SV=1
rna-Etr00630.1	tr|A0A072PCL1|A0A072PCL1_9EURO	94.83	232	12	0	1	232	1	232	9.21e-158	442	232	232	Transcription initiation factor IIE subunit beta OS=Exophiala aquamarina CBS 119918 OX=1182545 GN=A1O9_05439 PE=4 SV=1
rna-Etr00631.1	tr|A0A072PCD7|A0A072PCD7_9EURO	71.43	245	57	13	1	241	1	236	2.32e-94	283	241	236	Uncharacterized protein OS=Exophiala aquamarina CBS 119918 OX=1182545 GN=A1O9_05438 PE=4 SV=1
rna-Etr00632.1	tr|A0A072PBN6|A0A072PBN6_9EURO	55.74	296	91	40	1	293	1	259	3.93e-82	254	293	259	Dynactin subunit 6 OS=Exophiala aquamarina CBS 119918 OX=1182545 GN=A1O9_05441 PE=3 SV=1
rna-Etr00633.1	tr|A0A072PPT0|A0A072PPT0_9EURO	92.82	181	13	0	1	181	1	181	1.21e-121	347	181	181	DNA replication complex GINS protein PSF3 OS=Exophiala aquamarina CBS 119918 OX=1182545 GN=A1O9_05442 PE=3 SV=1
rna-Etr00634.1	tr|A0A072PCE2|A0A072PCE2_9EURO	92.17	217	17	0	1	217	1	217	9.24e-114	330	217	217	Uncharacterized protein OS=Exophiala aquamarina CBS 119918 OX=1182545 GN=A1O9_05443 PE=4 SV=1
rna-Etr00635.1	tr|A0A072PCL6|A0A072PCL6_9EURO	90.73	1122	102	2	1	1121	1	1121	0	1915	1121	1121	Uncharacterized protein OS=Exophiala aquamarina CBS 119918 OX=1182545 GN=A1O9_05444 PE=3 SV=1
rna-Etr00635.2	tr|A0A072PCL6|A0A072PCL6_9EURO	89.46	882	93	0	1	882	1	882	0	1505	895	1121	Uncharacterized protein OS=Exophiala aquamarina CBS 119918 OX=1182545 GN=A1O9_05444 PE=3 SV=1
rna-Etr00635.3	tr|A0A072PCL6|A0A072PCL6_9EURO	89.46	882	93	0	1	882	1	882	0	1505	895	1121	Uncharacterized protein OS=Exophiala aquamarina CBS 119918 OX=1182545 GN=A1O9_05444 PE=3 SV=1
rna-Etr00636.1	tr|A0A0D1ZFQ9|A0A0D1ZFQ9_9EURO	33.48	460	268	38	164	593	26	477	1.16e-56	205	609	482	Uncharacterized protein OS=Exophiala spinifera OX=91928 GN=PV08_09105 PE=4 SV=1
rna-Etr00637.1	tr|A0A072PCM1|A0A072PCM1_9EURO	89.06	448	49	0	71	518	1	448	1.61e-296	815	518	448	NADPH:adrenodoxin oxidoreductase, mitochondrial OS=Exophiala aquamarina CBS 119918 OX=1182545 GN=A1O9_05449 PE=3 SV=1
rna-Etr00638.1	tr|A0A072PCM5|A0A072PCM5_9EURO	95.59	522	23	0	1	522	1	522	0	1023	533	537	Uncharacterized protein OS=Exophiala aquamarina CBS 119918 OX=1182545 GN=A1O9_05454 PE=3 SV=1
rna-Etr00639.1	tr|A0A072PE03|A0A072PE03_9EURO	88.56	1075	118	5	1	1072	1	1073	0	1484	1072	1073	Eukaryotic translation initiation factor 5B OS=Exophiala aquamarina CBS 119918 OX=1182545 GN=A1O9_05455 PE=4 SV=1
rna-Etr00640.1	tr|A0A072PBP7|A0A072PBP7_9EURO	80.15	1295	253	4	13	1307	1	1291	0	2112	1307	1291	Uncharacterized protein OS=Exophiala aquamarina CBS 119918 OX=1182545 GN=A1O9_05456 PE=4 SV=1
rna-Etr00641.1	tr|A0A072PPU5|A0A072PPU5_9EURO	74.88	414	77	27	1	387	19	432	6.26e-196	554	388	433	Rab-GAP TBC domain-containing protein OS=Exophiala aquamarina CBS 119918 OX=1182545 GN=A1O9_05457 PE=4 SV=1
rna-Etr00642.1	tr|A0A072PCF4|A0A072PCF4_9EURO	97.89	284	6	0	52	335	1	284	2.64e-203	564	335	284	Protein YIP OS=Exophiala aquamarina CBS 119918 OX=1182545 GN=A1O9_05458 PE=3 SV=1
rna-Etr00643.1	tr|A0A072PBQ0|A0A072PBQ0_9EURO	96.38	857	29	2	1	856	1	856	0	1650	856	856	V-type proton ATPase subunit a OS=Exophiala aquamarina CBS 119918 OX=1182545 GN=A1O9_05461 PE=3 SV=1
rna-Etr00644.1	tr|A0A072PCF8|A0A072PCF8_9EURO	96.11	1953	76	0	1	1953	1	1953	0	3765	1973	1956	Proteasome activator subunit 4 OS=Exophiala aquamarina CBS 119918 OX=1182545 GN=A1O9_05463 PE=3 SV=1
rna-Etr00645.1	tr|A0A0D2EQ02|A0A0D2EQ02_9EURO	72.54	335	89	3	1	335	1	332	5.46e-184	519	363	348	Uncharacterized protein OS=Exophiala xenobiotica OX=348802 GN=PV05_11514 PE=4 SV=1
rna-Etr00646.1	tr|A0A0D2GAP0|A0A0D2GAP0_9EURO	81.94	504	91	0	56	559	12	515	0	874	559	515	Unplaced genomic scaffold supercont1.5, whole genome shotgun sequence OS=Fonsecaea pedrosoi CBS 271.37 OX=1442368 GN=Z517_07541 PE=3 SV=1
rna-Etr00647.1	tr|A0A072PPV5|A0A072PPV5_9EURO	76.91	446	103	0	2	447	1	446	2.31e-240	669	447	446	GPI mannosyltransferase 2 OS=Exophiala aquamarina CBS 119918 OX=1182545 GN=A1O9_05467 PE=3 SV=1
rna-Etr00648.1	tr|V5GLP8|V5GLP8_KALBG	65.4	263	89	2	4	266	10	270	1.17e-119	349	269	272	Beta-ketoacyl-ACP reductase OS=Kalmanozyma brasiliensis (strain GHG001) OX=1365824 GN=PSEUBRA_SCAF24g01481 PE=4 SV=1
rna-Etr00649.1	tr|A0A072PCG2|A0A072PCG2_9EURO	61.25	271	93	12	2	260	263	533	2.66e-39	150	261	534	Velvet domain-containing protein OS=Exophiala aquamarina CBS 119918 OX=1182545 GN=A1O9_05469 PE=4 SV=1
rna-Etr00650.1	tr|A0A0D2E319|A0A0D2E319_9EURO	60.06	1963	687	97	1	1928	1	1901	0	1717	1928	1901	Peptidase S59 domain-containing protein OS=Exophiala xenobiotica OX=348802 GN=PV05_11521 PE=3 SV=1
rna-Etr00651.1	tr|A0A072PE26|A0A072PE26_9EURO	86	600	80	4	1	597	1	599	0	1028	597	599	UmuC domain-containing protein OS=Exophiala aquamarina CBS 119918 OX=1182545 GN=A1O9_05476 PE=4 SV=1
rna-Etr00652.1	tr|A0A072PBR3|A0A072PBR3_9EURO	70.83	264	67	10	55	308	1	264	2.7e-101	304	312	265	Uncharacterized protein OS=Exophiala aquamarina CBS 119918 OX=1182545 GN=A1O9_05477 PE=4 SV=1
rna-Etr00653.1	tr|A0A072PPW7|A0A072PPW7_9EURO	90.82	1231	112	1	1	1230	1	1231	0	2249	1231	1231	Uncharacterized protein OS=Exophiala aquamarina CBS 119918 OX=1182545 GN=A1O9_05483 PE=4 SV=1
rna-Etr00653.2	tr|A0A072PPW7|A0A072PPW7_9EURO	92.07	984	77	1	1	983	248	1231	0	1828	984	1231	Uncharacterized protein OS=Exophiala aquamarina CBS 119918 OX=1182545 GN=A1O9_05483 PE=4 SV=1
rna-Etr00654.1	tr|A0A072PCQ9|A0A072PCQ9_9EURO	94.39	428	24	0	134	561	1	428	4.88e-304	835	561	428	Aminotran_1_2 domain-containing protein OS=Exophiala aquamarina CBS 119918 OX=1182545 GN=A1O9_05485 PE=4 SV=1
rna-Etr00654.2	tr|A0A072PCQ9|A0A072PCQ9_9EURO	94.39	428	24	0	55	482	1	428	2.19e-305	835	482	428	Aminotran_1_2 domain-containing protein OS=Exophiala aquamarina CBS 119918 OX=1182545 GN=A1O9_05485 PE=4 SV=1
rna-Etr00655.1	tr|A0A072PE38|A0A072PE38_9EURO	85.92	568	59	21	1	547	1	568	0	899	549	572	ATPase OS=Exophiala aquamarina CBS 119918 OX=1182545 GN=A1O9_05486 PE=3 SV=1
rna-Etr00656.1	tr|A0A1Y2WC35|A0A1Y2WC35_9PEZI	51.79	392	180	9	1	389	169	554	7.78e-130	395	393	709	AAA domain-containing protein OS=Hypoxylon sp. CI-4A OX=1001833 GN=M426DRAFT_318656 PE=4 SV=1
rna-Etr00656.2	tr|A0A1Y2WC35|A0A1Y2WC35_9PEZI	58.82	544	215	9	1	541	169	706	7.27e-226	647	547	709	AAA domain-containing protein OS=Hypoxylon sp. CI-4A OX=1001833 GN=M426DRAFT_318656 PE=4 SV=1
rna-Etr00657.1	tr|A0A072PPX4|A0A072PPX4_9EURO	90.23	839	74	8	1	831	1	839	0	1584	835	863	Phospholipase OS=Exophiala aquamarina CBS 119918 OX=1182545 GN=A1O9_05488 PE=3 SV=1
rna-Etr00657.2	tr|A0A072PPX4|A0A072PPX4_9EURO	90.23	839	74	8	1	831	1	839	0	1584	835	863	Phospholipase OS=Exophiala aquamarina CBS 119918 OX=1182545 GN=A1O9_05488 PE=3 SV=1
rna-Etr00657.3	tr|A0A072PPX4|A0A072PPX4_9EURO	90.23	839	74	8	1	831	1	839	0	1584	835	863	Phospholipase OS=Exophiala aquamarina CBS 119918 OX=1182545 GN=A1O9_05488 PE=3 SV=1
rna-Etr00658.1	tr|A0A072PCR4|A0A072PCR4_9EURO	94.47	524	29	0	1	524	1	524	0	984	535	533	Ribose-phosphate diphosphokinase OS=Exophiala aquamarina CBS 119918 OX=1182545 GN=A1O9_05490 PE=3 SV=1
rna-Etr00658.2	tr|A0A072PCR4|A0A072PCR4_9EURO	94.47	524	29	0	1	524	1	524	0	984	535	533	Ribose-phosphate diphosphokinase OS=Exophiala aquamarina CBS 119918 OX=1182545 GN=A1O9_05490 PE=3 SV=1
rna-Etr00658.3	tr|A0A072PCR4|A0A072PCR4_9EURO	94.47	524	29	0	1	524	1	524	0	984	535	533	Ribose-phosphate diphosphokinase OS=Exophiala aquamarina CBS 119918 OX=1182545 GN=A1O9_05490 PE=3 SV=1
rna-Etr00659.1	tr|A0A072PE44|A0A072PE44_9EURO	71.43	105	24	6	1	99	175	279	2.04e-36	137	120	572	Uncharacterized protein OS=Exophiala aquamarina CBS 119918 OX=1182545 GN=A1O9_05491 PE=4 SV=1
rna-Etr00660.1	tr|A0A072PBS6|A0A072PBS6_9EURO	94.2	483	27	1	1	483	1	482	0	913	483	482	Uncharacterized protein OS=Exophiala aquamarina CBS 119918 OX=1182545 GN=A1O9_05492 PE=3 SV=1
rna-Etr00661.1	tr|A0A072PPX7|A0A072PPX7_9EURO	91.94	484	38	1	60	542	1	484	1.05e-314	863	542	484	Uncharacterized protein OS=Exophiala aquamarina CBS 119918 OX=1182545 GN=A1O9_05493 PE=4 SV=1
rna-Etr00661.2	tr|A0A072PPX7|A0A072PPX7_9EURO	91.94	484	38	1	60	542	1	484	1.05e-314	863	542	484	Uncharacterized protein OS=Exophiala aquamarina CBS 119918 OX=1182545 GN=A1O9_05493 PE=4 SV=1
rna-Etr00662.1	tr|J3KIH7|J3KIH7_COCIM	57.52	306	130	0	29	334	27	332	1.61e-122	366	360	421	MFS monocarboxylate transporter OS=Coccidioides immitis (strain RS) OX=246410 GN=CIMG_01129 PE=4 SV=2
rna-Etr00663.1	tr|A0A072PCS9|A0A072PCS9_9EURO	93.47	352	23	0	1	352	1	352	2.96e-230	636	352	352	Uncharacterized protein OS=Exophiala aquamarina CBS 119918 OX=1182545 GN=A1O9_05505 PE=4 SV=1
rna-Etr00664.1	tr|A0A072PE61|A0A072PE61_9EURO	86.72	798	83	23	1	775	1	798	0	1409	775	798	Uncharacterized protein OS=Exophiala aquamarina CBS 119918 OX=1182545 GN=A1O9_05506 PE=4 SV=1
rna-Etr00665.1	tr|A0A0N1GZP8|A0A0N1GZP8_9EURO	76.95	564	120	10	1	557	1	561	3.90e-316	871	564	571	Sugar transporter STL1 OS=Phialophora attinorum OX=1664694 GN=AB675_11830 PE=3 SV=1
rna-Etr00666.1	tr|A0A072PHZ4|A0A072PHZ4_9EURO	77.62	1077	90	151	11	936	1	1077	0	1689	937	1078	Uncharacterized protein OS=Exophiala aquamarina CBS 119918 OX=1182545 GN=A1O9_04345 PE=4 SV=1
rna-Etr00666.2	tr|A0A072PHZ4|A0A072PHZ4_9EURO	90.25	1077	105	0	11	1087	1	1077	0	2033	1088	1078	Uncharacterized protein OS=Exophiala aquamarina CBS 119918 OX=1182545 GN=A1O9_04345 PE=4 SV=1
rna-Etr00667.1	tr|A0A072PVA1|A0A072PVA1_9EURO	62.63	1041	354	35	13	1019	23	1062	0	1217	1020	1063	DUF2235 domain-containing protein OS=Exophiala aquamarina CBS 119918 OX=1182545 GN=A1O9_04344 PE=4 SV=1
rna-Etr00668.1	tr|A0A072PPZ1|A0A072PPZ1_9EURO	68.81	481	121	29	1	471	1	462	7.85e-226	634	472	463	U6 small nuclear RNA (adenine-(43)-N(6))-methyltransferase OS=Exophiala aquamarina CBS 119918 OX=1182545 GN=A1O9_05508 PE=3 SV=1
rna-Etr00669.1	tr|A0A072PCK0|A0A072PCK0_9EURO	76.28	1071	229	25	10	1079	1	1047	0	1546	1080	1051	TPR_REGION domain-containing protein OS=Exophiala aquamarina CBS 119918 OX=1182545 GN=A1O9_05509 PE=4 SV=1
rna-Etr00670.1	tr|A0A072PCT5|A0A072PCT5_9EURO	88.4	319	37	0	1	319	1	319	8.99e-197	548	319	319	Uncharacterized protein OS=Exophiala aquamarina CBS 119918 OX=1182545 GN=A1O9_05510 PE=4 SV=1
rna-Etr00671.1	tr|A0A072PE68|A0A072PE68_9EURO	92.36	903	69	0	2	904	1	903	0	1591	904	903	Cell pattern formation-associated protein stuA OS=Exophiala aquamarina CBS 119918 OX=1182545 GN=A1O9_05511 PE=3 SV=1
rna-Etr00672.1	tr|A0A0D2ILN0|A0A0D2ILN0_9EURO	66.24	1090	302	66	1	1060	1	1054	0	1376	1061	1055	Endo-1,3(4)-beta-glucanase OS=Rhinocladiella mackenziei CBS 650.93 OX=1442369 GN=Z518_07649 PE=3 SV=1
rna-Etr00673.1	tr|A0A072PCK7|A0A072PCK7_9EURO	80.07	918	183	0	1	918	1	918	0	1286	919	919	Uncharacterized protein OS=Exophiala aquamarina CBS 119918 OX=1182545 GN=A1O9_05514 PE=4 SV=1
rna-Etr00674.1	tr|A0A072PCT9|A0A072PCT9_9EURO	69.14	175	45	9	1	166	1	175	1.02e-78	238	166	175	Uncharacterized protein OS=Exophiala aquamarina CBS 119918 OX=1182545 GN=A1O9_05515 PE=3 SV=1
rna-Etr00675.1	tr|A0A072PE74|A0A072PE74_9EURO	88.91	496	54	1	1	495	1	496	0	899	495	496	NAD-dependent aldehyde dehydrogenase OS=Exophiala aquamarina CBS 119918 OX=1182545 GN=A1O9_05516 PE=3 SV=1
rna-Etr00676.1	tr|A0A072PBV1|A0A072PBV1_9EURO	88.33	634	74	0	1	634	1	634	0	1102	634	634	Uncharacterized protein OS=Exophiala aquamarina CBS 119918 OX=1182545 GN=A1O9_05517 PE=3 SV=1
rna-Etr00677.1	tr|A0A072PCU4|A0A072PCU4_9EURO	61.89	1047	211	188	1	1044	1	862	0	1136	1044	862	Chromatin modification-related protein EAF3 OS=Exophiala aquamarina CBS 119918 OX=1182545 GN=A1O9_05520 PE=3 SV=1
rna-Etr00678.1	tr|A0A072PCU9|A0A072PCU9_9EURO	77.57	1302	256	36	1	1294	1	1274	0	1688	1294	1274	Uncharacterized protein OS=Exophiala aquamarina CBS 119918 OX=1182545 GN=A1O9_05525 PE=3 SV=1
rna-Etr00678.2	tr|A0A072PCU9|A0A072PCU9_9EURO	77.57	1302	256	36	1	1294	1	1274	0	1688	1294	1274	Uncharacterized protein OS=Exophiala aquamarina CBS 119918 OX=1182545 GN=A1O9_05525 PE=3 SV=1
rna-Etr00678.3	tr|A0A072PCU9|A0A072PCU9_9EURO	77.57	1302	256	36	1	1294	1	1274	0	1688	1294	1274	Uncharacterized protein OS=Exophiala aquamarina CBS 119918 OX=1182545 GN=A1O9_05525 PE=3 SV=1
rna-Etr00679.1	tr|A0A072PBW1|A0A072PBW1_9EURO	94.23	1404	81	0	1	1404	1	1404	0	2628	1404	1404	Alpha-aminoadipate reductase OS=Exophiala aquamarina CBS 119918 OX=1182545 GN=A1O9_05527 PE=3 SV=1
rna-Etr00680.1	tr|A0A072PCM7|A0A072PCM7_9EURO	91.4	628	54	0	1	628	1	628	0	1174	628	628	Uncharacterized protein OS=Exophiala aquamarina CBS 119918 OX=1182545 GN=A1O9_05529 PE=4 SV=1
rna-Etr00681.1	tr|A0A072PCV5|A0A072PCV5_9EURO	57.38	413	165	11	14	425	6	408	2.79e-162	470	432	431	Uncharacterized protein OS=Exophiala aquamarina CBS 119918 OX=1182545 GN=A1O9_05530 PE=4 SV=1
rna-Etr00682.1	tr|A0A177AM74|A0A177AM74_9PEZI	55.5	209	89	4	21	225	99	307	6.67e-76	241	230	418	Protein kinase domain-containing protein OS=Pseudogymnoascus destructans OX=655981 GN=VC83_00658 PE=4 SV=1
rna-Etr00683.1	tr|A0A072PE92|A0A072PE92_9EURO	81.38	537	93	7	1	530	1	537	1.49e-306	844	531	538	Uncharacterized protein OS=Exophiala aquamarina CBS 119918 OX=1182545 GN=A1O9_05531 PE=3 SV=1
rna-Etr00684.1	tr|A0A072PBW6|A0A072PBW6_9EURO	84.29	350	55	0	1	350	1	350	1.31e-216	601	350	350	PKS_ER domain-containing protein OS=Exophiala aquamarina CBS 119918 OX=1182545 GN=A1O9_05532 PE=4 SV=1
rna-Etr00684.2	tr|A0A072PBW6|A0A072PBW6_9EURO	83.94	330	53	0	1	330	1	330	7.36e-202	563	331	350	PKS_ER domain-containing protein OS=Exophiala aquamarina CBS 119918 OX=1182545 GN=A1O9_05532 PE=4 SV=1
rna-Etr00685.1	tr|A0A072PCN4|A0A072PCN4_9EURO	96.09	230	9	0	1	230	1	230	6.13e-146	412	230	230	Vesicle transport through interaction with t-SNAREs 1 OS=Exophiala aquamarina CBS 119918 OX=1182545 GN=A1O9_05534 PE=3 SV=1
rna-Etr00685.2	tr|A0A072PCN4|A0A072PCN4_9EURO	95.81	167	7	0	1	167	64	230	6.01e-102	298	167	230	Vesicle transport through interaction with t-SNAREs 1 OS=Exophiala aquamarina CBS 119918 OX=1182545 GN=A1O9_05534 PE=3 SV=1
rna-Etr00686.1	tr|A0A072PQ15|A0A072PQ15_9EURO	82.46	325	47	10	1	315	1	325	2.22e-172	487	315	325	Uncharacterized protein OS=Exophiala aquamarina CBS 119918 OX=1182545 GN=A1O9_05533 PE=4 SV=1
rna-Etr00687.1	tr|A0A072PE98|A0A072PE98_9EURO	92.81	417	30	0	1	417	1	417	1.03e-273	751	419	419	Cytoplasmic tRNA 2-thiolation protein 1 OS=Exophiala aquamarina CBS 119918 OX=1182545 GN=NCS6 PE=3 SV=1
rna-Etr00688.1	tr|A0A072PBX1|A0A072PBX1_9EURO	79.55	1066	203	15	1	1057	1	1060	0	1590	1057	1060	AAA domain-containing protein OS=Exophiala aquamarina CBS 119918 OX=1182545 GN=A1O9_05537 PE=4 SV=1
rna-Etr00689.1	tr|A0A072PCP0|A0A072PCP0_9EURO	88.04	736	80	8	2	737	1	728	0	962	737	728	Uncharacterized protein OS=Exophiala aquamarina CBS 119918 OX=1182545 GN=A1O9_05539 PE=4 SV=1
rna-Etr00690.1	tr|A0A072PEA3|A0A072PEA3_9EURO	80.06	346	65	4	1	342	1	346	2.31e-200	560	342	346	Uncharacterized protein OS=Exophiala aquamarina CBS 119918 OX=1182545 GN=A1O9_05541 PE=3 SV=1
rna-Etr00690.2	tr|A0A072PEA3|A0A072PEA3_9EURO	80.06	346	65	4	1	342	1	346	2.31e-200	560	342	346	Uncharacterized protein OS=Exophiala aquamarina CBS 119918 OX=1182545 GN=A1O9_05541 PE=3 SV=1
rna-Etr00691.1	tr|A0A072PCW6|A0A072PCW6_9EURO	93.49	476	12	19	1	476	1	457	4.86e-310	847	476	457	RuvB-like helicase OS=Exophiala aquamarina CBS 119918 OX=1182545 GN=A1O9_05540 PE=3 SV=1
rna-Etr00692.1	tr|A0A072PBX6|A0A072PBX6_9EURO	94.02	251	15	0	1	251	1	251	1e-175	489	251	251	DSBA domain-containing protein OS=Exophiala aquamarina CBS 119918 OX=1182545 GN=A1O9_05542 PE=4 SV=1
rna-Etr00693.1	tr|A0A072PCP7|A0A072PCP7_9EURO	94.33	1359	76	1	1	1358	1	1359	0	2602	1358	1359	Xanthine dehydrogenase OS=Exophiala aquamarina CBS 119918 OX=1182545 GN=A1O9_05544 PE=3 SV=1
rna-Etr00694.1	tr|A0A072PCX2|A0A072PCX2_9EURO	57.51	739	235	79	1	739	11	670	4.36e-273	773	739	670	Uncharacterized protein OS=Exophiala aquamarina CBS 119918 OX=1182545 GN=A1O9_05545 PE=4 SV=1
rna-Etr00695.1	tr|A0A072PEA9|A0A072PEA9_9EURO	91.59	535	38	7	1	532	1	531	1.03e-293	811	532	531	Uncharacterized protein OS=Exophiala aquamarina CBS 119918 OX=1182545 GN=A1O9_05546 PE=4 SV=1
rna-Etr00696.1	tr|A0A072PBX9|A0A072PBX9_9EURO	86.98	745	96	1	1	744	1	745	0	1223	744	745	Plasma membrane fusion protein PRM1 OS=Exophiala aquamarina CBS 119918 OX=1182545 GN=A1O9_05547 PE=3 SV=1
rna-Etr00697.1	tr|A0A1C1CQH2|A0A1C1CQH2_9EURO	88.85	305	34	0	1	305	1	305	8.59e-204	565	305	305	Hydroxyquinol 1,2-dioxygenase OS=Cladophialophora carrionii OX=86049 GN=npcC PE=4 SV=1
rna-Etr00698.1	tr|A0A072PZZ0|A0A072PZZ0_9EURO	88.39	379	44	0	1	379	1	379	5.38e-258	708	379	379	Nudix hydrolase domain-containing protein OS=Exophiala aquamarina CBS 119918 OX=1182545 GN=A1O9_02775 PE=4 SV=1
rna-Etr00700.1	tr|A0A0D2D4K2|A0A0D2D4K2_9EURO	85.65	460	66	0	1	460	1	460	2.56e-297	815	460	460	Uncharacterized protein OS=Exophiala oligosperma OX=215243 GN=PV06_10602 PE=4 SV=1
rna-Etr00701.1	tr|A0A072PCQ2|A0A072PCQ2_9EURO	79.93	558	79	33	1	525	1	558	0	876	525	566	MFS domain-containing protein OS=Exophiala aquamarina CBS 119918 OX=1182545 GN=A1O9_05549 PE=3 SV=1
rna-Etr00702.1	tr|A0A4S8RYJ8|A0A4S8RYJ8_AURPU	59.85	274	107	3	1	274	28	298	6.33e-114	336	277	301	Uncharacterized protein (Fragment) OS=Aureobasidium pullulans OX=5580 GN=D6D27_10550 PE=4 SV=1
rna-Etr00703.1	tr|A0A4U0TQY8|A0A4U0TQY8_9PEZI	45.55	595	274	50	52	627	54	617	3.07e-185	543	628	618	CAP10 domain-containing protein OS=Hortaea thailandica OX=706561 GN=B0A50_06796 PE=4 SV=1
rna-Etr00704.1	tr|A0A178ZYP3|A0A178ZYP3_9EURO	93.98	465	28	0	1	465	1	465	3.95e-315	860	465	465	Glutaminase OS=Fonsecaea erecta OX=1367422 GN=AYL99_00891 PE=3 SV=1
rna-Etr00705.1	tr|A0A0U5GHJ2|A0A0U5GHJ2_9EURO	55.24	143	43	21	6	127	40	182	4.35e-48	159	127	184	Uncharacterized protein OS=Aspergillus calidoustus OX=454130 GN=ASPCAL14273 PE=4 SV=1
rna-Etr00706.1	tr|A0A072PQ46|A0A072PQ46_9EURO	94.65	1887	94	7	1	1881	1	1886	0	3366	2011	1886	SEC7 domain-containing protein OS=Exophiala aquamarina CBS 119918 OX=1182545 GN=A1O9_05553 PE=4 SV=1
rna-Etr00707.1	tr|A0A0D2AG96|A0A0D2AG96_EXOME	88.65	502	54	3	1	499	1	502	2.45e-304	836	499	502	Acetyltransferase component of pyruvate dehydrogenase complex OS=Exophiala mesophila OX=212818 GN=PV10_01635 PE=3 SV=1
rna-Etr00707.2	tr|A0A072PCR0|A0A072PCR0_9EURO	92.33	430	32	1	8	436	1	430	4.84e-270	743	436	430	Acetyltransferase component of pyruvate dehydrogenase complex OS=Exophiala aquamarina CBS 119918 OX=1182545 GN=A1O9_05554 PE=3 SV=1
rna-Etr00707.3	tr|A0A0D2AG96|A0A0D2AG96_EXOME	88.65	502	54	3	1	499	1	502	2.45e-304	836	499	502	Acetyltransferase component of pyruvate dehydrogenase complex OS=Exophiala mesophila OX=212818 GN=PV10_01635 PE=3 SV=1
rna-Etr00708.1	tr|A0A0D2ESA1|A0A0D2ESA1_9EURO	81.84	402	67	6	3	401	4	402	5.16e-238	660	402	403	Mitochondrial thiamine pyrophosphate carrier 1 OS=Exophiala xenobiotica OX=348802 GN=PV05_03094 PE=3 SV=1
rna-Etr00709.1	tr|A0A072PEC2|A0A072PEC2_9EURO	98.28	466	6	2	53	516	1	466	4.37e-298	819	516	466	Peanut-like protein 1 (Cell division control like protein 1) OS=Exophiala aquamarina CBS 119918 OX=1182545 GN=A1O9_05556 PE=3 SV=1
rna-Etr00710.1	tr|A0A072PBZ2|A0A072PBZ2_9EURO	87.89	289	31	4	1	286	1	288	9.12e-174	488	286	288	Uncharacterized protein OS=Exophiala aquamarina CBS 119918 OX=1182545 GN=A1O9_05557 PE=3 SV=1
rna-Etr00711.1	tr|A0A072PQ50|A0A072PQ50_9EURO	87	1046	124	12	1	1034	1	1046	0	1667	1217	1226	Histone acetyltransferase OS=Exophiala aquamarina CBS 119918 OX=1182545 GN=A1O9_05558 PE=3 SV=1
rna-Etr00712.1	tr|A0A072PCS1|A0A072PCS1_9EURO	92.05	264	9	12	103	354	1	264	1.36e-166	471	354	264	Carbonic anhydrase OS=Exophiala aquamarina CBS 119918 OX=1182545 GN=A1O9_05564 PE=3 SV=1
rna-Etr00713.1	tr|A0A072PCR6|A0A072PCR6_9EURO	96.51	86	3	0	1	86	71	156	1.42e-55	175	86	156	NADH dehydrogenase [ubiquinone] 1 alpha subcomplex subunit 1 OS=Exophiala aquamarina CBS 119918 OX=1182545 GN=A1O9_05559 PE=3 SV=1
rna-Etr00714.1	tr|A0A072PCY9|A0A072PCY9_9EURO	90	290	29	0	1	290	1	290	1.29e-186	520	290	290	Uncharacterized protein OS=Exophiala aquamarina CBS 119918 OX=1182545 GN=A1O9_05560 PE=3 SV=1
rna-Etr00715.1	tr|A0A072PEC7|A0A072PEC7_9EURO	78.76	419	89	0	33	451	2	420	1.08e-241	688	850	430	Fungal_trans domain-containing protein OS=Exophiala aquamarina CBS 119918 OX=1182545 GN=A1O9_05561 PE=4 SV=1
rna-Etr00716.1	tr|A0A072PQ57|A0A072PQ57_9EURO	56.67	457	190	8	1	449	1	457	2.08e-163	475	450	458	Uncharacterized protein OS=Exophiala aquamarina CBS 119918 OX=1182545 GN=A1O9_05563 PE=4 SV=1
rna-Etr00717.1	tr|A0A072PCZ6|A0A072PCZ6_9EURO	86.87	518	66	2	1	516	1	518	0	896	518	524	Clr5 domain-containing protein OS=Exophiala aquamarina CBS 119918 OX=1182545 GN=A1O9_05565 PE=4 SV=1
rna-Etr00718.1	tr|A0A072PED2|A0A072PED2_9EURO	47.73	440	141	89	1	359	51	482	1.17e-97	306	406	493	Uncharacterized protein OS=Exophiala aquamarina CBS 119918 OX=1182545 GN=A1O9_05566 PE=4 SV=1
rna-Etr00719.1	tr|A0A072PC06|A0A072PC06_9EURO	85.45	866	119	7	1	863	1	862	0	1531	863	862	Amine oxidase OS=Exophiala aquamarina CBS 119918 OX=1182545 GN=A1O9_05567 PE=3 SV=1
rna-Etr00720.1	tr|A0A0D2CM71|A0A0D2CM71_9EURO	76.05	618	147	1	1	617	1	618	0	1031	617	618	Uncharacterized protein OS=Cladophialophora immunda OX=569365 GN=PV07_10338 PE=4 SV=1
rna-Etr00721.1	tr|A0A072PCS8|A0A072PCS8_9EURO	97.84	1065	23	0	1	1065	1	1065	0	2040	1065	1065	Elongation factor 3 OS=Exophiala aquamarina CBS 119918 OX=1182545 GN=A1O9_05569 PE=3 SV=1
rna-Etr00721.2	tr|A0A072PCS8|A0A072PCS8_9EURO	97.84	1065	23	0	1	1065	1	1065	0	2040	1065	1065	Elongation factor 3 OS=Exophiala aquamarina CBS 119918 OX=1182545 GN=A1O9_05569 PE=3 SV=1
rna-Etr00721.3	tr|A0A072PCS8|A0A072PCS8_9EURO	97.84	1065	23	0	1	1065	1	1065	0	2040	1065	1065	Elongation factor 3 OS=Exophiala aquamarina CBS 119918 OX=1182545 GN=A1O9_05569 PE=3 SV=1
rna-Etr00722.1	tr|A0A072PED7|A0A072PED7_9EURO	93.09	564	39	0	1	564	1	564	0	1049	564	564	MFS domain-containing protein OS=Exophiala aquamarina CBS 119918 OX=1182545 GN=A1O9_05571 PE=4 SV=1
rna-Etr00723.1	tr|A0A072PC13|A0A072PC13_9EURO	80.9	445	85	0	1	445	1	445	4.31e-275	757	446	446	Uncharacterized protein OS=Exophiala aquamarina CBS 119918 OX=1182545 GN=A1O9_05572 PE=4 SV=1
rna-Etr00724.1	tr|A0A072PQ69|A0A072PQ69_9EURO	91.08	538	40	8	22	552	1	537	0	984	552	537	Glycerol kinase OS=Exophiala aquamarina CBS 119918 OX=1182545 GN=A1O9_05573 PE=3 SV=1
rna-Etr00725.1	tr|A0A072PCT4|A0A072PCT4_9EURO	94.08	321	18	1	5	325	1	320	1.74e-213	592	342	335	Uncharacterized protein OS=Exophiala aquamarina CBS 119918 OX=1182545 GN=A1O9_05574 PE=4 SV=1
rna-Etr00726.1	tr|A0A072PD07|A0A072PD07_9EURO	83.95	162	7	19	1	162	1	143	1.33e-82	246	162	143	Cytochrome c oxidase subunit OS=Exophiala aquamarina CBS 119918 OX=1182545 GN=A1O9_05575 PE=3 SV=1
rna-Etr00727.1	tr|A0A072PEE3|A0A072PEE3_9EURO	88.06	762	91	0	1	762	1	762	0	1329	762	762	Anaphase-promoting complex subunit 5 OS=Exophiala aquamarina CBS 119918 OX=1182545 GN=A1O9_05576 PE=3 SV=1
rna-Etr00728.1	tr|A0A072PC20|A0A072PC20_9EURO	91.83	306	25	0	1	306	1	306	6.53e-204	565	306	306	Phosphoribosylaminoimidazole-succinocarboxamide synthase OS=Exophiala aquamarina CBS 119918 OX=1182545 GN=A1O9_05577 PE=3 SV=1
rna-Etr00729.1	tr|A0A072PQ74|A0A072PQ74_9EURO	94.44	306	17	0	1	306	1	306	2.42e-215	594	306	306	CIA30 domain-containing protein OS=Exophiala aquamarina CBS 119918 OX=1182545 GN=A1O9_05578 PE=3 SV=1
rna-Etr00730.1	tr|A0A072PCU0|A0A072PCU0_9EURO	78.28	396	77	9	79	473	99	486	9.31e-226	635	473	486	Uncharacterized protein OS=Exophiala aquamarina CBS 119918 OX=1182545 GN=A1O9_05579 PE=4 SV=1
rna-Etr00730.2	tr|A0A072PCU0|A0A072PCU0_9EURO	74.34	265	40	28	79	343	99	335	6.94e-129	386	407	486	Uncharacterized protein OS=Exophiala aquamarina CBS 119918 OX=1182545 GN=A1O9_05579 PE=4 SV=1
rna-Etr00731.1	tr|A0A072PD12|A0A072PD12_9EURO	92.3	649	46	4	28	676	1	645	0	1125	676	645	Cell pattern formation-associated protein stuA OS=Exophiala aquamarina CBS 119918 OX=1182545 GN=A1O9_05580 PE=3 SV=1
rna-Etr00731.2	tr|A0A072PD12|A0A072PD12_9EURO	93.32	494	32	1	1	494	153	645	0	907	494	645	Cell pattern formation-associated protein stuA OS=Exophiala aquamarina CBS 119918 OX=1182545 GN=A1O9_05580 PE=3 SV=1
rna-Etr00732.1	tr|A0A072PEE9|A0A072PEE9_9EURO	88.78	303	34	0	46	348	1	303	5.4e-204	567	348	303	Uncharacterized protein OS=Exophiala aquamarina CBS 119918 OX=1182545 GN=A1O9_05581 PE=4 SV=1
rna-Etr00733.1	tr|A0A072PC28|A0A072PC28_9EURO	83.59	329	53	1	1	328	10	338	2.58e-196	548	328	338	PKS_ER domain-containing protein OS=Exophiala aquamarina CBS 119918 OX=1182545 GN=A1O9_05582 PE=4 SV=1
rna-Etr00734.1	tr|A0A072PEF4|A0A072PEF4_9EURO	71.77	209	59	0	1	209	1	209	1.32e-121	349	210	210	N-acetyltransferase domain-containing protein OS=Exophiala aquamarina CBS 119918 OX=1182545 GN=A1O9_05586 PE=4 SV=1
rna-Etr00735.1	tr|A0A072PC36|A0A072PC36_9EURO	84.19	430	61	7	1	427	1	426	4.25e-269	741	427	432	Abhydrolase_3 domain-containing protein OS=Exophiala aquamarina CBS 119918 OX=1182545 GN=A1O9_05587 PE=4 SV=1
rna-Etr00736.1	tr|A0A072PQ85|A0A072PQ85_9EURO	75.94	557	130	4	1	554	1	556	7.84e-296	820	581	556	Uncharacterized protein OS=Exophiala aquamarina CBS 119918 OX=1182545 GN=A1O9_05588 PE=4 SV=1
rna-Etr00737.1	tr|A0A072PD24|A0A072PD24_9EURO	75.93	403	29	68	1	335	1	403	2.93e-208	582	335	403	Uncharacterized protein OS=Exophiala aquamarina CBS 119918 OX=1182545 GN=A1O9_05590 PE=3 SV=1
rna-Etr00738.1	tr|A0A072PEG0|A0A072PEG0_9EURO	91.22	1128	98	1	1	1127	1	1128	0	2038	1127	1128	Uncharacterized protein OS=Exophiala aquamarina CBS 119918 OX=1182545 GN=A1O9_05591 PE=4 SV=1
rna-Etr00739.1	tr|A0A072PC42|A0A072PC42_9EURO	72.67	150	41	0	16	165	3	152	2.06e-75	228	165	152	Uncharacterized protein (Fragment) OS=Exophiala aquamarina CBS 119918 OX=1182545 GN=A1O9_05592 PE=4 SV=1
rna-Etr00740.1	tr|W9XD77|W9XD77_9EURO	44.81	308	150	20	68	370	3	295	1.2e-73	237	373	298	Uncharacterized protein OS=Capronia coronata CBS 617.96 OX=1182541 GN=A1O1_08822 PE=4 SV=1
rna-Etr00741.1	tr|A0A072PCV7|A0A072PCV7_9EURO	84.28	668	95	10	1	666	1	660	0	1036	871	882	PlsC domain-containing protein OS=Exophiala aquamarina CBS 119918 OX=1182545 GN=A1O9_05594 PE=3 SV=1
rna-Etr00742.1	tr|A0A438NJN9|A0A438NJN9_EXOME	69.2	250	68	9	1	248	1	243	4.08e-67	220	333	335	Uncharacterized protein OS=Exophiala mesophila OX=212818 GN=B0A52_00279 PE=4 SV=1
rna-Etr00744.1	tr|A0A072PC51|A0A072PC51_9EURO	91.48	411	35	0	1	411	1	411	3.11e-296	808	411	411	EHN domain-containing protein OS=Exophiala aquamarina CBS 119918 OX=1182545 GN=A1O9_05597 PE=3 SV=1
rna-Etr00745.1	tr|A0A072PQ95|A0A072PQ95_9EURO	95.67	254	11	0	1	254	1	254	3.23e-178	496	254	254	Ribulose-phosphate 3-epimerase OS=Exophiala aquamarina CBS 119918 OX=1182545 GN=A1O9_05598 PE=3 SV=1
rna-Etr00745.2	tr|A0A072PQ95|A0A072PQ95_9EURO	95.37	216	10	0	1	216	39	254	4.45e-150	423	216	254	Ribulose-phosphate 3-epimerase OS=Exophiala aquamarina CBS 119918 OX=1182545 GN=A1O9_05598 PE=3 SV=1
rna-Etr00746.1	tr|A0A438NJL6|A0A438NJL6_EXOME	33.89	239	143	15	19	252	14	242	1.81e-28	115	252	242	Uncharacterized protein OS=Exophiala mesophila OX=212818 GN=B0A52_00276 PE=4 SV=1
rna-Etr00747.1	tr|A0A072PCW2|A0A072PCW2_9EURO	90.89	626	52	5	5	627	1	624	0	1150	627	624	NDT80 domain-containing protein OS=Exophiala aquamarina CBS 119918 OX=1182545 GN=A1O9_05599 PE=4 SV=1
rna-Etr00748.1	tr|A0A072PD34|A0A072PD34_9EURO	93.06	908	63	0	23	930	1	908	0	1686	930	908	Murein transglycosylase OS=Exophiala aquamarina CBS 119918 OX=1182545 GN=A1O9_05600 PE=3 SV=1
rna-Etr00749.1	tr|A0A072PEH0|A0A072PEH0_9EURO	94.2	345	20	0	1	345	1	345	2.55e-232	640	345	345	Glucosamine-6-phosphate isomerase OS=Exophiala aquamarina CBS 119918 OX=1182545 GN=A1O9_05601 PE=3 SV=1
rna-Etr00750.1	tr|A0A072PC58|A0A072PC58_9EURO	92.06	504	40	0	1	504	1	504	0	936	504	504	Betaine-aldehyde dehydrogenase OS=Exophiala aquamarina CBS 119918 OX=1182545 GN=A1O9_05602 PE=3 SV=1
rna-Etr00751.1	tr|A0A072PQ99|A0A072PQ99_9EURO	93.36	557	37	0	1	557	1	557	0	1079	557	557	Choline dehydrogenase OS=Exophiala aquamarina CBS 119918 OX=1182545 GN=A1O9_05603 PE=3 SV=1
rna-Etr00752.1	tr|A0A072PCW9|A0A072PCW9_9EURO	71.3	432	95	29	6	419	3	423	5.64e-164	474	419	423	Glutaredoxin domain-containing protein OS=Exophiala aquamarina CBS 119918 OX=1182545 GN=A1O9_05604 PE=4 SV=1
rna-Etr00752.2	tr|A0A072PCW9|A0A072PCW9_9EURO	71.3	432	95	29	6	419	3	423	5.64e-164	474	419	423	Glutaredoxin domain-containing protein OS=Exophiala aquamarina CBS 119918 OX=1182545 GN=A1O9_05604 PE=4 SV=1
rna-Etr00753.1	tr|A0A072PD41|A0A072PD41_9EURO	69.53	745	198	29	1	716	1	745	0	971	716	745	Ras-associating domain-containing protein OS=Exophiala aquamarina CBS 119918 OX=1182545 GN=A1O9_05605 PE=4 SV=1
rna-Etr00754.1	tr|A0A072PEH6|A0A072PEH6_9EURO	89.8	539	54	1	1	539	1	538	0	1012	539	538	WD_REPEATS_REGION domain-containing protein OS=Exophiala aquamarina CBS 119918 OX=1182545 GN=A1O9_05606 PE=3 SV=1
rna-Etr00755.1	tr|A0A084G109|A0A084G109_PSEDA	31.47	1147	668	118	49	1150	22	1095	2.6e-128	428	1190	1105	Uncharacterized protein OS=Pseudallescheria apiosperma OX=563466 GN=SAPIO_CDS7054 PE=3 SV=1
rna-Etr00755.2	tr|A0A084G109|A0A084G109_PSEDA	31.02	1064	617	117	3	1022	105	1095	1.9e-109	374	1062	1105	Uncharacterized protein OS=Pseudallescheria apiosperma OX=563466 GN=SAPIO_CDS7054 PE=3 SV=1
rna-Etr00755.3	tr|A0A179F8H7|A0A179F8H7_METCM	30.81	925	578	62	2	906	203	1085	7.37e-103	353	940	1115	LipA and NB-ARC domain-containing protein OS=Pochonia chlamydosporia 170 OX=1380566 GN=VFPPC_09451 PE=4 SV=1
rna-Etr00755.4	tr|A0A179F8H7|A0A179F8H7_METCM	30.81	925	578	62	2	906	203	1085	7.37e-103	353	940	1115	LipA and NB-ARC domain-containing protein OS=Pochonia chlamydosporia 170 OX=1380566 GN=VFPPC_09451 PE=4 SV=1
rna-Etr00755.5	tr|A0A0B4HA63|A0A0B4HA63_METGA	31.05	863	539	56	36	887	131	948	2.61e-100	342	921	953	LipA and NB-ARC domain-containing protein OS=Metarhizium guizhouense (strain ARSEF 977) OX=1276136 GN=MGU_06173 PE=4 SV=1
rna-Etr00756.1	tr|A0A438MVV4|A0A438MVV4_EXOME	73.82	233	51	10	1	223	1	233	5.19e-121	349	224	233	Uncharacterized protein OS=Exophiala mesophila OX=212818 GN=B0A52_08499 PE=4 SV=1
rna-Etr00757.1	tr|A0A0D2HQS7|A0A0D2HQS7_XYLBA	76.67	270	63	0	1	270	1	270	6.24e-151	429	275	280	Unplaced genomic scaffold supercont1.8, whole genome shotgun sequence OS=Cladophialophora bantiana CBS 173.52 OX=1442370 GN=Z519_05810 PE=4 SV=1
rna-Etr00758.1	tr|W9X3X0|W9X3X0_9EURO	56.77	569	231	15	3	559	40	605	9.95e-202	583	567	609	Fungal_trans domain-containing protein OS=Cladophialophora psammophila CBS 110553 OX=1182543 GN=A1O5_01564 PE=4 SV=1
rna-Etr00759.1	tr|A0A3D8Q605|A0A3D8Q605_9HELO	63.2	337	121	3	1	334	1	337	2.18e-157	450	334	339	AP_endonuc_2 domain-containing protein OS=Coleophoma cylindrospora OX=1849047 GN=BP6252_13863 PE=4 SV=1
rna-Etr00760.1	tr|A0A6A6Y5F0|A0A6A6Y5F0_9PEZI	74.79	238	54	6	1	238	1	232	6.74e-137	390	239	233	Putative Pathogenesis associated protein PEP2 OS=Mytilinidion resinicola OX=574789 GN=BDZ99DRAFT_467964 PE=4 SV=1
rna-Etr00761.1	tr|W9Y973|W9Y973_9EURO	60.45	536	190	22	12	546	12	526	1.42e-227	645	550	532	Uncharacterized protein OS=Capronia epimyces CBS 606.96 OX=1182542 GN=A1O3_08419 PE=4 SV=1
rna-Etr00762.1	tr|W9XNN2|W9XNN2_9EURO	59.38	741	292	9	45	777	48	787	2.89e-314	884	779	790	Quinate repressor protein OS=Capronia epimyces CBS 606.96 OX=1182542 GN=A1O3_08420 PE=3 SV=1
rna-Etr00763.1	tr|W9XPN8|W9XPN8_9EURO	43.31	665	350	27	33	697	1	638	5.48e-166	499	731	639	Zn(2)-C6 fungal-type domain-containing protein OS=Capronia epimyces CBS 606.96 OX=1182542 GN=A1O3_08421 PE=4 SV=1
rna-Etr00764.1	tr|A0A0D2AX76|A0A0D2AX76_9EURO	71.43	301	84	2	79	377	7	307	5.28e-152	437	377	307	Shikimate_dh_N domain-containing protein OS=Exophiala spinifera OX=91928 GN=PV08_10623 PE=4 SV=1
rna-Etr00765.1	tr|A0A2J6QYX8|A0A2J6QYX8_9HELO	86.68	638	83	2	1	636	1	638	0	1046	641	643	MFS general substrate transporter OS=Hyaloscypha variabilis F OX=1149755 GN=L207DRAFT_519280 PE=4 SV=1
rna-Etr00766.1	tr|A0A0D2GIQ2|A0A0D2GIQ2_XYLBA	56.45	783	323	18	74	842	1	779	1.75e-276	790	842	779	Unplaced genomic scaffold supercont1.2, whole genome shotgun sequence OS=Cladophialophora bantiana CBS 173.52 OX=1442370 GN=Z519_01846 PE=4 SV=1
rna-Etr00767.1	tr|H6C2Q1|H6C2Q1_EXODN	84.65	482	67	7	7	488	9	483	1.05e-302	830	488	483	Retrograde regulation protein 2 OS=Exophiala dermatitidis (strain ATCC 34100 / CBS 525.76 / NIH/UT8656) OX=858893 GN=HMPREF1120_05989 PE=4 SV=1
rna-Etr00768.1	tr|A0A0D2JW71|A0A0D2JW71_9EURO	73.19	526	140	1	1	526	1	525	5.35e-293	809	526	525	Carboxylic ester hydrolase OS=Fonsecaea multimorphosa CBS 102226 OX=1442371 GN=Z520_06535 PE=3 SV=1
rna-Etr00769.1	tr|A0A0D2EFC1|A0A0D2EFC1_9EURO	78.98	571	114	6	1	565	1	571	0	944	565	571	Uncharacterized protein OS=Exophiala xenobiotica OX=348802 GN=PV05_06525 PE=4 SV=1
rna-Etr00770.1	tr|A0A072PCX4|A0A072PCX4_9EURO	89.23	1272	115	22	1	1252	1	1270	0	2184	1252	1270	Uncharacterized protein OS=Exophiala aquamarina CBS 119918 OX=1182545 GN=A1O9_05609 PE=3 SV=1
rna-Etr00771.1	tr|A0A072PD46|A0A072PD46_9EURO	85.67	349	46	4	14	358	8	356	3.41e-190	536	370	362	GCS light chain OS=Exophiala aquamarina CBS 119918 OX=1182545 GN=A1O9_05610 PE=3 SV=1
rna-Etr00772.1	tr|A0A072PQB0|A0A072PQB0_9EURO	98.4	313	5	0	58	370	1	313	5.39e-219	607	370	313	Translation initiation factor 2 subunit 1 OS=Exophiala aquamarina CBS 119918 OX=1182545 GN=A1O9_05613 PE=3 SV=1
rna-Etr00773.1	tr|A0A0D2HSD2|A0A0D2HSD2_XYLBA	52.12	353	161	8	5	357	4	348	2.74e-115	345	357	348	Unplaced genomic scaffold supercont1.26, whole genome shotgun sequence OS=Cladophialophora bantiana CBS 173.52 OX=1442370 GN=Z519_12197 PE=4 SV=1
rna-Etr00774.1	tr|A0A072PC78|A0A072PC78_9EURO	69.52	525	143	17	1	510	3	525	1.05e-241	679	510	525	F-box domain-containing protein OS=Exophiala aquamarina CBS 119918 OX=1182545 GN=A1O9_05617 PE=4 SV=1
rna-Etr00775.1	tr|A0A072PQB5|A0A072PQB5_9EURO	70.12	743	180	42	1	702	396	1137	0	950	702	1137	Calponin-homology (CH) domain-containing protein OS=Exophiala aquamarina CBS 119918 OX=1182545 GN=A1O9_05618 PE=4 SV=1
rna-Etr00776.1	tr|A0A072PCY6|A0A072PCY6_9EURO	88.55	585	63	4	1	581	1	585	0	1076	581	585	Uncharacterized protein OS=Exophiala aquamarina CBS 119918 OX=1182545 GN=A1O9_05619 PE=3 SV=1
rna-Etr00777.1	tr|A0A0D2DC41|A0A0D2DC41_9EURO	79.93	289	58	0	63	351	91	379	3.28e-164	470	352	380	Unplaced genomic scaffold supercont1.8, whole genome shotgun sequence OS=Fonsecaea pedrosoi CBS 271.37 OX=1442368 GN=Z517_11943 PE=4 SV=1
rna-Etr00779.1	tr|A0A0D2AI59|A0A0D2AI59_9EURO	37.39	714	293	154	3	572	231	934	5.48e-138	430	573	935	Uncharacterized protein OS=Cladophialophora immunda OX=569365 GN=PV07_10285 PE=4 SV=1
rna-Etr00780.1	tr|G9MVD0|G9MVD0_HYPVG	61.55	619	237	1	52	670	15	632	2.6e-291	815	670	633	Glycoside hydrolase family 32 protein OS=Hypocrea virens (strain Gv29-8 / FGSC 10586) OX=413071 GN=TRIVIDRAFT_111987 PE=3 SV=1
rna-Etr00781.1	tr|G9MVC9|G9MVC9_HYPVG	63.21	530	188	7	12	539	165	689	1.87e-233	665	541	694	Zn(2)-C6 fungal-type domain-containing protein OS=Hypocrea virens (strain Gv29-8 / FGSC 10586) OX=413071 GN=TRIVIDRAFT_222887 PE=4 SV=1
rna-Etr00781.2	tr|G9MVC9|G9MVC9_HYPVG	63.21	530	188	7	12	539	165	689	1.87e-233	665	541	694	Zn(2)-C6 fungal-type domain-containing protein OS=Hypocrea virens (strain Gv29-8 / FGSC 10586) OX=413071 GN=TRIVIDRAFT_222887 PE=4 SV=1
rna-Etr00782.1	tr|A0A0D2HRZ7|A0A0D2HRZ7_XYLBA	71.84	309	87	0	1	309	34	342	1.52e-163	465	309	342	Chitinase OS=Cladophialophora bantiana CBS 173.52 OX=1442370 GN=Z519_03321 PE=4 SV=1
rna-Etr00783.1	tr|A0A072PQC1|A0A072PQC1_9EURO	90.73	939	82	5	1	938	1	935	0	1581	938	935	SPX domain-containing protein OS=Exophiala aquamarina CBS 119918 OX=1182545 GN=A1O9_05623 PE=4 SV=1
rna-Etr00784.1	tr|A0A072PCZ3|A0A072PCZ3_9EURO	85.4	1240	179	2	1	1238	1	1240	0	2116	1238	1240	HECT domain-containing protein OS=Exophiala aquamarina CBS 119918 OX=1182545 GN=A1O9_05624 PE=4 SV=1
rna-Etr00785.1	tr|A0A072PD59|A0A072PD59_9EURO	93.64	173	11	0	81	253	1	173	2.68e-107	314	257	177	Mediator of RNA polymerase II transcription subunit 21 OS=Exophiala aquamarina CBS 119918 OX=1182545 GN=A1O9_05625 PE=3 SV=1
rna-Etr00786.1	tr|A0A0D2E2H2|A0A0D2E2H2_9EURO	67.32	358	101	16	4	345	2	359	6.7e-172	488	347	360	PKS_ER domain-containing protein OS=Exophiala oligosperma OX=215243 GN=PV06_05568 PE=4 SV=1
rna-Etr00787.1	tr|A0A072PEJ6|A0A072PEJ6_9EURO	71.98	746	206	3	14	757	22	766	0	946	757	766	Uncharacterized protein OS=Exophiala aquamarina CBS 119918 OX=1182545 GN=A1O9_05626 PE=3 SV=1
rna-Etr00788.1	tr|A0A072PC90|A0A072PC90_9EURO	79.87	149	30	0	17	165	5	153	3.19e-70	215	165	153	DASH complex subunit DAD2 OS=Exophiala aquamarina CBS 119918 OX=1182545 GN=A1O9_05627 PE=3 SV=1
rna-Etr00789.1	tr|A0A072PCZ9|A0A072PCZ9_9EURO	81.38	376	69	1	1	375	12	387	3.01e-226	628	375	387	NADPH2 dehydrogenase OS=Exophiala aquamarina CBS 119918 OX=1182545 GN=A1O9_05629 PE=4 SV=1
rna-Etr00790.1	tr|A0A072PD66|A0A072PD66_9EURO	86.62	456	57	4	23	474	1	456	2.41e-287	790	475	458	Uncharacterized protein OS=Exophiala aquamarina CBS 119918 OX=1182545 GN=A1O9_05630 PE=4 SV=1
rna-Etr00791.1	tr|A0A072PC98|A0A072PC98_9EURO	84.42	308	45	3	1	305	1	308	9.58e-189	527	307	310	AB hydrolase-1 domain-containing protein OS=Exophiala aquamarina CBS 119918 OX=1182545 GN=A1O9_05632 PE=3 SV=1
rna-Etr00792.1	tr|A0A072PQD2|A0A072PQD2_9EURO	88.86	368	41	0	1	368	1	368	7.5e-248	682	368	368	Uncharacterized protein OS=Exophiala aquamarina CBS 119918 OX=1182545 GN=A1O9_05633 PE=4 SV=1
rna-Etr00793.1	tr|A0A072PD03|A0A072PD03_9EURO	79.19	346	72	0	1	346	1	346	4.52e-202	564	348	347	PKS_ER domain-containing protein OS=Exophiala aquamarina CBS 119918 OX=1182545 GN=A1O9_05634 PE=4 SV=1
rna-Etr00794.1	tr|A0A072PCB6|A0A072PCB6_9EURO	74.46	231	43	16	1	231	134	348	7.52e-109	323	231	348	Uncharacterized protein OS=Exophiala aquamarina CBS 119918 OX=1182545 GN=A1O9_05648 PE=4 SV=1
rna-Etr00795.1	tr|A0A072PD21|A0A072PD21_9EURO	95.89	316	13	0	1	316	123	438	2.46e-231	640	316	438	Amidohydro-rel domain-containing protein OS=Exophiala aquamarina CBS 119918 OX=1182545 GN=A1O9_05650 PE=4 SV=1
rna-Etr00796.1	tr|A0A072PD85|A0A072PD85_9EURO	84.52	549	82	3	1	549	1	546	0	976	550	547	Carboxylic ester hydrolase OS=Exophiala aquamarina CBS 119918 OX=1182545 GN=A1O9_05652 PE=3 SV=1
rna-Etr00797.1	tr|A0A072PEM4|A0A072PEM4_9EURO	92.02	514	41	0	1	514	1	514	0	954	514	514	MFS domain-containing protein OS=Exophiala aquamarina CBS 119918 OX=1182545 GN=A1O9_05653 PE=4 SV=1
rna-Etr00798.1	tr|A0A072PCC2|A0A072PCC2_9EURO	83.58	749	121	2	6	752	1	749	0	1141	752	749	Chromatin modification-related protein OS=Exophiala aquamarina CBS 119918 OX=1182545 GN=A1O9_05654 PE=3 SV=1
rna-Etr00798.2	tr|A0A072PCC2|A0A072PCC2_9EURO	83.58	749	121	2	6	752	1	749	0	1141	752	749	Chromatin modification-related protein OS=Exophiala aquamarina CBS 119918 OX=1182545 GN=A1O9_05654 PE=3 SV=1
rna-Etr00799.1	tr|A0A072PQF8|A0A072PQF8_9EURO	86.74	860	113	1	1	859	1	860	0	1425	859	860	Drf_GBD domain-containing protein OS=Exophiala aquamarina CBS 119918 OX=1182545 GN=A1O9_05655 PE=4 SV=1
rna-Etr00800.1	tr|A0A072PD27|A0A072PD27_9EURO	87.54	955	107	12	1	955	1	943	0	1588	956	944	Uncharacterized protein OS=Exophiala aquamarina CBS 119918 OX=1182545 GN=A1O9_05656 PE=4 SV=1
rna-Etr00801.1	tr|A0A072PD91|A0A072PD91_9EURO	91.43	525	45	0	1	525	1	525	0	962	525	525	MFS transporter, SHS family, lactate transporter OS=Exophiala aquamarina CBS 119918 OX=1182545 GN=A1O9_05657 PE=3 SV=1
rna-Etr00802.1	tr|A0A0D1X8D1|A0A0D1X8D1_EXOME	44.93	69	38	0	185	253	296	364	2.14e-11	73.2	385	485	Uncharacterized protein OS=Exophiala mesophila OX=212818 GN=PV10_01922 PE=4 SV=1
rna-Etr00803.1	tr|A0A072PD45|A0A072PD45_9EURO	93.01	715	50	0	1	715	1	715	0	1283	715	715	Transcriptional adapter 2-alpha OS=Exophiala aquamarina CBS 119918 OX=1182545 GN=A1O9_05671 PE=4 SV=1
rna-Etr00803.2	tr|A0A072PD45|A0A072PD45_9EURO	94.84	640	33	0	1	640	76	715	0	1177	640	715	Transcriptional adapter 2-alpha OS=Exophiala aquamarina CBS 119918 OX=1182545 GN=A1O9_05671 PE=4 SV=1
rna-Etr00804.1	tr|A0A0D2FH34|A0A0D2FH34_9EURO	61.89	677	246	12	7	674	7	680	8.89e-289	815	684	762	Rhinocladiella mackenziei CBS 650.93 unplaced genomic scaffold supercont1.7, whole genome shotgun sequence OS=Rhinocladiella mackenziei CBS 650.93 OX=1442369 GN=Z518_09072 PE=4 SV=1
rna-Etr00805.1	tr|A0A072PEP9|A0A072PEP9_9EURO	92.53	281	21	0	55	335	2	282	1.83e-182	511	335	282	Uncharacterized protein OS=Exophiala aquamarina CBS 119918 OX=1182545 GN=A1O9_05673 PE=3 SV=1
rna-Etr00806.1	tr|A0A072PQI6|A0A072PQI6_9EURO	90.44	502	48	0	19	520	1	502	0	917	520	502	Uncharacterized protein OS=Exophiala aquamarina CBS 119918 OX=1182545 GN=A1O9_05675 PE=3 SV=1
rna-Etr00806.2	tr|A0A072PQI6|A0A072PQI6_9EURO	87.48	519	48	17	19	537	1	502	0	905	537	502	Uncharacterized protein OS=Exophiala aquamarina CBS 119918 OX=1182545 GN=A1O9_05675 PE=3 SV=1
rna-Etr00807.1	tr|A0A072PD61|A0A072PD61_9EURO	77.92	308	65	3	4	308	1	308	5.29e-169	478	308	315	Trans-aconitate 2-methyltransferase OS=Exophiala aquamarina CBS 119918 OX=1182545 GN=A1O9_05676 PE=4 SV=1
rna-Etr00808.1	tr|A0A0D1ZU64|A0A0D1ZU64_EXOME	29.77	131	84	8	192	317	234	361	9.04e-07	58.5	385	379	Uncharacterized protein OS=Exophiala mesophila OX=212818 GN=PV10_01757 PE=4 SV=1
rna-Etr00809.1	tr|A0A072PDD7|A0A072PDD7_9EURO	79.6	201	40	1	1	200	1	201	1.19e-94	280	200	201	Uncharacterized protein OS=Exophiala aquamarina CBS 119918 OX=1182545 GN=A1O9_05677 PE=4 SV=1
rna-Etr00810.1	tr|A0A072PEV1|A0A072PEV1_9EURO	78.04	733	150	11	1	722	1	733	0	1127	722	733	DUF4210 domain-containing protein OS=Exophiala aquamarina CBS 119918 OX=1182545 GN=A1O9_05678 PE=4 SV=1
rna-Etr00811.1	tr|A0A072PCG9|A0A072PCG9_9EURO	96.8	1030	31	2	1	1030	1	1028	0	1985	1030	1028	Uncharacterized protein OS=Exophiala aquamarina CBS 119918 OX=1182545 GN=A1O9_05679 PE=4 SV=1
rna-Etr00811.2	tr|A0A072PCG9|A0A072PCG9_9EURO	96.8	1030	31	2	1	1030	1	1028	0	1985	1030	1028	Uncharacterized protein OS=Exophiala aquamarina CBS 119918 OX=1182545 GN=A1O9_05679 PE=4 SV=1
rna-Etr00811.3	tr|A0A072PCG9|A0A072PCG9_9EURO	96.63	593	18	2	1	593	438	1028	0	1139	593	1028	Uncharacterized protein OS=Exophiala aquamarina CBS 119918 OX=1182545 GN=A1O9_05679 PE=4 SV=1
rna-Etr00811.4	tr|A0A072PCG9|A0A072PCG9_9EURO	96.91	776	22	2	1	776	255	1028	0	1487	776	1028	Uncharacterized protein OS=Exophiala aquamarina CBS 119918 OX=1182545 GN=A1O9_05679 PE=4 SV=1
rna-Etr00811.5	tr|A0A072PCG9|A0A072PCG9_9EURO	96.78	745	22	2	1	745	286	1028	0	1431	745	1028	Uncharacterized protein OS=Exophiala aquamarina CBS 119918 OX=1182545 GN=A1O9_05679 PE=4 SV=1
rna-Etr00811.6	tr|A0A072PCG9|A0A072PCG9_9EURO	96.63	593	18	2	1	593	438	1028	0	1139	593	1028	Uncharacterized protein OS=Exophiala aquamarina CBS 119918 OX=1182545 GN=A1O9_05679 PE=4 SV=1
rna-Etr00811.7	tr|A0A072PCG9|A0A072PCG9_9EURO	96.63	593	18	2	1	593	438	1028	0	1139	593	1028	Uncharacterized protein OS=Exophiala aquamarina CBS 119918 OX=1182545 GN=A1O9_05679 PE=4 SV=1
rna-Etr00812.1	tr|A0A072PQK5|A0A072PQK5_9EURO	84.33	1340	204	6	1	1339	1	1335	0	2008	1339	1335	CAP-Gly domain-containing protein OS=Exophiala aquamarina CBS 119918 OX=1182545 GN=A1O9_05680 PE=3 SV=1
rna-Etr00813.1	tr|A0A072PD70|A0A072PD70_9EURO	93.49	430	28	0	25	454	1	430	1.19e-277	763	454	430	Vacuolar calcium ion transporter OS=Exophiala aquamarina CBS 119918 OX=1182545 GN=A1O9_05681 PE=3 SV=1
rna-Etr00814.1	tr|A0A072PDF4|A0A072PDF4_9EURO	82.35	357	49	14	1	357	1	343	2.6e-207	578	357	343	Ribosomal_S7 domain-containing protein OS=Exophiala aquamarina CBS 119918 OX=1182545 GN=A1O9_05682 PE=3 SV=1
rna-Etr00815.1	tr|A0A072PCI0|A0A072PCI0_9EURO	95.45	615	28	0	35	649	1	615	0	1198	649	615	Carnitine O-acetyltransferase OS=Exophiala aquamarina CBS 119918 OX=1182545 GN=A1O9_05684 PE=3 SV=1
rna-Etr00815.2	tr|A0A072PCI0|A0A072PCI0_9EURO	95.73	586	25	0	1	586	30	615	0	1144	586	615	Carnitine O-acetyltransferase OS=Exophiala aquamarina CBS 119918 OX=1182545 GN=A1O9_05684 PE=3 SV=1
rna-Etr00815.3	tr|A0A072PCI0|A0A072PCI0_9EURO	95.46	573	26	0	35	607	1	573	0	1116	640	615	Carnitine O-acetyltransferase OS=Exophiala aquamarina CBS 119918 OX=1182545 GN=A1O9_05684 PE=3 SV=1
rna-Etr00815.4	tr|A0A072PCI0|A0A072PCI0_9EURO	95.77	544	23	0	1	544	30	573	0	1063	577	615	Carnitine O-acetyltransferase OS=Exophiala aquamarina CBS 119918 OX=1182545 GN=A1O9_05684 PE=3 SV=1
rna-Etr00816.1	tr|A0A072PQL5|A0A072PQL5_9EURO	77.22	1027	215	19	1	1022	1	1013	0	1470	1022	1013	DNA mismatch repair protein PMS2 OS=Exophiala aquamarina CBS 119918 OX=1182545 GN=A1O9_05685 PE=3 SV=1
rna-Etr00817.1	tr|A0A072PDF7|A0A072PDF7_9EURO	76.27	632	144	6	4	635	40	665	0	972	635	665	Uncharacterized protein OS=Exophiala aquamarina CBS 119918 OX=1182545 GN=A1O9_05687 PE=4 SV=1
rna-Etr00818.1	tr|A0A072PD74|A0A072PD74_9EURO	71.07	629	167	15	2	618	4	629	4.31e-312	866	620	630	F-box domain-containing protein OS=Exophiala aquamarina CBS 119918 OX=1182545 GN=A1O9_05686 PE=4 SV=1
rna-Etr00819.1	tr|A0A0D1VXD7|A0A0D1VXD7_9EURO	91.44	362	30	1	8	369	7	367	1.47e-236	653	369	368	Ribose-phosphate diphosphokinase OS=Exophiala sideris OX=1016849 GN=PV11_08417 PE=3 SV=1
rna-Etr00819.2	tr|A0A0D1VXD7|A0A0D1VXD7_9EURO	91.44	362	30	1	8	369	7	367	1.47e-236	653	369	368	Ribose-phosphate diphosphokinase OS=Exophiala sideris OX=1016849 GN=PV11_08417 PE=3 SV=1
rna-Etr00820.1	tr|A0A072PQL9|A0A072PQL9_9EURO	95.25	526	21	4	1	526	5	526	0	987	526	526	Anthranilate synthase OS=Exophiala aquamarina CBS 119918 OX=1182545 GN=A1O9_05690 PE=3 SV=1
rna-Etr00821.1	tr|A0A072PD81|A0A072PD81_9EURO	80.31	574	111	2	1	572	1	574	3.43e-273	763	572	574	ENTH domain-containing protein OS=Exophiala aquamarina CBS 119918 OX=1182545 GN=A1O9_05696 PE=3 SV=1
rna-Etr00821.2	tr|A0A072PD81|A0A072PD81_9EURO	79.64	550	110	2	18	565	25	574	6.77e-257	721	565	574	ENTH domain-containing protein OS=Exophiala aquamarina CBS 119918 OX=1182545 GN=A1O9_05696 PE=3 SV=1
rna-Etr00821.3	tr|A0A072PD81|A0A072PD81_9EURO	78.42	519	110	2	1	517	56	574	7.22e-232	656	517	574	ENTH domain-containing protein OS=Exophiala aquamarina CBS 119918 OX=1182545 GN=A1O9_05696 PE=3 SV=1
rna-Etr00822.1	tr|A0A072PDG8|A0A072PDG8_9EURO	80.82	245	37	10	1	241	1	239	7.57e-108	317	241	239	Uncharacterized protein OS=Exophiala aquamarina CBS 119918 OX=1182545 GN=A1O9_05697 PE=4 SV=1
rna-Etr00823.1	tr|A0A072PCJ0|A0A072PCJ0_9EURO	75.19	403	94	6	18	415	9	410	1.52e-228	637	415	410	Metallophos domain-containing protein OS=Exophiala aquamarina CBS 119918 OX=1182545 GN=A1O9_05699 PE=4 SV=1
rna-Etr00824.1	tr|A0A1C1CXV0|A0A1C1CXV0_9EURO	26.58	474	310	38	1	451	57	515	1.72e-28	129	634	770	Clr5 domain-containing protein OS=Cladophialophora carrionii OX=86049 GN=CLCR_09658 PE=4 SV=1
rna-Etr00825.1	tr|A0A072PD86|A0A072PD86_9EURO	82.49	417	72	1	1	417	1	416	8.66e-267	734	417	416	EHN domain-containing protein OS=Exophiala aquamarina CBS 119918 OX=1182545 GN=A1O9_05701 PE=3 SV=1
rna-Etr00825.2	tr|A0A072PD86|A0A072PD86_9EURO	86.16	318	43	1	1	318	1	317	2.95e-206	578	351	416	EHN domain-containing protein OS=Exophiala aquamarina CBS 119918 OX=1182545 GN=A1O9_05701 PE=3 SV=1
rna-Etr00826.1	tr|A0A194W2Y1|A0A194W2Y1_9PEZI	44.98	229	126	0	1	229	1	229	3.3e-68	216	231	230	Uncharacterized protein YgeA OS=Valsa mali OX=105487 GN=VM1G_06502 PE=3 SV=1
rna-Etr00827.1	tr|A0A072PCJ4|A0A072PCJ4_9EURO	73.19	705	133	56	1	695	126	784	0	917	695	784	HMG box domain-containing protein OS=Exophiala aquamarina CBS 119918 OX=1182545 GN=A1O9_05704 PE=4 SV=1
rna-Etr00828.1	tr|A0A072PQM8|A0A072PQM8_9EURO	93.65	457	29	0	1	457	1	457	1.57e-278	767	457	457	Nuclear distribution protein PAC1 OS=Exophiala aquamarina CBS 119918 OX=1182545 GN=PAC1 PE=3 SV=1
rna-Etr00829.1	tr|A0A072PD90|A0A072PD90_9EURO	87.31	922	92	25	33	937	1	914	0	1426	943	949	Uncharacterized protein OS=Exophiala aquamarina CBS 119918 OX=1182545 GN=A1O9_05706 PE=4 SV=1
rna-Etr00829.2	tr|A0A072PD90|A0A072PD90_9EURO	89.05	922	92	9	33	953	1	914	0	1469	959	949	Uncharacterized protein OS=Exophiala aquamarina CBS 119918 OX=1182545 GN=A1O9_05706 PE=4 SV=1
rna-Etr00830.1	tr|A0A0D1X894|A0A0D1X894_EXOME	93.13	262	18	0	1	262	1	262	8.93e-164	460	262	262	60S ribosomal protein L8 OS=Exophiala mesophila OX=212818 GN=PV10_01889 PE=3 SV=1
rna-Etr00830.2	tr|A0A072PDH5|A0A072PDH5_9EURO	96.15	208	8	0	4	211	11	218	1.67e-133	380	211	218	60S ribosomal protein L8 OS=Exophiala aquamarina CBS 119918 OX=1182545 GN=A1O9_05707 PE=3 SV=1
rna-Etr00831.1	tr|A0A072PEX0|A0A072PEX0_9EURO	87.51	4034	484	20	1	4019	1	4029	0	6517	4019	4029	HECT-type E3 ubiquitin transferase OS=Exophiala aquamarina CBS 119918 OX=1182545 GN=A1O9_05708 PE=4 SV=1
rna-Etr00832.1	tr|A0A072PCJ6|A0A072PCJ6_9EURO	87.23	971	107	17	1	954	1	971	0	1708	1035	985	Uncharacterized protein OS=Exophiala aquamarina CBS 119918 OX=1182545 GN=A1O9_05709 PE=4 SV=1
rna-Etr00833.1	tr|A0A072PQN1|A0A072PQN1_9EURO	91.21	307	27	0	1	307	1	307	1.89e-208	577	307	307	Enoyl reductase OS=Exophiala aquamarina CBS 119918 OX=1182545 GN=A1O9_05710 PE=3 SV=1
rna-Etr00834.1	tr|A0A072PD93|A0A072PD93_9EURO	84.59	370	57	0	1	370	1	370	1.16e-236	654	370	370	Uncharacterized protein OS=Exophiala aquamarina CBS 119918 OX=1182545 GN=A1O9_05711 PE=3 SV=1
rna-Etr00835.1	tr|A0A072PDH9|A0A072PDH9_9EURO	90.65	460	43	0	44	503	1	460	5.61e-315	861	504	461	M20_dimer domain-containing protein OS=Exophiala aquamarina CBS 119918 OX=1182545 GN=A1O9_05712 PE=3 SV=1
rna-Etr00836.1	tr|A0A072PEX3|A0A072PEX3_9EURO	81.21	708	131	2	1	708	1	706	0	1166	709	707	Uncharacterized protein OS=Exophiala aquamarina CBS 119918 OX=1182545 GN=A1O9_05713 PE=4 SV=1
rna-Etr00837.1	tr|A0A072PCJ9|A0A072PCJ9_9EURO	96.83	505	15	1	1	504	1	505	0	991	504	505	NADH dehydrogenase [ubiquinone] flavoprotein 1, mitochondrial OS=Exophiala aquamarina CBS 119918 OX=1182545 GN=A1O9_05714 PE=3 SV=1
rna-Etr00838.1	tr|A0A072PQN3|A0A072PQN3_9EURO	89.39	716	74	2	180	895	1	714	0	1222	895	714	Uncharacterized protein OS=Exophiala aquamarina CBS 119918 OX=1182545 GN=A1O9_05715 PE=4 SV=1
rna-Etr00838.2	tr|A0A072PQN3|A0A072PQN3_9EURO	89.39	716	74	2	213	928	1	714	0	1222	928	714	Uncharacterized protein OS=Exophiala aquamarina CBS 119918 OX=1182545 GN=A1O9_05715 PE=4 SV=1
rna-Etr00839.1	tr|A0A072PDI3|A0A072PDI3_9EURO	64.57	508	135	45	810	1312	1	468	1.07e-205	615	1387	468	CHAT domain-containing protein OS=Exophiala aquamarina CBS 119918 OX=1182545 GN=A1O9_05717 PE=4 SV=1
rna-Etr00840.1	tr|A0A178ZLY8|A0A178ZLY8_9EURO	38.67	300	172	12	5	297	2	296	2.21e-59	198	302	305	Uncharacterized protein OS=Fonsecaea erecta OX=1367422 GN=AYL99_05503 PE=4 SV=1
rna-Etr00841.1	tr|A0A072PCK1|A0A072PCK1_9EURO	94.09	744	43	1	115	858	2	744	0	1349	858	744	AAA domain-containing protein OS=Exophiala aquamarina CBS 119918 OX=1182545 GN=A1O9_05719 PE=3 SV=1
rna-Etr00841.2	tr|A0A072PCK1|A0A072PCK1_9EURO	94.09	744	43	1	98	841	2	744	0	1349	841	744	AAA domain-containing protein OS=Exophiala aquamarina CBS 119918 OX=1182545 GN=A1O9_05719 PE=3 SV=1
rna-Etr00841.3	tr|A0A072PCK1|A0A072PCK1_9EURO	94.09	744	43	1	18	761	2	744	0	1349	761	744	AAA domain-containing protein OS=Exophiala aquamarina CBS 119918 OX=1182545 GN=A1O9_05719 PE=3 SV=1
rna-Etr00842.1	tr|A0A072PD98|A0A072PD98_9EURO	92.5	627	46	1	1	627	1	626	0	1147	627	626	Uncharacterized protein OS=Exophiala aquamarina CBS 119918 OX=1182545 GN=A1O9_05721 PE=4 SV=1
rna-Etr00842.2	tr|A0A072PD98|A0A072PD98_9EURO	92.5	627	46	1	1	627	1	626	0	1147	627	626	Uncharacterized protein OS=Exophiala aquamarina CBS 119918 OX=1182545 GN=A1O9_05721 PE=4 SV=1
rna-Etr00843.1	tr|A0A072PDI7|A0A072PDI7_9EURO	86.51	3239	433	4	1	3238	1	3236	0	5532	3238	3236	Uncharacterized protein OS=Exophiala aquamarina CBS 119918 OX=1182545 GN=A1O9_05722 PE=4 SV=1
rna-Etr00844.1	tr|A0A072PEY3|A0A072PEY3_9EURO	97.95	831	17	0	13	843	1	831	0	1622	843	849	Elongation factor 2 OS=Exophiala aquamarina CBS 119918 OX=1182545 GN=A1O9_05723 PE=3 SV=1
rna-Etr00845.1	tr|A0A072PCK4|A0A072PCK4_9EURO	89.34	610	65	0	2	611	22	631	0	1104	611	631	Uncharacterized protein OS=Exophiala aquamarina CBS 119918 OX=1182545 GN=A1O9_05724 PE=4 SV=1
rna-Etr00846.1	tr|A0A072PDA1|A0A072PDA1_9EURO	99.04	209	1	1	1	209	1	208	8.28e-99	291	209	208	Alpha-NAC OS=Exophiala aquamarina CBS 119918 OX=1182545 GN=A1O9_05726 PE=3 SV=1
rna-Etr00847.1	tr|A0A072PDJ0|A0A072PDJ0_9EURO	95.18	166	8	0	9	174	1	166	4.22e-110	317	174	166	ATP synthase subunit d, mitochondrial OS=Exophiala aquamarina CBS 119918 OX=1182545 GN=A1O9_05727 PE=3 SV=1
rna-Etr00849.1	tr|A0A072PCK8|A0A072PCK8_9EURO	79.02	386	81	0	1	386	1	386	4.44e-188	532	392	386	Uncharacterized protein (Fragment) OS=Exophiala aquamarina CBS 119918 OX=1182545 GN=A1O9_05729 PE=4 SV=1
rna-Etr00849.2	tr|A0A072PCK8|A0A072PCK8_9EURO	77.22	281	64	0	1	281	106	386	8.32e-115	342	287	386	Uncharacterized protein (Fragment) OS=Exophiala aquamarina CBS 119918 OX=1182545 GN=A1O9_05729 PE=4 SV=1
rna-Etr00850.1	tr|A0A072PQP6|A0A072PQP6_9EURO	85.87	269	38	0	1	269	1	269	3.36e-167	469	269	269	Uncharacterized protein OS=Exophiala aquamarina CBS 119918 OX=1182545 GN=A1O9_05730 PE=4 SV=1
rna-Etr00851.1	tr|A0A072PDA3|A0A072PDA3_9EURO	92	75	5	1	1	74	1	75	7.22e-23	89.4	74	75	Uncharacterized protein OS=Exophiala aquamarina CBS 119918 OX=1182545 GN=A1O9_05731 PE=4 SV=1
rna-Etr00852.1	tr|A0A0D1ZVZ5|A0A0D1ZVZ5_EXOME	76.03	605	144	1	34	637	18	622	0	953	647	637	Aldedh domain-containing protein OS=Exophiala mesophila OX=212818 GN=PV10_01867 PE=3 SV=1
rna-Etr00853.1	tr|A0A0D2FMD0|A0A0D2FMD0_9EURO	49.63	272	109	28	145	409	134	384	2.26e-21	102	409	386	Uncharacterized protein OS=Phialophora americana OX=5601 GN=PV04_07064 PE=4 SV=1
rna-Etr00854.1	tr|A0A072PQQ0|A0A072PQQ0_9EURO	91.15	407	36	0	9	415	2	408	2.99e-260	717	415	408	Major histocompatibility complex, class I OS=Exophiala aquamarina CBS 119918 OX=1182545 GN=A1O9_05735 PE=4 SV=1
rna-Etr00855.1	tr|A0A072PEZ4|A0A072PEZ4_9EURO	87.73	595	69	4	1	591	1	595	0	1085	591	595	Carboxypeptidase D OS=Exophiala aquamarina CBS 119918 OX=1182545 GN=A1O9_05738 PE=3 SV=1
rna-Etr00855.2	tr|A0A072PEZ4|A0A072PEZ4_9EURO	87.73	595	69	4	1	591	1	595	0	1085	591	595	Carboxypeptidase D OS=Exophiala aquamarina CBS 119918 OX=1182545 GN=A1O9_05738 PE=3 SV=1
rna-Etr00855.3	tr|A0A072PEZ4|A0A072PEZ4_9EURO	87.73	595	69	4	1	591	1	595	0	1085	591	595	Carboxypeptidase D OS=Exophiala aquamarina CBS 119918 OX=1182545 GN=A1O9_05738 PE=3 SV=1
rna-Etr00856.1	tr|A0A072PQQ3|A0A072PQQ3_9EURO	83.76	671	71	38	1	635	1	669	0	1103	635	669	Uncharacterized protein OS=Exophiala aquamarina CBS 119918 OX=1182545 GN=A1O9_05740 PE=4 SV=1
rna-Etr00856.2	tr|A0A072PQQ3|A0A072PQQ3_9EURO	88.38	671	76	2	1	671	1	669	0	1181	671	669	Uncharacterized protein OS=Exophiala aquamarina CBS 119918 OX=1182545 GN=A1O9_05740 PE=4 SV=1
rna-Etr00857.1	tr|A0A072PDA8|A0A072PDA8_9EURO	94.89	568	28	1	1	567	1	568	0	1087	567	568	AAT family amino acid transporter OS=Exophiala aquamarina CBS 119918 OX=1182545 GN=A1O9_05741 PE=4 SV=1
rna-Etr00858.1	tr|A0A072PDK1|A0A072PDK1_9EURO	92.61	257	19	0	1	257	1	257	1.8e-181	504	257	257	Microsomal epoxide hydrolase OS=Exophiala aquamarina CBS 119918 OX=1182545 GN=A1O9_05742 PE=4 SV=1
rna-Etr00859.1	tr|A0A072PEZ9|A0A072PEZ9_9EURO	80.58	242	47	0	1	242	1	242	3.88e-132	379	242	242	Uncharacterized protein OS=Exophiala aquamarina CBS 119918 OX=1182545 GN=A1O9_05743 PE=4 SV=1
rna-Etr00860.1	tr|A0A072PCL9|A0A072PCL9_9EURO	89.97	399	34	6	1	399	1	393	1.68e-226	630	399	393	Translocation protein SEC62 OS=Exophiala aquamarina CBS 119918 OX=1182545 GN=A1O9_05744 PE=3 SV=1
rna-Etr00861.1	tr|A0A072PQQ8|A0A072PQQ8_9EURO	82.34	640	113	0	1	640	1	640	0	1066	640	640	Uncharacterized protein OS=Exophiala aquamarina CBS 119918 OX=1182545 GN=A1O9_05745 PE=4 SV=1
rna-Etr00862.1	tr|A0A072PDB1|A0A072PDB1_9EURO	77.89	303	66	1	1	302	1	303	2.02e-164	465	302	303	NmrA domain-containing protein OS=Exophiala aquamarina CBS 119918 OX=1182545 GN=A1O9_05746 PE=3 SV=1
rna-Etr00863.1	tr|A0A072PF04|A0A072PF04_9EURO	83.74	369	60	0	1	369	1	369	1.4e-232	643	369	369	Abhydrolase_3 domain-containing protein OS=Exophiala aquamarina CBS 119918 OX=1182545 GN=A1O9_05748 PE=4 SV=1
rna-Etr00864.1	tr|A0A072PCM4|A0A072PCM4_9EURO	98.91	368	4	0	1	368	1	368	1.4e-268	734	368	368	Mitogen-activated protein kinase OS=Exophiala aquamarina CBS 119918 OX=1182545 GN=A1O9_05749 PE=3 SV=1
rna-Etr00865.1	tr|A0A072PQR3|A0A072PQR3_9EURO	98.32	357	6	0	1	357	1	357	2.45e-252	692	357	357	Guanine nucleotide-binding protein alpha-3 subunit OS=Exophiala aquamarina CBS 119918 OX=1182545 GN=A1O9_05750 PE=3 SV=1
rna-Etr00865.2	tr|A0A072PQR3|A0A072PQR3_9EURO	97.55	245	6	0	1	245	1	245	8.27e-167	472	265	357	Guanine nucleotide-binding protein alpha-3 subunit OS=Exophiala aquamarina CBS 119918 OX=1182545 GN=A1O9_05750 PE=3 SV=1
rna-Etr00866.1	tr|A0A3M7MRB9|A0A3M7MRB9_9EURO	65.32	1678	357	225	9	1600	370	1908	0	2041	1635	1915	Alpha-1,4 glucan phosphorylase (Fragment) OS=Chaetothyriales sp. CBS 132003 OX=2249419 GN=DV737_g4287 PE=3 SV=1
rna-Etr00867.1	tr|A0A072PF09|A0A072PF09_9EURO	97.99	746	11	4	1	742	34	779	0	1431	742	779	Cullin 1 OS=Exophiala aquamarina CBS 119918 OX=1182545 GN=A1O9_05753 PE=3 SV=1
rna-Etr00867.2	tr|A0A072PF09|A0A072PF09_9EURO	99.16	596	5	0	1	596	184	779	0	1154	596	779	Cullin 1 OS=Exophiala aquamarina CBS 119918 OX=1182545 GN=A1O9_05753 PE=3 SV=1
rna-Etr00868.1	tr|A0A072PQR6|A0A072PQR6_9EURO	80.78	411	79	0	1	411	1	411	3.31e-232	646	415	419	Uncharacterized protein OS=Exophiala aquamarina CBS 119918 OX=1182545 GN=A1O9_05755 PE=4 SV=1
rna-Etr00869.1	tr|A0A072PDB6|A0A072PDB6_9EURO	78.99	276	38	20	1	256	1	276	2.64e-152	434	284	319	Uncharacterized protein OS=Exophiala aquamarina CBS 119918 OX=1182545 GN=A1O9_05757 PE=4 SV=1
rna-Etr00869.2	tr|A0A0D2BAJ9|A0A0D2BAJ9_9EURO	77.13	258	59	0	1	258	1	258	8.05e-154	437	285	279	Uncharacterized protein OS=Exophiala spinifera OX=91928 GN=PV08_06034 PE=4 SV=1
rna-Etr00870.1	tr|A0A072PDL3|A0A072PDL3_9EURO	84.01	319	49	2	1	319	1	317	3.4e-186	522	322	320	Uncharacterized protein OS=Exophiala aquamarina CBS 119918 OX=1182545 GN=A1O9_05758 PE=4 SV=1
rna-Etr00871.1	tr|A0A072PCN2|A0A072PCN2_9EURO	81.67	480	74	14	37	508	17	490	4.61e-283	782	508	490	UBR-type domain-containing protein OS=Exophiala aquamarina CBS 119918 OX=1182545 GN=A1O9_05760 PE=4 SV=1
rna-Etr00872.1	tr|A0A072PQS0|A0A072PQS0_9EURO	95.44	834	38	0	1	834	1	834	0	1430	858	848	DNA replication licensing factor MCM2 OS=Exophiala aquamarina CBS 119918 OX=1182545 GN=A1O9_05761 PE=3 SV=1
rna-Etr00873.1	tr|A0A072PDB8|A0A072PDB8_9EURO	86.56	893	116	4	1	892	1	890	0	1462	895	892	Uncharacterized protein OS=Exophiala aquamarina CBS 119918 OX=1182545 GN=A1O9_05762 PE=4 SV=1
rna-Etr00874.1	tr|A0A072PDL8|A0A072PDL8_9EURO	92.7	370	27	0	1	370	296	665	2.1e-266	741	370	665	Alpha-D-xyloside xylohydrolase OS=Exophiala aquamarina CBS 119918 OX=1182545 GN=A1O9_05763 PE=3 SV=1
rna-Etr00875.1	tr|A0A178ZGL8|A0A178ZGL8_9EURO	79.21	356	64	10	1	354	1	348	2.59e-203	568	357	355	DUF4968 domain-containing protein OS=Fonsecaea erecta OX=1367422 GN=AYL99_07423 PE=3 SV=1
rna-Etr00876.1	tr|W2RMD3|W2RMD3_9EURO	71.76	517	144	2	10	525	17	532	1.19e-276	769	540	543	MFS domain-containing protein OS=Cyphellophora europaea CBS 101466 OX=1220924 GN=HMPREF1541_07270 PE=3 SV=1
rna-Etr00877.1	tr|A0A0D2BCS3|A0A0D2BCS3_9EURO	72.65	468	122	6	18	480	75	541	2.61e-264	735	480	541	Uncharacterized protein OS=Cladophialophora immunda OX=569365 GN=PV07_02024 PE=4 SV=1
rna-Etr00878.1	tr|A0A072PF18|A0A072PF18_9EURO	86.54	327	44	0	1	327	1	327	2.48e-214	593	327	327	DUF1907 domain-containing protein OS=Exophiala aquamarina CBS 119918 OX=1182545 GN=A1O9_05764 PE=4 SV=1
rna-Etr00879.1	tr|A0A0D2B8P4|A0A0D2B8P4_9EURO	59.9	778	298	14	1	764	1	778	0	908	924	944	ANK_REP_REGION domain-containing protein OS=Exophiala spinifera OX=91928 GN=PV08_05358 PE=4 SV=1
rna-Etr00880.1	tr|A0A072PCN6|A0A072PCN6_9EURO	91.23	684	60	0	1	684	1	684	0	1200	684	684	STAS domain-containing protein OS=Exophiala aquamarina CBS 119918 OX=1182545 GN=A1O9_05765 PE=3 SV=1
rna-Etr00881.1	tr|A0A072PQS3|A0A072PQS3_9EURO	90.57	265	25	0	1	265	1	265	5.93e-175	489	265	265	Uncharacterized protein OS=Exophiala aquamarina CBS 119918 OX=1182545 GN=A1O9_05766 PE=4 SV=1
rna-Etr00882.1	tr|A0A072PDM1|A0A072PDM1_9EURO	88.51	522	60	0	1	522	1	522	0	949	522	522	TLP1_add_C domain-containing protein OS=Exophiala aquamarina CBS 119918 OX=1182545 GN=A1O9_05768 PE=4 SV=1
rna-Etr00883.1	tr|A0A0D1ZW40|A0A0D1ZW40_EXOME	67.2	314	102	1	1	313	1	314	2.38e-145	418	313	314	Aldo_ket_red domain-containing protein OS=Exophiala mesophila OX=212818 GN=PV10_01911 PE=4 SV=1
rna-Etr00884.1	tr|A0A072PCP1|A0A072PCP1_9EURO	62.43	378	124	18	62	439	1	360	3.14e-163	471	469	360	Uncharacterized protein (Fragment) OS=Exophiala aquamarina CBS 119918 OX=1182545 GN=A1O9_05770 PE=4 SV=1
rna-Etr00885.1	tr|A0A072PQS6|A0A072PQS6_9EURO	80.46	394	70	7	1	394	1	387	2.69e-234	649	394	387	Uncharacterized protein OS=Exophiala aquamarina CBS 119918 OX=1182545 GN=A1O9_05771 PE=4 SV=1
rna-Etr00886.1	tr|A0A072PDC2|A0A072PDC2_9EURO	91.93	880	70	1	74	953	1	879	0	1588	953	879	BHLH domain-containing protein OS=Exophiala aquamarina CBS 119918 OX=1182545 GN=A1O9_05772 PE=4 SV=1
rna-Etr00886.2	tr|A0A072PDC2|A0A072PDC2_9EURO	91.93	880	70	1	74	953	1	879	0	1588	953	879	BHLH domain-containing protein OS=Exophiala aquamarina CBS 119918 OX=1182545 GN=A1O9_05772 PE=4 SV=1
rna-Etr00886.3	tr|A0A072PDC2|A0A072PDC2_9EURO	91.93	880	70	1	1	880	1	879	0	1589	880	879	BHLH domain-containing protein OS=Exophiala aquamarina CBS 119918 OX=1182545 GN=A1O9_05772 PE=4 SV=1
rna-Etr00887.1	tr|A0A072PF25|A0A072PF25_9EURO	91.6	381	32	0	1	381	1	381	1.02e-247	682	381	381	Mannan polymerase complexes MNN9 subunit OS=Exophiala aquamarina CBS 119918 OX=1182545 GN=A1O9_05774 PE=4 SV=1
rna-Etr00888.1	tr|A0A072PQT0|A0A072PQT0_9EURO	99.38	160	1	0	1	160	1	160	3.91e-110	316	160	160	Eukaryotic translation initiation factor 5A OS=Exophiala aquamarina CBS 119918 OX=1182545 GN=A1O9_05776 PE=3 SV=1
rna-Etr00889.1	tr|A0A072PDC4|A0A072PDC4_9EURO	91.25	674	57	2	4	675	1	674	0	1204	675	674	Uncharacterized protein OS=Exophiala aquamarina CBS 119918 OX=1182545 GN=A1O9_05777 PE=3 SV=1
rna-Etr00890.1	tr|A0A072PDN1|A0A072PDN1_9EURO	64.53	2188	730	46	1	2169	1	2161	0	2628	2169	2161	Uncharacterized protein OS=Exophiala aquamarina CBS 119918 OX=1182545 GN=A1O9_05778 PE=4 SV=1
rna-Etr00891.1	tr|A0A072PCP9|A0A072PCP9_9EURO	86.47	510	57	12	1	499	1	509	5.15e-204	582	499	509	PAPA-1 domain-containing protein OS=Exophiala aquamarina CBS 119918 OX=1182545 GN=A1O9_05780 PE=4 SV=1
rna-Etr00892.1	tr|A0A072PQT4|A0A072PQT4_9EURO	74.94	395	93	6	1	395	1	389	4.54e-187	530	395	389	Peroxin-14 OS=Exophiala aquamarina CBS 119918 OX=1182545 GN=A1O9_05781 PE=3 SV=1
rna-Etr00893.1	tr|A0A072PDC7|A0A072PDC7_9EURO	90.49	1273	113	8	1	1273	1	1265	0	2050	1273	1265	Protein transport protein SEC31 OS=Exophiala aquamarina CBS 119918 OX=1182545 GN=A1O9_05782 PE=3 SV=1
rna-Etr00893.2	tr|A0A072PDC7|A0A072PDC7_9EURO	90.27	1203	109	8	71	1273	71	1265	0	1915	1273	1265	Protein transport protein SEC31 OS=Exophiala aquamarina CBS 119918 OX=1182545 GN=A1O9_05782 PE=3 SV=1
rna-Etr00894.1	tr|A0A072PDN6|A0A072PDN6_9EURO	90.32	155	14	1	1	155	1	154	4.6e-95	278	155	154	Peptidylprolyl isomerase OS=Exophiala aquamarina CBS 119918 OX=1182545 GN=A1O9_05783 PE=4 SV=1
rna-Etr00895.1	tr|A0A072PF36|A0A072PF36_9EURO	90.38	104	10	0	1	104	1	104	3.06e-51	163	104	104	Uncharacterized protein OS=Exophiala aquamarina CBS 119918 OX=1182545 GN=A1O9_05784 PE=4 SV=1
rna-Etr00896.1	tr|A0A072PQT9|A0A072PQT9_9EURO	95.57	158	7	0	1	158	1	158	1.87e-107	309	158	158	Nudix hydrolase domain-containing protein OS=Exophiala aquamarina CBS 119918 OX=1182545 GN=A1O9_05786 PE=4 SV=1
rna-Etr00897.1	tr|A0A0D1Z962|A0A0D1Z962_9EURO	73.19	470	126	0	1	470	1	470	2.25e-266	737	470	470	Arginyltransferase OS=Exophiala sideris OX=1016849 GN=PV11_05343 PE=3 SV=1
rna-Etr00897.2	tr|A0A0D1Z962|A0A0D1Z962_9EURO	72.75	433	118	0	1	433	38	470	1.13e-240	671	433	470	Arginyltransferase OS=Exophiala sideris OX=1016849 GN=PV11_05343 PE=3 SV=1
rna-Etr00897.3	tr|A0A0D1Z962|A0A0D1Z962_9EURO	72.75	433	118	0	1	433	38	470	1.13e-240	671	433	470	Arginyltransferase OS=Exophiala sideris OX=1016849 GN=PV11_05343 PE=3 SV=1
rna-Etr00897.4	tr|A0A0D1Z962|A0A0D1Z962_9EURO	72.75	433	118	0	1	433	38	470	1.13e-240	671	433	470	Arginyltransferase OS=Exophiala sideris OX=1016849 GN=PV11_05343 PE=3 SV=1
rna-Etr00898.1	tr|A0A072PDN8|A0A072PDN8_9EURO	76.21	269	61	3	1	266	1	269	1.73e-129	374	266	269	GrpE protein homolog, mitochondrial OS=Exophiala aquamarina CBS 119918 OX=1182545 GN=A1O9_05788 PE=3 SV=1
rna-Etr00899.1	tr|A0A072PF40|A0A072PF40_9EURO	78.8	585	82	42	1	557	1	571	0	886	557	571	Phenylalanyl-tRNA synthetase OS=Exophiala aquamarina CBS 119918 OX=1182545 GN=A1O9_05789 PE=3 SV=1
rna-Etr00900.1	tr|A0A072PDD5|A0A072PDD5_9EURO	71.21	646	178	8	1	645	1	639	0	919	646	641	Abhydrolase_4 domain-containing protein OS=Exophiala aquamarina CBS 119918 OX=1182545 GN=A1O9_05792 PE=4 SV=1
rna-Etr00901.1	tr|A0A072PDP3|A0A072PDP3_9EURO	70.65	627	173	11	1	617	1	626	6.74e-281	786	617	626	Uncharacterized protein OS=Exophiala aquamarina CBS 119918 OX=1182545 GN=A1O9_05793 PE=4 SV=1
rna-Etr00902.1	tr|A0A072PCR2|A0A072PCR2_9EURO	91.85	798	65	0	1	798	1	798	0	1362	798	798	Cnd3 domain-containing protein OS=Exophiala aquamarina CBS 119918 OX=1182545 GN=A1O9_05795 PE=3 SV=1
rna-Etr00903.1	tr|A0A0D2II11|A0A0D2II11_9EURO	62.72	633	225	11	5	635	3	626	4.77e-262	739	637	626	Rhinocladiella mackenziei CBS 650.93 unplaced genomic scaffold supercont1.4, whole genome shotgun sequence OS=Rhinocladiella mackenziei CBS 650.93 OX=1442369 GN=Z518_06271 PE=4 SV=1
rna-Etr00903.2	tr|A0A0D2II11|A0A0D2II11_9EURO	62.72	633	225	11	5	635	3	626	4.77e-262	739	637	626	Rhinocladiella mackenziei CBS 650.93 unplaced genomic scaffold supercont1.4, whole genome shotgun sequence OS=Rhinocladiella mackenziei CBS 650.93 OX=1442369 GN=Z518_06271 PE=4 SV=1
rna-Etr00904.1	tr|A0A072PDD9|A0A072PDD9_9EURO	83.39	283	47	0	1	283	1	283	3.17e-182	509	286	283	AB hydrolase-1 domain-containing protein OS=Exophiala aquamarina CBS 119918 OX=1182545 GN=A1O9_05797 PE=4 SV=1
rna-Etr00904.2	tr|A0A072PDD9|A0A072PDD9_9EURO	83.39	283	47	0	1	283	1	283	3.17e-182	509	286	283	AB hydrolase-1 domain-containing protein OS=Exophiala aquamarina CBS 119918 OX=1182545 GN=A1O9_05797 PE=4 SV=1
rna-Etr00905.1	tr|A0A443I792|A0A443I792_BYSSP	67.07	164	53	1	19	181	21	184	2.23e-75	230	183	186	OsmC family protein OS=Byssochlamys spectabilis OX=264951 GN=C8Q69DRAFT_440986 PE=4 SV=1
rna-Etr00906.1	tr|A0A2V1D4R8|A0A2V1D4R8_9PLEO	45.45	132	68	4	5	133	352	482	1.61e-30	120	137	485	Uncharacterized protein OS=Periconia macrospinosa OX=97972 GN=DM02DRAFT_635311 PE=4 SV=1
rna-Etr00907.1	tr|A0A0P7BHZ8|A0A0P7BHZ8_9HYPO	72.88	4904	1264	66	1	4890	26	4877	0	6975	4897	4878	Nonribosomal peptide synthetase 2 OS=Neonectria ditissima OX=78410 GN=AK830_g6744 PE=4 SV=1
rna-Etr00907.2	tr|A0A0P7BHZ8|A0A0P7BHZ8_9HYPO	72.88	4904	1264	66	1	4890	26	4877	0	6975	4897	4878	Nonribosomal peptide synthetase 2 OS=Neonectria ditissima OX=78410 GN=AK830_g6744 PE=4 SV=1
rna-Etr00908.1	tr|A0A0P7BHU9|A0A0P7BHU9_9HYPO	79.75	795	157	4	2	794	624	1416	0	1216	794	1417	Multidrug resistance-associated protein 1 OS=Neonectria ditissima OX=78410 GN=AK830_g6742 PE=4 SV=1
rna-Etr00909.1	tr|A0A0P7AZG1|A0A0P7AZG1_9HYPO	82.24	670	111	8	1	670	1	662	0	1014	672	664	Siderophore iron transporter 3 OS=Neonectria ditissima OX=78410 GN=AK830_g6741 PE=4 SV=1
rna-Etr00910.1	tr|A0A0D1X4V1|A0A0D1X4V1_9EURO	41.34	491	256	32	1	470	257	736	5.77e-96	311	470	736	Zn(2)-C6 fungal-type domain-containing protein OS=Exophiala sideris OX=1016849 GN=PV11_04765 PE=4 SV=1
rna-Etr00911.1	tr|A0A072PCR7|A0A072PCR7_9EURO	84.8	296	45	0	1	296	1	296	6.42e-176	494	304	296	Phosphoenolpyruvate phosphomutase OS=Exophiala aquamarina CBS 119918 OX=1182545 GN=A1O9_05800 PE=4 SV=1
rna-Etr00912.1	tr|A0A072PQV1|A0A072PQV1_9EURO	88.85	269	30	0	1	269	1	269	7.66e-169	474	271	269	HpcH_HpaI domain-containing protein OS=Exophiala aquamarina CBS 119918 OX=1182545 GN=A1O9_05801 PE=4 SV=1
rna-Etr00913.1	tr|A0A0D2HXD9|A0A0D2HXD9_XYLBA	62.96	602	194	29	1	573	1	602	5.75e-288	802	574	618	Unplaced genomic scaffold supercont1.17, whole genome shotgun sequence OS=Cladophialophora bantiana CBS 173.52 OX=1442370 GN=Z519_10122 PE=4 SV=1
rna-Etr00914.1	tr|A0A3M7NI51|A0A3M7NI51_9EURO	66.1	410	139	0	4	413	11	420	4.82e-204	575	414	421	Aspartate aminotransferase (Fragment) OS=Chaetothyriales sp. CBS 134916 OX=2249418 GN=DV736_g6118 PE=3 SV=1
rna-Etr00915.1	tr|A0A072PDE3|A0A072PDE3_9EURO	82.95	346	59	0	1	346	1	346	7.64e-201	564	386	374	Threonine aldolase OS=Exophiala aquamarina CBS 119918 OX=1182545 GN=A1O9_05802 PE=3 SV=1
rna-Etr00916.1	tr|A0A0D2IJR2|A0A0D2IJR2_9EURO	81.24	597	108	4	1	593	1	597	0	942	593	597	MFS domain-containing protein OS=Fonsecaea multimorphosa CBS 102226 OX=1442371 GN=Z520_06758 PE=3 SV=1
rna-Etr00917.1	tr|A0A072PDQ0|A0A072PDQ0_9EURO	94.77	363	19	0	1	363	1	363	3.74e-250	687	363	363	Myo-inositol 2-dehydrogenase OS=Exophiala aquamarina CBS 119918 OX=1182545 GN=A1O9_05803 PE=4 SV=1
rna-Etr00918.1	tr|A0A072PF53|A0A072PF53_9EURO	66.78	286	90	5	95	375	129	414	3.51e-127	378	376	416	Uncharacterized protein OS=Exophiala aquamarina CBS 119918 OX=1182545 GN=A1O9_05804 PE=4 SV=1
rna-Etr00919.1	tr|A0A072PCS2|A0A072PCS2_9EURO	89.85	1428	129	16	51	1465	1	1425	0	2411	1465	1425	CMGC/DYRK/DYRK2 protein kinase OS=Exophiala aquamarina CBS 119918 OX=1182545 GN=A1O9_05805 PE=4 SV=1
rna-Etr00920.1	tr|A0A072PQV5|A0A072PQV5_9EURO	84.01	644	102	1	1	643	1	644	0	990	644	645	BZIP domain-containing protein OS=Exophiala aquamarina CBS 119918 OX=1182545 GN=A1O9_05806 PE=4 SV=1
rna-Etr00921.1	tr|A0A072PDQ4|A0A072PDQ4_9EURO	59.02	122	30	20	1	108	1	116	9.12e-21	101	608	321	Uncharacterized protein OS=Exophiala aquamarina CBS 119918 OX=1182545 GN=A1O9_05808 PE=4 SV=1
rna-Etr00922.1	tr|A0A0C3CCQ2|A0A0C3CCQ2_9PEZI	78.74	127	27	0	1	127	109	235	6.14e-63	198	129	240	NAD(P)-bd_dom domain-containing protein OS=Oidiodendron maius Zn OX=913774 GN=OIDMADRAFT_131398 PE=4 SV=1
rna-Etr00923.1	tr|A0A072PF59|A0A072PF59_9EURO	97.48	635	16	0	1	635	1	635	0	1189	635	635	ABC transporter ATP-binding protein ARB1 OS=Exophiala aquamarina CBS 119918 OX=1182545 GN=A1O9_05809 PE=4 SV=1
rna-Etr00924.1	tr|A0A072PF94|A0A072PF94_9EURO	87.37	665	79	5	1	665	1	660	0	1156	708	700	Fe2OG dioxygenase domain-containing protein OS=Exophiala aquamarina CBS 119918 OX=1182545 GN=A1O9_06363 PE=3 SV=1
rna-Etr00925.1	tr|A0A072PEY2|A0A072PEY2_9EURO	65.06	435	140	12	102	524	1	435	1.66e-168	490	524	435	Uncharacterized protein OS=Exophiala aquamarina CBS 119918 OX=1182545 GN=A1O9_06362 PE=4 SV=1
rna-Etr00926.1	tr|A0A072PSD9|A0A072PSD9_9EURO	86.67	240	30	2	1	238	1	240	4.65e-141	401	244	244	Uncharacterized protein OS=Exophiala aquamarina CBS 119918 OX=1182545 GN=A1O9_06361 PE=4 SV=1
rna-Etr00927.1	tr|A0A072PEB2|A0A072PEB2_9EURO	69.66	145	44	0	89	233	1	145	2.56e-68	213	233	145	Uncharacterized protein OS=Exophiala aquamarina CBS 119918 OX=1182545 GN=A1O9_06360 PE=4 SV=1
rna-Etr00928.1	tr|A0A072PGK5|A0A072PGK5_9EURO	82.98	188	31	1	1	188	1	187	3.04e-100	293	188	187	Uncharacterized protein OS=Exophiala aquamarina CBS 119918 OX=1182545 GN=A1O9_06359 PE=4 SV=1
rna-Etr00929.1	tr|A0A072PF92|A0A072PF92_9EURO	83.4	512	79	6	1	506	1	512	2.88e-299	824	508	514	Uncharacterized protein OS=Exophiala aquamarina CBS 119918 OX=1182545 GN=A1O9_06358 PE=4 SV=1
rna-Etr00930.1	tr|A0A072PEX7|A0A072PEX7_9EURO	95.01	401	20	0	1	401	1	401	6.75e-295	803	401	401	Meth_synt_2 domain-containing protein OS=Exophiala aquamarina CBS 119918 OX=1182545 GN=A1O9_06357 PE=4 SV=1
rna-Etr00931.1	tr|A0A072PSD6|A0A072PSD6_9EURO	81.77	373	68	0	1	373	1	373	1.71e-224	623	374	374	F-box domain-containing protein OS=Exophiala aquamarina CBS 119918 OX=1182545 GN=A1O9_06356 PE=4 SV=1
rna-Etr00932.1	tr|A0A072PEB0|A0A072PEB0_9EURO	69.84	514	148	7	1	513	1	508	2.63e-244	688	513	589	Zn(2)-C6 fungal-type domain-containing protein OS=Exophiala aquamarina CBS 119918 OX=1182545 GN=A1O9_06355 PE=4 SV=1
rna-Etr00933.1	tr|A0A0D1YA58|A0A0D1YA58_9EURO	65.12	496	167	6	3	494	4	497	6.3e-228	643	497	526	Protein kinase domain-containing protein OS=Exophiala spinifera OX=91928 GN=PV08_09109 PE=4 SV=1
rna-Etr00934.1	tr|A0A072PF88|A0A072PF88_9EURO	91.82	538	39	5	19	552	2	538	0	937	553	539	Uncharacterized protein OS=Exophiala aquamarina CBS 119918 OX=1182545 GN=A1O9_06353 PE=3 SV=1
rna-Etr00935.1	tr|A0A072PEX2|A0A072PEX2_9EURO	71.05	494	141	2	1	494	5	496	9.53e-251	700	503	499	Uncharacterized protein OS=Exophiala aquamarina CBS 119918 OX=1182545 GN=A1O9_06352 PE=4 SV=1
rna-Etr00936.1	tr|A0A072PEA5|A0A072PEA5_9EURO	94.12	306	18	0	15	320	1	306	1.85e-209	580	320	306	NAD(P)-bd_dom domain-containing protein OS=Exophiala aquamarina CBS 119918 OX=1182545 GN=A1O9_06350 PE=4 SV=1
rna-Etr00936.2	tr|A0A072PEA5|A0A072PEA5_9EURO	87.01	331	18	25	15	345	1	306	7.61e-204	567	345	306	NAD(P)-bd_dom domain-containing protein OS=Exophiala aquamarina CBS 119918 OX=1182545 GN=A1O9_06350 PE=4 SV=1
rna-Etr00938.1	tr|A0A0D2FGY5|A0A0D2FGY5_9EURO	76.33	528	80	45	1	483	1	528	5.03e-302	830	484	529	Rhinocladiella mackenziei CBS 650.93 unplaced genomic scaffold supercont1.7, whole genome shotgun sequence OS=Rhinocladiella mackenziei CBS 650.93 OX=1442369 GN=Z518_09022 PE=3 SV=1
rna-Etr00939.1	tr|A0A072PGJ7|A0A072PGJ7_9EURO	75	528	132	0	22	549	1	528	1.71e-258	723	549	528	Homeobox domain-containing protein OS=Exophiala aquamarina CBS 119918 OX=1182545 GN=A1O9_06349 PE=4 SV=1
rna-Etr00939.2	tr|A0A072PGJ7|A0A072PGJ7_9EURO	71.67	406	115	0	1	406	123	528	3.97e-181	521	406	528	Homeobox domain-containing protein OS=Exophiala aquamarina CBS 119918 OX=1182545 GN=A1O9_06349 PE=4 SV=1
rna-Etr00940.1	tr|A0A072PF85|A0A072PF85_9EURO	72.96	540	137	9	17	553	3	536	1.14e-285	792	553	536	Amino_oxidase domain-containing protein OS=Exophiala aquamarina CBS 119918 OX=1182545 GN=A1O9_06348 PE=4 SV=1
rna-Etr00942.1	tr|A0A072PEW6|A0A072PEW6_9EURO	90.45	220	21	0	1	220	1	220	9.55e-143	404	221	220	Mannose-1-phosphate guanylyltransferase OS=Exophiala aquamarina CBS 119918 OX=1182545 GN=A1O9_06347 PE=4 SV=1
rna-Etr00944.1	tr|A0A094D1B6|A0A094D1B6_9PEZI	28.58	1074	653	114	5	1054	668	1651	2.21e-107	375	1056	1651	Uncharacterized protein OS=Pseudogymnoascus sp. VKM F-3775 OX=1420901 GN=V491_00384 PE=4 SV=1
rna-Etr00944.2	tr|A0A3E2GS09|A0A3E2GS09_SCYLI	28.56	1012	663	60	16	1011	762	1729	3.51e-97	345	1016	1774	Uncharacterized protein (Fragment) OS=Scytalidium lignicola OX=5539 GN=B7463_g12390 PE=4 SV=1
rna-Etr00944.3	tr|A0A3E2GS09|A0A3E2GS09_SCYLI	27.57	885	588	53	16	885	762	1608	1.03e-77	285	895	1774	Uncharacterized protein (Fragment) OS=Scytalidium lignicola OX=5539 GN=B7463_g12390 PE=4 SV=1
rna-Etr00945.1	tr|A0A1E3BUV5|A0A1E3BUV5_9EURO	70.91	1258	340	26	1	1254	27	1262	0	1849	1255	1263	Reverse transcriptase OS=Aspergillus cristatus OX=573508 GN=SI65_01726 PE=4 SV=1
rna-Etr00946.1	tr|A0A0D1ZFI1|A0A0D1ZFI1_9EURO	67.23	705	220	11	1	695	1	704	0	928	695	704	Uncharacterized protein OS=Exophiala spinifera OX=91928 GN=PV08_09029 PE=4 SV=1
rna-Etr00947.1	tr|A0A0D2HQ57|A0A0D2HQ57_XYLBA	36.75	302	174	17	3	292	302	598	5.51e-38	148	294	604	Unplaced genomic scaffold supercont1.44, whole genome shotgun sequence OS=Cladophialophora bantiana CBS 173.52 OX=1442370 GN=Z519_12810 PE=4 SV=1
rna-Etr00948.1	tr|A0A0D2D1I1|A0A0D2D1I1_9EURO	54.4	182	82	1	11	191	131	312	7.03e-68	216	202	312	Uncharacterized protein OS=Exophiala oligosperma OX=215243 GN=PV06_11648 PE=4 SV=1
rna-Etr00949.1	tr|A0A0D2A6A9|A0A0D2A6A9_9EURO	61.21	544	211	0	1	544	1	544	1.26e-235	672	647	598	Uncharacterized protein (Fragment) OS=Exophiala oligosperma OX=215243 GN=PV06_11794 PE=4 SV=1
rna-Etr00950.1	tr|A0A0D2E325|A0A0D2E325_9EURO	93.35	556	34	3	15	570	1	553	0	1040	570	553	Uncharacterized protein OS=Exophiala xenobiotica OX=348802 GN=PV05_10859 PE=4 SV=1
rna-Etr00951.1	tr|A0A072PVE2|A0A072PVE2_9EURO	58.49	265	86	24	17	257	11	275	1.73e-102	305	257	275	Uncharacterized protein OS=Exophiala aquamarina CBS 119918 OX=1182545 GN=A1O9_01799 PE=4 SV=1
rna-Etr00952.1	tr|A0A0U1M4F4|A0A0U1M4F4_TALIS	73.81	443	116	0	1	443	939	1381	7.51e-229	672	443	1382	Putative RNA-directed DNA polymerase from transposon BS OS=Talaromyces islandicus OX=28573 GN=PISL3812_07461 PE=4 SV=1
rna-Etr00953.1	tr|A0A0D2FIY6|A0A0D2FIY6_XYLBA	43.37	731	357	57	1	712	204	896	2.26e-158	503	950	1173	Unplaced genomic scaffold supercont1.34, whole genome shotgun sequence OS=Cladophialophora bantiana CBS 173.52 OX=1442370 GN=Z519_12717 PE=4 SV=1
rna-Etr00954.1	tr|A0A0D2HQD6|A0A0D2HQD6_XYLBA	51.72	408	183	14	1	401	1	401	6.72e-138	411	521	411	Unplaced genomic scaffold supercont1.34, whole genome shotgun sequence OS=Cladophialophora bantiana CBS 173.52 OX=1442370 GN=Z519_12719 PE=4 SV=1
rna-Etr00955.1	tr|A0A0D2FIY2|A0A0D2FIY2_XYLBA	61.07	488	184	6	18	502	1	485	7.07e-211	599	516	489	Unplaced genomic scaffold supercont1.34, whole genome shotgun sequence OS=Cladophialophora bantiana CBS 173.52 OX=1442370 GN=Z519_12712 PE=4 SV=1
rna-Etr00956.1	tr|A0A0D2H714|A0A0D2H714_XYLBA	68.13	273	86	1	2	273	7	279	1.38e-134	389	291	296	Unplaced genomic scaffold supercont1.34, whole genome shotgun sequence OS=Cladophialophora bantiana CBS 173.52 OX=1442370 GN=Z519_12720 PE=4 SV=1
rna-Etr00957.1	tr|A0A0D2E957|A0A0D2E957_XYLBA	68.6	535	149	19	58	592	18	533	3.81e-277	774	595	569	Unplaced genomic scaffold supercont1.34, whole genome shotgun sequence OS=Cladophialophora bantiana CBS 173.52 OX=1442370 GN=Z519_12711 PE=4 SV=1
rna-Etr00958.1	tr|A0A0D2FIZ3|A0A0D2FIZ3_XYLBA	63.06	111	41	0	10	120	21	131	2.8e-41	139	122	131	Unplaced genomic scaffold supercont1.34, whole genome shotgun sequence OS=Cladophialophora bantiana CBS 173.52 OX=1442370 GN=Z519_12727 PE=4 SV=1
rna-Etr00959.1	tr|A0A0D2CZ54|A0A0D2CZ54_9EURO	51.92	988	369	106	1	891	1	979	0	950	891	988	PNPLA domain-containing protein OS=Cladophialophora immunda OX=569365 GN=PV07_04717 PE=4 SV=1
rna-Etr00960.1	tr|A0A072NWP5|A0A072NWP5_9EURO	86.15	195	27	0	38	232	1	195	2.9e-125	359	232	195	DJ-1_PfpI domain-containing protein OS=Exophiala aquamarina CBS 119918 OX=1182545 GN=A1O9_12180 PE=4 SV=1
rna-Etr00961.1	tr|A0A072NXV2|A0A072NXV2_9EURO	65.43	567	189	7	1	566	1	561	1.26e-253	713	573	561	Uncharacterized protein OS=Exophiala aquamarina CBS 119918 OX=1182545 GN=A1O9_12181 PE=4 SV=1
rna-Etr00962.1	tr|A0A072NVG1|A0A072NVG1_9EURO	82.07	541	75	22	1	541	1	519	0	921	541	519	Uncharacterized protein OS=Exophiala aquamarina CBS 119918 OX=1182545 GN=A1O9_12182 PE=3 SV=1
rna-Etr00963.1	tr|A0A072P8G6|A0A072P8G6_9EURO	77.05	353	81	0	1	353	52	404	1.15e-212	594	361	404	Serine/threonine protein kinase (Fragment) OS=Exophiala aquamarina CBS 119918 OX=1182545 GN=A1O9_12183 PE=4 SV=1
rna-Etr00964.1	tr|A0A072NW80|A0A072NW80_9EURO	88.14	472	55	1	1	472	1	471	1.68e-271	750	472	471	Transcription initiation factor IIE subunit alpha OS=Exophiala aquamarina CBS 119918 OX=1182545 GN=A1O9_12184 PE=3 SV=1
rna-Etr00965.1	tr|A0A072NWP8|A0A072NWP8_9EURO	98.04	102	2	0	1	102	1	102	8.26e-62	189	103	102	Blocked early in transport 1 OS=Exophiala aquamarina CBS 119918 OX=1182545 GN=A1O9_12185 PE=4 SV=1
rna-Etr00966.1	tr|A0A072NXV6|A0A072NXV6_9EURO	88.57	735	83	1	65	799	1	734	0	1156	877	820	Zds_C domain-containing protein OS=Exophiala aquamarina CBS 119918 OX=1182545 GN=A1O9_12186 PE=4 SV=1
rna-Etr00966.2	tr|A0A072NXV6|A0A072NXV6_9EURO	88.56	734	83	1	65	798	1	733	0	1155	878	820	Zds_C domain-containing protein OS=Exophiala aquamarina CBS 119918 OX=1182545 GN=A1O9_12186 PE=4 SV=1
rna-Etr00967.1	tr|A0A072NVG4|A0A072NVG4_9EURO	83.87	595	89	7	1	595	1	588	0	893	595	588	Arf-GAP domain-containing protein OS=Exophiala aquamarina CBS 119918 OX=1182545 GN=A1O9_12187 PE=4 SV=1
rna-Etr00968.1	tr|A0A0D2JDB3|A0A0D2JDB3_9EURO	74.2	314	78	3	1	313	35	346	6.66e-179	505	319	361	Rhinocladiella mackenziei CBS 650.93 unplaced genomic scaffold supercont1.2, whole genome shotgun sequence OS=Rhinocladiella mackenziei CBS 650.93 OX=1442369 GN=Z518_01813 PE=4 SV=1
rna-Etr00969.1	tr|A0A0D2IMY7|A0A0D2IMY7_9EURO	78.43	510	110	0	3	512	4	513	1.3e-303	835	520	515	Rhinocladiella mackenziei CBS 650.93 unplaced genomic scaffold supercont1.2, whole genome shotgun sequence OS=Rhinocladiella mackenziei CBS 650.93 OX=1442369 GN=Z518_01812 PE=4 SV=1
rna-Etr00970.1	tr|A0A438ND04|A0A438ND04_EXOME	74.11	336	81	6	1	336	1	330	4.47e-157	449	340	333	Uncharacterized protein OS=Exophiala mesophila OX=212818 GN=B0A52_02413 PE=4 SV=1
rna-Etr00971.1	tr|A0A072NXW1|A0A072NXW1_9EURO	78.67	483	99	4	78	559	4	483	5.47e-261	728	560	484	Smr domain-containing protein OS=Exophiala aquamarina CBS 119918 OX=1182545 GN=A1O9_12191 PE=4 SV=1
rna-Etr00972.1	tr|A0A072NVG9|A0A072NVG9_9EURO	95.07	548	25	2	1	547	1	547	0	969	547	547	VHS domain-containing protein OS=Exophiala aquamarina CBS 119918 OX=1182545 GN=A1O9_12192 PE=4 SV=1
rna-Etr00973.1	tr|A0A072NW86|A0A072NW86_9EURO	92.4	250	18	1	1	249	1	250	8.78e-167	467	249	250	Uncharacterized protein OS=Exophiala aquamarina CBS 119918 OX=1182545 GN=A1O9_12194 PE=3 SV=1
rna-Etr00974.1	tr|A0A0D2K3U2|A0A0D2K3U2_9EURO	42.4	283	160	3	1	281	181	462	1.36e-71	234	282	475	Uncharacterized protein OS=Fonsecaea multimorphosa CBS 102226 OX=1442371 GN=Z520_04153 PE=4 SV=1
rna-Etr00975.1	tr|W9Y9Q7|W9Y9Q7_9EURO	47.43	603	301	16	18	616	18	608	1.78e-170	505	616	608	Uncharacterized protein OS=Capronia epimyces CBS 606.96 OX=1182542 GN=A1O3_02329 PE=3 SV=1
rna-Etr00976.1	tr|A0A072Q6G1|A0A072Q6G1_9EURO	48.87	397	91	112	4	292	2	394	3.48e-104	316	309	395	Uncharacterized protein (Fragment) OS=Exophiala aquamarina CBS 119918 OX=1182545 GN=A1O9_01493 PE=4 SV=1
rna-Etr00977.1	tr|A0A072PVY2|A0A072PVY2_9EURO	90.03	612	59	2	1	611	120	730	0	1084	611	730	Uncharacterized protein OS=Exophiala aquamarina CBS 119918 OX=1182545 GN=A1O9_01491 PE=4 SV=1
rna-Etr00978.1	tr|A0A072PUS2|A0A072PUS2_9EURO	85.4	315	46	0	6	320	1	315	4e-198	552	322	317	Deacetylase sirtuin-type domain-containing protein OS=Exophiala aquamarina CBS 119918 OX=1182545 GN=A1O9_01490 PE=3 SV=1
rna-Etr00979.1	tr|A0A072PUH3|A0A072PUH3_9EURO	93.52	586	38	0	1	586	1	586	0	1073	586	586	Flavoprotein domain-containing protein OS=Exophiala aquamarina CBS 119918 OX=1182545 GN=A1O9_01489 PE=4 SV=1
rna-Etr00980.1	tr|A0A072Q6F8|A0A072Q6F8_9EURO	87.68	2508	303	6	43	2545	1	2507	0	4382	2545	2507	USP domain-containing protein OS=Exophiala aquamarina CBS 119918 OX=1182545 GN=A1O9_01488 PE=4 SV=1
rna-Etr00981.1	tr|A0A072PVX7|A0A072PVX7_9EURO	84.54	291	43	2	1	289	1	291	6.37e-187	521	289	291	Protein-S-isoprenylcysteine O-methyltransferase OS=Exophiala aquamarina CBS 119918 OX=1182545 GN=A1O9_01486 PE=3 SV=1
rna-Etr00982.1	tr|A0A0D2GJL7|A0A0D2GJL7_9EURO	79.25	212	44	0	1	212	1	212	1.89e-129	372	246	234	Mannose-1-phosphate guanylyltransferase OS=Fonsecaea pedrosoi CBS 271.37 OX=1442368 GN=Z517_08609 PE=3 SV=1
rna-Etr00982.2	tr|A0A0D2GJL7|A0A0D2GJL7_9EURO	73.36	229	44	17	1	229	1	212	2.35e-125	362	263	234	Mannose-1-phosphate guanylyltransferase OS=Fonsecaea pedrosoi CBS 271.37 OX=1442368 GN=Z517_08609 PE=3 SV=1
rna-Etr00983.1	tr|A0A072PUR9|A0A072PUR9_9EURO	83.1	361	61	0	13	373	9	369	2.79e-217	605	373	369	Uncharacterized protein OS=Exophiala aquamarina CBS 119918 OX=1182545 GN=A1O9_01485 PE=4 SV=1
rna-Etr00984.1	tr|A0A072Q6F1|A0A072Q6F1_9EURO	96.68	482	15	1	1	481	1	482	0	887	481	482	26S proteasome regulatory subunit N7 OS=Exophiala aquamarina CBS 119918 OX=1182545 GN=A1O9_01483 PE=4 SV=1
rna-Etr00985.1	tr|A0A072PTS3|A0A072PTS3_9EURO	83.85	1325	182	32	373	1666	1	1324	0	2192	1673	1351	Peptidylprolyl isomerase OS=Exophiala aquamarina CBS 119918 OX=1182545 GN=A1O9_01482 PE=4 SV=1
rna-Etr00986.1	tr|A0A072PUR3|A0A072PUR3_9EURO	91.87	566	27	19	1	566	1	547	0	1051	566	547	Uncharacterized protein OS=Exophiala aquamarina CBS 119918 OX=1182545 GN=A1O9_01480 PE=4 SV=1
rna-Etr00986.2	tr|A0A072PUR3|A0A072PUR3_9EURO	87.45	534	25	42	4	514	33	547	0	927	514	547	Uncharacterized protein OS=Exophiala aquamarina CBS 119918 OX=1182545 GN=A1O9_01480 PE=4 SV=1
rna-Etr00986.3	tr|A0A072PUR3|A0A072PUR3_9EURO	95.15	515	25	0	4	518	33	547	0	995	518	547	Uncharacterized protein OS=Exophiala aquamarina CBS 119918 OX=1182545 GN=A1O9_01480 PE=4 SV=1
rna-Etr00987.1	tr|A0A072PUG5|A0A072PUG5_9EURO	91.6	238	20	0	1	238	1	238	3.44e-156	439	238	238	Uncharacterized protein OS=Exophiala aquamarina CBS 119918 OX=1182545 GN=A1O9_01479 PE=4 SV=1
rna-Etr00988.1	tr|A0A0D2C284|A0A0D2C284_9EURO	88.57	665	74	2	6	670	9	671	0	1186	670	671	Phosphoenolpyruvate carboxykinase (ATP) OS=Cladophialophora immunda OX=569365 GN=PV07_10226 PE=3 SV=1
rna-Etr00989.1	tr|A0A072PTR9|A0A072PTR9_9EURO	88.57	446	45	6	34	474	127	571	1.19e-275	765	474	571	Copper-fist domain-containing protein OS=Exophiala aquamarina CBS 119918 OX=1182545 GN=A1O9_01477 PE=4 SV=1
rna-Etr00990.1	tr|A0A072PVW9|A0A072PVW9_9EURO	79.01	934	150	46	1	927	20	914	0	1323	932	918	Uncharacterized protein OS=Exophiala aquamarina CBS 119918 OX=1182545 GN=A1O9_01476 PE=4 SV=1
rna-Etr00991.1	tr|A0A072PUG1|A0A072PUG1_9EURO	93.71	1336	84	0	1	1336	1	1336	0	2451	1336	1336	Uncharacterized protein OS=Exophiala aquamarina CBS 119918 OX=1182545 GN=A1O9_01474 PE=4 SV=1
rna-Etr00992.1	tr|A0A6A6S3S3|A0A6A6S3S3_9PLEO	42.94	985	541	21	1	968	1	981	1.57e-289	840	1031	1013	Uncharacterized protein OS=Massarina eburnea CBS 473.64 OX=1395130 GN=P280DRAFT_449775 PE=4 SV=1
rna-Etr00993.1	tr|A0A072PUF5|A0A072PUF5_9EURO	91.17	600	53	0	7	606	1	600	0	1064	606	600	Vacuolar fusion protein MON1 OS=Exophiala aquamarina CBS 119918 OX=1182545 GN=A1O9_01469 PE=3 SV=1
rna-Etr00994.1	tr|A0A072Q6D7|A0A072Q6D7_9EURO	87.17	1707	212	7	1	1702	1	1705	0	2869	1706	1705	Dopey_N domain-containing protein OS=Exophiala aquamarina CBS 119918 OX=1182545 GN=A1O9_01468 PE=3 SV=1
rna-Etr00995.1	tr|A0A072PTQ8|A0A072PTQ8_9EURO	91.13	406	36	0	1	406	1	406	5.68e-285	779	406	406	TauD domain-containing protein OS=Exophiala aquamarina CBS 119918 OX=1182545 GN=A1O9_01467 PE=4 SV=1
rna-Etr00996.1	tr|A0A072PUQ0|A0A072PUQ0_9EURO	92.05	151	12	0	1	151	1	151	1.44e-94	276	151	151	Succinate dehydrogenase assembly factor 3, mitochondrial OS=Exophiala aquamarina CBS 119918 OX=1182545 GN=A1O9_01465 PE=3 SV=1
rna-Etr00997.1	tr|R7YQN7|R7YQN7_CONA1	90.44	272	26	0	1	272	1	272	1.44e-174	488	272	272	Uncharacterized protein OS=Coniosporium apollinis (strain CBS 100218) OX=1168221 GN=W97_03216 PE=4 SV=1
rna-Etr00998.1	tr|R7YPZ1|R7YPZ1_CONA1	90	330	33	0	1	330	98	427	5.38e-220	612	330	427	Zn(2)-C6 fungal-type domain-containing protein OS=Coniosporium apollinis (strain CBS 100218) OX=1168221 GN=W97_03215 PE=4 SV=1
rna-Etr00999.1	tr|A0A072PUF1|A0A072PUF1_9EURO	82.58	465	80	1	1	464	1	465	5.81e-287	789	464	465	F-box domain-containing protein OS=Exophiala aquamarina CBS 119918 OX=1182545 GN=A1O9_01464 PE=4 SV=1
rna-Etr01000.1	tr|A0A072Q6D2|A0A072Q6D2_9EURO	87.37	887	105	7	1	881	1	886	0	1494	881	886	F-box domain-containing protein OS=Exophiala aquamarina CBS 119918 OX=1182545 GN=A1O9_01463 PE=4 SV=1
rna-Etr01001.1	tr|A0A072PUE6|A0A072PUE6_9EURO	85.4	322	30	17	1	305	1	322	1.97e-194	542	307	326	Uncharacterized protein OS=Exophiala aquamarina CBS 119918 OX=1182545 GN=A1O9_01459 PE=4 SV=1
rna-Etr01002.1	tr|A0A072Q6C7|A0A072Q6C7_9EURO	81.62	185	31	3	1	183	1	184	1.31e-90	269	184	184	Uncharacterized protein OS=Exophiala aquamarina CBS 119918 OX=1182545 GN=A1O9_01458 PE=4 SV=1
rna-Etr01003.1	tr|A0A072PTP7|A0A072PTP7_9EURO	80.72	918	175	2	1	916	1	918	0	1406	917	919	Tr-type G domain-containing protein OS=Exophiala aquamarina CBS 119918 OX=1182545 GN=A1O9_01457 PE=4 SV=1
rna-Etr01004.1	tr|A0A072PVV2|A0A072PVV2_9EURO	82.25	721	100	28	1	709	1	705	0	1147	709	705	Uncharacterized protein OS=Exophiala aquamarina CBS 119918 OX=1182545 GN=A1O9_01456 PE=4 SV=1
rna-Etr01005.1	tr|A0A072PUP3|A0A072PUP3_9EURO	66.67	576	171	21	16	570	1	576	3.3e-245	692	572	576	WLM domain-containing protein OS=Exophiala aquamarina CBS 119918 OX=1182545 GN=A1O9_01455 PE=4 SV=1
rna-Etr01006.1	tr|A0A072PUE1|A0A072PUE1_9EURO	63.5	389	121	21	1	369	1	388	4.27e-142	415	369	388	Uncharacterized protein OS=Exophiala aquamarina CBS 119918 OX=1182545 GN=A1O9_01454 PE=4 SV=1
rna-Etr01007.1	tr|A0A072PTP2|A0A072PTP2_9EURO	77.84	713	155	3	1	711	1	712	0	1054	712	713	Anaphase-promoting complex subunit 2 OS=Exophiala aquamarina CBS 119918 OX=1182545 GN=A1O9_01452 PE=3 SV=1
rna-Etr01008.1	tr|A0A072PVU8|A0A072PVU8_9EURO	83.43	362	60	0	99	460	1	362	7.27e-229	638	465	366	Uncharacterized protein OS=Exophiala aquamarina CBS 119918 OX=1182545 GN=A1O9_01451 PE=4 SV=1
rna-Etr01008.2	tr|A0A072PVU8|A0A072PVU8_9EURO	83.43	362	60	0	92	453	1	362	3.91e-229	638	458	366	Uncharacterized protein OS=Exophiala aquamarina CBS 119918 OX=1182545 GN=A1O9_01451 PE=4 SV=1
rna-Etr01009.1	tr|A0A072PUN8|A0A072PUN8_9EURO	84.66	528	80	1	1	527	1	528	0	913	528	529	Aldehyde dehydrogenase OS=Exophiala aquamarina CBS 119918 OX=1182545 GN=A1O9_01450 PE=3 SV=1
rna-Etr01010.1	tr|A0A0D2BAJ5|A0A0D2BAJ5_9EURO	59.49	311	81	45	1	309	1	268	2.93e-114	337	309	274	Uncharacterized protein OS=Exophiala spinifera OX=91928 GN=PV08_05643 PE=4 SV=1
rna-Etr01011.1	tr|A0A072Q6B7|A0A072Q6B7_9EURO	79.73	597	100	21	1	582	1	591	0	925	582	591	F-box domain-containing protein OS=Exophiala aquamarina CBS 119918 OX=1182545 GN=A1O9_01448 PE=4 SV=1
rna-Etr01012.1	tr|A0A072PTN7|A0A072PTN7_9EURO	81.89	519	86	8	1	517	1	513	1.14e-277	769	517	513	DUF4048 domain-containing protein OS=Exophiala aquamarina CBS 119918 OX=1182545 GN=A1O9_01447 PE=4 SV=1
rna-Etr01013.1	tr|A0A072PVU4|A0A072PVU4_9EURO	91.01	467	42	0	2	468	1	467	0	882	468	467	Mannan endo-1,6-alpha-mannosidase OS=Exophiala aquamarina CBS 119918 OX=1182545 GN=A1O9_01446 PE=3 SV=1
rna-Etr01014.1	tr|A0A072PUN4|A0A072PUN4_9EURO	84.07	879	131	9	1	876	1	873	0	1447	876	873	Potassium transport protein OS=Exophiala aquamarina CBS 119918 OX=1182545 GN=A1O9_01445 PE=3 SV=1
rna-Etr01015.1	tr|A0A072PUD3|A0A072PUD3_9EURO	67.19	384	124	2	18	400	1	383	3.03e-172	495	436	420	Uncharacterized protein OS=Exophiala aquamarina CBS 119918 OX=1182545 GN=A1O9_01444 PE=4 SV=1
rna-Etr01016.1	tr|A0A072Q6B4|A0A072Q6B4_9EURO	68.23	897	267	18	1	885	1	891	0	1128	885	891	Arginine--tRNA ligase OS=Exophiala aquamarina CBS 119918 OX=1182545 GN=A1O9_01443 PE=3 SV=1
rna-Etr01017.1	tr|A0A072PTN2|A0A072PTN2_9EURO	70.95	327	91	4	1	326	142	465	3.69e-153	450	464	481	Uncharacterized protein OS=Exophiala aquamarina CBS 119918 OX=1182545 GN=A1O9_01442 PE=4 SV=1
rna-Etr01017.2	tr|A0A072PTN2|A0A072PTN2_9EURO	71	331	92	4	1	330	142	469	2.68e-157	455	330	481	Uncharacterized protein OS=Exophiala aquamarina CBS 119918 OX=1182545 GN=A1O9_01442 PE=4 SV=1
rna-Etr01017.3	tr|A0A072PTN2|A0A072PTN2_9EURO	71	331	92	4	1	330	142	469	2.68e-157	455	330	481	Uncharacterized protein OS=Exophiala aquamarina CBS 119918 OX=1182545 GN=A1O9_01442 PE=4 SV=1
rna-Etr01018.1	tr|A0A072PVT9|A0A072PVT9_9EURO	91.02	245	22	0	1	245	1	245	7.98e-154	434	245	245	DUF2012 domain-containing protein OS=Exophiala aquamarina CBS 119918 OX=1182545 GN=A1O9_01441 PE=4 SV=1
rna-Etr01019.1	tr|A0A072PUN1|A0A072PUN1_9EURO	90.82	719	66	0	1	719	1	719	0	1323	719	719	Long-chain acyl-CoA synthetase OS=Exophiala aquamarina CBS 119918 OX=1182545 GN=A1O9_01440 PE=4 SV=1
rna-Etr01020.1	tr|A0A072PUC7|A0A072PUC7_9EURO	91.99	587	47	0	1	587	1	587	0	1102	587	587	Pyruvate decarboxylase OS=Exophiala aquamarina CBS 119918 OX=1182545 GN=A1O9_01439 PE=3 SV=1
rna-Etr01020.2	tr|A0A072PUC7|A0A072PUC7_9EURO	90.91	473	43	0	1	473	115	587	0	875	473	587	Pyruvate decarboxylase OS=Exophiala aquamarina CBS 119918 OX=1182545 GN=A1O9_01439 PE=3 SV=1
rna-Etr01021.1	tr|A0A072PTM7|A0A072PTM7_9EURO	85.71	266	32	6	1	260	1	266	5.95e-154	441	260	408	Uncharacterized protein OS=Exophiala aquamarina CBS 119918 OX=1182545 GN=A1O9_01437 PE=4 SV=1
rna-Etr01021.2	tr|A0A072PTM7|A0A072PTM7_9EURO	85.29	408	54	6	1	402	1	408	6.33e-254	700	402	408	Uncharacterized protein OS=Exophiala aquamarina CBS 119918 OX=1182545 GN=A1O9_01437 PE=4 SV=1
rna-Etr01022.1	tr|A0A0D2GS82|A0A0D2GS82_9EURO	75.36	483	118	1	11	492	7	489	5.2e-286	789	493	493	Rhinocladiella mackenziei CBS 650.93 unplaced genomic scaffold supercont1.7, whole genome shotgun sequence OS=Rhinocladiella mackenziei CBS 650.93 OX=1442369 GN=Z518_08913 PE=4 SV=1
rna-Etr01023.1	tr|A0A0D2FGQ0|A0A0D2FGQ0_9EURO	81.97	244	44	0	1	244	76	319	8.55e-157	445	261	320	Rhinocladiella mackenziei CBS 650.93 unplaced genomic scaffold supercont1.7, whole genome shotgun sequence OS=Rhinocladiella mackenziei CBS 650.93 OX=1442369 GN=Z518_08912 PE=4 SV=1
rna-Etr01024.1	tr|A0A072PUM8|A0A072PUM8_9EURO	46.75	462	238	8	1	456	121	580	6.68e-110	343	457	581	Uncharacterized protein OS=Exophiala aquamarina CBS 119918 OX=1182545 GN=A1O9_01435 PE=4 SV=1
rna-Etr01025.1	tr|A0A0D2CTB2|A0A0D2CTB2_9EURO	100	201	0	0	1	201	1	201	7.48e-144	405	201	201	GTP-binding protein ypt1 OS=Phialophora americana OX=5601 GN=PV04_04360 PE=4 SV=1
rna-Etr01026.1	tr|A0A072Q6A4|A0A072Q6A4_9EURO	94.19	430	24	1	45	473	37	466	1.19e-300	824	473	466	General transcription and DNA repair factor IIH OS=Exophiala aquamarina CBS 119918 OX=1182545 GN=A1O9_01433 PE=3 SV=1
rna-Etr01027.1	tr|A0A072PTM4|A0A072PTM4_9EURO	91.02	880	78	1	1	879	1	880	0	1642	879	880	Aminopeptidase OS=Exophiala aquamarina CBS 119918 OX=1182545 GN=A1O9_01432 PE=3 SV=1
rna-Etr01027.2	tr|A0A072PTM4|A0A072PTM4_9EURO	91.7	880	73	0	1	880	1	880	0	1658	880	880	Aminopeptidase OS=Exophiala aquamarina CBS 119918 OX=1182545 GN=A1O9_01432 PE=3 SV=1
rna-Etr01027.3	tr|A0A072PTM4|A0A072PTM4_9EURO	92.42	765	58	0	1	765	116	880	0	1457	765	880	Aminopeptidase OS=Exophiala aquamarina CBS 119918 OX=1182545 GN=A1O9_01432 PE=3 SV=1
rna-Etr01028.1	tr|A0A179FPZ1|A0A179FPZ1_METCM	48.69	191	98	0	17	207	10	200	1.16e-48	170	214	405	Lipase (Class 3) domain-containing protein OS=Pochonia chlamydosporia 170 OX=1380566 GN=VFPPC_04017 PE=4 SV=1
rna-Etr01029.1	tr|A0A175WB77|A0A175WB77_9PEZI	64.85	293	98	5	416	705	1	291	4.59e-124	383	892	291	Uncharacterized protein OS=Madurella mycetomatis OX=100816 GN=MMYC01_204252 PE=4 SV=1
rna-Etr01030.1	tr|A0A072PVS9|A0A072PVS9_9EURO	75.54	826	165	37	1	824	7	797	0	1176	917	797	Uncharacterized protein (Fragment) OS=Exophiala aquamarina CBS 119918 OX=1182545 GN=A1O9_01431 PE=4 SV=1
rna-Etr01031.1	tr|A0A072PUB8|A0A072PUB8_9EURO	88.79	223	23	2	1	223	1	221	4.81e-144	410	224	310	Uncharacterized protein OS=Exophiala aquamarina CBS 119918 OX=1182545 GN=A1O9_01429 PE=4 SV=1
rna-Etr01032.1	tr|A0A072Q6A0|A0A072Q6A0_9EURO	95.49	687	13	18	1	669	1	687	0	1214	669	687	Hsp70-like protein OS=Exophiala aquamarina CBS 119918 OX=1182545 GN=A1O9_01428 PE=3 SV=1
rna-Etr01032.2	tr|A0A072Q6A0|A0A072Q6A0_9EURO	96.66	659	22	0	3	661	29	687	0	1184	661	687	Hsp70-like protein OS=Exophiala aquamarina CBS 119918 OX=1182545 GN=A1O9_01428 PE=3 SV=1
rna-Etr01033.1	tr|A0A072PVS5|A0A072PVS5_9EURO	83.58	335	55	0	20	354	1	335	4.1e-199	556	354	335	Uncharacterized protein OS=Exophiala aquamarina CBS 119918 OX=1182545 GN=A1O9_01426 PE=4 SV=1
rna-Etr01034.1	tr|A0A072PUM1|A0A072PUM1_9EURO	78.2	688	149	1	1	688	1	687	0	1094	688	687	Uncharacterized protein OS=Exophiala aquamarina CBS 119918 OX=1182545 GN=A1O9_01425 PE=4 SV=1
rna-Etr01035.1	tr|A0A072PUB3|A0A072PUB3_9EURO	83.3	497	79	4	1	493	1	497	5.1e-301	827	493	497	MFS domain-containing protein OS=Exophiala aquamarina CBS 119918 OX=1182545 GN=A1O9_01424 PE=4 SV=1
rna-Etr01036.1	tr|A0A072Q695|A0A072Q695_9EURO	87.93	588	71	0	80	667	1	588	0	1063	671	593	AMP-binding domain-containing protein OS=Exophiala aquamarina CBS 119918 OX=1182545 GN=A1O9_01423 PE=4 SV=1
rna-Etr01037.1	tr|A0A072PTL4|A0A072PTL4_9EURO	91.82	1516	119	5	6	1517	1	1515	0	2754	1522	1520	[Histone H3]-trimethyl-L-lysine(9) demethylase OS=Exophiala aquamarina CBS 119918 OX=1182545 GN=A1O9_01422 PE=3 SV=1
rna-Etr01038.1	tr|A0A072PVS0|A0A072PVS0_9EURO	95.15	845	40	1	7	851	1	844	0	1603	851	844	Carnitine O-acetyltransferase OS=Exophiala aquamarina CBS 119918 OX=1182545 GN=A1O9_01421 PE=3 SV=1
rna-Etr01039.1	tr|A0A072PUL7|A0A072PUL7_9EURO	75.84	298	66	6	1	294	1	296	1.64e-150	429	294	296	SCP domain-containing protein OS=Exophiala aquamarina CBS 119918 OX=1182545 GN=A1O9_01420 PE=4 SV=1
rna-Etr01040.1	tr|A0A072PTL1|A0A072PTL1_9EURO	76.56	192	43	2	1	192	1	190	5.25e-94	278	193	191	Uncharacterized protein OS=Exophiala aquamarina CBS 119918 OX=1182545 GN=A1O9_01417 PE=3 SV=1
rna-Etr01041.1	tr|A0A072PUA8|A0A072PUA8_9EURO	91.84	343	28	0	1	343	1	343	5.03e-222	614	343	343	Ribokinase OS=Exophiala aquamarina CBS 119918 OX=1182545 GN=A1O9_01419 PE=3 SV=1
rna-Etr01042.1	tr|A0A072Q690|A0A072Q690_9EURO	93.26	282	18	1	2	282	3	284	2.15e-186	519	282	284	Uncharacterized protein OS=Exophiala aquamarina CBS 119918 OX=1182545 GN=A1O9_01418 PE=3 SV=1
rna-Etr01043.1	tr|U1GA12|U1GA12_ENDPU	64.88	1119	331	62	22	1109	24	1111	0	1416	1109	1111	Cation_ATPase_N domain-containing protein OS=Endocarpon pusillum (strain Z07020 / HMAS-L-300199) OX=1263415 GN=EPUS_04505 PE=4 SV=1
rna-Etr01044.1	tr|A0A072PVR6|A0A072PVR6_9EURO	89.07	567	60	2	1	565	1	567	0	967	565	567	MFS domain-containing protein OS=Exophiala aquamarina CBS 119918 OX=1182545 GN=A1O9_01416 PE=4 SV=1
rna-Etr01045.1	tr|A0A072PUL5|A0A072PUL5_9EURO	94.51	328	18	0	1	328	1	328	4.23e-227	626	328	328	Thiamine thiazole synthase OS=Exophiala aquamarina CBS 119918 OX=1182545 GN=A1O9_01415 PE=3 SV=1
rna-Etr01045.2	tr|A0A072PUL5|A0A072PUL5_9EURO	94.51	328	18	0	1	328	1	328	4.23e-227	626	328	328	Thiamine thiazole synthase OS=Exophiala aquamarina CBS 119918 OX=1182545 GN=A1O9_01415 PE=3 SV=1
rna-Etr01045.3	tr|A0A072PUL5|A0A072PUL5_9EURO	94.51	328	18	0	1	328	1	328	4.23e-227	626	328	328	Thiamine thiazole synthase OS=Exophiala aquamarina CBS 119918 OX=1182545 GN=A1O9_01415 PE=3 SV=1
rna-Etr01045.4	tr|A0A072PUL5|A0A072PUL5_9EURO	94.51	328	18	0	1	328	1	328	4.23e-227	626	328	328	Thiamine thiazole synthase OS=Exophiala aquamarina CBS 119918 OX=1182545 GN=A1O9_01415 PE=3 SV=1
rna-Etr01046.1	tr|A0A0D2IV96|A0A0D2IV96_9EURO	52.64	435	202	4	1	433	1	433	1.02e-150	443	453	463	Rhinocladiella mackenziei CBS 650.93 unplaced genomic scaffold supercont1.3, whole genome shotgun sequence OS=Rhinocladiella mackenziei CBS 650.93 OX=1442369 GN=Z518_05073 PE=4 SV=1
rna-Etr01047.1	tr|A0A072PUA4|A0A072PUA4_9EURO	86.49	570	77	0	1	570	1	570	0	977	570	571	Phosphomannomutase OS=Exophiala aquamarina CBS 119918 OX=1182545 GN=A1O9_01414 PE=3 SV=1
rna-Etr01048.1	tr|A0A072Q675|A0A072Q675_9EURO	86.31	409	56	0	1	409	1	409	5.03e-267	734	409	410	FAD_binding_3 domain-containing protein OS=Exophiala aquamarina CBS 119918 OX=1182545 GN=A1O9_01403 PE=4 SV=1
rna-Etr01049.1	tr|A0A072PTJ6|A0A072PTJ6_9EURO	78.39	560	106	15	76	620	1	560	8.52e-307	850	621	561	Fungal_trans domain-containing protein OS=Exophiala aquamarina CBS 119918 OX=1182545 GN=A1O9_01402 PE=4 SV=1
rna-Etr01050.1	tr|A0A072PVQ2|A0A072PVQ2_9EURO	95.82	717	30	0	1	717	1	717	0	1349	717	717	Anaphase-promoting complex subunit 6 OS=Exophiala aquamarina CBS 119918 OX=1182545 GN=A1O9_01401 PE=4 SV=1
rna-Etr01051.1	tr|A0A072PUK3|A0A072PUK3_9EURO	81.4	301	54	2	1	299	1	301	1.92e-135	392	299	301	Uncharacterized protein OS=Exophiala aquamarina CBS 119918 OX=1182545 GN=A1O9_01400 PE=3 SV=1
rna-Etr01052.1	tr|A0A072PU89|A0A072PU89_9EURO	84.4	391	61	0	21	411	2	392	4.86e-237	657	414	394	Uncharacterized protein (Fragment) OS=Exophiala aquamarina CBS 119918 OX=1182545 GN=A1O9_01399 PE=4 SV=1
rna-Etr01053.1	tr|A0A072Q668|A0A072Q668_9EURO	88.06	444	53	0	32	475	1	444	9.74e-297	817	572	444	Uncharacterized protein (Fragment) OS=Exophiala aquamarina CBS 119918 OX=1182545 GN=A1O9_01398 PE=4 SV=1
rna-Etr01054.1	tr|A0A072PTJ4|A0A072PTJ4_9EURO	84.47	264	40	1	3	266	6	268	2.75e-165	464	266	268	Uncharacterized protein OS=Exophiala aquamarina CBS 119918 OX=1182545 GN=A1O9_01397 PE=4 SV=1
rna-Etr01055.1	tr|A0A072PTI9|A0A072PTI9_9EURO	96.4	3804	136	1	1	3804	1	3803	0	7293	3804	3803	Transformation/transcription domain-associated protein OS=Exophiala aquamarina CBS 119918 OX=1182545 GN=A1O9_01392 PE=4 SV=1
rna-Etr01056.1	tr|A0A072Q666|A0A072Q666_9EURO	94.82	656	31	3	1	653	1	656	0	1210	705	661	Serine/threonine-protein phosphatase 2A 56 kDa regulatory subunit OS=Exophiala aquamarina CBS 119918 OX=1182545 GN=A1O9_01393 PE=3 SV=1
rna-Etr01056.2	tr|A0A072Q666|A0A072Q666_9EURO	94.82	656	31	3	1	653	1	656	0	1211	653	661	Serine/threonine-protein phosphatase 2A 56 kDa regulatory subunit OS=Exophiala aquamarina CBS 119918 OX=1182545 GN=A1O9_01393 PE=3 SV=1
rna-Etr01056.3	tr|A0A072Q666|A0A072Q666_9EURO	94.98	657	32	1	1	657	1	656	0	1217	657	661	Serine/threonine-protein phosphatase 2A 56 kDa regulatory subunit OS=Exophiala aquamarina CBS 119918 OX=1182545 GN=A1O9_01393 PE=3 SV=1
rna-Etr01056.4	tr|A0A072Q666|A0A072Q666_9EURO	95.12	656	32	0	1	656	1	656	0	1221	708	661	Serine/threonine-protein phosphatase 2A 56 kDa regulatory subunit OS=Exophiala aquamarina CBS 119918 OX=1182545 GN=A1O9_01393 PE=3 SV=1
rna-Etr01057.1	tr|A0A072PU85|A0A072PU85_9EURO	78.56	555	119	0	16	570	1	555	0	907	589	565	Uncharacterized protein OS=Exophiala aquamarina CBS 119918 OX=1182545 GN=A1O9_01394 PE=4 SV=1
rna-Etr01058.1	tr|A0A072PUJ8|A0A072PUJ8_9EURO	79.95	439	88	0	100	538	1	439	5.19e-257	717	587	439	Uncharacterized protein (Fragment) OS=Exophiala aquamarina CBS 119918 OX=1182545 GN=A1O9_01395 PE=4 SV=1
rna-Etr01059.1	tr|A0A0N1HQY8|A0A0N1HQY8_9EURO	64.55	378	131	3	34	409	17	393	2.11e-173	496	409	393	Delta(12) fatty acid desaturase OS=Phialophora attinorum OX=1664694 GN=AB675_7577 PE=4 SV=1
rna-Etr01059.2	tr|A0A0N1HQY8|A0A0N1HQY8_9EURO	64.55	378	131	3	34	409	17	393	2.11e-173	496	409	393	Delta(12) fatty acid desaturase OS=Phialophora attinorum OX=1664694 GN=AB675_7577 PE=4 SV=1
rna-Etr01059.3	tr|A0A0N1HQY8|A0A0N1HQY8_9EURO	64.55	378	131	3	34	409	17	393	2.11e-173	496	409	393	Delta(12) fatty acid desaturase OS=Phialophora attinorum OX=1664694 GN=AB675_7577 PE=4 SV=1
rna-Etr01060.1	tr|A0A232LQF6|A0A232LQF6_9EURO	69.27	179	55	0	1	179	276	454	8.56e-84	263	179	523	Uncharacterized protein OS=Elaphomyces granulatus OX=519963 GN=Egran_06197 PE=3 SV=1
rna-Etr01061.1	tr|A0A517LDU9|A0A517LDU9_9PEZI	50.86	407	192	8	14	415	21	424	4.91e-133	395	427	427	Uncharacterized protein OS=Venturia effusa OX=50376 GN=FKW77_006120 PE=4 SV=1
rna-Etr01062.1	tr|A0A072PVP5|A0A072PVP5_9EURO	82.2	455	79	2	1	453	1	455	3.06e-281	774	456	460	Aminotran_1_2 domain-containing protein OS=Exophiala aquamarina CBS 119918 OX=1182545 GN=A1O9_01391 PE=3 SV=1
rna-Etr01063.1	tr|A0A072PUJ4|A0A072PUJ4_9EURO	81.73	405	73	1	1	405	1	404	1.87e-185	527	405	404	Nbl1_Borealin_N domain-containing protein OS=Exophiala aquamarina CBS 119918 OX=1182545 GN=A1O9_01390 PE=4 SV=1
rna-Etr01064.1	tr|A0A072PU81|A0A072PU81_9EURO	94.02	870	50	2	37	906	50	917	0	1571	906	917	C2H2-type domain-containing protein OS=Exophiala aquamarina CBS 119918 OX=1182545 GN=A1O9_01389 PE=4 SV=1
rna-Etr01064.2	tr|A0A072PU81|A0A072PU81_9EURO	94.06	673	39	1	37	709	50	721	0	1221	714	917	C2H2-type domain-containing protein OS=Exophiala aquamarina CBS 119918 OX=1182545 GN=A1O9_01389 PE=4 SV=1
rna-Etr01064.3	tr|A0A072PU81|A0A072PU81_9EURO	92.17	919	70	2	1	919	1	917	0	1619	919	917	C2H2-type domain-containing protein OS=Exophiala aquamarina CBS 119918 OX=1182545 GN=A1O9_01389 PE=4 SV=1
rna-Etr01065.1	tr|A0A072PTI7|A0A072PTI7_9EURO	95.1	204	10	0	1	204	1	204	1.54e-143	405	210	211	Uncharacterized protein OS=Exophiala aquamarina CBS 119918 OX=1182545 GN=A1O9_01387 PE=3 SV=1
rna-Etr01067.1	tr|W2SCD8|W2SCD8_9EURO	31.91	561	325	57	6	520	6	555	1.64e-63	224	541	570	Uncharacterized protein OS=Cyphellophora europaea CBS 101466 OX=1220924 GN=HMPREF1541_09426 PE=4 SV=1
rna-Etr01068.1	tr|A0A178D3I9|A0A178D3I9_9EURO	91.95	298	24	0	1	298	1	298	6.39e-191	532	298	298	ATP synthase subunit gamma OS=Fonsecaea nubica OX=856822 GN=AYO20_04819 PE=3 SV=1
rna-Etr01069.1	tr|A0A072PUJ0|A0A072PUJ0_9EURO	89.8	863	85	3	39	900	1	861	0	1452	900	861	DNA topoisomerase I OS=Exophiala aquamarina CBS 119918 OX=1182545 GN=A1O9_01385 PE=3 SV=1
rna-Etr01069.2	tr|A0A072PUJ0|A0A072PUJ0_9EURO	89.8	863	85	3	1	862	1	861	0	1453	862	861	DNA topoisomerase I OS=Exophiala aquamarina CBS 119918 OX=1182545 GN=A1O9_01385 PE=3 SV=1
rna-Etr01070.1	tr|A0A072PU76|A0A072PU76_9EURO	78.22	574	124	1	1	574	2	574	0	881	575	575	MFS domain-containing protein OS=Exophiala aquamarina CBS 119918 OX=1182545 GN=A1O9_01384 PE=4 SV=1
rna-Etr01071.1	tr|A0A072Q656|A0A072Q656_9EURO	72.81	526	143	0	219	744	1	526	5.97e-281	788	745	531	Fungal_trans domain-containing protein OS=Exophiala aquamarina CBS 119918 OX=1182545 GN=A1O9_01383 PE=4 SV=1
rna-Etr01072.1	tr|A0A072PTI2|A0A072PTI2_9EURO	63.18	296	92	17	1	285	1	290	1.73e-120	353	285	290	Methyltranfer_dom domain-containing protein OS=Exophiala aquamarina CBS 119918 OX=1182545 GN=A1O9_01382 PE=4 SV=1
rna-Etr01073.1	tr|W9Z228|W9Z228_9EURO	79.88	502	63	38	2	473	88	581	4.19e-302	832	474	582	Catalase OS=Capronia coronata CBS 617.96 OX=1182541 GN=A1O1_05494 PE=3 SV=1
rna-Etr01074.1	tr|A0A072PVN7|A0A072PVN7_9EURO	95.44	307	14	0	2	308	1	307	2.15e-196	546	308	307	Nuclear transcription factor Y, alpha OS=Exophiala aquamarina CBS 119918 OX=1182545 GN=A1O9_01381 PE=4 SV=1
rna-Etr01075.1	tr|A0A072PUI5|A0A072PUI5_9EURO	92.14	941	73	1	1	940	1	941	0	1604	940	941	Succinate dehydrogenase (Ubiquinone) flavoprotein subunit OS=Exophiala aquamarina CBS 119918 OX=1182545 GN=A1O9_01380 PE=4 SV=1
rna-Etr01075.2	tr|A0A072PUI5|A0A072PUI5_9EURO	92.14	941	73	1	1	940	1	941	0	1604	940	941	Succinate dehydrogenase (Ubiquinone) flavoprotein subunit OS=Exophiala aquamarina CBS 119918 OX=1182545 GN=A1O9_01380 PE=4 SV=1
rna-Etr01076.1	tr|A0A0D2GG51|A0A0D2GG51_9EURO	92.02	188	15	0	1	188	1	188	7.5e-124	353	188	188	Unplaced genomic scaffold supercont1.6, whole genome shotgun sequence OS=Fonsecaea pedrosoi CBS 271.37 OX=1442368 GN=Z517_09961 PE=3 SV=1
rna-Etr01077.1	tr|A0A072PVN3|A0A072PVN3_9EURO	86.91	695	62	29	1	673	1	688	0	1147	673	688	Uncharacterized protein OS=Exophiala aquamarina CBS 119918 OX=1182545 GN=A1O9_01376 PE=4 SV=1
rna-Etr01078.1	tr|A0A072PUI1|A0A072PUI1_9EURO	93.63	1225	76	2	1	1225	1	1223	0	2310	1225	1223	Chitin synthase OS=Exophiala aquamarina CBS 119918 OX=1182545 GN=A1O9_01375 PE=4 SV=1
rna-Etr01079.1	tr|A0A0D1Y491|A0A0D1Y491_EXOME	87.7	187	22	1	1	186	1	187	4.17e-123	351	187	188	Scytalone dehydratase OS=Exophiala mesophila OX=212818 GN=PV10_03129 PE=3 SV=1
rna-Etr01080.1	tr|A0A072Q648|A0A072Q648_9EURO	80.18	762	150	1	1	761	1	762	0	1261	761	762	VWFA domain-containing protein OS=Exophiala aquamarina CBS 119918 OX=1182545 GN=A1O9_01372 PE=4 SV=1
rna-Etr01081.1	tr|A0A072PTH5|A0A072PTH5_9EURO	87.83	345	42	0	1	345	1	345	2.34e-228	630	345	345	Epimerase domain-containing protein OS=Exophiala aquamarina CBS 119918 OX=1182545 GN=A1O9_01371 PE=4 SV=1
rna-Etr01082.1	tr|A0A072PVM8|A0A072PVM8_9EURO	93.61	391	25	0	73	463	1	391	1.28e-260	719	463	391	BHLH domain-containing protein OS=Exophiala aquamarina CBS 119918 OX=1182545 GN=A1O9_01370 PE=3 SV=1
rna-Etr01083.1	tr|A0A072PUH8|A0A072PUH8_9EURO	71.64	1280	356	7	1	1275	1	1278	0	1753	1276	1279	Uncharacterized protein OS=Exophiala aquamarina CBS 119918 OX=1182545 GN=A1O9_01369 PE=4 SV=1
rna-Etr01084.1	tr|A0A0D2E7Y1|A0A0D2E7Y1_9EURO	78.1	443	75	22	1	421	1	443	4.14e-268	738	421	443	Phosphatidylserine decarboxylase OS=Exophiala xenobiotica OX=348802 GN=PV05_09607 PE=4 SV=1
rna-Etr01085.1	tr|A0A072PU62|A0A072PU62_9EURO	78.97	390	79	3	1	390	1	387	3.35e-213	596	390	387	Uncharacterized protein OS=Exophiala aquamarina CBS 119918 OX=1182545 GN=A1O9_01368 PE=4 SV=1
rna-Etr01086.1	tr|A0A072Q644|A0A072Q644_9EURO	93.15	628	43	0	1	628	1	628	0	1219	634	631	Leukotriene A(4) hydrolase OS=Exophiala aquamarina CBS 119918 OX=1182545 GN=A1O9_01367 PE=3 SV=1
rna-Etr01087.1	tr|A0A072PTH2|A0A072PTH2_9EURO	91.67	288	23	1	1	287	1	288	3.71e-187	521	287	288	Uncharacterized protein OS=Exophiala aquamarina CBS 119918 OX=1182545 GN=A1O9_01366 PE=3 SV=1
rna-Etr01088.1	tr|A0A0D1X104|A0A0D1X104_EXOME	88.3	94	11	0	1	94	1	94	1.55e-53	168	94	94	ATP synthase subunit e, mitochondrial OS=Exophiala mesophila OX=212818 GN=B0A52_09212 PE=3 SV=1
rna-Etr01089.1	tr|A0A072PUH4|A0A072PUH4_9EURO	91.03	680	40	21	1	662	1	677	0	1189	662	677	Dynein intermediate chain, cytosolic OS=Exophiala aquamarina CBS 119918 OX=1182545 GN=A1O9_01364 PE=4 SV=1
rna-Etr01090.1	tr|A0A072PU59|A0A072PU59_9EURO	72.5	280	67	10	1	277	1	273	1.95e-132	382	277	273	Ureidoglycolate hydrolase OS=Exophiala aquamarina CBS 119918 OX=1182545 GN=A1O9_01363 PE=4 SV=1
rna-Etr01091.1	tr|A0A0D2I6P6|A0A0D2I6P6_9EURO	95.11	614	30	0	1	614	1	614	0	1130	614	614	Rhinocladiella mackenziei CBS 650.93 unplaced genomic scaffold supercont1.7, whole genome shotgun sequence OS=Rhinocladiella mackenziei CBS 650.93 OX=1442369 GN=Z518_09195 PE=3 SV=1
rna-Etr01092.1	tr|A0A072PTG8|A0A072PTG8_9EURO	92.02	526	42	0	57	582	1	526	0	950	582	526	MFS domain-containing protein OS=Exophiala aquamarina CBS 119918 OX=1182545 GN=A1O9_01361 PE=4 SV=1
rna-Etr01093.1	tr|A0A438N218|A0A438N218_EXOME	36.7	109	56	13	1	101	1	104	3.36e-09	56.6	102	105	Uncharacterized protein OS=Exophiala mesophila OX=212818 GN=B0A52_06376 PE=4 SV=1
rna-Etr01094.1	tr|A0A072PVM0|A0A072PVM0_9EURO	91.43	560	46	2	1	558	1	560	0	1039	558	560	Uncharacterized protein OS=Exophiala aquamarina CBS 119918 OX=1182545 GN=A1O9_01360 PE=4 SV=1
rna-Etr01095.1	tr|A0A072NUX0|A0A072NUX0_9EURO	64.72	326	113	2	10	333	7	332	8.79e-149	448	868	341	MULE domain-containing protein OS=Exophiala aquamarina CBS 119918 OX=1182545 GN=A1O9_13138 PE=4 SV=1
rna-Etr01095.2	tr|A0A072NUX0|A0A072NUX0_9EURO	64.72	326	113	2	10	333	7	332	8.79e-149	448	868	341	MULE domain-containing protein OS=Exophiala aquamarina CBS 119918 OX=1182545 GN=A1O9_13138 PE=4 SV=1
rna-Etr01095.3	tr|A0A072NUX0|A0A072NUX0_9EURO	64.72	326	113	2	10	333	7	332	8.79e-149	448	868	341	MULE domain-containing protein OS=Exophiala aquamarina CBS 119918 OX=1182545 GN=A1O9_13138 PE=4 SV=1
rna-Etr01096.1	tr|A0A0D2D702|A0A0D2D702_9EURO	78.03	396	87	0	16	411	17	412	1.88e-232	647	425	412	Uncharacterized protein OS=Exophiala xenobiotica OX=348802 GN=PV05_02637 PE=4 SV=1
rna-Etr01097.1	tr|A0A072Q636|A0A072Q636_9EURO	77.54	748	135	33	1	727	1	736	0	1011	727	736	TAFII55_N domain-containing protein OS=Exophiala aquamarina CBS 119918 OX=1182545 GN=A1O9_01357 PE=3 SV=1
rna-Etr01098.1	tr|A0A0D1VP81|A0A0D1VP81_9EURO	84.62	195	29	1	1	194	1	195	3.03e-107	313	195	230	BTP domain-containing protein OS=Exophiala sideris OX=1016849 GN=PV11_09633 PE=4 SV=1
rna-Etr01099.1	tr|A0A072PVL8|A0A072PVL8_9EURO	72.61	471	125	4	1	470	1	468	9.12e-239	667	473	471	Uncharacterized protein OS=Exophiala aquamarina CBS 119918 OX=1182545 GN=A1O9_01355 PE=4 SV=1
rna-Etr01100.1	tr|A0A0D2IXF7|A0A0D2IXF7_9EURO	83.82	340	55	0	1	340	1	340	1.19e-207	578	340	340	Rhinocladiella mackenziei CBS 650.93 unplaced genomic scaffold supercont1.7, whole genome shotgun sequence OS=Rhinocladiella mackenziei CBS 650.93 OX=1442369 GN=Z518_09010 PE=4 SV=1
rna-Etr01101.1	tr|A0A072PU51|A0A072PU51_9EURO	91.25	240	21	0	103	342	1	240	3.34e-161	456	343	241	Uncharacterized protein OS=Exophiala aquamarina CBS 119918 OX=1182545 GN=A1O9_01353 PE=3 SV=1
rna-Etr01101.2	tr|A0A072PU51|A0A072PU51_9EURO	91.25	240	21	0	105	344	1	240	3.61e-161	456	345	241	Uncharacterized protein OS=Exophiala aquamarina CBS 119918 OX=1182545 GN=A1O9_01353 PE=3 SV=1
rna-Etr01101.3	tr|A0A072PU51|A0A072PU51_9EURO	91.25	240	21	0	103	342	1	240	3.34e-161	456	343	241	Uncharacterized protein OS=Exophiala aquamarina CBS 119918 OX=1182545 GN=A1O9_01353 PE=3 SV=1
rna-Etr01102.1	tr|A0A0D2GSF3|A0A0D2GSF3_9EURO	82.62	420	71	2	1	418	1	420	3e-266	733	418	420	Rhinocladiella mackenziei CBS 650.93 unplaced genomic scaffold supercont1.7, whole genome shotgun sequence OS=Rhinocladiella mackenziei CBS 650.93 OX=1442369 GN=Z518_09013 PE=4 SV=1
rna-Etr01103.1	tr|A0A072PTG1|A0A072PTG1_9EURO	83	100	17	0	166	265	8	107	9.69e-50	166	265	107	Uncharacterized protein OS=Exophiala aquamarina CBS 119918 OX=1182545 GN=A1O9_01351 PE=4 SV=1
rna-Etr01104.1	tr|A0A072PUG3|A0A072PUG3_9EURO	87.98	907	108	1	159	1064	1	907	0	1515	1064	907	MMS19 nucleotide excision repair protein OS=Exophiala aquamarina CBS 119918 OX=1182545 GN=A1O9_01349 PE=3 SV=1
rna-Etr01105.1	tr|A0A072PU46|A0A072PU46_9EURO	93.5	1324	86	0	3	1326	1	1324	0	2334	1326	1324	Mcp5_PH domain-containing protein OS=Exophiala aquamarina CBS 119918 OX=1182545 GN=A1O9_01348 PE=4 SV=1
rna-Etr01106.1	tr|A0A077CYR4|A0A077CYR4_9EURO	92.72	467	34	0	1	467	1	467	0	893	467	467	GSTN-21 OS=Exophiala pisciphila OX=86051 PE=2 SV=1
rna-Etr01107.1	tr|A0A072PVL1|A0A072PVL1_9EURO	99.18	243	2	0	1	243	1	243	6.83e-179	497	243	243	Ras family, other OS=Exophiala aquamarina CBS 119918 OX=1182545 GN=A1O9_01345 PE=4 SV=1
rna-Etr01108.1	tr|A0A072PUG0|A0A072PUG0_9EURO	75.83	360	70	17	1	343	1	360	6.7e-185	521	343	360	Uncharacterized protein OS=Exophiala aquamarina CBS 119918 OX=1182545 GN=A1O9_01344 PE=4 SV=1
rna-Etr01109.1	tr|A0A072PU42|A0A072PU42_9EURO	92.94	1658	112	5	1	1657	1	1654	0	2949	1660	1657	Kinesin family member 1/13/14 OS=Exophiala aquamarina CBS 119918 OX=1182545 GN=A1O9_01343 PE=3 SV=1
rna-Etr01110.1	tr|A0A072Q626|A0A072Q626_9EURO	80.95	273	45	7	5	270	1	273	1.37e-158	448	270	273	CMP/dCMP-type deaminase domain-containing protein OS=Exophiala aquamarina CBS 119918 OX=1182545 GN=A1O9_01342 PE=4 SV=1
rna-Etr01110.2	tr|A0A072Q626|A0A072Q626_9EURO	80.95	273	45	7	5	270	1	273	1.37e-158	448	270	273	CMP/dCMP-type deaminase domain-containing protein OS=Exophiala aquamarina CBS 119918 OX=1182545 GN=A1O9_01342 PE=4 SV=1
rna-Etr01110.3	tr|A0A072Q626|A0A072Q626_9EURO	80.95	273	45	7	5	270	1	273	1.37e-158	448	270	273	CMP/dCMP-type deaminase domain-containing protein OS=Exophiala aquamarina CBS 119918 OX=1182545 GN=A1O9_01342 PE=4 SV=1
rna-Etr01111.1	tr|A0A072PTF6|A0A072PTF6_9EURO	87.88	231	28	0	1	231	1	231	1.9e-145	411	231	231	Uncharacterized protein OS=Exophiala aquamarina CBS 119918 OX=1182545 GN=A1O9_01341 PE=4 SV=1
rna-Etr01112.1	tr|A0A072PVK8|A0A072PVK8_9EURO	80.94	1154	161	59	1	1154	1	1095	0	1826	1154	1095	Uncharacterized protein OS=Exophiala aquamarina CBS 119918 OX=1182545 GN=A1O9_01340 PE=4 SV=1
rna-Etr01113.1	tr|A0A072PUF6|A0A072PUF6_9EURO	97.16	1055	25	5	1	1052	1	1053	0	2165	1052	1053	Glyco_hydro_63 domain-containing protein OS=Exophiala aquamarina CBS 119918 OX=1182545 GN=A1O9_01339 PE=3 SV=1
rna-Etr01114.1	tr|A0A072PU38|A0A072PU38_9EURO	88.34	223	25	1	2	224	1	222	6.39e-124	356	224	222	ATP synthase subunit 5, mitochondrial OS=Exophiala aquamarina CBS 119918 OX=1182545 GN=A1O9_01338 PE=3 SV=1
rna-Etr01115.1	tr|A0A072Q622|A0A072Q622_9EURO	72.5	240	66	0	1	240	1	240	1.44e-126	364	240	240	Uncharacterized protein OS=Exophiala aquamarina CBS 119918 OX=1182545 GN=A1O9_01337 PE=4 SV=1
rna-Etr01116.1	tr|A0A072PTF1|A0A072PTF1_9EURO	97.11	450	13	0	1	450	1	450	0	874	450	450	Adenosylhomocysteinase OS=Exophiala aquamarina CBS 119918 OX=1182545 GN=A1O9_01336 PE=3 SV=1
rna-Etr01117.1	tr|A0A1Q5Q807|A0A1Q5Q807_9EURO	63.58	313	112	2	25	337	49	359	3.33e-149	431	348	362	Uncharacterized protein OS=Talaromyces atroroseus OX=1441469 GN=UA08_08456 PE=4 SV=1
rna-Etr01118.1	tr|A0A072PVK4|A0A072PVK4_9EURO	58.57	449	138	48	8	452	5	409	2e-152	445	453	409	AKAP7_NLS domain-containing protein OS=Exophiala aquamarina CBS 119918 OX=1182545 GN=A1O9_01335 PE=4 SV=1
rna-Etr01119.2	tr|A0A072PU33|A0A072PU33_9EURO	99.01	203	2	0	1	203	1	203	1.24e-143	404	203	203	Ribosomal protein L15 OS=Exophiala aquamarina CBS 119918 OX=1182545 GN=A1O9_01333 PE=3 SV=1
rna-Etr01119.1	tr|A0A072PU33|A0A072PU33_9EURO	99.01	203	2	0	1	203	1	203	1.24e-143	404	203	203	Ribosomal protein L15 OS=Exophiala aquamarina CBS 119918 OX=1182545 GN=A1O9_01333 PE=3 SV=1
rna-Etr01120.1	tr|A0A072PTE8|A0A072PTE8_9EURO	89.87	859	44	43	1	816	1	859	0	1519	816	859	PSP1 C-terminal domain-containing protein OS=Exophiala aquamarina CBS 119918 OX=1182545 GN=A1O9_01331 PE=4 SV=1
rna-Etr01120.2	tr|A0A072PTE8|A0A072PTE8_9EURO	92.08	859	51	17	1	842	1	859	0	1567	842	859	PSP1 C-terminal domain-containing protein OS=Exophiala aquamarina CBS 119918 OX=1182545 GN=A1O9_01331 PE=4 SV=1
rna-Etr01120.3	tr|A0A072PTE8|A0A072PTE8_9EURO	89.87	859	44	43	1	816	1	859	0	1519	816	859	PSP1 C-terminal domain-containing protein OS=Exophiala aquamarina CBS 119918 OX=1182545 GN=A1O9_01331 PE=4 SV=1
rna-Etr01120.4	tr|A0A072PTE8|A0A072PTE8_9EURO	89.87	859	44	43	1	816	1	859	0	1519	816	859	PSP1 C-terminal domain-containing protein OS=Exophiala aquamarina CBS 119918 OX=1182545 GN=A1O9_01331 PE=4 SV=1
rna-Etr01120.5	tr|A0A072PTE8|A0A072PTE8_9EURO	89.76	859	44	44	1	815	1	859	0	1517	815	859	PSP1 C-terminal domain-containing protein OS=Exophiala aquamarina CBS 119918 OX=1182545 GN=A1O9_01331 PE=4 SV=1
rna-Etr01120.6	tr|A0A072PTE8|A0A072PTE8_9EURO	92.08	859	51	17	1	842	1	859	0	1567	842	859	PSP1 C-terminal domain-containing protein OS=Exophiala aquamarina CBS 119918 OX=1182545 GN=A1O9_01331 PE=4 SV=1
rna-Etr01121.1	tr|A0A072PVK1|A0A072PVK1_9EURO	85.3	313	46	0	1	313	1	313	1.84e-186	522	313	313	Fe/S biogenesis protein NfuA OS=Exophiala aquamarina CBS 119918 OX=1182545 GN=A1O9_01330 PE=3 SV=1
rna-Etr01122.1	tr|A0A072PU29|A0A072PU29_9EURO	63.96	541	190	5	1	537	1	540	2.63e-214	611	537	540	Uncharacterized protein OS=Exophiala aquamarina CBS 119918 OX=1182545 GN=A1O9_01328 PE=4 SV=1
rna-Etr01123.1	tr|A0A0D2FH11|A0A0D2FH11_9EURO	67.42	976	291	27	1	966	1	959	0	1191	966	959	Rhinocladiella mackenziei CBS 650.93 unplaced genomic scaffold supercont1.7, whole genome shotgun sequence OS=Rhinocladiella mackenziei CBS 650.93 OX=1442369 GN=Z518_09052 PE=4 SV=1
rna-Etr01123.2	tr|A0A0D2FH11|A0A0D2FH11_9EURO	71.37	765	205	14	1	758	202	959	0	1001	758	959	Rhinocladiella mackenziei CBS 650.93 unplaced genomic scaffold supercont1.7, whole genome shotgun sequence OS=Rhinocladiella mackenziei CBS 650.93 OX=1442369 GN=Z518_09052 PE=4 SV=1
rna-Etr01124.1	tr|A0A072PVJ6|A0A072PVJ6_9EURO	94.09	981	58	0	1	981	1	981	0	1786	981	981	Adenosinetriphosphatase OS=Exophiala aquamarina CBS 119918 OX=1182545 GN=A1O9_01325 PE=4 SV=1
rna-Etr01125.1	tr|A0A072PUE3|A0A072PUE3_9EURO	87.55	779	97	0	1	779	1	779	0	1412	779	779	Dipeptidyl-peptidase IV OS=Exophiala aquamarina CBS 119918 OX=1182545 GN=A1O9_01324 PE=3 SV=1
rna-Etr01126.2	tr|A0A072PU24|A0A072PU24_9EURO	89.53	1156	119	2	2	1156	1	1155	0	2047	1156	1155	WEE/WEE-UNCLASSIFIED protein kinase OS=Exophiala aquamarina CBS 119918 OX=1182545 GN=A1O9_01323 PE=4 SV=1
rna-Etr01126.1	tr|A0A072PU24|A0A072PU24_9EURO	84	1156	99	86	2	1072	1	1155	0	1899	1072	1155	WEE/WEE-UNCLASSIFIED protein kinase OS=Exophiala aquamarina CBS 119918 OX=1182545 GN=A1O9_01323 PE=4 SV=1
rna-Etr01127.1	tr|A0A072Q611|A0A072Q611_9EURO	89.18	804	81	6	1	804	1	798	0	1367	805	799	Uncharacterized protein OS=Exophiala aquamarina CBS 119918 OX=1182545 GN=A1O9_01322 PE=4 SV=1
rna-Etr01128.1	tr|A0A072PTE1|A0A072PTE1_9EURO	78.58	1060	169	58	1	1028	1	1034	0	1245	1028	1034	Uncharacterized protein OS=Exophiala aquamarina CBS 119918 OX=1182545 GN=A1O9_01321 PE=4 SV=1
rna-Etr01129.1	tr|A0A072PU20|A0A072PU20_9EURO	91.02	323	29	0	1	323	1	323	2.16e-222	613	323	323	Uncharacterized protein OS=Exophiala aquamarina CBS 119918 OX=1182545 GN=A1O9_01318 PE=4 SV=1
rna-Etr01130.1	tr|A0A072PVI9|A0A072PVI9_9EURO	77.18	482	110	0	148	629	1	482	6.22e-264	738	631	484	Uncharacterized protein OS=Exophiala aquamarina CBS 119918 OX=1182545 GN=A1O9_01315 PE=4 SV=1
rna-Etr01130.2	tr|A0A072PVI9|A0A072PVI9_9EURO	79.3	430	89	0	148	577	1	430	1.52e-244	688	599	484	Uncharacterized protein OS=Exophiala aquamarina CBS 119918 OX=1182545 GN=A1O9_01315 PE=4 SV=1
rna-Etr01131.1	tr|A0A072PUD6|A0A072PUD6_9EURO	95.88	413	17	0	1	413	1	413	6.91e-285	779	413	413	Acetyl-CoA C-acetyltransferase OS=Exophiala aquamarina CBS 119918 OX=1182545 GN=A1O9_01314 PE=3 SV=1
rna-Etr01132.1	tr|W9Y6I3|W9Y6I3_9EURO	43.32	247	140	0	1	247	1	247	7.45e-68	222	260	425	Uncharacterized protein OS=Capronia epimyces CBS 606.96 OX=1182542 GN=A1O3_09189 PE=4 SV=1
rna-Etr01133.1	tr|A0A072PTD5|A0A072PTD5_9EURO	82.87	1407	231	10	45	1449	1	1399	0	2221	1450	1407	Uncharacterized protein OS=Exophiala aquamarina CBS 119918 OX=1182545 GN=A1O9_01311 PE=4 SV=1
rna-Etr01134.1	tr|A0A072PUD2|A0A072PUD2_9EURO	85.88	347	49	0	3	349	2	348	3.55e-211	587	349	348	Uncharacterized protein OS=Exophiala aquamarina CBS 119918 OX=1182545 GN=A1O9_01309 PE=4 SV=1
rna-Etr01135.1	tr|A0A072PU12|A0A072PU12_9EURO	90.88	307	27	1	1	306	1	307	3.87e-164	465	306	307	Uncharacterized protein OS=Exophiala aquamarina CBS 119918 OX=1182545 GN=A1O9_01308 PE=4 SV=1
rna-Etr01136.1	tr|A0A0D2A9F2|A0A0D2A9F2_EXOME	80.51	118	22	1	1	117	1	118	1.23e-53	170	121	119	Tubulin-specific chaperone A OS=Exophiala mesophila OX=212818 GN=B0A52_07225 PE=3 SV=1
rna-Etr01136.2	tr|A0A0D2A9F2|A0A0D2A9F2_EXOME	80.51	118	22	1	1	117	1	118	1.23e-53	170	121	119	Tubulin-specific chaperone A OS=Exophiala mesophila OX=212818 GN=B0A52_07225 PE=3 SV=1
rna-Etr01136.3	tr|A0A0D2A9F2|A0A0D2A9F2_EXOME	80.51	118	22	1	1	117	1	118	1.23e-53	170	121	119	Tubulin-specific chaperone A OS=Exophiala mesophila OX=212818 GN=B0A52_07225 PE=3 SV=1
rna-Etr01137.1	tr|A0A072PVI0|A0A072PVI0_9EURO	87.58	306	38	0	1	306	1	306	8.31e-191	532	306	306	Uncharacterized protein OS=Exophiala aquamarina CBS 119918 OX=1182545 GN=A1O9_01305 PE=4 SV=1
rna-Etr01138.1	tr|A0A072PUC8|A0A072PUC8_9EURO	78.39	273	59	0	1	273	1	273	8.46e-145	413	274	274	Uncharacterized protein OS=Exophiala aquamarina CBS 119918 OX=1182545 GN=A1O9_01304 PE=4 SV=1
rna-Etr01139.1	tr|A0A072PU07|A0A072PU07_9EURO	95.15	495	24	0	1	495	1	495	4.02e-290	800	498	497	Flotillin OS=Exophiala aquamarina CBS 119918 OX=1182545 GN=A1O9_01303 PE=3 SV=1
rna-Etr01140.1	tr|A0A072Q5Z5|A0A072Q5Z5_9EURO	95.24	84	4	0	1	84	1	84	2.09e-51	162	84	84	Cytochrome b5 OS=Exophiala aquamarina CBS 119918 OX=1182545 GN=A1O9_01302 PE=3 SV=1
rna-Etr01141.1	tr|A0A072PTC9|A0A072PTC9_9EURO	93.06	288	20	0	1	288	1	288	1.03e-191	533	288	288	D-xylose reductase OS=Exophiala aquamarina CBS 119918 OX=1182545 GN=A1O9_01301 PE=4 SV=1
rna-Etr01142.1	tr|A0A072PUC5|A0A072PUC5_9EURO	93.8	242	15	0	30	271	1	242	2.69e-158	446	271	242	Phosducin domain-containing protein OS=Exophiala aquamarina CBS 119918 OX=1182545 GN=A1O9_01299 PE=3 SV=1
rna-Etr01143.1	tr|A0A072PU03|A0A072PU03_9EURO	96.85	920	29	0	1	920	1	920	0	1684	920	920	Coatomer subunit gamma OS=Exophiala aquamarina CBS 119918 OX=1182545 GN=A1O9_01298 PE=3 SV=1
rna-Etr01144.1	tr|A0A072PUC1|A0A072PUC1_9EURO	96.59	264	9	0	1	264	1	264	3.76e-182	507	264	264	ER membrane protein complex subunit 3 OS=Exophiala aquamarina CBS 119918 OX=1182545 GN=A1O9_01294 PE=3 SV=1
rna-Etr01145.1	tr|A0A072PU00|A0A072PU00_9EURO	90.38	416	39	1	1	415	1	416	7.42e-256	706	415	416	Uncharacterized protein OS=Exophiala aquamarina CBS 119918 OX=1182545 GN=A1O9_01293 PE=4 SV=1
rna-Etr01146.1	tr|A0A364L9N4|A0A364L9N4_9EURO	56.99	379	163	0	6	384	9	387	2.65e-154	462	416	801	Peptidase_M24 domain-containing protein OS=Talaromyces amestolkiae OX=1196081 GN=BHQ10_008542 PE=4 SV=1
rna-Etr01147.1	tr|A0A072PTC2|A0A072PTC2_9EURO	79.31	464	96	0	1	464	1	464	1.92e-264	732	464	464	Protein OS-9 homolog OS=Exophiala aquamarina CBS 119918 OX=1182545 GN=A1O9_01291 PE=3 SV=1
rna-Etr01148.1	tr|A0A072PVG7|A0A072PVG7_9EURO	82.41	1160	182	22	1	1141	1	1157	0	1696	1148	1170	Actin cytoskeleton-regulatory complex protein SLA1 OS=Exophiala aquamarina CBS 119918 OX=1182545 GN=A1O9_01290 PE=3 SV=1
rna-Etr01148.2	tr|A0A072PVG7|A0A072PVG7_9EURO	83.79	1160	183	5	1	1158	1	1157	0	1737	1165	1170	Actin cytoskeleton-regulatory complex protein SLA1 OS=Exophiala aquamarina CBS 119918 OX=1182545 GN=A1O9_01290 PE=3 SV=1
rna-Etr01149.1	tr|A0A072PTZ4|A0A072PTZ4_9EURO	90.69	612	55	2	1	610	1	612	0	1140	610	612	Alpha-1,3-glucosyltransferase OS=Exophiala aquamarina CBS 119918 OX=1182545 GN=A1O9_01288 PE=3 SV=1
rna-Etr01150.1	tr|A0A072Q5Y2|A0A072Q5Y2_9EURO	80.41	444	75	12	1	432	1	444	1.66e-165	483	488	501	Nucleolin OS=Exophiala aquamarina CBS 119918 OX=1182545 GN=A1O9_01287 PE=4 SV=1
rna-Etr01150.2	tr|A0A072Q5Y2|A0A072Q5Y2_9EURO	77.25	444	89	12	8	439	1	444	2.4e-159	468	495	501	Nucleolin OS=Exophiala aquamarina CBS 119918 OX=1182545 GN=A1O9_01287 PE=4 SV=1
rna-Etr01151.1	tr|A0A072PVG3|A0A072PVG3_9EURO	72.81	217	59	0	1	217	1	217	9.81e-102	300	217	217	Uncharacterized protein OS=Exophiala aquamarina CBS 119918 OX=1182545 GN=A1O9_01285 PE=4 SV=1
rna-Etr01152.1	tr|A0A072PUB4|A0A072PUB4_9EURO	88.24	272	32	0	42	313	1	272	2.24e-168	474	313	272	Orotidine 5&apos;-phosphate decarboxylase OS=Exophiala aquamarina CBS 119918 OX=1182545 GN=A1O9_01284 PE=3 SV=1
rna-Etr01153.3	tr|A0A072Q5Y0|A0A072Q5Y0_9EURO	55.86	435	187	5	2	435	120	550	3.19e-162	476	441	592	Uncharacterized protein OS=Exophiala aquamarina CBS 119918 OX=1182545 GN=A1O9_01282 PE=4 SV=1
rna-Etr01153.1	tr|A0A072Q5Y0|A0A072Q5Y0_9EURO	54.11	560	252	5	8	566	10	565	4.45e-204	588	578	592	Uncharacterized protein OS=Exophiala aquamarina CBS 119918 OX=1182545 GN=A1O9_01282 PE=4 SV=1
rna-Etr01153.2	tr|A0A072Q5Y0|A0A072Q5Y0_9EURO	54.86	545	241	5	8	551	10	550	4.78e-203	585	557	592	Uncharacterized protein OS=Exophiala aquamarina CBS 119918 OX=1182545 GN=A1O9_01282 PE=4 SV=1
rna-Etr01154.1	tr|A0A072PTB4|A0A072PTB4_9EURO	89.4	1349	142	1	1	1348	170	1518	0	2390	1348	1518	Uncharacterized protein OS=Exophiala aquamarina CBS 119918 OX=1182545 GN=A1O9_01281 PE=3 SV=1
rna-Etr01155.1	tr|A0A072NXV1|A0A072NXV1_9EURO	90.91	264	23	1	1	263	1	264	2.3e-169	474	263	264	Uncharacterized protein OS=Exophiala aquamarina CBS 119918 OX=1182545 GN=A1O9_11869 PE=4 SV=1
rna-Etr01156.1	tr|A0A072NZ00|A0A072NZ00_9EURO	81.55	309	57	0	1	309	1	309	1.87e-177	499	309	309	Uncharacterized protein (Fragment) OS=Exophiala aquamarina CBS 119918 OX=1182545 GN=A1O9_11870 PE=4 SV=1
rna-Etr01157.1	tr|A0A072NXE0|A0A072NXE0_9EURO	90.52	580	55	0	1	580	1	580	0	1064	580	580	MFS domain-containing protein OS=Exophiala aquamarina CBS 119918 OX=1182545 GN=A1O9_11868 PE=4 SV=1
rna-Etr01158.1	tr|A0A072P9K4|A0A072P9K4_9EURO	92.75	828	60	0	1	828	1	828	0	1531	828	828	Uncharacterized protein OS=Exophiala aquamarina CBS 119918 OX=1182545 GN=A1O9_11867 PE=3 SV=1
rna-Etr01159.1	tr|A0A072P5F2|A0A072P5F2_9EURO	91.8	366	27	3	1	363	1	366	1.23e-242	668	363	366	DNA-repair protein complementing XP-A cells OS=Exophiala aquamarina CBS 119918 OX=1182545 GN=A1O9_09685 PE=4 SV=1
rna-Etr01160.1	tr|A0A072P331|A0A072P331_9EURO	95.39	347	16	0	1	347	1	347	1.35e-244	672	347	347	(2E,6E)-farnesyl diphosphate synthase OS=Exophiala aquamarina CBS 119918 OX=1182545 GN=A1O9_09686 PE=3 SV=1
rna-Etr01161.1	tr|A0A072PG31|A0A072PG31_9EURO	97.02	705	21	0	1	705	1	705	0	1390	706	705	Glycogen [starch] synthase OS=Exophiala aquamarina CBS 119918 OX=1182545 GN=A1O9_09687 PE=3 SV=1
rna-Etr01162.1	tr|A0A072P3S9|A0A072P3S9_9EURO	85.11	712	88	18	1	694	1	712	0	1120	694	712	SAM_MT_RSMB_NOP domain-containing protein OS=Exophiala aquamarina CBS 119918 OX=1182545 GN=A1O9_09688 PE=3 SV=1
rna-Etr01163.1	tr|A0A1C1CWH1|A0A1C1CWH1_9EURO	29.07	289	167	38	3	277	2	266	1.39e-10	68.6	295	302	Uncharacterized protein OS=Cladophialophora carrionii OX=86049 GN=CLCR_10584 PE=4 SV=1
rna-Etr01164.1	tr|A0A072P3T3|A0A072P3T3_9EURO	94.9	294	15	0	1	294	1	294	5.72e-207	573	294	309	Uncharacterized protein OS=Exophiala aquamarina CBS 119918 OX=1182545 GN=A1O9_09693 PE=4 SV=1
rna-Etr01165.1	tr|A0A072PG36|A0A072PG36_9EURO	95.37	583	27	0	1	583	179	761	0	1101	583	761	Zn(2)-C6 fungal-type domain-containing protein OS=Exophiala aquamarina CBS 119918 OX=1182545 GN=A1O9_09692 PE=4 SV=1
rna-Etr01166.1	tr|A0A072P334|A0A072P334_9EURO	76.47	238	56	0	1	238	1	238	5.28e-128	368	238	238	Uncharacterized protein OS=Exophiala aquamarina CBS 119918 OX=1182545 GN=A1O9_09691 PE=4 SV=1
rna-Etr01167.1	tr|A0A072P5F7|A0A072P5F7_9EURO	100	450	0	0	1	450	1	450	0	922	450	450	Tubulin alpha chain OS=Exophiala aquamarina CBS 119918 OX=1182545 GN=A1O9_09690 PE=3 SV=1
rna-Etr01168.1	tr|A0A072P485|A0A072P485_9EURO	79.18	1441	244	56	1	1415	1	1411	0	1988	1415	1411	Uncharacterized protein OS=Exophiala aquamarina CBS 119918 OX=1182545 GN=A1O9_09689 PE=4 SV=1
rna-Etr01169.1	tr|A0A072P8J5|A0A072P8J5_9EURO	65.04	1270	425	19	1	1265	84	1339	0	1471	1265	1339	BRCT domain-containing protein (Fragment) OS=Exophiala aquamarina CBS 119918 OX=1182545 GN=A1O9_12218 PE=4 SV=1
rna-Etr01170.1	tr|A0A072P345|A0A072P345_9EURO	87.12	295	37	1	1	295	1	294	3.81e-172	484	295	294	Uncharacterized protein OS=Exophiala aquamarina CBS 119918 OX=1182545 GN=A1O9_09706 PE=4 SV=1
rna-Etr01170.2	tr|A0A072P345|A0A072P345_9EURO	86.64	262	34	1	1	262	1	261	2.38e-148	422	262	294	Uncharacterized protein OS=Exophiala aquamarina CBS 119918 OX=1182545 GN=A1O9_09706 PE=4 SV=1
rna-Etr01170.3	tr|A0A072P345|A0A072P345_9EURO	87.5	272	33	1	9	280	24	294	1.45e-156	444	280	294	Uncharacterized protein OS=Exophiala aquamarina CBS 119918 OX=1182545 GN=A1O9_09706 PE=4 SV=1
rna-Etr01171.1	tr|A0A072P5H4|A0A072P5H4_9EURO	84.65	1362	194	15	74	1432	1	1350	0	2227	1432	1350	Uncharacterized protein OS=Exophiala aquamarina CBS 119918 OX=1182545 GN=A1O9_09705 PE=4 SV=1
rna-Etr01171.2	tr|A0A072P5H4|A0A072P5H4_9EURO	83.61	1379	194	32	74	1449	1	1350	0	2215	1449	1350	Uncharacterized protein OS=Exophiala aquamarina CBS 119918 OX=1182545 GN=A1O9_09705 PE=4 SV=1
rna-Etr01172.1	tr|A0A438N3R5|A0A438N3R5_EXOME	67.48	412	100	34	1	391	1	399	5.74e-168	482	392	399	Uncharacterized protein OS=Exophiala mesophila OX=212818 GN=B0A52_05888 PE=4 SV=1
rna-Etr01173.1	tr|A0A072P3U3|A0A072P3U3_9EURO	91.49	388	31	2	1	387	1	387	5.19e-260	714	387	387	Alpha-methylacyl-CoA racemase OS=Exophiala aquamarina CBS 119918 OX=1182545 GN=A1O9_09703 PE=3 SV=1
rna-Etr01174.1	tr|A0A072PG46|A0A072PG46_9EURO	91.67	324	27	0	1	324	1	324	1.19e-215	597	324	324	Altered inheritance of mitochondria protein 6 OS=Exophiala aquamarina CBS 119918 OX=1182545 GN=A1O9_09702 PE=3 SV=1
rna-Etr01175.1	tr|A0A072P341|A0A072P341_9EURO	87.03	185	17	7	1	185	1	178	4.43e-113	325	185	178	Uncharacterized protein OS=Exophiala aquamarina CBS 119918 OX=1182545 GN=A1O9_09701 PE=4 SV=1
rna-Etr01176.1	tr|A0A072P5G7|A0A072P5G7_9EURO	85.91	738	83	21	1	717	1	738	0	1271	717	738	Zn(2)-C6 fungal-type domain-containing protein OS=Exophiala aquamarina CBS 119918 OX=1182545 GN=A1O9_09700 PE=4 SV=1
rna-Etr01177.1	tr|A0A072P496|A0A072P496_9EURO	88.79	348	39	0	5	352	6	353	4.17e-229	633	354	355	Fe2OG dioxygenase domain-containing protein OS=Exophiala aquamarina CBS 119918 OX=1182545 GN=A1O9_09699 PE=3 SV=1
rna-Etr01178.1	tr|A0A072PG42|A0A072PG42_9EURO	93.87	457	28	0	1	457	1	457	2.90e-310	862	798	461	O-acetylhomoserine (Thiol)-lyase OS=Exophiala aquamarina CBS 119918 OX=1182545 GN=A1O9_09697 PE=3 SV=1
rna-Etr01179.1	tr|A0A072P338|A0A072P338_9EURO	87.2	500	58	6	5	498	6	505	3.25e-298	820	498	505	MFS domain-containing protein OS=Exophiala aquamarina CBS 119918 OX=1182545 GN=A1O9_09696 PE=4 SV=1
rna-Etr01180.3	tr|A0A072P491|A0A072P491_9EURO	82.11	369	65	1	1	369	108	475	1.14e-215	605	371	483	Uncharacterized protein OS=Exophiala aquamarina CBS 119918 OX=1182545 GN=A1O9_09694 PE=4 SV=1
rna-Etr01180.1	tr|A0A072P491|A0A072P491_9EURO	82.14	476	84	1	28	503	1	475	5.77e-279	771	505	483	Uncharacterized protein OS=Exophiala aquamarina CBS 119918 OX=1182545 GN=A1O9_09694 PE=4 SV=1
rna-Etr01180.2	tr|A0A072P491|A0A072P491_9EURO	80.86	303	57	1	1	303	174	475	1.44e-172	493	305	483	Uncharacterized protein OS=Exophiala aquamarina CBS 119918 OX=1182545 GN=A1O9_09694 PE=4 SV=1
rna-Etr01181.1	tr|W9ZCA2|W9ZCA2_9EURO	66.47	167	56	0	2	168	1	167	4.66e-69	213	168	167	MARVEL domain-containing protein OS=Capronia epimyces CBS 606.96 OX=1182542 GN=A1O3_00694 PE=4 SV=1
rna-Etr01182.1	tr|A0A0D2JQ86|A0A0D2JQ86_9EURO	55.36	112	50	0	15	126	145	256	1.26e-37	137	157	317	Uncharacterized protein OS=Fonsecaea multimorphosa CBS 102226 OX=1442371 GN=Z520_11688 PE=4 SV=1
rna-Etr01183.1	tr|A0A072NVJ1|A0A072NVJ1_9EURO	81.76	499	78	13	2	494	1	492	1.42e-283	783	494	492	tRNA-splicing endonuclease subunit Sen2 OS=Exophiala aquamarina CBS 119918 OX=1182545 GN=A1O9_12217 PE=3 SV=1
rna-Etr01184.1	tr|A0A072NWS2|A0A072NWS2_9EURO	80.32	437	84	2	1	437	1	435	8.09e-245	680	437	435	20S-pre-rRNA D-site endonuclease NOB1 OS=Exophiala aquamarina CBS 119918 OX=1182545 GN=A1O9_12215 PE=3 SV=1
rna-Etr01185.1	tr|A0A072NW98|A0A072NW98_9EURO	97.06	408	12	0	1	408	1	408	3.52e-280	767	408	408	Replication factor C subunit 3/5 OS=Exophiala aquamarina CBS 119918 OX=1182545 GN=A1O9_12214 PE=3 SV=1
rna-Etr01186.1	tr|A0A072P8I9|A0A072P8I9_9EURO	78.88	999	196	15	51	1049	1	984	0	1460	1084	1017	CMGC/CDK/CRK7 protein kinase OS=Exophiala aquamarina CBS 119918 OX=1182545 GN=A1O9_12213 PE=4 SV=1
rna-Etr01186.2	tr|A0A072P8I9|A0A072P8I9_9EURO	78.88	999	196	15	51	1049	1	984	0	1460	1084	1017	CMGC/CDK/CRK7 protein kinase OS=Exophiala aquamarina CBS 119918 OX=1182545 GN=A1O9_12213 PE=4 SV=1
rna-Etr01186.3	tr|A0A072P8I9|A0A072P8I9_9EURO	78.88	999	196	15	51	1049	1	984	0	1460	1084	1017	CMGC/CDK/CRK7 protein kinase OS=Exophiala aquamarina CBS 119918 OX=1182545 GN=A1O9_12213 PE=4 SV=1
rna-Etr01187.1	tr|A0A072NWR7|A0A072NWR7_9EURO	90.92	606	54	1	1	605	1	606	0	1084	610	618	MFS domain-containing protein OS=Exophiala aquamarina CBS 119918 OX=1182545 GN=A1O9_12210 PE=4 SV=1
rna-Etr01188.1	tr|A0A072NW94|A0A072NW94_9EURO	78.77	716	152	0	1	716	1	716	0	1154	717	717	Zn(2)-C6 fungal-type domain-containing protein OS=Exophiala aquamarina CBS 119918 OX=1182545 GN=A1O9_12209 PE=4 SV=1
rna-Etr01189.1	tr|A0A072P8I5|A0A072P8I5_9EURO	72.79	702	189	2	1	702	1	700	0	1009	702	700	Uncharacterized protein OS=Exophiala aquamarina CBS 119918 OX=1182545 GN=A1O9_12208 PE=4 SV=1
rna-Etr01190.1	tr|A0A072NVI2|A0A072NVI2_9EURO	90.02	531	53	0	24	554	1	531	0	960	554	531	Uncharacterized protein OS=Exophiala aquamarina CBS 119918 OX=1182545 GN=A1O9_12207 PE=3 SV=1
rna-Etr01191.1	tr|A0A072NXX1|A0A072NXX1_9EURO	84.97	998	147	3	1	998	1	995	0	1667	999	996	Uncharacterized protein OS=Exophiala aquamarina CBS 119918 OX=1182545 GN=A1O9_12206 PE=4 SV=1
rna-Etr01192.1	tr|A0A072NXW5|A0A072NXW5_9EURO	86.03	401	54	2	1	399	1	401	8.56e-261	717	399	401	Alcohol dehydrogenase OS=Exophiala aquamarina CBS 119918 OX=1182545 GN=A1O9_12196 PE=4 SV=1
rna-Etr01193.1	tr|A0A0D2CF89|A0A0D2CF89_9EURO	61.16	430	151	16	38	456	5	429	1.21e-172	498	467	441	MFS domain-containing protein OS=Cladophialophora immunda OX=569365 GN=PV07_05566 PE=4 SV=1
rna-Etr01194.1	tr|A0A3A2ZRL0|A0A3A2ZRL0_9EURO	83.43	362	60	0	1	362	1	362	1.64e-232	642	362	362	D-amino acid oxidase OS=Aspergillus sclerotialis OX=2070753 GN=PHISCL_02717 PE=3 SV=1
rna-Etr01195.1	tr|A0A072NWR0|A0A072NWR0_9EURO	85.93	327	42	4	1	323	6	332	4.82e-210	583	332	342	Uncharacterized protein OS=Exophiala aquamarina CBS 119918 OX=1182545 GN=A1O9_12200 PE=4 SV=1
rna-Etr01196.1	tr|A0A072NVH4|A0A072NVH4_9EURO	90.4	427	41	0	1	427	1	427	8.71e-302	823	427	427	Epimerase domain-containing protein OS=Exophiala aquamarina CBS 119918 OX=1182545 GN=A1O9_12197 PE=4 SV=1
rna-Etr01197.1	tr|A0A072NXW8|A0A072NXW8_9EURO	62.48	1378	482	35	1	1375	1	1346	0	1537	1375	1346	ULP_PROTEASE domain-containing protein OS=Exophiala aquamarina CBS 119918 OX=1182545 GN=A1O9_12201 PE=3 SV=1
rna-Etr01198.1	tr|A0A0D2FAY0|A0A0D2FAY0_XYLBA	82.05	440	68	11	1	430	1	439	1.35e-256	709	430	439	Protein-serine/threonine kinase OS=Cladophialophora bantiana CBS 173.52 OX=1442370 GN=Z519_00944 PE=3 SV=1
rna-Etr01198.2	tr|A0A0D2FAY0|A0A0D2FAY0_XYLBA	84.09	440	69	1	1	440	1	439	2.17e-267	737	440	439	Protein-serine/threonine kinase OS=Cladophialophora bantiana CBS 173.52 OX=1442370 GN=Z519_00944 PE=3 SV=1
rna-Etr01198.3	tr|A0A072P8I1|A0A072P8I1_9EURO	96.37	358	13	0	40	397	1	358	4.41e-252	693	397	358	Protein-serine/threonine kinase OS=Exophiala aquamarina CBS 119918 OX=1182545 GN=A1O9_12203 PE=3 SV=1
rna-Etr01199.1	tr|A0A072NW91|A0A072NW91_9EURO	96.9	1128	35	0	4	1131	14	1141	0	2241	1131	1141	Ubiquitinyl hydrolase 1 OS=Exophiala aquamarina CBS 119918 OX=1182545 GN=A1O9_12204 PE=3 SV=1
rna-Etr01200.1	tr|A0A072PUW0|A0A072PUW0_9EURO	85.64	369	53	0	1	369	1	369	1.9e-230	638	369	369	Uncharacterized protein OS=Exophiala aquamarina CBS 119918 OX=1182545 GN=A1O9_01832 PE=4 SV=1
rna-Etr01200.2	tr|A0A072PUW0|A0A072PUW0_9EURO	85.5	262	38	0	1	262	108	369	1.37e-160	456	262	369	Uncharacterized protein OS=Exophiala aquamarina CBS 119918 OX=1182545 GN=A1O9_01832 PE=4 SV=1
rna-Etr01201.1	tr|A0A072Q7H0|A0A072Q7H0_9EURO	89.78	313	32	0	1	313	1	313	6.61e-196	546	313	313	Gluconate 5-dehydrogenase OS=Exophiala aquamarina CBS 119918 OX=1182545 GN=A1O9_01833 PE=4 SV=1
rna-Etr01202.1	tr|A0A072PVG9|A0A072PVG9_9EURO	82.14	224	38	2	1	222	1	224	2.02e-120	347	222	224	Uncharacterized protein OS=Exophiala aquamarina CBS 119918 OX=1182545 GN=A1O9_01834 PE=3 SV=1
rna-Etr01203.1	tr|A0A0N1H4A8|A0A0N1H4A8_9EURO	87.65	162	20	0	1	162	1	162	3.1e-100	291	162	167	Cupin_2 domain-containing protein OS=Phialophora attinorum OX=1664694 GN=AB675_11591 PE=4 SV=1
rna-Etr01204.1	tr|A0A072PVV8|A0A072PVV8_9EURO	87.04	1312	166	4	63	1374	1	1308	0	2144	1379	1310	Uncharacterized protein OS=Exophiala aquamarina CBS 119918 OX=1182545 GN=A1O9_01835 PE=4 SV=1
rna-Etr01205.1	tr|A0A072PWX2|A0A072PWX2_9EURO	90.76	725	61	6	1	721	1	723	0	1297	725	1142	PH domain-containing protein OS=Exophiala aquamarina CBS 119918 OX=1182545 GN=A1O9_01836 PE=4 SV=1
rna-Etr01205.2	tr|A0A072PWX2|A0A072PWX2_9EURO	88.55	1144	123	8	1	1138	1	1142	0	1990	1154	1142	PH domain-containing protein OS=Exophiala aquamarina CBS 119918 OX=1182545 GN=A1O9_01836 PE=4 SV=1
rna-Etr01205.3	tr|A0A072PWX2|A0A072PWX2_9EURO	87.65	972	112	8	1	966	173	1142	0	1677	982	1142	PH domain-containing protein OS=Exophiala aquamarina CBS 119918 OX=1182545 GN=A1O9_01836 PE=4 SV=1
rna-Etr01205.4	tr|A0A072PWX2|A0A072PWX2_9EURO	87.65	972	112	8	1	966	173	1142	0	1677	982	1142	PH domain-containing protein OS=Exophiala aquamarina CBS 119918 OX=1182545 GN=A1O9_01836 PE=4 SV=1
rna-Etr01205.6	tr|A0A072PWX2|A0A072PWX2_9EURO	87.65	972	112	8	1	966	173	1142	0	1677	982	1142	PH domain-containing protein OS=Exophiala aquamarina CBS 119918 OX=1182545 GN=A1O9_01836 PE=4 SV=1
rna-Etr01205.5	tr|A0A072PWX2|A0A072PWX2_9EURO	87.65	972	112	8	1	966	173	1142	0	1677	982	1142	PH domain-containing protein OS=Exophiala aquamarina CBS 119918 OX=1182545 GN=A1O9_01836 PE=4 SV=1
rna-Etr01206.1	tr|A0A072PUW6|A0A072PUW6_9EURO	73.15	216	54	4	1	216	1	212	2.69e-102	303	259	214	Zn(2)-C6 fungal-type domain-containing protein (Fragment) OS=Exophiala aquamarina CBS 119918 OX=1182545 GN=A1O9_01837 PE=4 SV=1
rna-Etr01207.1	tr|A0A072Q7H5|A0A072Q7H5_9EURO	98.75	558	7	0	2	559	7	564	0	1040	559	564	FACT complex subunit POB3 OS=Exophiala aquamarina CBS 119918 OX=1182545 GN=A1O9_01838 PE=3 SV=1
rna-Etr01208.1	tr|A0A072NWQ6|A0A072NWQ6_9EURO	95.43	766	35	0	1	766	1	766	0	1459	820	846	DNA helicase OS=Exophiala aquamarina CBS 119918 OX=1182545 GN=A1O9_12195 PE=3 SV=1
rna-Etr01209.1	tr|A0A072PGY5|A0A072PGY5_9EURO	80.06	311	62	0	1	311	1	311	2.3e-169	489	519	374	CID domain-containing protein OS=Exophiala aquamarina CBS 119918 OX=1182545 GN=A1O9_09207 PE=4 SV=1
rna-Etr01210.1	tr|A0A0D2FAZ5|A0A0D2FAZ5_XYLBA	73.42	79	18	3	1	76	1	79	9.92e-29	104	76	79	Unplaced genomic scaffold supercont1.1, whole genome shotgun sequence OS=Cladophialophora bantiana CBS 173.52 OX=1442370 GN=Z519_00959 PE=4 SV=1
rna-Etr01211.1	tr|A0A072PVW7|A0A072PVW7_9EURO	86.68	563	72	3	1	560	1	563	0	1012	560	563	Cyclohexanone monooxygenase OS=Exophiala aquamarina CBS 119918 OX=1182545 GN=A1O9_01845 PE=4 SV=1
rna-Etr01212.1	tr|A0A072PWW7|A0A072PWW7_9EURO	92.82	543	36	3	1	543	1	540	0	1026	555	544	Ammonium transporter OS=Exophiala aquamarina CBS 119918 OX=1182545 GN=A1O9_01831 PE=3 SV=1
rna-Etr01213.1	tr|A0A0D2BUY7|A0A0D2BUY7_9EURO	93.41	364	24	0	3	366	2	365	1.91e-267	731	366	365	Glutamine synthetase OS=Exophiala oligosperma OX=215243 GN=PV06_06854 PE=3 SV=1
rna-Etr01213.2	tr|A0A438MSQ7|A0A438MSQ7_EXOME	94.51	346	19	0	1	346	20	365	1.98e-257	705	346	365	Glutamine synthetase OS=Exophiala mesophila OX=212818 GN=B0A52_10169 PE=3 SV=1
rna-Etr01213.3	tr|A0A438MSQ7|A0A438MSQ7_EXOME	94.51	346	19	0	1	346	20	365	1.98e-257	705	346	365	Glutamine synthetase OS=Exophiala mesophila OX=212818 GN=B0A52_10169 PE=3 SV=1
rna-Etr01214.1	tr|A0A072PVG4|A0A072PVG4_9EURO	83.39	1090	179	2	1	1089	1	1089	0	1818	1090	1090	UDP-N-acetylglucosamine transferase subunit ALG13 OS=Exophiala aquamarina CBS 119918 OX=1182545 GN=ALG13 PE=3 SV=1
rna-Etr01215.1	tr|A0A072PWW2|A0A072PWW2_9EURO	87.47	1907	206	33	1	1884	1	1897	0	2883	1884	1897	E3 ubiquitin-protein ligase TRIP12 OS=Exophiala aquamarina CBS 119918 OX=1182545 GN=A1O9_01826 PE=4 SV=1
rna-Etr01215.2	tr|A0A072PWW2|A0A072PWW2_9EURO	87.62	1907	220	16	1	1901	1	1897	0	2890	1901	1897	E3 ubiquitin-protein ligase TRIP12 OS=Exophiala aquamarina CBS 119918 OX=1182545 GN=A1O9_01826 PE=4 SV=1
rna-Etr01216.1	tr|A0A072PUV6|A0A072PUV6_9EURO	91.7	241	18	2	1	239	2	242	2.34e-148	421	282	242	Uncharacterized protein (Fragment) OS=Exophiala aquamarina CBS 119918 OX=1182545 GN=A1O9_01827 PE=4 SV=1
rna-Etr01217.1	tr|A0A072PVV0|A0A072PVV0_9EURO	97.76	268	6	0	99	366	1	268	1.15e-185	520	366	268	Nicotinamide-nucleotide adenylyltransferase OS=Exophiala aquamarina CBS 119918 OX=1182545 GN=A1O9_01825 PE=3 SV=1
rna-Etr01218.1	tr|A0A072PUV0|A0A072PUV0_9EURO	92.14	229	17	1	1	228	74	302	8.5e-151	427	228	302	2-methoxy-6-polyprenyl-1,4-benzoquinol methylase, mitochondrial OS=Exophiala aquamarina CBS 119918 OX=1182545 GN=COQ5 PE=3 SV=1
rna-Etr01218.2	tr|A0A072PUV0|A0A072PUV0_9EURO	91.06	302	26	1	1	301	1	302	2.34e-197	548	301	302	2-methoxy-6-polyprenyl-1,4-benzoquinol methylase, mitochondrial OS=Exophiala aquamarina CBS 119918 OX=1182545 GN=COQ5 PE=3 SV=1
rna-Etr01219.1	tr|A0A0D2IDY5|A0A0D2IDY5_9EURO	76.69	369	85	1	1	369	1	368	2.05e-177	521	606	566	Rhinocladiella mackenziei CBS 650.93 unplaced genomic scaffold supercont1.5, whole genome shotgun sequence OS=Rhinocladiella mackenziei CBS 650.93 OX=1442369 GN=Z518_07562 PE=4 SV=1
rna-Etr01219.2	tr|A0A072PVU7|A0A072PVU7_9EURO	92.09	215	17	0	1	215	1	215	6.01e-142	414	514	241	Murein transglycosylase OS=Exophiala aquamarina CBS 119918 OX=1182545 GN=A1O9_01820 PE=4 SV=1
rna-Etr01219.3	tr|A0A0D2IDY5|A0A0D2IDY5_9EURO	76.69	369	85	1	1	369	1	368	2.05e-177	521	606	566	Rhinocladiella mackenziei CBS 650.93 unplaced genomic scaffold supercont1.5, whole genome shotgun sequence OS=Rhinocladiella mackenziei CBS 650.93 OX=1442369 GN=Z518_07562 PE=4 SV=1
rna-Etr01220.1	tr|A0A072PUU6|A0A072PUU6_9EURO	51.19	1012	488	6	360	1369	1	1008	1.05e-274	816	1452	1009	Uncharacterized protein OS=Exophiala aquamarina CBS 119918 OX=1182545 GN=A1O9_01817 PE=4 SV=1
rna-Etr01221.1	tr|A0A0D2FT62|A0A0D2FT62_9EURO	71.71	357	99	2	1	355	1	357	4.31e-181	512	355	357	PKS_ER domain-containing protein OS=Phialophora americana OX=5601 GN=PV04_10116 PE=4 SV=1
rna-Etr01222.1	tr|A0A0D2FPE8|A0A0D2FPE8_9EURO	62.61	230	78	8	5	229	6	232	2.43e-80	246	229	232	Rhinocladiella mackenziei CBS 650.93 unplaced genomic scaffold supercont1.5, whole genome shotgun sequence OS=Rhinocladiella mackenziei CBS 650.93 OX=1442369 GN=Z518_07565 PE=4 SV=1
rna-Etr01223.1	tr|A0A072PVU2|A0A072PVU2_9EURO	91.05	2134	186	5	1	2134	1	2129	0	3849	2134	2129	E3 ubiquitin-protein ligase OS=Exophiala aquamarina CBS 119918 OX=1182545 GN=A1O9_01815 PE=3 SV=1
rna-Etr01224.1	tr|A0A0D1WS02|A0A0D1WS02_EXOME	81.16	69	13	0	1	69	1	69	6.31e-35	119	69	69	Uncharacterized protein OS=Exophiala mesophila OX=212818 GN=PV10_06441 PE=3 SV=1
rna-Etr01225.1	tr|A0A072PUU4|A0A072PUU4_9EURO	77	713	160	4	1	710	1	712	0	1107	711	719	Protoporphyrinogen oxidase OS=Exophiala aquamarina CBS 119918 OX=1182545 GN=A1O9_01812 PE=3 SV=1
rna-Etr01226.1	tr|A0A072PVT8|A0A072PVT8_9EURO	77.82	257	57	0	1	257	1	257	8.87e-146	414	258	258	Uncharacterized protein OS=Exophiala aquamarina CBS 119918 OX=1182545 GN=A1O9_01810 PE=3 SV=1
rna-Etr01227.1	tr|A0A072PVE9|A0A072PVE9_9EURO	94.96	1211	61	0	1	1211	1	1211	0	2356	1211	1211	DNA-directed RNA polymerase subunit beta OS=Exophiala aquamarina CBS 119918 OX=1182545 GN=A1O9_01809 PE=3 SV=1
rna-Etr01227.2	tr|A0A072PVE9|A0A072PVE9_9EURO	94.96	1211	61	0	1	1211	1	1211	0	2356	1211	1211	DNA-directed RNA polymerase subunit beta OS=Exophiala aquamarina CBS 119918 OX=1182545 GN=A1O9_01809 PE=3 SV=1
rna-Etr01228.1	tr|A0A072PVT6|A0A072PVT6_9EURO	85.48	606	88	0	1	606	1	606	0	1008	606	606	MFS domain-containing protein OS=Exophiala aquamarina CBS 119918 OX=1182545 GN=A1O9_01805 PE=4 SV=1
rna-Etr01229.1	tr|A0A0D2F8Q8|A0A0D2F8Q8_9EURO	79.36	344	65	6	10	353	15	352	1.93e-217	603	353	352	Uncharacterized protein OS=Exophiala xenobiotica OX=348802 GN=PV05_05083 PE=3 SV=1
rna-Etr01230.1	tr|A0A072Q7E2|A0A072Q7E2_9EURO	90.43	721	69	0	1	721	1	721	0	1336	721	721	Zn(2)-C6 fungal-type domain-containing protein OS=Exophiala aquamarina CBS 119918 OX=1182545 GN=A1O9_01803 PE=4 SV=1
rna-Etr01231.1	tr|A0A072PUT4|A0A072PUT4_9EURO	91.44	409	19	16	1	409	1	393	3.59e-270	746	416	519	MFS domain-containing protein OS=Exophiala aquamarina CBS 119918 OX=1182545 GN=A1O9_01802 PE=3 SV=1
rna-Etr01232.1	tr|A0A072PWU0|A0A072PWU0_9EURO	90.42	334	32	0	1	334	1	334	7.98e-203	565	334	334	Uncharacterized protein OS=Exophiala aquamarina CBS 119918 OX=1182545 GN=A1O9_01801 PE=4 SV=1
rna-Etr01233.1	tr|A0A072PVT1|A0A072PVT1_9EURO	88.5	339	39	0	1	339	1	339	3.03e-221	612	339	339	Uncharacterized protein OS=Exophiala aquamarina CBS 119918 OX=1182545 GN=A1O9_01800 PE=4 SV=1
rna-Etr01234.1	tr|A0A072PVE2|A0A072PVE2_9EURO	82.91	275	47	0	1	275	1	275	1.97e-162	458	275	275	Uncharacterized protein OS=Exophiala aquamarina CBS 119918 OX=1182545 GN=A1O9_01799 PE=4 SV=1
rna-Etr01235.1	tr|A0A072Q7D7|A0A072Q7D7_9EURO	78.22	583	121	6	1	581	5	583	6.81e-222	634	581	583	Uncharacterized protein OS=Exophiala aquamarina CBS 119918 OX=1182545 GN=A1O9_01798 PE=4 SV=1
rna-Etr01236.1	tr|A0A072PUT2|A0A072PUT2_9EURO	67.47	581	121	68	1	536	1	558	3.67e-265	741	538	560	Endo-1,3(4)-beta-glucanase OS=Exophiala aquamarina CBS 119918 OX=1182545 GN=A1O9_01797 PE=4 SV=1
rna-Etr01237.1	tr|A0A072PWT6|A0A072PWT6_9EURO	88.22	1554	182	1	1	1553	1	1554	0	2684	1553	1554	Vps8 domain-containing protein OS=Exophiala aquamarina CBS 119918 OX=1182545 GN=A1O9_01796 PE=3 SV=1
rna-Etr01238.1	tr|A0A0D2D3B0|A0A0D2D3B0_9EURO	77.09	275	63	0	1	275	1	275	4.23e-157	444	275	275	Protein kinase domain-containing protein OS=Exophiala oligosperma OX=215243 GN=PV06_11059 PE=4 SV=1
rna-Etr01239.1	tr|A0A072PVS7|A0A072PVS7_9EURO	88.28	478	26	30	1	478	1	448	2.75e-259	719	478	448	Peroxin-13 OS=Exophiala aquamarina CBS 119918 OX=1182545 GN=A1O9_01795 PE=3 SV=1
rna-Etr01239.2	tr|A0A072PVS7|A0A072PVS7_9EURO	87.97	449	24	30	1	449	30	448	5.69e-242	674	449	448	Peroxin-13 OS=Exophiala aquamarina CBS 119918 OX=1182545 GN=A1O9_01795 PE=3 SV=1
rna-Etr01240.1	tr|A0A072PVD7|A0A072PVD7_9EURO	63.66	432	130	27	15	436	38	452	1.52e-145	431	436	526	RRM domain-containing protein OS=Exophiala aquamarina CBS 119918 OX=1182545 GN=A1O9_01794 PE=4 SV=1
rna-Etr01240.2	tr|A0A072PVD7|A0A072PVD7_9EURO	60.73	275	97	11	4	268	179	452	1.69e-73	240	268	526	RRM domain-containing protein OS=Exophiala aquamarina CBS 119918 OX=1182545 GN=A1O9_01794 PE=4 SV=1
rna-Etr01240.3	tr|A0A072PVD7|A0A072PVD7_9EURO	64.92	419	120	27	15	423	38	439	2.54e-144	428	437	526	RRM domain-containing protein OS=Exophiala aquamarina CBS 119918 OX=1182545 GN=A1O9_01794 PE=4 SV=1
rna-Etr01241.1	tr|A0A072Q7D2|A0A072Q7D2_9EURO	94.34	265	15	0	1	265	1	265	3.63e-185	514	265	265	6-phosphogluconolactonase OS=Exophiala aquamarina CBS 119918 OX=1182545 GN=A1O9_01793 PE=3 SV=1
rna-Etr01242.1	tr|A0A072PUS8|A0A072PUS8_9EURO	90.69	580	53	1	1	579	1	580	0	1037	579	580	MFS domain-containing protein OS=Exophiala aquamarina CBS 119918 OX=1182545 GN=A1O9_01792 PE=4 SV=1
rna-Etr01243.1	tr|A0A0D2FP64|A0A0D2FP64_9EURO	35.6	250	105	56	20	213	102	351	2.17e-27	115	248	378	Uncharacterized protein OS=Phialophora americana OX=5601 GN=PV04_04323 PE=4 SV=1
rna-Etr01244.1	tr|A0A072PVS3|A0A072PVS3_9EURO	72.02	361	97	4	37	393	1	361	1.21e-153	444	398	366	Uncharacterized protein OS=Exophiala aquamarina CBS 119918 OX=1182545 GN=A1O9_01790 PE=4 SV=1
rna-Etr01245.1	tr|A0A072PVD4|A0A072PVD4_9EURO	88.44	882	86	16	1	871	1	877	0	1454	871	877	UDENN domain-containing protein OS=Exophiala aquamarina CBS 119918 OX=1182545 GN=A1O9_01789 PE=4 SV=1
rna-Etr01246.1	tr|A0A072Q7C9|A0A072Q7C9_9EURO	96.06	279	9	2	46	322	1	279	1.63e-181	508	322	279	Uncharacterized protein OS=Exophiala aquamarina CBS 119918 OX=1182545 GN=A1O9_01788 PE=4 SV=1
rna-Etr01247.1	tr|A0A072PUS4|A0A072PUS4_9EURO	84.54	957	143	5	63	1015	11	966	0	1677	1015	966	CAP10 domain-containing protein OS=Exophiala aquamarina CBS 119918 OX=1182545 GN=A1O9_01787 PE=4 SV=1
rna-Etr01248.1	tr|A0A072PWS8|A0A072PWS8_9EURO	94.72	1023	54	0	1	1023	1	1023	0	1852	1134	1023	RNA cytidine acetyltransferase OS=Exophiala aquamarina CBS 119918 OX=1182545 GN=NAT10 PE=3 SV=1
rna-Etr01248.2	tr|A0A072PWS8|A0A072PWS8_9EURO	94.72	1023	54	0	1	1023	1	1023	0	1853	1027	1023	RNA cytidine acetyltransferase OS=Exophiala aquamarina CBS 119918 OX=1182545 GN=NAT10 PE=3 SV=1
rna-Etr01249.1	tr|A0A072PVR9|A0A072PVR9_9EURO	55.47	1087	457	27	1	1081	1	1066	0	1082	1081	1066	Uncharacterized protein OS=Exophiala aquamarina CBS 119918 OX=1182545 GN=A1O9_01785 PE=4 SV=1
rna-Etr01250.1	tr|A0A072PVD1|A0A072PVD1_9EURO	78.3	507	108	2	1	506	1	506	8.98e-282	779	506	506	Thioredoxin domain-containing protein OS=Exophiala aquamarina CBS 119918 OX=1182545 GN=A1O9_01784 PE=4 SV=1
rna-Etr01251.1	tr|A0A072Q7C4|A0A072Q7C4_9EURO	74.46	462	113	5	1	462	105	561	1.14e-249	698	463	562	Zn(2)-C6 fungal-type domain-containing protein OS=Exophiala aquamarina CBS 119918 OX=1182545 GN=A1O9_01783 PE=4 SV=1
rna-Etr01252.1	tr|A0A072PUS1|A0A072PUS1_9EURO	81.43	280	49	3	1	277	1	280	1.93e-150	428	277	280	Uncharacterized protein OS=Exophiala aquamarina CBS 119918 OX=1182545 GN=A1O9_01782 PE=4 SV=1
rna-Etr01253.1	tr|A0A072PWS3|A0A072PWS3_9EURO	77.13	376	86	0	1	376	1	376	5.29e-192	541	376	376	Uncharacterized protein OS=Exophiala aquamarina CBS 119918 OX=1182545 GN=A1O9_01781 PE=4 SV=1
rna-Etr01254.1	tr|A0A3M7NQ34|A0A3M7NQ34_9EURO	86.32	190	26	0	1	190	1	190	6.88e-121	346	190	190	Peptidyl-prolyl cis-trans isomerase (Fragment) OS=Chaetothyriales sp. CBS 134916 OX=2249418 GN=DV736_g4341 PE=3 SV=1
rna-Etr01255.1	tr|A0A072Q7C1|A0A072Q7C1_9EURO	83.98	493	79	0	1	493	1	493	5.41e-295	811	493	493	MFS domain-containing protein OS=Exophiala aquamarina CBS 119918 OX=1182545 GN=A1O9_01778 PE=4 SV=1
rna-Etr01256.1	tr|A0A072PVC7|A0A072PVC7_9EURO	87.03	478	59	3	1	475	1	478	1e-300	825	475	478	Uncharacterized protein OS=Exophiala aquamarina CBS 119918 OX=1182545 GN=A1O9_01779 PE=4 SV=1
rna-Etr01257.1	tr|A0A072PUR7|A0A072PUR7_9EURO	87.03	586	49	27	1	584	1	561	0	961	586	563	PX domain-containing protein OS=Exophiala aquamarina CBS 119918 OX=1182545 GN=A1O9_01777 PE=4 SV=1
rna-Etr01258.1	tr|A0A072PWR9|A0A072PWR9_9EURO	73.51	268	71	0	9	276	3	270	1.77e-141	405	276	270	DUF218 domain-containing protein OS=Exophiala aquamarina CBS 119918 OX=1182545 GN=A1O9_01776 PE=4 SV=1
rna-Etr01259.1	tr|A0A072PVR2|A0A072PVR2_9EURO	93.11	711	47	2	1	711	1	709	0	1358	711	709	Dipeptidyl-peptidase V OS=Exophiala aquamarina CBS 119918 OX=1182545 GN=A1O9_01775 PE=3 SV=1
rna-Etr01259.2	tr|A0A072PVR2|A0A072PVR2_9EURO	92.39	618	45	2	1	618	1	616	0	1156	631	709	Dipeptidyl-peptidase V OS=Exophiala aquamarina CBS 119918 OX=1182545 GN=A1O9_01775 PE=3 SV=1
rna-Etr01260.1	tr|A0A072Q7B7|A0A072Q7B7_9EURO	68.17	663	176	35	1	657	4	637	4.58e-285	799	658	637	Uncharacterized protein (Fragment) OS=Exophiala aquamarina CBS 119918 OX=1182545 GN=A1O9_01773 PE=4 SV=1
rna-Etr01261.1	tr|A0A0C4DZA5|A0A0C4DZA5_MAGP6	100	305	0	0	1	305	1	305	5.27e-214	591	305	305	Polyubiquitin OS=Magnaporthiopsis poae (strain ATCC 64411 / 73-15) OX=644358 GN=MAPG_05400 PE=4 SV=1
rna-Etr01262.1	tr|A0A072PWR5|A0A072PWR5_9EURO	87.8	779	91	4	1	776	1	778	0	1345	813	818	Uncharacterized protein OS=Exophiala aquamarina CBS 119918 OX=1182545 GN=A1O9_01771 PE=4 SV=1
rna-Etr01263.1	tr|A0A072PVQ8|A0A072PVQ8_9EURO	79.87	452	90	1	7	457	10	461	2.92e-273	754	467	471	3Beta_HSD domain-containing protein OS=Exophiala aquamarina CBS 119918 OX=1182545 GN=A1O9_01770 PE=4 SV=1
rna-Etr01264.1	tr|A0A072PVQ3|A0A072PVQ3_9EURO	85.98	271	38	0	2	272	41	311	6.33e-169	476	272	311	Ubiquinone biosynthesis O-methyltransferase, mitochondrial OS=Exophiala aquamarina CBS 119918 OX=1182545 GN=COQ3 PE=3 SV=1
rna-Etr01265.1	tr|A0A072PUQ7|A0A072PUQ7_9EURO	89.45	550	27	31	1	519	1	550	0	980	519	550	Uncharacterized protein OS=Exophiala aquamarina CBS 119918 OX=1182545 GN=A1O9_01762 PE=3 SV=1
rna-Etr01266.1	tr|A0A072PWQ9|A0A072PWQ9_9EURO	77.09	227	52	0	1	227	1	227	3.49e-123	355	227	227	Uncharacterized protein OS=Exophiala aquamarina CBS 119918 OX=1182545 GN=A1O9_01761 PE=4 SV=1
rna-Etr01267.1	tr|A0A072PVB8|A0A072PVB8_9EURO	64.4	972	317	29	1	962	1	953	0	1127	962	953	DNA_mis_repair domain-containing protein OS=Exophiala aquamarina CBS 119918 OX=1182545 GN=A1O9_01759 PE=3 SV=1
rna-Etr01269.1	tr|A0A6A6W4Q7|A0A6A6W4Q7_9PEZI	24.3	251	139	51	26	276	21	220	7.9e-15	79	277	222	N-acetyltransferase domain-containing protein OS=Pseudovirgaria hyperparasitica OX=470096 GN=EJ05DRAFT_477377 PE=4 SV=1
rna-Etr01270.1	tr|A0A072PWQ7|A0A072PWQ7_9EURO	69	400	67	57	1	396	1	347	1.12e-194	548	397	348	Uncharacterized protein OS=Exophiala aquamarina CBS 119918 OX=1182545 GN=A1O9_01756 PE=4 SV=1
rna-Etr01271.1	tr|A0A072PVP3|A0A072PVP3_9EURO	95.56	1261	51	5	1	1260	92	1348	0	2256	1260	1348	Class I unconventional myosin OS=Exophiala aquamarina CBS 119918 OX=1182545 GN=A1O9_01755 PE=3 SV=1
rna-Etr01271.2	tr|A0A072PVP3|A0A072PVP3_9EURO	93.56	1288	51	32	1	1287	92	1348	0	2239	1287	1348	Class I unconventional myosin OS=Exophiala aquamarina CBS 119918 OX=1182545 GN=A1O9_01755 PE=3 SV=1
rna-Etr01272.1	tr|W9XAN2|W9XAN2_9EURO	73.01	289	72	6	1	283	1	289	7.96e-123	359	288	293	Uncharacterized protein OS=Cladophialophora psammophila CBS 110553 OX=1182543 GN=A1O5_02260 PE=3 SV=1
rna-Etr01273.1	tr|A0A072Q7A1|A0A072Q7A1_9EURO	86.23	1053	143	2	1	1053	1	1051	0	1807	1054	1052	Serine/threonine-protein kinase OS=Exophiala aquamarina CBS 119918 OX=1182545 GN=A1O9_01753 PE=3 SV=1
rna-Etr01274.1	tr|A0A072PUP8|A0A072PUP8_9EURO	86.58	380	49	2	1	380	1	378	1.84e-249	687	380	378	Uncharacterized protein OS=Exophiala aquamarina CBS 119918 OX=1182545 GN=A1O9_01752 PE=4 SV=1
rna-Etr01275.1	tr|A0A072PWQ2|A0A072PWQ2_9EURO	85.43	865	109	17	1	862	1	851	0	1495	862	851	FAD-binding PCMH-type domain-containing protein OS=Exophiala aquamarina CBS 119918 OX=1182545 GN=A1O9_01751 PE=4 SV=1
rna-Etr01276.1	tr|A0A072PVN9|A0A072PVN9_9EURO	93.73	319	20	0	1	319	1	319	1.77e-219	606	319	319	Uncharacterized protein OS=Exophiala aquamarina CBS 119918 OX=1182545 GN=A1O9_01750 PE=3 SV=1
rna-Etr01277.1	tr|A0A072PVB1|A0A072PVB1_9EURO	74.54	432	87	23	1	429	1	412	1.4e-221	620	429	412	Uncharacterized protein OS=Exophiala aquamarina CBS 119918 OX=1182545 GN=A1O9_01749 PE=4 SV=1
rna-Etr01278.1	tr|A0A0D1ZD80|A0A0D1ZD80_EXOME	97.11	450	13	0	1	450	1	450	0	898	450	450	Tubulin alpha chain OS=Exophiala mesophila OX=212818 GN=PV10_06384 PE=3 SV=1
rna-Etr01279.1	tr|A0A072PUP4|A0A072PUP4_9EURO	89.75	1142	114	3	1	1139	1	1142	0	2037	1139	1142	Uncharacterized protein OS=Exophiala aquamarina CBS 119918 OX=1182545 GN=A1O9_01747 PE=4 SV=1
rna-Etr01280.1	tr|A0A072PVA6|A0A072PVA6_9EURO	62.78	180	61	6	49	222	1	180	1.99e-59	203	280	492	Uncharacterized protein OS=Exophiala aquamarina CBS 119918 OX=1182545 GN=A1O9_01739 PE=4 SV=1
rna-Etr01281.1	tr|A0A438NCM8|A0A438NCM8_EXOME	68.42	209	66	0	14	222	3	211	1.07e-105	310	222	211	Uncharacterized protein OS=Exophiala mesophila OX=212818 GN=B0A52_02418 PE=4 SV=1
rna-Etr01281.2	tr|A0A438NCM8|A0A438NCM8_EXOME	62.17	230	66	21	14	243	3	211	1.78e-100	297	243	211	Uncharacterized protein OS=Exophiala mesophila OX=212818 GN=B0A52_02418 PE=4 SV=1
rna-Etr01282.1	tr|A0A072PUM5|A0A072PUM5_9EURO	71.99	889	196	53	1	889	42	877	0	1275	891	879	Glyco_transf_28 domain-containing protein OS=Exophiala aquamarina CBS 119918 OX=1182545 GN=A1O9_01737 PE=4 SV=1
rna-Etr01283.1	tr|A0A072PWP2|A0A072PWP2_9EURO	99.34	151	1	0	1	151	1	151	9.78e-102	294	151	151	40S ribosomal protein S13 OS=Exophiala aquamarina CBS 119918 OX=1182545 GN=A1O9_01736 PE=3 SV=1
rna-Etr01284.1	tr|A0A072PVL9|A0A072PVL9_9EURO	69.19	198	47	14	1	198	1	184	1.38e-84	254	198	184	Uncharacterized protein OS=Exophiala aquamarina CBS 119918 OX=1182545 GN=A1O9_01735 PE=4 SV=1
rna-Etr01285.1	tr|A0A0D2IEI3|A0A0D2IEI3_9EURO	59.74	313	119	7	1	311	1	308	1.79e-104	314	311	308	Rhinocladiella mackenziei CBS 650.93 unplaced genomic scaffold supercont1.7, whole genome shotgun sequence OS=Rhinocladiella mackenziei CBS 650.93 OX=1442369 GN=Z518_09387 PE=4 SV=1
rna-Etr01286.1	tr|A0A072Q754|A0A072Q754_9EURO	90.34	1480	140	3	1	1477	1	1480	0	2517	1477	1480	Uncharacterized protein OS=Exophiala aquamarina CBS 119918 OX=1182545 GN=A1O9_01733 PE=4 SV=1
rna-Etr01287.1	tr|A0A072PWM2|A0A072PWM2_9EURO	73.13	4860	1297	9	1	4852	1	4859	0	7086	4897	4877	Uncharacterized protein OS=Exophiala aquamarina CBS 119918 OX=1182545 GN=A1O9_01731 PE=4 SV=1
rna-Etr01288.1	tr|A0A072PV85|A0A072PV85_9EURO	96.52	460	16	0	24	483	1	460	0	914	499	460	MFS domain-containing protein OS=Exophiala aquamarina CBS 119918 OX=1182545 GN=A1O9_01729 PE=4 SV=1
rna-Etr01289.1	tr|A0A0D2IYH5|A0A0D2IYH5_9EURO	86.65	487	54	11	1	476	1	487	1.03e-316	868	478	540	Rhinocladiella mackenziei CBS 650.93 unplaced genomic scaffold supercont1.7, whole genome shotgun sequence OS=Rhinocladiella mackenziei CBS 650.93 OX=1442369 GN=Z518_09381 PE=4 SV=1
rna-Etr01290.1	tr|A0A072PWL6|A0A072PWL6_9EURO	97.41	193	5	0	1	193	1	193	1.39e-126	360	193	193	Translation machinery-associated protein 22 OS=Exophiala aquamarina CBS 119918 OX=1182545 GN=A1O9_01726 PE=3 SV=1
rna-Etr01292.1	tr|A0A0D1Z5Y2|A0A0D1Z5Y2_9EURO	77.52	565	119	8	1	562	1	560	3.7e-283	787	562	560	DUF1752 domain-containing protein OS=Cladophialophora immunda OX=569365 GN=PV07_11219 PE=4 SV=1
rna-Etr01293.1	tr|A0A072PV80|A0A072PV80_9EURO	88.44	225	24	2	1	225	1	223	3.44e-72	225	225	223	Uncharacterized protein OS=Exophiala aquamarina CBS 119918 OX=1182545 GN=A1O9_01724 PE=4 SV=1
rna-Etr01294.1	tr|A0A0D2IYH3|A0A0D2IYH3_9EURO	61.6	513	164	33	4	507	1	489	6.3e-185	533	507	489	Rhinocladiella mackenziei CBS 650.93 unplaced genomic scaffold supercont1.7, whole genome shotgun sequence OS=Rhinocladiella mackenziei CBS 650.93 OX=1442369 GN=Z518_09376 PE=4 SV=1
rna-Etr01294.2	tr|A0A072Q739|A0A072Q739_9EURO	89.52	229	24	0	94	322	1	229	1.09e-144	413	322	229	Uncharacterized protein OS=Exophiala aquamarina CBS 119918 OX=1182545 GN=A1O9_01723 PE=4 SV=1
rna-Etr01295.1	tr|A0A072PUI9|A0A072PUI9_9EURO	91.05	1509	131	4	1	1505	1	1509	0	2865	1505	1509	Carboxypeptidase Y receptor OS=Exophiala aquamarina CBS 119918 OX=1182545 GN=A1O9_01722 PE=3 SV=1
rna-Etr01296.1	tr|A0A072PWL0|A0A072PWL0_9EURO	84.91	53	8	0	1	53	40	92	1.18e-22	89.4	72	96	Uncharacterized protein OS=Exophiala aquamarina CBS 119918 OX=1182545 GN=A1O9_01721 PE=3 SV=1
rna-Etr01297.1	tr|A0A072PVI5|A0A072PVI5_9EURO	47.13	314	136	30	66	373	1	290	4e-82	259	375	292	Uncharacterized protein OS=Exophiala aquamarina CBS 119918 OX=1182545 GN=A1O9_01720 PE=4 SV=1
rna-Etr01298.1	tr|A0A072PV73|A0A072PV73_9EURO	57.81	429	127	54	1	421	1	383	5.21e-149	447	739	423	RING-type domain-containing protein OS=Exophiala aquamarina CBS 119918 OX=1182545 GN=A1O9_01719 PE=4 SV=1
rna-Etr01299.1	tr|A0A072Q733|A0A072Q733_9EURO	63.36	453	130	36	55	484	73	512	2.12e-180	521	484	512	Abhydrolase_3 domain-containing protein OS=Exophiala aquamarina CBS 119918 OX=1182545 GN=A1O9_01718 PE=4 SV=1
rna-Etr01300.1	tr|A0A072PUI3|A0A072PUI3_9EURO	69.51	551	152	16	1	537	1	549	1.66e-177	518	537	549	C3H1-type domain-containing protein OS=Exophiala aquamarina CBS 119918 OX=1182545 GN=A1O9_01717 PE=4 SV=1
rna-Etr01301.1	tr|A0A0D2IPQ3|A0A0D2IPQ3_9EURO	67.43	350	109	5	1	345	1	350	2.04e-163	483	758	379	Rhinocladiella mackenziei CBS 650.93 unplaced genomic scaffold supercont1.2, whole genome shotgun sequence OS=Rhinocladiella mackenziei CBS 650.93 OX=1442369 GN=Z518_02528 PE=4 SV=1
rna-Etr01301.2	tr|A0A0D2IPQ3|A0A0D2IPQ3_9EURO	67.43	350	109	5	1	345	1	350	2.04e-163	483	758	379	Rhinocladiella mackenziei CBS 650.93 unplaced genomic scaffold supercont1.2, whole genome shotgun sequence OS=Rhinocladiella mackenziei CBS 650.93 OX=1442369 GN=Z518_02528 PE=4 SV=1
rna-Etr01301.3	tr|A0A0D2IPQ3|A0A0D2IPQ3_9EURO	67.43	350	109	5	1	345	1	350	2.24e-163	483	761	379	Rhinocladiella mackenziei CBS 650.93 unplaced genomic scaffold supercont1.2, whole genome shotgun sequence OS=Rhinocladiella mackenziei CBS 650.93 OX=1442369 GN=Z518_02528 PE=4 SV=1
rna-Etr01301.4	tr|A0A0D2IPQ3|A0A0D2IPQ3_9EURO	67.43	350	109	5	1	345	1	350	2.09e-164	483	686	379	Rhinocladiella mackenziei CBS 650.93 unplaced genomic scaffold supercont1.2, whole genome shotgun sequence OS=Rhinocladiella mackenziei CBS 650.93 OX=1442369 GN=Z518_02528 PE=4 SV=1
rna-Etr01302.1	tr|A0A0D2JF77|A0A0D2JF77_9EURO	72.27	512	142	0	1	512	1	512	1.52e-274	762	521	514	Rhinocladiella mackenziei CBS 650.93 unplaced genomic scaffold supercont1.2, whole genome shotgun sequence OS=Rhinocladiella mackenziei CBS 650.93 OX=1442369 GN=Z518_02529 PE=4 SV=1
rna-Etr01303.1	tr|A0A072PWK4|A0A072PWK4_9EURO	85.99	314	44	0	1	314	102	415	1.32e-199	559	314	415	Uncharacterized protein OS=Exophiala aquamarina CBS 119918 OX=1182545 GN=A1O9_01716 PE=4 SV=1
rna-Etr01304.1	tr|W9XC05|W9XC05_9EURO	66.19	210	47	24	35	242	1	188	1.55e-59	192	242	188	Uncharacterized protein OS=Capronia epimyces CBS 606.96 OX=1182542 GN=A1O3_09176 PE=4 SV=1
rna-Etr01305.1	tr|A0A072Q728|A0A072Q728_9EURO	74.58	413	69	36	1	413	1	377	8.95e-148	431	413	377	Uncharacterized protein OS=Exophiala aquamarina CBS 119918 OX=1182545 GN=A1O9_01713 PE=4 SV=1
rna-Etr01306.1	tr|A0A6A5UD70|A0A6A5UD70_9PLEO	46.86	589	246	67	1	568	1	543	2.97e-162	480	570	545	Uncharacterized protein OS=Byssothecium circinans OX=147558 GN=CC80DRAFT_530983 PE=4 SV=1
rna-Etr01308.1	tr|A0A072PWJ8|A0A072PWJ8_9EURO	86.46	325	15	29	8	332	1	296	4.97e-201	559	332	296	Maintenance-ploidy protein MOB1 (MPS1 binder 1) OS=Exophiala aquamarina CBS 119918 OX=1182545 GN=A1O9_01711 PE=4 SV=1
rna-Etr01309.1	tr|A0A072PVE6|A0A072PVE6_9EURO	96.17	600	23	0	26	625	1	600	0	1164	625	600	Malic enzyme OS=Exophiala aquamarina CBS 119918 OX=1182545 GN=A1O9_01690 PE=3 SV=1
rna-Etr01310.1	tr|A0A072PV39|A0A072PV39_9EURO	93.72	239	15	0	1	239	1	239	4.58e-166	464	239	239	Uncharacterized protein OS=Exophiala aquamarina CBS 119918 OX=1182545 GN=A1O9_01689 PE=4 SV=1
rna-Etr01311.1	tr|A0A072Q6Z6|A0A072Q6Z6_9EURO	84.64	345	51	2	5	347	6	350	2.52e-204	570	347	350	Uncharacterized protein OS=Exophiala aquamarina CBS 119918 OX=1182545 GN=A1O9_01688 PE=4 SV=1
rna-Etr01312.1	tr|A0A072PWG5|A0A072PWG5_9EURO	75.57	438	94	13	1	438	1	425	2.25e-242	673	438	425	AB hydrolase-1 domain-containing protein OS=Exophiala aquamarina CBS 119918 OX=1182545 GN=A1O9_01681 PE=4 SV=1
rna-Etr01313.1	tr|A0A6A5X7B0|A0A6A5X7B0_9PLEO	40.22	547	240	87	2	519	96	584	5.61e-118	368	577	590	Uncharacterized protein OS=Aaosphaeria arxii CBS 175.79 OX=1450172 GN=BU24DRAFT_415561 PE=4 SV=1
rna-Etr01314.1	tr|A0A072Q6Y5|A0A072Q6Y5_9EURO	89.64	251	26	0	1	251	1	251	6.09e-186	515	251	251	Uncharacterized protein OS=Exophiala aquamarina CBS 119918 OX=1182545 GN=A1O9_01678 PE=4 SV=1
rna-Etr01315.1	tr|A0A072PUD1|A0A072PUD1_9EURO	73.07	4404	1177	9	110	4511	1	4397	0	6447	4519	4397	Uncharacterized protein OS=Exophiala aquamarina CBS 119918 OX=1182545 GN=A1O9_01677 PE=4 SV=1
rna-Etr01316.1	tr|A0A072PVC3|A0A072PVC3_9EURO	92.08	530	42	0	1	530	1	530	0	1035	530	530	Zn(2)-C6 fungal-type domain-containing protein OS=Exophiala aquamarina CBS 119918 OX=1182545 GN=A1O9_01675 PE=4 SV=1
rna-Etr01317.1	tr|A0A072Q6Y0|A0A072Q6Y0_9EURO	78.12	640	134	6	1	636	1	638	0	933	636	638	Uncharacterized protein OS=Exophiala aquamarina CBS 119918 OX=1182545 GN=A1O9_01673 PE=4 SV=1
rna-Etr01318.1	tr|A0A072PUC6|A0A072PUC6_9EURO	86.82	440	57	1	1	439	1	440	6.76e-294	804	439	440	Uncharacterized protein OS=Exophiala aquamarina CBS 119918 OX=1182545 GN=A1O9_01672 PE=4 SV=1
rna-Etr01319.1	tr|A0A072PWF2|A0A072PWF2_9EURO	86.38	235	31	1	26	259	1	235	1.82e-152	431	262	235	Uncharacterized protein OS=Exophiala aquamarina CBS 119918 OX=1182545 GN=A1O9_01671 PE=4 SV=1
rna-Etr01320.1	tr|A0A072PVB7|A0A072PVB7_9EURO	52.19	251	115	5	41	288	60	308	1.39e-82	257	288	308	Uncharacterized protein OS=Exophiala aquamarina CBS 119918 OX=1182545 GN=A1O9_01670 PE=4 SV=1
rna-Etr01321.1	tr|A0A072PV13|A0A072PV13_9EURO	87.37	776	88	10	1	775	1	767	0	1147	775	767	Anaphase-promoting complex subunit 8 OS=Exophiala aquamarina CBS 119918 OX=1182545 GN=A1O9_01669 PE=4 SV=1
rna-Etr01322.1	tr|A0A072Q6X5|A0A072Q6X5_9EURO	86.58	395	53	0	1	395	1	395	4.94e-258	710	396	396	Uncharacterized protein OS=Exophiala aquamarina CBS 119918 OX=1182545 GN=A1O9_01668 PE=3 SV=1
rna-Etr01323.1	tr|A0A072PWE7|A0A072PWE7_9EURO	59.87	608	172	72	74	639	1	578	4.16e-156	468	639	578	Uncharacterized protein OS=Exophiala aquamarina CBS 119918 OX=1182545 GN=A1O9_01666 PE=4 SV=1
rna-Etr01324.1	tr|A0A072PVB0|A0A072PVB0_9EURO	98.07	2128	41	0	1	2128	1	2128	0	4244	2136	2131	Glutamate synthase [NADPH] OS=Exophiala aquamarina CBS 119918 OX=1182545 GN=A1O9_01665 PE=3 SV=1
rna-Etr01324.2	tr|A0A072PVB0|A0A072PVB0_9EURO	98.1	2049	39	0	1	2049	80	2128	0	4084	2057	2131	Glutamate synthase [NADPH] OS=Exophiala aquamarina CBS 119918 OX=1182545 GN=A1O9_01665 PE=3 SV=1
rna-Etr01325.1	tr|A0A0D2JLH2|A0A0D2JLH2_9EURO	62	629	232	7	1	622	1	629	1.18e-283	794	622	629	Uncharacterized protein OS=Fonsecaea multimorphosa CBS 102226 OX=1442371 GN=Z520_10183 PE=4 SV=1
rna-Etr01326.1	tr|A0A366QM76|A0A366QM76_GIBMO	51.61	529	251	5	3	527	4	531	7.83e-189	564	1003	574	Carboxylic ester hydrolase OS=Gibberella moniliformis OX=117187 GN=FVER53590_13937 PE=3 SV=1
rna-Etr01327.1	tr|A0A072PU98|A0A072PU98_9EURO	95.2	667	32	0	1	667	1	667	0	1308	667	667	Alkaline phosphatase OS=Exophiala aquamarina CBS 119918 OX=1182545 GN=A1O9_01652 PE=3 SV=1
rna-Etr01327.2	tr|A0A072PU98|A0A072PU98_9EURO	95.32	619	29	0	1	619	1	619	0	1209	625	667	Alkaline phosphatase OS=Exophiala aquamarina CBS 119918 OX=1182545 GN=A1O9_01652 PE=3 SV=1
rna-Etr01328.1	tr|A0A178CTD2|A0A178CTD2_9EURO	75.29	340	84	0	3	342	48	387	7.28e-193	542	342	387	Uncharacterized protein OS=Fonsecaea nubica OX=856822 GN=AYO20_07580 PE=3 SV=1
rna-Etr01329.1	tr|A0A0D2JIR3|A0A0D2JIR3_9EURO	62.29	358	133	2	1	356	1	358	3.23e-158	454	357	359	Rhinocladiella mackenziei CBS 650.93 unplaced genomic scaffold supercont1.1, whole genome shotgun sequence OS=Rhinocladiella mackenziei CBS 650.93 OX=1442369 GN=Z518_00399 PE=4 SV=1
rna-Etr01330.1	tr|A0A072PWC7|A0A072PWC7_9EURO	90.42	1628	152	4	1	1626	1	1626	0	2841	1629	1629	ATPase OS=Exophiala aquamarina CBS 119918 OX=1182545 GN=A1O9_01651 PE=4 SV=1
rna-Etr01331.1	tr|A0A072PV96|A0A072PV96_9EURO	93.99	1498	90	0	1	1498	1	1498	0	2789	1498	1498	Uncharacterized protein OS=Exophiala aquamarina CBS 119918 OX=1182545 GN=A1O9_01650 PE=3 SV=1
rna-Etr01332.1	tr|A0A6A5YXA6|A0A6A5YXA6_9PLEO	51.99	302	131	14	2	290	6	306	7.52e-103	309	291	306	Short chain dehydrogenase-like protein OS=Lophiotrema nucula OX=690887 GN=BDV96DRAFT_526144 PE=4 SV=1
rna-Etr01333.1	tr|A0A072PU91|A0A072PU91_9EURO	65.59	465	135	25	121	575	1	450	1.53e-210	599	575	450	Uncharacterized protein OS=Exophiala aquamarina CBS 119918 OX=1182545 GN=A1O9_01647 PE=4 SV=1
rna-Etr01333.2	tr|A0A072PU91|A0A072PU91_9EURO	65.59	465	135	25	36	490	1	450	6.59e-212	599	490	450	Uncharacterized protein OS=Exophiala aquamarina CBS 119918 OX=1182545 GN=A1O9_01647 PE=4 SV=1
rna-Etr01333.3	tr|A0A072PU91|A0A072PU91_9EURO	65.59	465	135	25	36	490	1	450	6.59e-212	599	490	450	Uncharacterized protein OS=Exophiala aquamarina CBS 119918 OX=1182545 GN=A1O9_01647 PE=4 SV=1
rna-Etr01335.1	tr|A0A072PWC1|A0A072PWC1_9EURO	56.24	553	211	31	1	542	1	533	3.02e-173	506	543	534	Uncharacterized protein OS=Exophiala aquamarina CBS 119918 OX=1182545 GN=A1O9_01646 PE=3 SV=1
rna-Etr01336.1	tr|A0A072PV91|A0A072PV91_9EURO	92.12	584	45	1	1	584	1	583	0	1073	584	583	AA_permease domain-containing protein OS=Exophiala aquamarina CBS 119918 OX=1182545 GN=A1O9_01645 PE=4 SV=1
rna-Etr01337.1	tr|A0A072Q6V1|A0A072Q6V1_9EURO	95.26	928	40	4	1	924	1	928	0	1667	939	939	Plasma membrane ATPase OS=Exophiala aquamarina CBS 119918 OX=1182545 GN=A1O9_01643 PE=3 SV=1
rna-Etr01338.1	tr|A0A072PU86|A0A072PU86_9EURO	91.53	673	55	2	1	673	1	671	0	1189	673	671	Uncharacterized protein OS=Exophiala aquamarina CBS 119918 OX=1182545 GN=A1O9_01642 PE=4 SV=1
rna-Etr01338.2	tr|A0A072PU86|A0A072PU86_9EURO	90.65	524	49	0	1	524	1	524	0	914	538	671	Uncharacterized protein OS=Exophiala aquamarina CBS 119918 OX=1182545 GN=A1O9_01642 PE=4 SV=1
rna-Etr01338.3	tr|A0A072PU86|A0A072PU86_9EURO	89.64	473	47	2	1	473	201	671	1.33e-296	822	473	671	Uncharacterized protein OS=Exophiala aquamarina CBS 119918 OX=1182545 GN=A1O9_01642 PE=4 SV=1
rna-Etr01338.4	tr|A0A072PU86|A0A072PU86_9EURO	89.89	564	55	2	1	564	110	671	0	979	564	671	Uncharacterized protein OS=Exophiala aquamarina CBS 119918 OX=1182545 GN=A1O9_01642 PE=4 SV=1
rna-Etr01338.5	tr|A0A072PU86|A0A072PU86_9EURO	89.64	473	47	2	1	473	201	671	1.33e-296	822	473	671	Uncharacterized protein OS=Exophiala aquamarina CBS 119918 OX=1182545 GN=A1O9_01642 PE=4 SV=1
rna-Etr01339.1	tr|A0A072PWB4|A0A072PWB4_9EURO	96.39	471	17	0	1	471	1	471	0	907	471	471	Citrate synthase OS=Exophiala aquamarina CBS 119918 OX=1182545 GN=A1O9_01641 PE=3 SV=1
rna-Etr01340.1	tr|A0A072PV86|A0A072PV86_9EURO	92.66	327	14	10	1	327	1	317	2.71e-211	585	327	317	Mitochondrial DNA replication protein YHM2 OS=Exophiala aquamarina CBS 119918 OX=1182545 GN=A1O9_01640 PE=3 SV=1
rna-Etr01341.1	tr|A0A072PUX8|A0A072PUX8_9EURO	95.81	382	16	0	1	382	1	382	1.15e-265	728	382	382	Cysteine synthase OS=Exophiala aquamarina CBS 119918 OX=1182545 GN=A1O9_01639 PE=4 SV=1
rna-Etr01342.1	tr|A0A072Q6U5|A0A072Q6U5_9EURO	69.73	489	79	69	1	473	163	598	7.83e-212	604	474	601	Uncharacterized protein OS=Exophiala aquamarina CBS 119918 OX=1182545 GN=A1O9_01638 PE=4 SV=1
rna-Etr01343.1	tr|A0A072PU79|A0A072PU79_9EURO	94.51	546	30	0	1	546	1	546	0	1059	546	546	Glutamyl-tRNA synthetase OS=Exophiala aquamarina CBS 119918 OX=1182545 GN=A1O9_01637 PE=3 SV=1
rna-Etr01344.1	tr|A0A072PWB0|A0A072PWB0_9EURO	90.03	301	28	2	9	308	1	300	7.13e-187	522	309	301	Uncharacterized protein OS=Exophiala aquamarina CBS 119918 OX=1182545 GN=A1O9_01636 PE=4 SV=1
rna-Etr01345.1	tr|A0A072PV81|A0A072PV81_9EURO	88.24	289	34	0	1	289	1	289	6.16e-173	486	289	289	Component of oligomeric Golgi complex 2 OS=Exophiala aquamarina CBS 119918 OX=1182545 GN=A1O9_01635 PE=3 SV=1
rna-Etr01346.1	tr|A0A072PUX1|A0A072PUX1_9EURO	82.74	446	74	3	108	553	15	457	1.95e-250	700	553	457	Uncharacterized protein OS=Exophiala aquamarina CBS 119918 OX=1182545 GN=A1O9_01634 PE=3 SV=1
rna-Etr01347.1	tr|A0A6A6HAW0|A0A6A6HAW0_9PEZI	31.44	741	387	121	13	708	16	680	3.85e-81	278	708	680	Uncharacterized protein OS=Viridothelium virens OX=1048519 GN=EV356DRAFT_532010 PE=4 SV=1
rna-Etr01348.1	tr|A0A0N1NXJ6|A0A0N1NXJ6_9EURO	48.23	141	65	8	2	142	214	346	5.87e-30	117	147	352	Uncharacterized protein OS=Phialophora attinorum OX=1664694 GN=AB675_3703 PE=4 SV=1
rna-Etr01349.1	tr|A0A072Q6T9|A0A072Q6T9_9EURO	65.13	608	188	24	2	587	13	618	2.47e-232	662	587	618	Uncharacterized protein OS=Exophiala aquamarina CBS 119918 OX=1182545 GN=A1O9_01633 PE=4 SV=1
rna-Etr01350.1	tr|A0A0D2G3X7|A0A0D2G3X7_9EURO	47.37	1332	649	52	1	1305	1	1307	0	1154	1332	1333	RNA-dependent RNA polymerase OS=Rhinocladiella mackenziei CBS 650.93 OX=1442369 GN=Z518_00421 PE=3 SV=1
rna-Etr01351.1	tr|A0A072PWA3|A0A072PWA3_9EURO	97.76	536	12	0	1	536	1	536	0	1083	549	536	Serine/threonine-protein phosphatase OS=Exophiala aquamarina CBS 119918 OX=1182545 GN=A1O9_01631 PE=3 SV=1
rna-Etr01352.1	tr|A0A072PV75|A0A072PV75_9EURO	91.76	170	14	0	1	170	1	170	2.39e-109	315	170	170	Uncharacterized protein OS=Exophiala aquamarina CBS 119918 OX=1182545 GN=A1O9_01630 PE=4 SV=1
rna-Etr01353.1	tr|A0A072Q6T5|A0A072Q6T5_9EURO	94.39	285	16	0	1	285	1	285	5.16e-195	541	285	285	Oxidoreductase OS=Exophiala aquamarina CBS 119918 OX=1182545 GN=A1O9_01628 PE=4 SV=1
rna-Etr01354.1	tr|A0A072PU68|A0A072PU68_9EURO	66.4	863	255	35	1	857	1	834	0	1014	996	834	Uncharacterized protein (Fragment) OS=Exophiala aquamarina CBS 119918 OX=1182545 GN=A1O9_01627 PE=4 SV=1
rna-Etr01355.1	tr|A0A072PW97|A0A072PW97_9EURO	87.85	543	65	1	1	542	1	543	0	939	554	555	MFS domain-containing protein OS=Exophiala aquamarina CBS 119918 OX=1182545 GN=A1O9_01626 PE=4 SV=1
rna-Etr01356.1	tr|A0A178C9G4|A0A178C9G4_9EURO	87.5	448	56	0	1	448	1	448	4.37e-292	800	448	448	Fungal_trans domain-containing protein OS=Fonsecaea multimorphosa OX=979981 GN=AYO22_04448 PE=4 SV=1
rna-Etr01357.1	tr|A0A072NTW9|A0A072NTW9_9EURO	89.32	459	37	12	1	455	1	451	1.67e-310	847	455	451	Anhydro-N-acetylmuramic acid kinase OS=Exophiala aquamarina CBS 119918 OX=1182545 GN=A1O9_12824 PE=4 SV=1
rna-Etr01358.1	tr|A0A072NT92|A0A072NT92_9EURO	89.91	555	56	0	1	555	1	555	0	977	557	557	MFS domain-containing protein OS=Exophiala aquamarina CBS 119918 OX=1182545 GN=A1O9_12822 PE=3 SV=1
rna-Etr01359.1	tr|A0A072NVN6|A0A072NVN6_9EURO	85.1	302	45	0	1	302	73	374	5.93e-190	533	302	374	GFO_IDH_MocA domain-containing protein OS=Exophiala aquamarina CBS 119918 OX=1182545 GN=A1O9_12821 PE=4 SV=1
rna-Etr01360.1	tr|A0A072PV69|A0A072PV69_9EURO	80.9	555	101	5	1	551	1	554	0	915	552	555	Uncharacterized protein OS=Exophiala aquamarina CBS 119918 OX=1182545 GN=A1O9_01625 PE=4 SV=1
rna-Etr01361.1	tr|A0A0D1YK69|A0A0D1YK69_9EURO	69.85	325	97	1	1	325	1	324	8.9e-177	499	333	326	Uncharacterized protein OS=Exophiala sideris OX=1016849 GN=PV11_05320 PE=4 SV=1
rna-Etr01362.1	tr|A0A072PUV9|A0A072PUV9_9EURO	93.09	304	21	0	1	304	1	304	5.53e-220	606	304	304	Lactamase_B domain-containing protein OS=Exophiala aquamarina CBS 119918 OX=1182545 GN=A1O9_01624 PE=4 SV=1
rna-Etr01363.1	tr|A0A072Q6T0|A0A072Q6T0_9EURO	71.07	318	26	66	1	252	1	318	3.39e-153	436	256	322	Uncharacterized protein OS=Exophiala aquamarina CBS 119918 OX=1182545 GN=A1O9_01623 PE=4 SV=1
rna-Etr01364.1	tr|A0A072PU63|A0A072PU63_9EURO	80.83	652	83	42	1	610	1	652	0	958	610	652	Uncharacterized protein OS=Exophiala aquamarina CBS 119918 OX=1182545 GN=A1O9_01622 PE=4 SV=1
rna-Etr01365.1	tr|A0A072PW91|A0A072PW91_9EURO	88.35	369	43	0	4	372	3	371	3.11e-259	711	372	376	Uncharacterized protein OS=Exophiala aquamarina CBS 119918 OX=1182545 GN=A1O9_01621 PE=3 SV=1
rna-Etr01365.2	tr|A0A072PW91|A0A072PW91_9EURO	89.73	331	34	0	5	335	41	371	1.24e-237	655	335	376	Uncharacterized protein OS=Exophiala aquamarina CBS 119918 OX=1182545 GN=A1O9_01621 PE=3 SV=1
rna-Etr01366.1	tr|A0A0D2ESD3|A0A0D2ESD3_9EURO	81.71	350	64	0	1	350	1	350	7.66e-209	582	350	350	PKS_ER domain-containing protein OS=Exophiala xenobiotica OX=348802 GN=PV05_02212 PE=4 SV=1
rna-Etr01367.1	tr|A0A072Q6S5|A0A072Q6S5_9EURO	91.73	387	32	0	30	416	1	387	4.2e-246	680	416	387	Fe-ADH domain-containing protein OS=Exophiala aquamarina CBS 119918 OX=1182545 GN=A1O9_01618 PE=4 SV=1
rna-Etr01368.1	tr|A0A072PU57|A0A072PU57_9EURO	90.16	549	54	0	1	549	1	549	0	1042	551	551	3-phytase OS=Exophiala aquamarina CBS 119918 OX=1182545 GN=A1O9_01617 PE=3 SV=1
rna-Etr01369.1	tr|A0A072PW86|A0A072PW86_9EURO	80.19	308	60	1	1	307	111	418	6.52e-166	474	307	418	Uncharacterized protein OS=Exophiala aquamarina CBS 119918 OX=1182545 GN=A1O9_01616 PE=4 SV=1
rna-Etr01370.1	tr|A0A072PV58|A0A072PV58_9EURO	90.59	393	37	0	1	393	96	488	5.68e-258	713	393	488	Aldedh domain-containing protein OS=Exophiala aquamarina CBS 119918 OX=1182545 GN=A1O9_01615 PE=3 SV=1
rna-Etr01371.1	tr|A0A072PU52|A0A072PU52_9EURO	92.09	569	41	4	1	569	1	565	0	1130	569	565	Uncharacterized protein OS=Exophiala aquamarina CBS 119918 OX=1182545 GN=A1O9_01612 PE=3 SV=1
rna-Etr01372.1	tr|A0A072PW80|A0A072PW80_9EURO	92.49	346	26	0	1	346	1	346	1.11e-247	679	346	346	Amidohydro-rel domain-containing protein OS=Exophiala aquamarina CBS 119918 OX=1182545 GN=A1O9_01611 PE=3 SV=1
rna-Etr01373.1	tr|A0A072PV53|A0A072PV53_9EURO	95.22	293	12	2	1	291	1	293	2.92e-209	578	291	293	SnoaL-like domain-containing protein OS=Exophiala aquamarina CBS 119918 OX=1182545 GN=A1O9_01610 PE=4 SV=1
rna-Etr01374.1	tr|A0A0A2ISF8|A0A0A2ISF8_PENEN	43.95	612	284	59	1	609	1	556	1.93e-140	431	611	691	Peptidase S8/S53, subtilisin/kexin/sedolisin OS=Penicillium expansum OX=27334 GN=PEX2_010670 PE=4 SV=1
rna-Etr01375.1	tr|A0A409W8I4|A0A409W8I4_PSICY	26.59	252	162	23	39	269	44	293	1.17e-14	80.1	285	308	Ricin B-type lectin domain-containing protein OS=Psilocybe cyanescens OX=93625 GN=CVT25_007632 PE=4 SV=1
rna-Etr01376.1	tr|A0A072PUU3|A0A072PUU3_9EURO	86.56	372	50	0	1	372	1	372	2.99e-239	660	376	373	Uncharacterized protein OS=Exophiala aquamarina CBS 119918 OX=1182545 GN=A1O9_01609 PE=4 SV=1
rna-Etr01377.1	tr|A0A072Q6R8|A0A072Q6R8_9EURO	91.07	829	74	0	1	829	1	829	0	1556	829	829	Phospholipase D OS=Exophiala aquamarina CBS 119918 OX=1182545 GN=A1O9_01608 PE=4 SV=1
rna-Etr01378.1	tr|A0A420MQ22|A0A420MQ22_FUSOX	60.45	617	240	4	1	617	1	613	6.81e-271	761	618	614	FAD_binding_3 domain-containing protein OS=Fusarium oxysporum OX=5507 GN=BFJ69_g12145 PE=4 SV=1
rna-Etr01379.1	tr|A0A0D2IZE9|A0A0D2IZE9_9EURO	71.32	544	150	6	2	543	17	556	1.06e-288	801	548	561	Rhinocladiella mackenziei CBS 650.93 unplaced genomic scaffold supercont1.2, whole genome shotgun sequence OS=Rhinocladiella mackenziei CBS 650.93 OX=1442369 GN=Z518_03463 PE=4 SV=1
rna-Etr01380.1	tr|A0A072PW76|A0A072PW76_9EURO	76.4	356	62	22	1	335	111	465	5.09e-188	537	432	465	Uncharacterized protein OS=Exophiala aquamarina CBS 119918 OX=1182545 GN=A1O9_01606 PE=4 SV=1
rna-Etr01381.1	tr|A0A072PV48|A0A072PV48_9EURO	87.39	333	36	6	1	330	1	330	1.98e-204	569	333	330	Cytosolic Fe-S cluster assembly factor CFD1 OS=Exophiala aquamarina CBS 119918 OX=1182545 GN=CFD1 PE=3 SV=1
rna-Etr01382.1	tr|A0A072PUT7|A0A072PUT7_9EURO	94.09	508	27	3	1	508	1	505	0	979	508	505	Adenosylmethionine decarboxylase OS=Exophiala aquamarina CBS 119918 OX=1182545 GN=A1O9_01604 PE=3 SV=1
rna-Etr01383.1	tr|A0A072Q6R4|A0A072Q6R4_9EURO	89.25	549	48	11	1	541	49	594	0	986	541	594	MFS transporter, SP family, general alpha glucoside:H+ symporter OS=Exophiala aquamarina CBS 119918 OX=1182545 GN=A1O9_01603 PE=3 SV=1
rna-Etr01384.1	tr|A0A072PU41|A0A072PU41_9EURO	82.43	717	122	4	1	713	1	717	0	1245	713	720	Alpha-galactosidase OS=Exophiala aquamarina CBS 119918 OX=1182545 GN=A1O9_01602 PE=4 SV=1
rna-Etr01385.1	tr|A0A072PW72|A0A072PW72_9EURO	87.01	762	98	1	1	762	1	761	0	1385	762	761	Fn3_like domain-containing protein OS=Exophiala aquamarina CBS 119918 OX=1182545 GN=A1O9_01601 PE=3 SV=1
rna-Etr01386.1	tr|A0A0D2C437|A0A0D2C437_9EURO	78.92	835	173	3	1	832	1	835	0	1361	832	835	Glyco_hyd_65N_2 domain-containing protein OS=Exophiala spinifera OX=91928 GN=PV08_02677 PE=4 SV=1
rna-Etr01387.1	tr|A0A072PU35|A0A072PU35_9EURO	93.73	351	22	0	1	351	1	351	7.19e-203	566	351	351	TAFII28 domain-containing protein OS=Exophiala aquamarina CBS 119918 OX=1182545 GN=A1O9_01597 PE=3 SV=1
rna-Etr01388.2	tr|A0A0D2D9V1|A0A0D2D9V1_9EURO	74.86	704	153	24	1	700	1	684	0	1096	705	685	Tyrosinase OS=Cladophialophora immunda OX=569365 GN=PV07_04014 PE=3 SV=1
rna-Etr01388.1	tr|A0A0D2D9V1|A0A0D2D9V1_9EURO	75.49	661	138	24	1	657	1	641	0	1034	672	685	Tyrosinase OS=Cladophialophora immunda OX=569365 GN=PV07_04014 PE=3 SV=1
rna-Etr01389.1	tr|W9XH32|W9XH32_9EURO	59.39	495	173	28	30	500	18	508	6.27e-202	577	505	510	Phosphotransferase OS=Cladophialophora psammophila CBS 110553 OX=1182543 GN=A1O5_01158 PE=3 SV=1
rna-Etr01390.1	tr|A0A072PW67|A0A072PW67_9EURO	64.71	221	77	1	54	273	1	221	1.7e-97	291	275	223	AB hydrolase-1 domain-containing protein OS=Exophiala aquamarina CBS 119918 OX=1182545 GN=A1O9_01596 PE=4 SV=1
rna-Etr01391.1	tr|A0A072PV36|A0A072PV36_9EURO	90.59	404	38	0	1	404	1	404	1.02e-282	773	405	405	FAD_binding_3 domain-containing protein OS=Exophiala aquamarina CBS 119918 OX=1182545 GN=A1O9_01595 PE=4 SV=1
rna-Etr01392.1	tr|A0A072PUS6|A0A072PUS6_9EURO	70.59	204	59	1	1	203	1	204	3.62e-102	300	203	204	Uncharacterized protein OS=Exophiala aquamarina CBS 119918 OX=1182545 GN=A1O9_01594 PE=4 SV=1
rna-Etr01393.1	tr|A0A072Q6Q6|A0A072Q6Q6_9EURO	88.53	279	32	0	1	279	1	279	1.16e-188	525	279	279	Aldolase_II domain-containing protein OS=Exophiala aquamarina CBS 119918 OX=1182545 GN=A1O9_01593 PE=4 SV=1
rna-Etr01394.1	tr|A0A072PU28|A0A072PU28_9EURO	85.44	261	38	0	1	261	1	261	1.31e-160	452	261	261	Uncharacterized protein OS=Exophiala aquamarina CBS 119918 OX=1182545 GN=A1O9_01592 PE=4 SV=1
rna-Etr01395.1	tr|A0A072PW63|A0A072PW63_9EURO	94.53	548	30	0	1	548	1	548	0	1060	548	548	Alcohol dehydrogenase OS=Exophiala aquamarina CBS 119918 OX=1182545 GN=A1O9_01591 PE=4 SV=1
rna-Etr01396.1	tr|A0A072PV31|A0A072PV31_9EURO	84.77	604	61	31	1	604	1	573	0	1058	604	573	Uncharacterized protein OS=Exophiala aquamarina CBS 119918 OX=1182545 GN=A1O9_01590 PE=4 SV=1
rna-Etr01397.1	tr|A0A072PUS3|A0A072PUS3_9EURO	87.01	531	68	1	1	531	1	530	0	910	554	553	PPIase cyclophilin-type domain-containing protein OS=Exophiala aquamarina CBS 119918 OX=1182545 GN=A1O9_01589 PE=4 SV=1
rna-Etr01398.1	tr|A0A072Q6Q1|A0A072Q6Q1_9EURO	85.14	296	44	0	1	296	1	296	1.45e-156	445	296	296	Uncharacterized protein OS=Exophiala aquamarina CBS 119918 OX=1182545 GN=A1O9_01588 PE=4 SV=1
rna-Etr01399.1	tr|A0A072PU22|A0A072PU22_9EURO	77.78	243	51	3	1	240	1	243	5.69e-105	312	263	275	Uncharacterized protein OS=Exophiala aquamarina CBS 119918 OX=1182545 GN=A1O9_01587 PE=4 SV=1
rna-Etr01400.1	tr|A0A0D2EL82|A0A0D2EL82_9EURO	82.8	465	80	0	1	465	1	465	3.07e-273	754	465	465	Methionine aminopeptidase 2 OS=Exophiala xenobiotica OX=348802 GN=PV05_04881 PE=3 SV=1
rna-Etr01400.2	tr|A0A0D2EL82|A0A0D2EL82_9EURO	82.03	423	76	0	1	423	1	423	1.06e-240	672	463	465	Methionine aminopeptidase 2 OS=Exophiala xenobiotica OX=348802 GN=PV05_04881 PE=3 SV=1
rna-Etr01400.3	tr|A0A0D2EL82|A0A0D2EL82_9EURO	82.55	447	78	0	1	447	1	447	8.94e-260	720	469	465	Methionine aminopeptidase 2 OS=Exophiala xenobiotica OX=348802 GN=PV05_04881 PE=3 SV=1
rna-Etr01400.4	tr|A0A0D2EL82|A0A0D2EL82_9EURO	79.64	275	56	0	1	275	1	275	3.01e-141	415	352	465	Methionine aminopeptidase 2 OS=Exophiala xenobiotica OX=348802 GN=PV05_04881 PE=3 SV=1
rna-Etr01400.5	tr|A0A0D2EL82|A0A0D2EL82_9EURO	82.03	423	76	0	1	423	1	423	1.06e-240	672	463	465	Methionine aminopeptidase 2 OS=Exophiala xenobiotica OX=348802 GN=PV05_04881 PE=3 SV=1
rna-Etr01400.6	tr|A0A0D2EL82|A0A0D2EL82_9EURO	82.42	364	64	0	1	364	1	364	1.93e-204	576	368	465	Methionine aminopeptidase 2 OS=Exophiala xenobiotica OX=348802 GN=PV05_04881 PE=3 SV=1
rna-Etr01400.7	tr|A0A0D2EL82|A0A0D2EL82_9EURO	79.64	275	56	0	1	275	1	275	3.01e-141	415	352	465	Methionine aminopeptidase 2 OS=Exophiala xenobiotica OX=348802 GN=PV05_04881 PE=3 SV=1
rna-Etr01400.8	tr|A0A0D2EL82|A0A0D2EL82_9EURO	79.64	275	56	0	1	275	1	275	3.01e-141	415	352	465	Methionine aminopeptidase 2 OS=Exophiala xenobiotica OX=348802 GN=PV05_04881 PE=3 SV=1
rna-Etr01402.1	tr|A0A072PV26|A0A072PV26_9EURO	80	195	39	0	1	195	258	452	5.73e-109	329	204	556	Beta-lactamase domain-containing protein OS=Exophiala aquamarina CBS 119918 OX=1182545 GN=A1O9_01585 PE=4 SV=1
rna-Etr01403.1	tr|A0A072PUR8|A0A072PUR8_9EURO	64.57	477	162	7	1	471	54	529	2.76e-218	618	471	529	Zn(2)-C6 fungal-type domain-containing protein OS=Exophiala aquamarina CBS 119918 OX=1182545 GN=A1O9_01584 PE=4 SV=1
rna-Etr01404.1	tr|A0A072Q6P6|A0A072Q6P6_9EURO	73.62	254	67	0	1	254	1	254	7.04e-134	384	254	254	Uncharacterized protein OS=Exophiala aquamarina CBS 119918 OX=1182545 GN=A1O9_01583 PE=4 SV=1
rna-Etr01405.1	tr|A0A072PU15|A0A072PU15_9EURO	76	375	81	9	1	375	74	439	1.58e-208	585	375	439	Amidohydro-rel domain-containing protein OS=Exophiala aquamarina CBS 119918 OX=1182545 GN=A1O9_01582 PE=4 SV=1
rna-Etr01406.1	tr|A0A072PW54|A0A072PW54_9EURO	69.71	350	65	41	1	309	1	350	7.46e-173	489	309	350	Oxidored_FMN domain-containing protein OS=Exophiala aquamarina CBS 119918 OX=1182545 GN=A1O9_01581 PE=4 SV=1
rna-Etr01407.1	tr|W9XRD0|W9XRD0_9EURO	69.32	629	162	31	1	618	1	609	0	904	618	609	Uncharacterized protein OS=Capronia epimyces CBS 606.96 OX=1182542 GN=A1O3_07825 PE=4 SV=1
rna-Etr01408.1	tr|W9XM20|W9XM20_9EURO	70.56	540	152	7	1	537	1	536	2.13e-279	776	537	536	MFS domain-containing protein OS=Capronia epimyces CBS 606.96 OX=1182542 GN=A1O3_07563 PE=4 SV=1
rna-Etr01409.1	tr|W9YG50|W9YG50_9EURO	80.37	433	85	0	5	437	7	439	6.07e-263	726	444	446	Bac_luciferase domain-containing protein OS=Capronia epimyces CBS 606.96 OX=1182542 GN=A1O3_07564 PE=3 SV=1
rna-Etr01410.1	tr|A0A072PUR5|A0A072PUR5_9EURO	92.89	492	35	0	1	492	1	492	0	905	542	494	AA_permease domain-containing protein OS=Exophiala aquamarina CBS 119918 OX=1182545 GN=A1O9_01579 PE=4 SV=1
rna-Etr01411.1	tr|A0A072PU09|A0A072PU09_9EURO	78.1	557	93	29	1	528	1	557	0	874	528	557	Aldo_ket_red domain-containing protein OS=Exophiala aquamarina CBS 119918 OX=1182545 GN=A1O9_01577 PE=4 SV=1
rna-Etr01412.1	tr|A0A0D1ZGX8|A0A0D1ZGX8_EXOME	54.98	673	240	63	27	659	1	650	1.8e-224	646	667	654	Fungal_trans domain-containing protein OS=Exophiala mesophila OX=212818 GN=PV10_04259 PE=4 SV=1
rna-Etr01413.1	tr|A0A072PV15|A0A072PV15_9EURO	84.57	784	113	8	1	780	1	780	0	1290	780	780	HSF_DOMAIN domain-containing protein OS=Exophiala aquamarina CBS 119918 OX=1182545 GN=A1O9_01575 PE=3 SV=1
rna-Etr01414.1	tr|A0A072PUQ8|A0A072PUQ8_9EURO	96.39	609	22	0	1	609	1	609	0	1155	609	609	Uncharacterized protein OS=Exophiala aquamarina CBS 119918 OX=1182545 GN=A1O9_01574 PE=4 SV=1
rna-Etr01415.1	tr|A0A072Q6N5|A0A072Q6N5_9EURO	99.28	139	1	0	1	139	1	139	1.05e-88	260	139	139	Histone H2A OS=Exophiala aquamarina CBS 119918 OX=1182545 GN=A1O9_01573 PE=3 SV=1
rna-Etr01416.1	tr|A0A072PU04|A0A072PU04_9EURO	63.25	351	97	32	1	347	1	323	4.66e-84	264	347	323	Uncharacterized protein OS=Exophiala aquamarina CBS 119918 OX=1182545 GN=A1O9_01572 PE=4 SV=1
rna-Etr01416.2	tr|A0A072PU04|A0A072PU04_9EURO	63.25	351	97	32	1	347	1	323	4.66e-84	264	347	323	Uncharacterized protein OS=Exophiala aquamarina CBS 119918 OX=1182545 GN=A1O9_01572 PE=4 SV=1
rna-Etr01417.1	tr|A0A072PW45|A0A072PW45_9EURO	82.08	279	50	0	1	279	1	279	4.42e-161	455	279	279	Uncharacterized protein OS=Exophiala aquamarina CBS 119918 OX=1182545 GN=A1O9_01571 PE=4 SV=1
rna-Etr01418.1	tr|A0A072PUQ2|A0A072PUQ2_9EURO	86.01	243	34	0	1	243	1	243	2.39e-154	435	243	243	NADH dehydrogenase (Ubiquinone) Fe-S protein 6 OS=Exophiala aquamarina CBS 119918 OX=1182545 GN=A1O9_01569 PE=4 SV=1
rna-Etr01419.1	tr|A0A0D2F1G2|A0A0D2F1G2_9EURO	95.6	273	7	5	1	268	1	273	1.34e-181	506	269	274	Proteasome subunit alpha type OS=Exophiala xenobiotica OX=348802 GN=PV05_06226 PE=3 SV=1
rna-Etr01419.2	tr|A0A072Q6N1|A0A072Q6N1_9EURO	98.62	217	3	0	1	217	66	282	4.92e-147	417	217	282	Proteasome subunit beta OS=Exophiala aquamarina CBS 119918 OX=1182545 GN=A1O9_01568 PE=3 SV=1
rna-Etr01420.1	tr|A0A072PW42|A0A072PW42_9EURO	85.4	322	47	0	1	322	1	322	4.88e-203	565	323	323	Catalase OS=Exophiala aquamarina CBS 119918 OX=1182545 GN=A1O9_01566 PE=4 SV=1
rna-Etr01421.1	tr|A0A0D2KHT5|A0A0D2KHT5_9EURO	59.56	1899	694	74	33	1904	272	2123	0	2210	1905	2124	Uncharacterized protein OS=Fonsecaea multimorphosa CBS 102226 OX=1442371 GN=Z520_08011 PE=4 SV=1
rna-Etr01422.1	tr|A0A072PV05|A0A072PV05_9EURO	94.75	724	36	2	1	724	1	722	0	1340	724	722	DNA helicase OS=Exophiala aquamarina CBS 119918 OX=1182545 GN=A1O9_01565 PE=3 SV=1
rna-Etr01422.2	tr|A0A072PV05|A0A072PV05_9EURO	94.75	724	36	2	1	724	1	722	0	1340	724	722	DNA helicase OS=Exophiala aquamarina CBS 119918 OX=1182545 GN=A1O9_01565 PE=3 SV=1
rna-Etr01422.3	tr|A0A072PV05|A0A072PV05_9EURO	94.75	724	36	2	1	724	1	722	0	1340	724	722	DNA helicase OS=Exophiala aquamarina CBS 119918 OX=1182545 GN=A1O9_01565 PE=3 SV=1
rna-Etr01423.1	tr|A0A072Q6M4|A0A072Q6M4_9EURO	91.17	691	59	2	1	689	1	691	0	1230	689	691	CAMK protein kinase OS=Exophiala aquamarina CBS 119918 OX=1182545 GN=A1O9_01563 PE=4 SV=1
rna-Etr01424.1	tr|A0A0D1WC22|A0A0D1WC22_9EURO	88.44	614	67	4	1	614	1	610	0	1055	615	612	Dihydroxy-acid dehydratase OS=Exophiala sideris OX=1016849 GN=PV11_01933 PE=3 SV=1
rna-Etr01425.1	tr|A0A072PW38|A0A072PW38_9EURO	88.68	574	63	2	1	573	1	573	0	1004	573	573	MFS domain-containing protein OS=Exophiala aquamarina CBS 119918 OX=1182545 GN=A1O9_01561 PE=4 SV=1
rna-Etr01426.1	tr|A0A072PUZ8|A0A072PUZ8_9EURO	92.18	818	62	2	1	817	1	817	0	1514	817	818	Zn(2)-C6 fungal-type domain-containing protein OS=Exophiala aquamarina CBS 119918 OX=1182545 GN=A1O9_01560 PE=4 SV=1
rna-Etr01427.1	tr|A0A072PUP0|A0A072PUP0_9EURO	91.5	612	52	0	1	612	1	612	0	1174	612	612	Uncharacterized protein OS=Exophiala aquamarina CBS 119918 OX=1182545 GN=A1O9_01559 PE=4 SV=1
rna-Etr01428.1	tr|A0A072Q6M1|A0A072Q6M1_9EURO	92.04	603	48	0	1	603	1	603	0	1155	613	608	Aminotran_1_2 domain-containing protein OS=Exophiala aquamarina CBS 119918 OX=1182545 GN=A1O9_01558 PE=4 SV=1
rna-Etr01429.1	tr|A0A072PTY4|A0A072PTY4_9EURO	91.47	645	55	0	1	645	1	645	0	1219	645	645	LCCL domain-containing protein OS=Exophiala aquamarina CBS 119918 OX=1182545 GN=A1O9_01557 PE=4 SV=1
rna-Etr01430.1	tr|A0A0F9X3U0|A0A0F9X3U0_TRIHA	67.33	251	82	0	6	256	4	254	1.03e-117	343	256	254	Uncharacterized protein OS=Trichoderma harzianum OX=5544 GN=THAR02_08015 PE=4 SV=1
rna-Etr01431.1	tr|A0A072PW34|A0A072PW34_9EURO	89.6	1106	98	17	1	1089	1	1106	0	1875	1089	1106	Vacuolar protein sorting-associated protein 54 OS=Exophiala aquamarina CBS 119918 OX=1182545 GN=A1O9_01556 PE=3 SV=1
rna-Etr01432.1	tr|A0A072PUZ3|A0A072PUZ3_9EURO	95.6	364	16	0	1	364	1	364	2.73e-273	746	364	364	Uncharacterized protein OS=Exophiala aquamarina CBS 119918 OX=1182545 GN=A1O9_01555 PE=3 SV=1
rna-Etr01433.1	tr|A0A084ASD6|A0A084ASD6_STACB	60	490	192	4	10	499	22	507	3.79e-212	603	499	523	Lipase_3 domain-containing protein OS=Stachybotrys chartarum (strain CBS 109288 / IBT 7711) OX=1280523 GN=S7711_10893 PE=4 SV=1
rna-Etr01434.1	tr|A0A072PUN6|A0A072PUN6_9EURO	92.59	486	36	0	2	487	23	508	2.74e-316	866	487	508	Uncharacterized protein OS=Exophiala aquamarina CBS 119918 OX=1182545 GN=A1O9_01554 PE=4 SV=1
rna-Etr01435.1	tr|A0A072Q6L6|A0A072Q6L6_9EURO	79	657	50	88	1	569	1	657	0	1035	569	657	Amine oxidase OS=Exophiala aquamarina CBS 119918 OX=1182545 GN=A1O9_01553 PE=3 SV=1
rna-Etr01436.1	tr|A0A072PTX8|A0A072PTX8_9EURO	89.12	487	51	2	6	492	1	485	0	891	492	485	Aldehyde dehydrogenase (NAD+) OS=Exophiala aquamarina CBS 119918 OX=1182545 GN=A1O9_01552 PE=4 SV=1
rna-Etr01437.1	tr|A0A0D2DQG7|A0A0D2DQG7_9EURO	82.98	564	96	0	1	564	57	620	0	994	570	621	Pyruvate decarboxylase OS=Exophiala oligosperma OX=215243 GN=PV06_03532 PE=3 SV=1
rna-Etr01438.1	tr|A0A0D1ZSV6|A0A0D1ZSV6_9EURO	86.67	420	56	0	1	420	1	420	1.46e-279	768	446	424	FAD_binding_3 domain-containing protein OS=Exophiala spinifera OX=91928 GN=PV08_05937 PE=4 SV=1
rna-Etr01439.1	tr|A0A072PTX3|A0A072PTX3_9EURO	84.36	652	101	1	113	763	1	652	0	1112	764	653	Fungal_trans domain-containing protein OS=Exophiala aquamarina CBS 119918 OX=1182545 GN=A1O9_01547 PE=4 SV=1
rna-Etr01440.1	tr|A0A072PW28|A0A072PW28_9EURO	89.1	422	41	5	1	422	1	417	2.04e-278	763	422	417	Carboxymethylenebutenolidase OS=Exophiala aquamarina CBS 119918 OX=1182545 GN=A1O9_01546 PE=4 SV=1
rna-Etr01441.1	tr|A0A072PUY1|A0A072PUY1_9EURO	95.99	274	11	0	1	274	1	274	6.5e-188	522	274	274	Uncharacterized protein OS=Exophiala aquamarina CBS 119918 OX=1182545 GN=A1O9_01545 PE=4 SV=1
rna-Etr01442.1	tr|A0A072PUM7|A0A072PUM7_9EURO	89.72	564	58	0	1	564	1	564	0	1071	564	564	Uncharacterized protein OS=Exophiala aquamarina CBS 119918 OX=1182545 GN=A1O9_01544 PE=4 SV=1
rna-Etr01443.1	tr|A0A072Q6K7|A0A072Q6K7_9EURO	94.25	504	29	0	1	504	25	528	0	997	504	528	Ferulic acid decarboxylase 1 OS=Exophiala aquamarina CBS 119918 OX=1182545 GN=FDC1 PE=3 SV=1
rna-Etr01444.1	tr|A0A072PW24|A0A072PW24_9EURO	87.26	526	48	19	1	526	1	507	0	903	526	507	NAD-dependent aldehyde dehydrogenase OS=Exophiala aquamarina CBS 119918 OX=1182545 GN=A1O9_01541 PE=4 SV=1
rna-Etr01445.1	tr|A0A072PUX5|A0A072PUX5_9EURO	84.58	480	72	2	1	478	1	480	4.66e-305	836	478	480	Uncharacterized protein OS=Exophiala aquamarina CBS 119918 OX=1182545 GN=A1O9_01540 PE=3 SV=1
rna-Etr01446.1	tr|A0A072PUM2|A0A072PUM2_9EURO	94.26	488	28	0	1	488	1	488	0	961	488	488	FAD-binding PCMH-type domain-containing protein OS=Exophiala aquamarina CBS 119918 OX=1182545 GN=A1O9_01539 PE=4 SV=1
rna-Etr01447.1	tr|A0A072Q6K3|A0A072Q6K3_9EURO	87.5	496	62	0	1	496	1	496	3.11e-314	860	496	496	MFS domain-containing protein OS=Exophiala aquamarina CBS 119918 OX=1182545 GN=A1O9_01538 PE=4 SV=1
rna-Etr01448.1	tr|A0A072PTW4|A0A072PTW4_9EURO	78.95	418	83	5	12	427	6	420	2.85e-241	670	427	420	Uncharacterized protein OS=Exophiala aquamarina CBS 119918 OX=1182545 GN=A1O9_01537 PE=3 SV=1
rna-Etr01449.1	tr|A0A072PW21|A0A072PW21_9EURO	86.1	374	52	0	1	374	1	374	2.62e-235	650	374	374	PKS_ER domain-containing protein OS=Exophiala aquamarina CBS 119918 OX=1182545 GN=A1O9_01536 PE=3 SV=1
rna-Etr01450.1	tr|A0A0D2HPP4|A0A0D2HPP4_XYLBA	88.8	366	41	0	1	366	1	366	2.4e-243	670	366	366	Unplaced genomic scaffold supercont1.9, whole genome shotgun sequence OS=Cladophialophora bantiana CBS 173.52 OX=1442370 GN=Z519_06674 PE=4 SV=1
rna-Etr01451.1	tr|A0A0D2FQY5|A0A0D2FQY5_9EURO	60.42	720	258	27	8	715	69	773	3.87e-289	817	716	774	Rhinocladiella mackenziei CBS 650.93 unplaced genomic scaffold supercont1.4, whole genome shotgun sequence OS=Rhinocladiella mackenziei CBS 650.93 OX=1442369 GN=Z518_05467 PE=4 SV=1
rna-Etr01452.1	tr|A0A0D2G278|A0A0D2G278_XYLBA	74.71	257	64	1	6	261	4	260	6.26e-138	395	261	260	Unplaced genomic scaffold supercont1.9, whole genome shotgun sequence OS=Cladophialophora bantiana CBS 173.52 OX=1442370 GN=Z519_06676 PE=4 SV=1
rna-Etr01453.1	tr|A0A0D2J6D2|A0A0D2J6D2_9EURO	76.78	491	113	1	1	491	1	490	1.85e-280	775	491	490	Rhinocladiella mackenziei CBS 650.93 unplaced genomic scaffold supercont1.4, whole genome shotgun sequence OS=Rhinocladiella mackenziei CBS 650.93 OX=1442369 GN=Z518_05470 PE=4 SV=1
rna-Etr01454.1	tr|A0A0L1J5A1|A0A0L1J5A1_ASPNO	73.18	977	258	4	32	1007	1	974	0	1404	1007	974	Uncharacterized protein OS=Aspergillus nomiae NRRL 13137 OX=1509407 GN=ANOM_005378 PE=4 SV=1
rna-Etr01455.1	tr|V9D0Q2|V9D0Q2_9EURO	57.26	124	52	1	1	123	1	124	1.73e-36	134	190	249	Uncharacterized protein OS=Cladophialophora carrionii CBS 160.54 OX=1279043 GN=G647_08496 PE=4 SV=1
rna-Etr01456.1	tr|A0A438NEZ9|A0A438NEZ9_EXOME	49.43	613	293	17	78	673	41	653	4.08e-198	580	686	659	Fungal_trans domain-containing protein OS=Exophiala mesophila OX=212818 GN=B0A52_01442 PE=4 SV=1
rna-Etr01457.1	tr|A0A0N1P302|A0A0N1P302_9EURO	44.58	489	223	48	3	446	8	493	5.2e-126	391	728	512	Uncharacterized protein OS=Phialophora attinorum OX=1664694 GN=AB675_7168 PE=4 SV=1
rna-Etr01458.1	tr|A0A0D2IFL3|A0A0D2IFL3_9EURO	57.18	348	131	18	14	359	13	344	2.47e-137	402	375	355	Rhinocladiella mackenziei CBS 650.93 unplaced genomic scaffold supercont1.4, whole genome shotgun sequence OS=Rhinocladiella mackenziei CBS 650.93 OX=1442369 GN=Z518_05474 PE=3 SV=1
rna-Etr01459.1	tr|A0A0D2J6D8|A0A0D2J6D8_9EURO	76.86	389	87	3	1	386	1	389	1.75e-226	629	386	389	Rhinocladiella mackenziei CBS 650.93 unplaced genomic scaffold supercont1.4, whole genome shotgun sequence OS=Rhinocladiella mackenziei CBS 650.93 OX=1442369 GN=Z518_05475 PE=3 SV=1
rna-Etr01460.1	tr|A0A0D2INA2|A0A0D2INA2_9EURO	75	392	97	1	6	397	5	395	1.19e-219	613	397	395	Rhinocladiella mackenziei CBS 650.93 unplaced genomic scaffold supercont1.4, whole genome shotgun sequence OS=Rhinocladiella mackenziei CBS 650.93 OX=1442369 GN=Z518_05476 PE=4 SV=1
rna-Etr01461.1	tr|A0A0D2I7M1|A0A0D2I7M1_XYLBA	62.7	319	117	2	1	317	12	330	1.45e-139	404	317	330	Unplaced genomic scaffold supercont1.9, whole genome shotgun sequence OS=Cladophialophora bantiana CBS 173.52 OX=1442370 GN=Z519_06673 PE=4 SV=1
rna-Etr01462.1	tr|A0A072PTV8|A0A072PTV8_9EURO	50	196	91	7	53	248	173	361	1.61e-51	178	261	363	Uncharacterized protein OS=Exophiala aquamarina CBS 119918 OX=1182545 GN=A1O9_01532 PE=4 SV=1
rna-Etr01463.1	tr|A0A0D2GR00|A0A0D2GR00_9EURO	96.68	271	9	0	1	271	1	271	9.02e-198	547	271	271	DLH domain-containing protein OS=Fonsecaea multimorphosa CBS 102226 OX=1442371 GN=Z520_12373 PE=4 SV=1
rna-Etr01464.1	tr|A0A072PUW3|A0A072PUW3_9EURO	91.09	460	32	9	1	460	1	451	4.93e-316	862	460	451	Acyl-CoA dehydrogenase OS=Exophiala aquamarina CBS 119918 OX=1182545 GN=A1O9_01530 PE=3 SV=1
rna-Etr01465.1	tr|A0A072PUL3|A0A072PUL3_9EURO	53.89	2236	478	553	1	2036	1	1883	0	1385	2036	1883	Uncharacterized protein OS=Exophiala aquamarina CBS 119918 OX=1182545 GN=A1O9_01529 PE=4 SV=1
rna-Etr01466.1	tr|A0A072Q6J5|A0A072Q6J5_9EURO	74.36	195	38	12	1	194	1	184	2.59e-79	241	195	184	Uncharacterized protein OS=Exophiala aquamarina CBS 119918 OX=1182545 GN=A1O9_01528 PE=4 SV=1
rna-Etr01467.1	tr|A0A072PTV6|A0A072PTV6_9EURO	86.07	402	47	9	1	396	1	399	9.99e-250	693	456	441	Endo-1,3(4)-beta-glucanase OS=Exophiala aquamarina CBS 119918 OX=1182545 GN=A1O9_01527 PE=4 SV=1
rna-Etr01468.1	tr|A0A072P4V1|A0A072P4V1_9EURO	78.12	1152	223	29	1	1125	1	1150	0	1682	1135	1158	Uncharacterized protein OS=Exophiala aquamarina CBS 119918 OX=1182545 GN=A1O9_09184 PE=4 SV=1
rna-Etr01469.1	tr|A0A072P643|A0A072P643_9EURO	53.36	431	171	30	3	417	6	422	2.47e-127	380	418	423	Uncharacterized protein OS=Exophiala aquamarina CBS 119918 OX=1182545 GN=A1O9_09185 PE=4 SV=1
rna-Etr01470.1	tr|A0A072P3Q3|A0A072P3Q3_9EURO	82.97	276	46	1	1	276	1	275	6.03e-171	479	276	275	DJ-1_PfpI domain-containing protein OS=Exophiala aquamarina CBS 119918 OX=1182545 GN=A1O9_09186 PE=4 SV=1
rna-Etr01471.1	tr|A0A072P4I6|A0A072P4I6_9EURO	77.48	444	88	12	1	432	1	444	7.49e-258	713	432	444	FAD_binding_3 domain-containing protein OS=Exophiala aquamarina CBS 119918 OX=1182545 GN=A1O9_09188 PE=4 SV=1
rna-Etr01472.1	tr|A0A438MUB8|A0A438MUB8_EXOME	90.42	741	71	0	1	741	1	741	0	1362	741	741	NADH-ubiquinone oxidoreductase 78 kDa subunit, mitochondrial OS=Exophiala mesophila OX=212818 GN=B0A52_09106 PE=3 SV=1
rna-Etr01472.2	tr|A0A438MUB8|A0A438MUB8_EXOME	90.42	741	71	0	1	741	1	741	0	1362	741	741	NADH-ubiquinone oxidoreductase 78 kDa subunit, mitochondrial OS=Exophiala mesophila OX=212818 GN=B0A52_09106 PE=3 SV=1
rna-Etr01472.3	tr|A0A438MUB8|A0A438MUB8_EXOME	90.2	663	65	0	1	663	79	741	0	1231	663	741	NADH-ubiquinone oxidoreductase 78 kDa subunit, mitochondrial OS=Exophiala mesophila OX=212818 GN=B0A52_09106 PE=3 SV=1
rna-Etr01472.4	tr|A0A438MUB8|A0A438MUB8_EXOME	90.42	741	71	0	1	741	1	741	0	1362	741	741	NADH-ubiquinone oxidoreductase 78 kDa subunit, mitochondrial OS=Exophiala mesophila OX=212818 GN=B0A52_09106 PE=3 SV=1
rna-Etr01472.5	tr|A0A438MUB8|A0A438MUB8_EXOME	90.2	663	65	0	1	663	79	741	0	1231	663	741	NADH-ubiquinone oxidoreductase 78 kDa subunit, mitochondrial OS=Exophiala mesophila OX=212818 GN=B0A52_09106 PE=3 SV=1
rna-Etr01473.1	tr|A0A072P4J2|A0A072P4J2_9EURO	84.33	1104	147	26	1	1091	1	1091	0	1788	1095	1097	Uncharacterized protein OS=Exophiala aquamarina CBS 119918 OX=1182545 GN=A1O9_09193 PE=3 SV=1
rna-Etr01474.1	tr|A0A072P655|A0A072P655_9EURO	78.96	618	112	18	1	617	1	601	2.29e-275	771	617	601	Uncharacterized protein OS=Exophiala aquamarina CBS 119918 OX=1182545 GN=A1O9_09195 PE=4 SV=1
rna-Etr01475.1	tr|W2RM89|W2RM89_9EURO	65.74	359	118	5	3	357	2	359	2.08e-176	502	365	403	Ring_hydroxyl_A domain-containing protein OS=Cyphellophora europaea CBS 101466 OX=1220924 GN=HMPREF1541_07805 PE=4 SV=1
rna-Etr01476.1	tr|A0A146G2B8|A0A146G2B8_9EURO	63.41	41	13	2	82	122	102	140	6.54e-07	53.9	122	344	Proline racemase OS=Aspergillus luchuensis OX=1069201 GN=RIB2604_04100500 PE=3 SV=1
rna-Etr01477.1	tr|A0A072P3R5|A0A072P3R5_9EURO	83.29	706	114	4	1	705	1	703	0	1158	705	703	Uncharacterized protein OS=Exophiala aquamarina CBS 119918 OX=1182545 GN=A1O9_09196 PE=4 SV=1
rna-Etr01478.1	tr|A0A072PGU8|A0A072PGU8_9EURO	95.7	93	4	0	1	93	1	93	7.71e-58	179	93	93	Uncharacterized protein OS=Exophiala aquamarina CBS 119918 OX=1182545 GN=A1O9_09197 PE=3 SV=1
rna-Etr01479.1	tr|A0A072P4L5|A0A072P4L5_9EURO	86.75	913	121	0	1	913	1	913	0	1473	913	913	ANK_REP_REGION domain-containing protein OS=Exophiala aquamarina CBS 119918 OX=1182545 GN=A1O9_09198 PE=4 SV=1
rna-Etr01480.1	tr|A0A072P4Y5|A0A072P4Y5_9EURO	77.37	623	140	1	1	622	1	623	0	902	826	623	Zn(2)-C6 fungal-type domain-containing protein (Fragment) OS=Exophiala aquamarina CBS 119918 OX=1182545 GN=A1O9_09199 PE=4 SV=1
rna-Etr01481.1	tr|A0A0D2GSS2|A0A0D2GSS2_9EURO	86.09	115	15	1	5	118	4	118	2.1e-69	210	118	118	Long chronological lifespan protein 2 OS=Fonsecaea multimorphosa CBS 102226 OX=1442371 GN=Z520_11835 PE=3 SV=1
rna-Etr01481.2	tr|A0A0D2GSS2|A0A0D2GSS2_9EURO	86.09	115	15	1	5	118	4	118	2.1e-69	210	118	118	Long chronological lifespan protein 2 OS=Fonsecaea multimorphosa CBS 102226 OX=1442371 GN=Z520_11835 PE=3 SV=1
rna-Etr01482.1	tr|A0A072P3U4|A0A072P3U4_9EURO	92.81	139	9	1	1	138	1	139	7.02e-85	256	165	266	Uncharacterized protein OS=Exophiala aquamarina CBS 119918 OX=1182545 GN=A1O9_09201 PE=3 SV=1
rna-Etr01483.1	tr|A0A072PGX3|A0A072PGX3_9EURO	79.03	925	172	22	1	925	1	903	0	1261	925	903	UBA domain-containing protein OS=Exophiala aquamarina CBS 119918 OX=1182545 GN=A1O9_09202 PE=4 SV=1
rna-Etr01484.1	tr|A0A072P4M4|A0A072P4M4_9EURO	91.03	847	76	0	1	847	1	847	0	1556	847	847	Mitochondrial escape protein 2 OS=Exophiala aquamarina CBS 119918 OX=1182545 GN=A1O9_09203 PE=3 SV=1
rna-Etr01485.1	tr|A0A072P502|A0A072P502_9EURO	81.55	233	41	2	55	287	1	231	2.26e-119	348	287	231	Uncharacterized protein OS=Exophiala aquamarina CBS 119918 OX=1182545 GN=A1O9_09204 PE=4 SV=1
rna-Etr01486.1	tr|A0A072P691|A0A072P691_9EURO	52.21	272	106	24	1	268	1	252	9.57e-65	214	364	300	Uncharacterized protein OS=Exophiala aquamarina CBS 119918 OX=1182545 GN=A1O9_09205 PE=4 SV=1
rna-Etr01488.1	tr|A0A072PWY1|A0A072PWY1_9EURO	92.1	835	59	7	1	828	1	835	0	1516	828	835	Zn(2)-C6 fungal-type domain-containing protein OS=Exophiala aquamarina CBS 119918 OX=1182545 GN=A1O9_01846 PE=4 SV=1
rna-Etr01489.1	tr|A0A072Q7I3|A0A072Q7I3_9EURO	93.25	756	51	0	6	761	23	778	0	1360	761	778	Uncharacterized protein OS=Exophiala aquamarina CBS 119918 OX=1182545 GN=A1O9_01848 PE=3 SV=1
rna-Etr01489.2	tr|A0A072Q7I3|A0A072Q7I3_9EURO	93.25	756	51	0	6	761	23	778	0	1360	761	778	Uncharacterized protein OS=Exophiala aquamarina CBS 119918 OX=1182545 GN=A1O9_01848 PE=3 SV=1
rna-Etr01489.3	tr|A0A072Q7I3|A0A072Q7I3_9EURO	93.25	756	51	0	6	761	23	778	0	1360	761	778	Uncharacterized protein OS=Exophiala aquamarina CBS 119918 OX=1182545 GN=A1O9_01848 PE=3 SV=1
rna-Etr01489.4	tr|A0A072Q7I3|A0A072Q7I3_9EURO	93.25	756	51	0	6	761	23	778	0	1360	761	778	Uncharacterized protein OS=Exophiala aquamarina CBS 119918 OX=1182545 GN=A1O9_01848 PE=3 SV=1
rna-Etr01490.1	tr|A0A0D2HGG8|A0A0D2HGG8_9EURO	90.84	262	24	0	1	262	1	262	6.41e-173	483	262	262	Rhinocladiella mackenziei CBS 650.93 unplaced genomic scaffold supercont1.1, whole genome shotgun sequence OS=Rhinocladiella mackenziei CBS 650.93 OX=1442369 GN=Z518_00864 PE=4 SV=1
rna-Etr01491.1	tr|A0A072PVX1|A0A072PVX1_9EURO	85.86	297	42	0	1	297	1	297	1.55e-186	521	297	297	D-xylose reductase OS=Exophiala aquamarina CBS 119918 OX=1182545 GN=A1O9_01850 PE=4 SV=1
rna-Etr01492.1	tr|A0A072PWY5|A0A072PWY5_9EURO	87.57	185	20	3	1	184	1	183	3.32e-118	338	184	183	Uncharacterized protein OS=Exophiala aquamarina CBS 119918 OX=1182545 GN=A1O9_01851 PE=4 SV=1
rna-Etr01492.2	tr|A0A072PWY5|A0A072PWY5_9EURO	87.57	185	20	3	1	184	1	183	3.32e-118	338	184	183	Uncharacterized protein OS=Exophiala aquamarina CBS 119918 OX=1182545 GN=A1O9_01851 PE=4 SV=1
rna-Etr01493.1	tr|A0A0D2EDE8|A0A0D2EDE8_9EURO	93.93	214	12	1	1	214	1	213	6.81e-144	406	214	213	ER lumen protein-retaining receptor OS=Exophiala oligosperma OX=215243 GN=PV06_01651 PE=3 SV=1
rna-Etr01494.1	tr|A0A072PUY5|A0A072PUY5_9EURO	86.2	964	125	8	1	957	1	963	0	1498	960	964	Uncharacterized protein (Fragment) OS=Exophiala aquamarina CBS 119918 OX=1182545 GN=A1O9_01857 PE=4 SV=1
rna-Etr01495.1	tr|A0A072PVI6|A0A072PVI6_9EURO	65.97	335	82	32	70	396	1	311	4.85e-144	418	396	311	Uncharacterized protein OS=Exophiala aquamarina CBS 119918 OX=1182545 GN=A1O9_01859 PE=4 SV=1
rna-Etr01495.2	tr|A0A072PVI6|A0A072PVI6_9EURO	65.97	335	82	32	70	396	1	311	4.85e-144	418	396	311	Uncharacterized protein OS=Exophiala aquamarina CBS 119918 OX=1182545 GN=A1O9_01859 PE=4 SV=1
rna-Etr01495.3	tr|A0A072PVI6|A0A072PVI6_9EURO	65.97	335	82	32	70	396	1	311	4.85e-144	418	396	311	Uncharacterized protein OS=Exophiala aquamarina CBS 119918 OX=1182545 GN=A1O9_01859 PE=4 SV=1
rna-Etr01496.1	tr|A0A072PWZ2|A0A072PWZ2_9EURO	88.84	233	26	0	1	233	1	233	4.3e-148	418	234	234	Dolichyldiphosphatase OS=Exophiala aquamarina CBS 119918 OX=1182545 GN=A1O9_01861 PE=3 SV=1
rna-Etr01497.1	tr|A0A0D2IK63|A0A0D2IK63_9EURO	47.73	1630	807	45	152	1767	75	1673	0	1315	2125	1777	Rhinocladiella mackenziei CBS 650.93 unplaced genomic scaffold supercont1.3, whole genome shotgun sequence OS=Rhinocladiella mackenziei CBS 650.93 OX=1442369 GN=Z518_04053 PE=4 SV=1
rna-Etr01498.1	tr|A0A072PUY9|A0A072PUY9_9EURO	84.49	851	129	3	1	849	6	855	0	1385	851	869	Uncharacterized protein OS=Exophiala aquamarina CBS 119918 OX=1182545 GN=A1O9_01862 PE=4 SV=1
rna-Etr01499.1	tr|A0A072Q7J3|A0A072Q7J3_9EURO	79.08	368	74	3	1	366	1	367	7.59e-197	553	367	368	Uncharacterized protein OS=Exophiala aquamarina CBS 119918 OX=1182545 GN=A1O9_01863 PE=4 SV=1
rna-Etr01501.1	tr|A0A072P4B2|A0A072P4B2_9EURO	84.62	182	27	1	1	182	1	181	5.12e-68	211	182	181	Uncharacterized protein OS=Exophiala aquamarina CBS 119918 OX=1182545 GN=A1O9_09377 PE=4 SV=1
rna-Etr01502.1	tr|A0A072P6M0|A0A072P6M0_9EURO	81.09	1084	187	18	1	1079	1	1071	0	1727	1079	1073	ATP-dependent DNA helicase OS=Exophiala aquamarina CBS 119918 OX=1182545 GN=A1O9_09376 PE=3 SV=1
rna-Etr01503.1	tr|A0A072P5C9|A0A072P5C9_9EURO	79.21	606	114	12	1	606	1	594	0	1009	606	594	Uncharacterized protein OS=Exophiala aquamarina CBS 119918 OX=1182545 GN=A1O9_09375 PE=3 SV=1
rna-Etr01504.1	tr|A0A072P4Z5|A0A072P4Z5_9EURO	85.09	228	25	9	1	219	1	228	5.81e-127	364	219	228	ANK_REP_REGION domain-containing protein OS=Exophiala aquamarina CBS 119918 OX=1182545 GN=A1O9_09374 PE=4 SV=1
rna-Etr01505.1	tr|A0A0D1XDQ3|A0A0D1XDQ3_9EURO	44.03	595	291	42	21	587	19	599	2.34e-150	452	587	602	Zn(2)-C6 fungal-type domain-containing protein OS=Exophiala sideris OX=1016849 GN=PV11_01700 PE=4 SV=1
rna-Etr01506.1	tr|A0A072P6L6|A0A072P6L6_9EURO	98.66	448	6	0	1	448	1	448	0	876	448	448	AP-1 complex subunit mu-1 OS=Exophiala aquamarina CBS 119918 OX=1182545 GN=A1O9_09371 PE=3 SV=1
rna-Etr01506.2	tr|A0A072P6L6|A0A072P6L6_9EURO	98.19	332	6	0	1	332	117	448	9.07e-236	653	332	448	AP-1 complex subunit mu-1 OS=Exophiala aquamarina CBS 119918 OX=1182545 GN=A1O9_09371 PE=3 SV=1
rna-Etr01507.1	tr|W9YV01|W9YV01_9EURO	63.96	283	99	3	1	281	1	282	2.22e-123	360	281	284	RNase III domain-containing protein OS=Capronia coronata CBS 617.96 OX=1182541 GN=A1O1_01892 PE=4 SV=1
rna-Etr01508.1	tr|A0A072P6L2|A0A072P6L2_9EURO	86.15	491	64	4	1	491	1	487	7.6e-300	823	491	487	Acid phosphatase OS=Exophiala aquamarina CBS 119918 OX=1182545 GN=A1O9_09366 PE=4 SV=1
rna-Etr01509.1	tr|A0A072P5B8|A0A072P5B8_9EURO	95.16	599	29	0	3	601	52	650	0	1153	601	650	Succinate dehydrogenase [ubiquinone] flavoprotein subunit, mitochondrial OS=Exophiala aquamarina CBS 119918 OX=1182545 GN=A1O9_09365 PE=3 SV=1
rna-Etr01510.1	tr|A0A0D2ET92|A0A0D2ET92_9EURO	33.91	289	168	23	37	308	35	317	4.43e-32	130	366	351	Zn(2)-C6 fungal-type domain-containing protein OS=Exophiala xenobiotica OX=348802 GN=PV05_02509 PE=4 SV=1
rna-Etr01511.1	tr|A0A072P4Y7|A0A072P4Y7_9EURO	81.88	480	83	4	1	480	1	476	7.32e-280	772	482	480	Velvet domain-containing protein OS=Exophiala aquamarina CBS 119918 OX=1182545 GN=A1O9_09364 PE=4 SV=1
rna-Etr01512.1	tr|A0A072PHB9|A0A072PHB9_9EURO	94.4	250	14	0	1	250	1	250	1.92e-168	471	250	250	3-oxoacyl-[acyl-carrier protein] reductase OS=Exophiala aquamarina CBS 119918 OX=1182545 GN=A1O9_09363 PE=4 SV=1
rna-Etr01513.1	tr|A0A072P499|A0A072P499_9EURO	91.34	254	22	0	1	254	1	254	1.79e-175	489	254	254	Uncharacterized protein OS=Exophiala aquamarina CBS 119918 OX=1182545 GN=A1O9_09362 PE=3 SV=1
rna-Etr01514.1	tr|A0A072P6K9|A0A072P6K9_9EURO	87.29	661	80	4	1	661	1	657	0	1141	661	657	Translation machinery-associated protein 22 OS=Exophiala aquamarina CBS 119918 OX=1182545 GN=A1O9_09361 PE=4 SV=1
rna-Etr01515.1	tr|A0A072P5B4|A0A072P5B4_9EURO	80.46	261	39	12	1	261	1	249	2.44e-137	393	261	249	Uncharacterized protein OS=Exophiala aquamarina CBS 119918 OX=1182545 GN=A1O9_09360 PE=4 SV=1
rna-Etr01516.1	tr|A0A6A5Y7Q2|A0A6A5Y7Q2_9PLEO	57.53	737	303	10	33	768	34	761	2.07e-307	865	771	761	Uncharacterized protein OS=Aaosphaeria arxii CBS 175.79 OX=1450172 GN=BU24DRAFT_469808 PE=4 SV=1
rna-Etr01517.1	tr|A0A072P4Y3|A0A072P4Y3_9EURO	89.31	496	52	1	1	495	1	496	0	899	495	496	MFS domain-containing protein OS=Exophiala aquamarina CBS 119918 OX=1182545 GN=A1O9_09359 PE=4 SV=1
rna-Etr01518.1	tr|A0A072PHB5|A0A072PHB5_9EURO	67.6	716	143	89	1	635	47	754	0	900	636	755	Uncharacterized protein OS=Exophiala aquamarina CBS 119918 OX=1182545 GN=A1O9_09358 PE=4 SV=1
rna-Etr01519.1	tr|A0A072P6K5|A0A072P6K5_9EURO	82.99	288	45	4	1	285	1	287	4.21e-123	359	285	288	Uncharacterized protein OS=Exophiala aquamarina CBS 119918 OX=1182545 GN=A1O9_09356 PE=3 SV=1
rna-Etr01520.1	tr|A0A072P5B2|A0A072P5B2_9EURO	98.66	524	6	1	1	523	1	524	0	880	523	524	Signal recognition particle 54 kDa protein OS=Exophiala aquamarina CBS 119918 OX=1182545 GN=A1O9_09355 PE=3 SV=1
rna-Etr01521.1	tr|A0A072PHB1|A0A072PHB1_9EURO	91.15	452	39	1	1	451	1	452	3.05e-303	829	451	452	Nudix hydrolase domain-containing protein OS=Exophiala aquamarina CBS 119918 OX=1182545 GN=A1O9_09353 PE=4 SV=1
rna-Etr01522.1	tr|A0A0D2EXJ1|A0A0D2EXJ1_XYLBA	91.06	123	11	0	19	141	25	147	6.62e-74	234	411	169	Unplaced genomic scaffold supercont1.6, whole genome shotgun sequence OS=Cladophialophora bantiana CBS 173.52 OX=1442370 GN=Z519_04643 PE=4 SV=1
rna-Etr01523.1	tr|A0A178ZDN3|A0A178ZDN3_9EURO	28.17	213	133	20	3	196	2	213	2.61e-10	65.1	200	234	Uncharacterized protein OS=Fonsecaea erecta OX=1367422 GN=AYL99_08510 PE=4 SV=1
rna-Etr01524.1	tr|A0A072P490|A0A072P490_9EURO	73.68	38	8	2	12	47	101	138	4.13e-06	50.4	106	206	Uncharacterized protein OS=Exophiala aquamarina CBS 119918 OX=1182545 GN=A1O9_09352 PE=4 SV=1
rna-Etr01525.1	tr|A0A0D1WTY5|A0A0D1WTY5_EXOME	98.03	152	3	0	1	152	1	152	4.47e-103	298	152	152	Actin-depolymerizing factor 1 OS=Exophiala mesophila OX=212818 GN=PV10_03962 PE=3 SV=1
rna-Etr01526.1	tr|A0A072P4X6|A0A072P4X6_9EURO	92.34	209	14	2	1	207	1	209	8.85e-135	382	207	209	Cytochrome c oxidase subunit 4 OS=Exophiala aquamarina CBS 119918 OX=1182545 GN=A1O9_09349 PE=4 SV=1
rna-Etr01527.1	tr|A0A072PHA7|A0A072PHA7_9EURO	97.08	514	15	0	4	517	7	520	0	968	518	520	ATP synthase subunit beta OS=Exophiala aquamarina CBS 119918 OX=1182545 GN=A1O9_09348 PE=3 SV=1
rna-Etr01528.1	tr|A0A0D2GLX0|A0A0D2GLX0_9EURO	56.37	408	169	9	3	405	2	405	2.12e-152	444	423	422	Rhinocladiella mackenziei CBS 650.93 unplaced genomic scaffold supercont1.13, whole genome shotgun sequence OS=Rhinocladiella mackenziei CBS 650.93 OX=1442369 GN=Z518_11370 PE=4 SV=1
rna-Etr01529.1	tr|A0A0D2I0Y3|A0A0D2I0Y3_9EURO	80.5	518	100	1	1	518	1	517	1.76e-296	818	519	543	Rhinocladiella mackenziei CBS 650.93 unplaced genomic scaffold supercont1.13, whole genome shotgun sequence OS=Rhinocladiella mackenziei CBS 650.93 OX=1442369 GN=Z518_11371 PE=4 SV=1
rna-Etr01530.1	tr|A0A072P4X3|A0A072P4X3_9EURO	97.55	572	14	0	1	572	1	572	0	1048	585	585	Heat shock protein 60 OS=Exophiala aquamarina CBS 119918 OX=1182545 GN=A1O9_09344 PE=3 SV=1
rna-Etr01531.1	tr|A0A072PHA2|A0A072PHA2_9EURO	42.42	554	232	87	2	495	4	530	8.23e-96	306	495	530	Uncharacterized protein OS=Exophiala aquamarina CBS 119918 OX=1182545 GN=A1O9_09343 PE=4 SV=1
rna-Etr01532.1	tr|A0A072P480|A0A072P480_9EURO	55.56	297	116	16	1	289	1	289	2e-93	284	289	289	Uncharacterized protein OS=Exophiala aquamarina CBS 119918 OX=1182545 GN=A1O9_09342 PE=4 SV=1
rna-Etr01533.1	tr|A0A072P6J2|A0A072P6J2_9EURO	90.98	787	71	0	1	787	1	787	0	1495	787	788	Amine oxidase OS=Exophiala aquamarina CBS 119918 OX=1182545 GN=A1O9_09341 PE=3 SV=1
rna-Etr01534.1	tr|A0A072P599|A0A072P599_9EURO	85.55	353	46	5	1	350	1	351	2.25e-216	601	353	352	Chromosome transmission fidelity protein 4 OS=Exophiala aquamarina CBS 119918 OX=1182545 GN=A1O9_09340 PE=4 SV=1
rna-Etr01535.1	tr|A0A072P4X0|A0A072P4X0_9EURO	92.8	708	35	16	1	692	1	708	0	1368	699	718	1,4-alpha-glucan-branching enzyme OS=Exophiala aquamarina CBS 119918 OX=1182545 GN=A1O9_09339 PE=3 SV=1
rna-Etr01535.2	tr|A0A072P4X0|A0A072P4X0_9EURO	92.8	708	35	16	1	692	1	708	0	1368	699	718	1,4-alpha-glucan-branching enzyme OS=Exophiala aquamarina CBS 119918 OX=1182545 GN=A1O9_09339 PE=3 SV=1
rna-Etr01536.1	tr|A0A072P477|A0A072P477_9EURO	93.48	598	36	3	24	618	1	598	0	1082	618	598	ATP-dependent Clp protease ATP-binding subunit ClpX OS=Exophiala aquamarina CBS 119918 OX=1182545 GN=A1O9_09337 PE=4 SV=1
rna-Etr01537.1	tr|A0A072P6I7|A0A072P6I7_9EURO	91.55	438	34	3	1	438	1	435	1.22e-279	768	439	436	MFS domain-containing protein OS=Exophiala aquamarina CBS 119918 OX=1182545 GN=A1O9_09336 PE=4 SV=1
rna-Etr01538.1	tr|A0A072P596|A0A072P596_9EURO	92.13	851	66	1	1	850	1	851	0	1625	851	851	Chromosome transmission fidelity protein 4 OS=Exophiala aquamarina CBS 119918 OX=1182545 GN=A1O9_09335 PE=4 SV=1
rna-Etr01539.1	tr|A0A072P4W7|A0A072P4W7_9EURO	91.36	382	33	0	1	382	1	382	1.73e-276	755	382	382	Abhydrolase_3 domain-containing protein OS=Exophiala aquamarina CBS 119918 OX=1182545 GN=A1O9_09334 PE=4 SV=1
rna-Etr01542.1	tr|A0A072P594|A0A072P594_9EURO	89.4	613	64	1	1	612	1	613	0	1077	612	613	PPM-type phosphatase domain-containing protein OS=Exophiala aquamarina CBS 119918 OX=1182545 GN=A1O9_09330 PE=3 SV=1
rna-Etr01542.2	tr|A0A072P594|A0A072P594_9EURO	89.4	613	64	1	1	612	1	613	0	1077	612	613	PPM-type phosphatase domain-containing protein OS=Exophiala aquamarina CBS 119918 OX=1182545 GN=A1O9_09330 PE=3 SV=1
rna-Etr01542.3	tr|A0A072P594|A0A072P594_9EURO	89.4	613	64	1	1	612	1	613	0	1077	612	613	PPM-type phosphatase domain-containing protein OS=Exophiala aquamarina CBS 119918 OX=1182545 GN=A1O9_09330 PE=3 SV=1
rna-Etr01542.4	tr|A0A072P594|A0A072P594_9EURO	89.4	613	64	1	1	612	1	613	0	1077	612	613	PPM-type phosphatase domain-containing protein OS=Exophiala aquamarina CBS 119918 OX=1182545 GN=A1O9_09330 PE=3 SV=1
rna-Etr01543.1	tr|A0A072P4W4|A0A072P4W4_9EURO	85.85	318	40	5	1	313	1	318	9.86e-206	571	317	323	Uncharacterized protein OS=Exophiala aquamarina CBS 119918 OX=1182545 GN=A1O9_09329 PE=4 SV=1
rna-Etr01544.1	tr|A0A438NBG4|A0A438NBG4_EXOME	60.9	491	187	5	1	488	1	489	8.69e-214	607	503	501	Putative phospholipase OS=Exophiala mesophila OX=212818 GN=B0A52_03309 PE=3 SV=1
rna-Etr01545.1	tr|A0A6A6JAH7|A0A6A6JAH7_9PLEO	57.14	168	58	14	1	154	122	289	7.94e-57	189	211	317	Thiamine pyrophosphokinase-related protein-like protein OS=Westerdykella ornata OX=318751 GN=EI97DRAFT_452615 PE=4 SV=1
rna-Etr01546.1	tr|A0A395NMJ2|A0A395NMJ2_TRIAR	80.16	368	73	0	1	368	1	368	5.39e-226	627	372	368	Nadph dehydrogenase OS=Trichoderma arundinaceum OX=490622 GN=TARUN_4966 PE=4 SV=1
rna-Etr01547.1	tr|A0A0D1YZQ9|A0A0D1YZQ9_9EURO	80.73	218	42	0	1	218	256	473	1.79e-127	374	218	474	Uncharacterized protein OS=Exophiala sideris OX=1016849 GN=PV11_07757 PE=4 SV=1
rna-Etr01547.2	tr|A0A0D1YZQ9|A0A0D1YZQ9_9EURO	83.14	261	44	0	1	261	213	473	3.46e-159	457	261	474	Uncharacterized protein OS=Exophiala sideris OX=1016849 GN=PV11_07757 PE=4 SV=1
rna-Etr01547.3	tr|A0A0D1YZQ9|A0A0D1YZQ9_9EURO	80.73	218	42	0	1	218	256	473	1.79e-127	374	218	474	Uncharacterized protein OS=Exophiala sideris OX=1016849 GN=PV11_07757 PE=4 SV=1
rna-Etr01547.4	tr|A0A0D1YZQ9|A0A0D1YZQ9_9EURO	80.73	218	42	0	1	218	256	473	1.79e-127	374	218	474	Uncharacterized protein OS=Exophiala sideris OX=1016849 GN=PV11_07757 PE=4 SV=1
rna-Etr01547.5	tr|A0A0D1YZQ9|A0A0D1YZQ9_9EURO	80.73	218	42	0	1	218	256	473	1.79e-127	374	218	474	Uncharacterized protein OS=Exophiala sideris OX=1016849 GN=PV11_07757 PE=4 SV=1
rna-Etr01548.1	tr|A0A2J6QS04|A0A2J6QS04_9HELO	56.42	179	77	1	5	182	6	184	1.16e-70	218	185	184	Thioredoxin domain-containing protein OS=Hyaloscypha variabilis F OX=1149755 GN=L207DRAFT_559685 PE=4 SV=1
rna-Etr01548.2	tr|A0A2J6QS04|A0A2J6QS04_9HELO	54.97	151	67	1	1	150	34	184	4.72e-52	170	153	184	Thioredoxin domain-containing protein OS=Hyaloscypha variabilis F OX=1149755 GN=L207DRAFT_559685 PE=4 SV=1
rna-Etr01549.1	tr|A0A0D2E4X7|A0A0D2E4X7_9EURO	53.74	227	101	4	1	224	1	226	1.91e-91	274	224	226	MYND-type zinc finger protein samB OS=Exophiala xenobiotica OX=348802 GN=PV05_12049 PE=3 SV=1
rna-Etr01550.1	tr|A0A072P467|A0A072P467_9EURO	92.51	427	32	0	1	427	1	427	2.34e-290	794	427	427	MFS domain-containing protein OS=Exophiala aquamarina CBS 119918 OX=1182545 GN=A1O9_09327 PE=4 SV=1
rna-Etr01551.1	tr|A0A072P6I0|A0A072P6I0_9EURO	69.23	767	228	8	65	824	1	766	0	1024	824	766	Cas1_AcylT domain-containing protein OS=Exophiala aquamarina CBS 119918 OX=1182545 GN=A1O9_09326 PE=3 SV=1
rna-Etr01552.1	tr|A0A072P589|A0A072P589_9EURO	91.78	365	30	0	1	365	1	365	4.67e-245	674	365	365	DOC domain-containing protein OS=Exophiala aquamarina CBS 119918 OX=1182545 GN=A1O9_09325 PE=3 SV=1
rna-Etr01553.1	tr|W9Y3H9|W9Y3H9_9EURO	66.72	610	189	14	1	596	1	610	9.3e-289	805	597	611	Uncharacterized protein OS=Capronia epimyces CBS 606.96 OX=1182542 GN=A1O3_04296 PE=4 SV=1
rna-Etr01554.1	tr|A0A072P4W0|A0A072P4W0_9EURO	86.86	274	36	0	1	274	1	274	2.96e-184	513	274	274	Uncharacterized protein OS=Exophiala aquamarina CBS 119918 OX=1182545 GN=A1O9_09324 PE=3 SV=1
rna-Etr01555.1	tr|A0A072P6H5|A0A072P6H5_9EURO	95.25	358	17	0	8	365	1	358	1.84e-247	682	387	381	Uncharacterized protein OS=Exophiala aquamarina CBS 119918 OX=1182545 GN=A1O9_09321 PE=3 SV=1
rna-Etr01555.2	tr|A0A072P6H5|A0A072P6H5_9EURO	95.25	358	17	0	8	365	1	358	1.84e-247	682	387	381	Uncharacterized protein OS=Exophiala aquamarina CBS 119918 OX=1182545 GN=A1O9_09321 PE=3 SV=1
rna-Etr01555.3	tr|A0A072P6H5|A0A072P6H5_9EURO	95.25	358	17	0	8	365	1	358	1.84e-247	682	387	381	Uncharacterized protein OS=Exophiala aquamarina CBS 119918 OX=1182545 GN=A1O9_09321 PE=3 SV=1
rna-Etr01556.1	tr|A0A072P587|A0A072P587_9EURO	87.15	459	55	4	1	456	1	458	4.37e-255	707	456	458	GYF domain-containing protein OS=Exophiala aquamarina CBS 119918 OX=1182545 GN=A1O9_09320 PE=4 SV=1
rna-Etr01557.1	tr|A0A072P4V8|A0A072P4V8_9EURO	91.3	414	36	0	1	414	1	414	1.06e-284	779	414	414	CMP/dCMP-type deaminase domain-containing protein OS=Exophiala aquamarina CBS 119918 OX=1182545 GN=A1O9_09319 PE=4 SV=1
rna-Etr01558.1	tr|A0A5N5D0G7|A0A5N5D0G7_9PEZI	81.37	451	83	1	1	451	1	450	4.45e-282	776	469	451	SAF domain-containing protein OS=Lasiodiplodia theobromae OX=45133 GN=DBV05_g10189 PE=4 SV=1
rna-Etr01559.1	tr|A0A072P460|A0A072P460_9EURO	96.38	525	18	1	1	524	1	525	0	1003	524	525	Ig-like domain-containing protein OS=Exophiala aquamarina CBS 119918 OX=1182545 GN=A1O9_09317 PE=4 SV=1
rna-Etr01559.2	tr|A0A072P460|A0A072P460_9EURO	96.95	426	13	0	1	426	100	525	1.66e-300	824	426	525	Ig-like domain-containing protein OS=Exophiala aquamarina CBS 119918 OX=1182545 GN=A1O9_09317 PE=4 SV=1
rna-Etr01560.1	tr|A0A072P6H1|A0A072P6H1_9EURO	86.75	415	49	6	1	415	1	409	1.49e-251	695	415	409	Uncharacterized protein OS=Exophiala aquamarina CBS 119918 OX=1182545 GN=A1O9_09316 PE=4 SV=1
rna-Etr01560.2	tr|A0A072P6H1|A0A072P6H1_9EURO	86.75	415	49	6	1	415	1	409	1.49e-251	695	415	409	Uncharacterized protein OS=Exophiala aquamarina CBS 119918 OX=1182545 GN=A1O9_09316 PE=4 SV=1
rna-Etr01560.3	tr|A0A072P6H1|A0A072P6H1_9EURO	86.75	415	49	6	1	415	1	409	1.49e-251	695	415	409	Uncharacterized protein OS=Exophiala aquamarina CBS 119918 OX=1182545 GN=A1O9_09316 PE=4 SV=1
rna-Etr01561.1	tr|A0A072P455|A0A072P455_9EURO	97.7	305	7	0	1	305	1	305	3e-204	566	305	305	Transcription elongation factor S-II OS=Exophiala aquamarina CBS 119918 OX=1182545 GN=A1O9_09312 PE=4 SV=1
rna-Etr01561.2	tr|A0A072P455|A0A072P455_9EURO	97.7	305	7	0	1	305	1	305	3e-204	566	305	305	Transcription elongation factor S-II OS=Exophiala aquamarina CBS 119918 OX=1182545 GN=A1O9_09312 PE=4 SV=1
rna-Etr01562.1	tr|A0A072P6G7|A0A072P6G7_9EURO	96.85	634	20	0	1	634	1	634	0	1246	634	634	Cytochrome b5 heme-binding domain-containing protein OS=Exophiala aquamarina CBS 119918 OX=1182545 GN=A1O9_09311 PE=4 SV=1
rna-Etr01562.2	tr|A0A072P6G7|A0A072P6G7_9EURO	96.02	502	20	0	1	502	133	634	0	987	502	634	Cytochrome b5 heme-binding domain-containing protein OS=Exophiala aquamarina CBS 119918 OX=1182545 GN=A1O9_09311 PE=4 SV=1
rna-Etr01562.3	tr|A0A072P6G7|A0A072P6G7_9EURO	96.02	502	20	0	1	502	133	634	0	987	502	634	Cytochrome b5 heme-binding domain-containing protein OS=Exophiala aquamarina CBS 119918 OX=1182545 GN=A1O9_09311 PE=4 SV=1
rna-Etr01562.4	tr|A0A072P6G7|A0A072P6G7_9EURO	96.02	502	20	0	1	502	133	634	0	987	502	634	Cytochrome b5 heme-binding domain-containing protein OS=Exophiala aquamarina CBS 119918 OX=1182545 GN=A1O9_09311 PE=4 SV=1
rna-Etr01562.5	tr|A0A072P6G7|A0A072P6G7_9EURO	96.02	502	20	0	1	502	133	634	0	987	502	634	Cytochrome b5 heme-binding domain-containing protein OS=Exophiala aquamarina CBS 119918 OX=1182545 GN=A1O9_09311 PE=4 SV=1
rna-Etr01562.6	tr|A0A072P6G7|A0A072P6G7_9EURO	96.02	502	20	0	1	502	133	634	0	987	502	634	Cytochrome b5 heme-binding domain-containing protein OS=Exophiala aquamarina CBS 119918 OX=1182545 GN=A1O9_09311 PE=4 SV=1
rna-Etr01562.7	tr|A0A072P6G7|A0A072P6G7_9EURO	96.02	502	20	0	1	502	133	634	0	987	502	634	Cytochrome b5 heme-binding domain-containing protein OS=Exophiala aquamarina CBS 119918 OX=1182545 GN=A1O9_09311 PE=4 SV=1
rna-Etr01562.8	tr|A0A072P6G7|A0A072P6G7_9EURO	96.02	502	20	0	1	502	133	634	0	987	502	634	Cytochrome b5 heme-binding domain-containing protein OS=Exophiala aquamarina CBS 119918 OX=1182545 GN=A1O9_09311 PE=4 SV=1
rna-Etr01563.1	tr|A0A072P579|A0A072P579_9EURO	89.24	344	37	0	1	344	1	344	2.26e-230	635	344	344	NAD(P)-bd_dom domain-containing protein OS=Exophiala aquamarina CBS 119918 OX=1182545 GN=A1O9_09310 PE=4 SV=1
rna-Etr01564.1	tr|A0A072P4U9|A0A072P4U9_9EURO	75.2	641	150	9	21	655	1	638	0	934	656	647	Uncharacterized protein OS=Exophiala aquamarina CBS 119918 OX=1182545 GN=A1O9_09309 PE=4 SV=1
rna-Etr01565.1	tr|A0A072PH73|A0A072PH73_9EURO	78.69	643	116	21	22	654	21	652	0	944	656	654	Uncharacterized protein OS=Exophiala aquamarina CBS 119918 OX=1182545 GN=A1O9_09308 PE=4 SV=1
rna-Etr01566.1	tr|A0A072P450|A0A072P450_9EURO	69.31	518	100	59	1	459	1	518	7.84e-248	692	471	525	Methyltransf_2 domain-containing protein OS=Exophiala aquamarina CBS 119918 OX=1182545 GN=A1O9_09307 PE=3 SV=1
rna-Etr01567.1	tr|A0A072P6G2|A0A072P6G2_9EURO	89.89	435	43	1	1	434	1	435	2.22e-285	782	434	435	Amidohydro-rel domain-containing protein OS=Exophiala aquamarina CBS 119918 OX=1182545 GN=A1O9_09306 PE=4 SV=1
rna-Etr01568.1	tr|A0A072P576|A0A072P576_9EURO	90	480	46	2	1	478	1	480	1.06e-294	810	478	480	Uncharacterized protein OS=Exophiala aquamarina CBS 119918 OX=1182545 GN=A1O9_09305 PE=4 SV=1
rna-Etr01569.1	tr|A0A072P4U7|A0A072P4U7_9EURO	91.4	407	35	0	1	407	1	407	3.97e-281	769	407	407	Aldose 1-epimerase OS=Exophiala aquamarina CBS 119918 OX=1182545 GN=A1O9_09304 PE=4 SV=1
rna-Etr01570.1	tr|A0A072PH68|A0A072PH68_9EURO	68.5	1343	367	56	1	1314	1	1316	0	1660	1337	1348	Uncharacterized protein OS=Exophiala aquamarina CBS 119918 OX=1182545 GN=A1O9_09303 PE=4 SV=1
rna-Etr01571.1	tr|A0A401H191|A0A401H191_9APHY	22.33	900	527	172	1	751	1	877	1.57e-38	164	1093	1108	Uncharacterized protein OS=Sparassis crispa OX=139825 GN=SCP_1203930 PE=4 SV=1
rna-Etr01572.1	tr|A0A072P446|A0A072P446_9EURO	85.71	140	20	0	1	140	1	140	1.92e-87	262	145	260	Uncharacterized protein OS=Exophiala aquamarina CBS 119918 OX=1182545 GN=A1O9_09302 PE=4 SV=1
rna-Etr01573.1	tr|A0A438N3J7|A0A438N3J7_EXOME	94.92	118	6	0	1	118	1	118	3.91e-72	217	118	119	Uncharacterized protein OS=Exophiala mesophila OX=212818 GN=B0A52_05831 PE=3 SV=1
rna-Etr01574.1	tr|A0A072P4U3|A0A072P4U3_9EURO	96.36	990	36	0	1	990	1	990	0	1853	990	990	Adenosinetriphosphatase OS=Exophiala aquamarina CBS 119918 OX=1182545 GN=A1O9_09299 PE=4 SV=1
rna-Etr01575.1	tr|A0A072PH63|A0A072PH63_9EURO	92.09	948	69	6	1	943	1	947	0	1705	943	949	STE/STE20 protein kinase OS=Exophiala aquamarina CBS 119918 OX=1182545 GN=A1O9_09298 PE=4 SV=1
rna-Etr01575.2	tr|A0A072PH63|A0A072PH63_9EURO	92.09	948	69	6	1	943	1	947	0	1705	943	949	STE/STE20 protein kinase OS=Exophiala aquamarina CBS 119918 OX=1182545 GN=A1O9_09298 PE=4 SV=1
rna-Etr01576.1	tr|A0A438NDB2|A0A438NDB2_EXOME	67.92	293	93	1	1	293	1	292	1.57e-140	404	293	293	Uncharacterized protein OS=Exophiala mesophila OX=212818 GN=B0A52_02535 PE=4 SV=1
rna-Etr01577.1	tr|A0A072P6E9|A0A072P6E9_9EURO	90.52	306	28	1	1	306	1	305	3.41e-169	478	306	305	VWFA domain-containing protein OS=Exophiala aquamarina CBS 119918 OX=1182545 GN=A1O9_09290 PE=3 SV=1
rna-Etr01578.1	tr|A0A072P4U1|A0A072P4U1_9EURO	95	200	10	0	1	200	1	200	5.42e-132	375	200	200	FeS_assembly_P domain-containing protein OS=Exophiala aquamarina CBS 119918 OX=1182545 GN=A1O9_09293 PE=3 SV=1
rna-Etr01579.1	tr|A0A0D2DEG4|A0A0D2DEG4_9EURO	71.76	2578	720	8	1	2577	1	2571	0	3721	2585	2572	Carrier domain-containing protein OS=Exophiala xenobiotica OX=348802 GN=PV05_00911 PE=4 SV=1
rna-Etr01580.1	tr|A0A0D2C717|A0A0D2C717_9EURO	73.93	1281	321	13	13	1285	46	1321	0	1816	1285	1322	Uncharacterized protein OS=Exophiala xenobiotica OX=348802 GN=PV05_00910 PE=4 SV=1
rna-Etr01581.1	tr|A0A0D2I9X0|A0A0D2I9X0_9EURO	51.22	205	89	11	1	197	1	202	1.03e-65	207	201	204	Rhinocladiella mackenziei CBS 650.93 unplaced genomic scaffold supercont1.10, whole genome shotgun sequence OS=Rhinocladiella mackenziei CBS 650.93 OX=1442369 GN=Z518_10958 PE=4 SV=1
rna-Etr01581.2	tr|A0A0G2ECS7|A0A0G2ECS7_9EURO	48.45	97	48	2	11	107	75	169	1.21e-19	85.5	112	170	Uncharacterized protein OS=Phaeomoniella chlamydospora OX=158046 GN=UCRPC4_g04260 PE=4 SV=1
rna-Etr01581.3	tr|A0A0G2ECS7|A0A0G2ECS7_9EURO	48.45	97	48	2	11	107	75	169	1.21e-19	85.5	112	170	Uncharacterized protein OS=Phaeomoniella chlamydospora OX=158046 GN=UCRPC4_g04260 PE=4 SV=1
rna-Etr01581.4	tr|A0A0G2ECS7|A0A0G2ECS7_9EURO	48.45	97	48	2	11	107	75	169	1.21e-19	85.5	112	170	Uncharacterized protein OS=Phaeomoniella chlamydospora OX=158046 GN=UCRPC4_g04260 PE=4 SV=1
rna-Etr01581.5	tr|A0A0D2I9X0|A0A0D2I9X0_9EURO	49.03	155	76	3	1	155	51	202	8.79e-46	155	159	204	Rhinocladiella mackenziei CBS 650.93 unplaced genomic scaffold supercont1.10, whole genome shotgun sequence OS=Rhinocladiella mackenziei CBS 650.93 OX=1442369 GN=Z518_10958 PE=4 SV=1
rna-Etr01582.1	tr|A0A0D2I2S8|A0A0D2I2S8_9EURO	63.54	2112	743	27	1	2098	1	2099	0	2679	2109	2101	Rhinocladiella mackenziei CBS 650.93 unplaced genomic scaffold supercont1.10, whole genome shotgun sequence OS=Rhinocladiella mackenziei CBS 650.93 OX=1442369 GN=Z518_10961 PE=4 SV=1
rna-Etr01582.2	tr|A0A0D2DEF9|A0A0D2DEF9_9EURO	63.91	1840	638	26	1	1825	276	2104	0	2339	1836	2106	Carrier domain-containing protein OS=Exophiala xenobiotica OX=348802 GN=PV05_00906 PE=4 SV=1
rna-Etr01582.3	tr|A0A0D2DEF9|A0A0D2DEF9_9EURO	64.12	1664	571	26	1	1649	452	2104	0	2111	1660	2106	Carrier domain-containing protein OS=Exophiala xenobiotica OX=348802 GN=PV05_00906 PE=4 SV=1
rna-Etr01582.4	tr|A0A0D2I2S8|A0A0D2I2S8_9EURO	63.54	2112	743	27	1	2098	1	2099	0	2679	2109	2101	Rhinocladiella mackenziei CBS 650.93 unplaced genomic scaffold supercont1.10, whole genome shotgun sequence OS=Rhinocladiella mackenziei CBS 650.93 OX=1442369 GN=Z518_10961 PE=4 SV=1
rna-Etr01582.5	tr|A0A0D2DEF9|A0A0D2DEF9_9EURO	64.12	1664	571	26	1	1649	452	2104	0	2111	1660	2106	Carrier domain-containing protein OS=Exophiala xenobiotica OX=348802 GN=PV05_00906 PE=4 SV=1
rna-Etr01582.6	tr|A0A0D2DEF9|A0A0D2DEF9_9EURO	63.91	1840	638	26	1	1825	276	2104	0	2339	1836	2106	Carrier domain-containing protein OS=Exophiala xenobiotica OX=348802 GN=PV05_00906 PE=4 SV=1
rna-Etr01582.7	tr|A0A0D2DEF9|A0A0D2DEF9_9EURO	64.12	1664	571	26	1	1649	452	2104	0	2111	1660	2106	Carrier domain-containing protein OS=Exophiala xenobiotica OX=348802 GN=PV05_00906 PE=4 SV=1
rna-Etr01582.8	tr|A0A0D2DEF9|A0A0D2DEF9_9EURO	60.63	1242	463	26	1	1227	874	2104	0	1467	1238	2106	Carrier domain-containing protein OS=Exophiala xenobiotica OX=348802 GN=PV05_00906 PE=4 SV=1
rna-Etr01582.9	tr|A0A0D2DEF9|A0A0D2DEF9_9EURO	60.63	1242	463	26	1	1227	874	2104	0	1467	1238	2106	Carrier domain-containing protein OS=Exophiala xenobiotica OX=348802 GN=PV05_00906 PE=4 SV=1
rna-Etr01583.1	tr|A0A072P442|A0A072P442_9EURO	89.13	681	71	3	1	678	1	681	0	1263	680	683	Uncharacterized protein OS=Exophiala aquamarina CBS 119918 OX=1182545 GN=A1O9_09297 PE=3 SV=1
rna-Etr01584.1	tr|A0A072P4S2|A0A072P4S2_9EURO	81.47	313	49	9	1	309	1	308	8.41e-183	512	309	308	Methionine adenosyltransferase 2 subunit beta OS=Exophiala aquamarina CBS 119918 OX=1182545 GN=A1O9_09263 PE=3 SV=1
rna-Etr01585.1	tr|A0A072PH35|A0A072PH35_9EURO	72.63	179	49	0	1	179	1	179	1.43e-79	254	180	612	Uncharacterized protein OS=Exophiala aquamarina CBS 119918 OX=1182545 GN=A1O9_09262 PE=4 SV=1
rna-Etr01586.1	tr|A0A072P6C9|A0A072P6C9_9EURO	72.22	288	79	1	1	287	1	288	8.26e-140	402	288	296	Uncharacterized protein OS=Exophiala aquamarina CBS 119918 OX=1182545 GN=A1O9_09260 PE=4 SV=1
rna-Etr01587.1	tr|A0A072P546|A0A072P546_9EURO	94.22	450	26	0	1	450	1	450	2.66e-310	847	450	450	Transcription initiation factor TFIID subunit 6 OS=Exophiala aquamarina CBS 119918 OX=1182545 GN=A1O9_09259 PE=3 SV=1
rna-Etr01588.1	tr|A0A072P6C6|A0A072P6C6_9EURO	91.43	1412	117	4	1	1408	1	1412	0	2565	1409	1415	5&apos;-3&apos; exoribonuclease 1 OS=Exophiala aquamarina CBS 119918 OX=1182545 GN=A1O9_09255 PE=3 SV=1
rna-Etr01589.1	tr|A0A072P542|A0A072P542_9EURO	76.89	489	81	32	1	458	1	488	1.79e-246	687	459	489	ACT_7 domain-containing protein OS=Exophiala aquamarina CBS 119918 OX=1182545 GN=A1O9_09254 PE=4 SV=1
rna-Etr01590.1	tr|A0A072P400|A0A072P400_9EURO	85.85	106	15	0	1	106	57	162	2.56e-65	207	146	302	Uncharacterized protein OS=Exophiala aquamarina CBS 119918 OX=1182545 GN=A1O9_09251 PE=4 SV=1
rna-Etr01591.1	tr|A0A0D2CWY9|A0A0D2CWY9_9EURO	76.57	572	134	0	3	574	521	1092	1.71e-302	858	583	1108	Uncharacterized protein OS=Exophiala xenobiotica OX=348802 GN=PV05_07038 PE=4 SV=1
rna-Etr01592.1	tr|A0A072P8Z1|A0A072P8Z1_9EURO	62.34	462	172	2	33	494	28	487	7.61e-216	611	500	489	Uncharacterized protein OS=Exophiala aquamarina CBS 119918 OX=1182545 GN=A1O9_12050 PE=4 SV=1
rna-Etr01593.1	tr|A0A0D1ZZH5|A0A0D1ZZH5_9EURO	83.94	523	83	1	1	522	1	523	0	872	522	523	Uncharacterized protein OS=Cladophialophora immunda OX=569365 GN=PV07_00352 PE=4 SV=1
rna-Etr01594.1	tr|A0A072P538|A0A072P538_9EURO	90.5	737	69	1	1	736	1	737	0	1351	738	738	Methylenetetrahydrofolate reductase OS=Exophiala aquamarina CBS 119918 OX=1182545 GN=A1O9_09249 PE=3 SV=1
rna-Etr01595.1	tr|A0A072P4R0|A0A072P4R0_9EURO	92.65	1565	108	7	1	1559	210	1773	0	2928	1559	1773	Histone demethylase JARID1 OS=Exophiala aquamarina CBS 119918 OX=1182545 GN=A1O9_09248 PE=4 SV=1
rna-Etr01595.2	tr|A0A072P4R0|A0A072P4R0_9EURO	92.97	1152	75	6	1	1146	210	1361	0	2183	1146	1773	Histone demethylase JARID1 OS=Exophiala aquamarina CBS 119918 OX=1182545 GN=A1O9_09248 PE=4 SV=1
rna-Etr01595.3	tr|A0A072P4R0|A0A072P4R0_9EURO	92.59	1646	114	8	4	1643	130	1773	0	3076	1643	1773	Histone demethylase JARID1 OS=Exophiala aquamarina CBS 119918 OX=1182545 GN=A1O9_09248 PE=4 SV=1
rna-Etr01595.4	tr|A0A072P4R0|A0A072P4R0_9EURO	92.86	1233	81	7	4	1230	130	1361	0	2331	1230	1773	Histone demethylase JARID1 OS=Exophiala aquamarina CBS 119918 OX=1182545 GN=A1O9_09248 PE=4 SV=1
rna-Etr01595.5	tr|A0A072P4R0|A0A072P4R0_9EURO	92.78	1774	121	7	1	1768	1	1773	0	3326	1768	1773	Histone demethylase JARID1 OS=Exophiala aquamarina CBS 119918 OX=1182545 GN=A1O9_09248 PE=4 SV=1
rna-Etr01596.1	tr|A0A072P3Z8|A0A072P3Z8_9EURO	81.58	228	42	0	1	228	1	228	7.02e-135	384	228	228	dTMP kinase OS=Exophiala aquamarina CBS 119918 OX=1182545 GN=A1O9_09246 PE=3 SV=1
rna-Etr01597.1	tr|A0A072PH24|A0A072PH24_9EURO	86.49	407	50	5	1	402	1	407	1.04e-250	692	403	408	Structure-specific endonuclease subunit SLX1 OS=Exophiala aquamarina CBS 119918 OX=1182545 GN=SLX1 PE=3 SV=1
rna-Etr01598.1	tr|A0A072P6C1|A0A072P6C1_9EURO	81.55	309	57	0	1	309	1	309	4.89e-185	518	310	310	NmrA domain-containing protein OS=Exophiala aquamarina CBS 119918 OX=1182545 GN=A1O9_09245 PE=3 SV=1
rna-Etr01599.1	tr|A0A072PH19|A0A072PH19_9EURO	87.73	1174	138	6	117	1290	1	1168	0	2017	1290	1168	SH3 domain-containing protein OS=Exophiala aquamarina CBS 119918 OX=1182545 GN=A1O9_09242 PE=4 SV=1
rna-Etr01600.1	tr|A0A438MRH4|A0A438MRH4_EXOME	86.02	522	69	4	1	522	1	518	0	912	522	518	MFS domain-containing protein OS=Exophiala mesophila OX=212818 GN=B0A52_10184 PE=4 SV=1
rna-Etr01601.1	tr|A0A0D2HFT9|A0A0D2HFT9_9EURO	48.87	618	262	54	5	592	12	605	2.77e-162	483	592	605	ANK_REP_REGION domain-containing protein OS=Fonsecaea multimorphosa CBS 102226 OX=1442371 GN=Z520_03446 PE=4 SV=1
rna-Etr01602.1	tr|W2S953|W2S953_9EURO	65.36	153	52	1	1	153	195	346	1.48e-60	197	154	347	Uncharacterized protein OS=Cyphellophora europaea CBS 101466 OX=1220924 GN=HMPREF1541_10228 PE=4 SV=1
rna-Etr01603.1	tr|W9YG59|W9YG59_9EURO	59.87	304	121	1	15	317	3	306	2.03e-133	388	323	308	Uncharacterized protein OS=Capronia epimyces CBS 606.96 OX=1182542 GN=A1O3_00387 PE=4 SV=1
rna-Etr01604.1	tr|A0A072P529|A0A072P529_9EURO	92.91	508	33	3	2	506	1	508	0	936	506	508	Uncharacterized protein OS=Exophiala aquamarina CBS 119918 OX=1182545 GN=A1O9_09239 PE=4 SV=1
rna-Etr01605.1	tr|A0A072P3Y9|A0A072P3Y9_9EURO	78.58	747	68	92	1	747	1	655	0	1100	747	655	STE/STE20/YSK protein kinase OS=Exophiala aquamarina CBS 119918 OX=1182545 GN=A1O9_09236 PE=4 SV=1
rna-Etr01606.1	tr|A0A072P6B4|A0A072P6B4_9EURO	93.19	411	28	0	49	459	1	411	8.1e-284	778	459	411	Uncharacterized protein OS=Exophiala aquamarina CBS 119918 OX=1182545 GN=A1O9_09235 PE=3 SV=1
rna-Etr01607.1	tr|A0A072P525|A0A072P525_9EURO	96.84	285	9	0	1	285	1	285	1.01e-201	558	285	285	L-fuculose-phosphate aldolase OS=Exophiala aquamarina CBS 119918 OX=1182545 GN=A1O9_09234 PE=4 SV=1
rna-Etr01608.1	tr|A0A072P4P9|A0A072P4P9_9EURO	84.78	138	21	0	1	138	1	138	2.96e-84	249	139	141	GFA domain-containing protein OS=Exophiala aquamarina CBS 119918 OX=1182545 GN=A1O9_09233 PE=3 SV=1
rna-Etr01609.1	tr|A0A072PH10|A0A072PH10_9EURO	91.49	529	45	0	4	532	3	531	5.39e-314	863	534	536	Uncharacterized protein OS=Exophiala aquamarina CBS 119918 OX=1182545 GN=A1O9_09232 PE=4 SV=1
rna-Etr01610.1	tr|A0A438N0J3|A0A438N0J3_EXOME	79.78	89	18	0	1	89	1	89	1.41e-47	152	89	90	Acylphosphatase OS=Exophiala mesophila OX=212818 GN=B0A52_07140 PE=3 SV=1
rna-Etr01611.1	tr|A0A0D2C196|A0A0D2C196_9EURO	74.38	609	154	2	1	607	1	609	0	952	609	611	Uncharacterized protein OS=Cladophialophora immunda OX=569365 GN=PV07_10730 PE=4 SV=1
rna-Etr01612.1	tr|A0A072PH06|A0A072PH06_9EURO	86.73	422	47	9	3	415	4	425	1.49e-271	746	415	425	Meth_synt_2 domain-containing protein OS=Exophiala aquamarina CBS 119918 OX=1182545 GN=A1O9_09227 PE=4 SV=1
rna-Etr01613.1	tr|A0A072P3X9|A0A072P3X9_9EURO	89.89	524	52	1	5	527	1	524	0	987	527	524	Carboxylic ester hydrolase OS=Exophiala aquamarina CBS 119918 OX=1182545 GN=A1O9_09226 PE=3 SV=1
rna-Etr01614.1	tr|A0A072P517|A0A072P517_9EURO	85.04	936	96	44	1	934	1	894	0	1558	934	894	Fanconi-associated nuclease OS=Exophiala aquamarina CBS 119918 OX=1182545 GN=A1O9_09224 PE=3 SV=1
rna-Etr01615.1	tr|A0A072P4P1|A0A072P4P1_9EURO	93.52	571	37	0	1	571	1	571	0	1097	571	571	Uncharacterized protein OS=Exophiala aquamarina CBS 119918 OX=1182545 GN=A1O9_09223 PE=4 SV=1
rna-Etr01616.1	tr|A0A072PH01|A0A072PH01_9EURO	84.02	682	109	0	1	682	1	682	0	1182	694	685	Abhydro_lipase domain-containing protein OS=Exophiala aquamarina CBS 119918 OX=1182545 GN=A1O9_09222 PE=4 SV=1
rna-Etr01617.1	tr|A0A072P6A3|A0A072P6A3_9EURO	81.29	930	172	2	1	929	1	929	0	1498	929	929	DRMBL domain-containing protein OS=Exophiala aquamarina CBS 119918 OX=1182545 GN=A1O9_09220 PE=4 SV=1
rna-Etr01618.1	tr|A0A072P513|A0A072P513_9EURO	94.34	318	18	0	1	318	1	318	3.77e-220	608	319	334	Mitochondrial thiamine pyrophosphate carrier 1 OS=Exophiala aquamarina CBS 119918 OX=1182545 GN=A1O9_09219 PE=3 SV=1
rna-Etr01618.2	tr|A0A072P513|A0A072P513_9EURO	94.8	327	17	0	1	327	1	327	1.86e-228	630	332	334	Mitochondrial thiamine pyrophosphate carrier 1 OS=Exophiala aquamarina CBS 119918 OX=1182545 GN=A1O9_09219 PE=3 SV=1
rna-Etr01619.1	tr|A0A072P4N9|A0A072P4N9_9EURO	85.22	406	51	9	1	404	1	399	4.38e-234	650	404	399	Ditrans,polycis-polyprenyl diphosphate synthase ((2E,6E)-farnesyldiphosphate specific) OS=Exophiala aquamarina CBS 119918 OX=1182545 GN=A1O9_09218 PE=3 SV=1
rna-Etr01620.1	tr|A0A072PBB6|A0A072PBB6_9EURO	54.28	1669	616	147	1	1533	1	1658	0	1678	1553	1662	Uncharacterized protein OS=Exophiala aquamarina CBS 119918 OX=1182545 GN=A1O9_05306 PE=4 SV=1
rna-Etr01622.1	tr|A0A072P6A0|A0A072P6A0_9EURO	78.05	565	115	9	1	557	1	564	0	896	610	634	Uncharacterized protein OS=Exophiala aquamarina CBS 119918 OX=1182545 GN=A1O9_09215 PE=4 SV=1
rna-Etr01623.1	tr|A0A072PMA1|A0A072PMA1_9EURO	76.57	542	125	2	1	541	1	541	0	874	541	541	GMC_OxRdtase_N domain-containing protein OS=Exophiala aquamarina CBS 119918 OX=1182545 GN=A1O9_02029 PE=3 SV=1
rna-Etr01624.1	tr|A0A072PK36|A0A072PK36_9EURO	71.48	263	73	2	1	261	296	558	3.99e-135	399	261	558	Uncharacterized protein OS=Exophiala aquamarina CBS 119918 OX=1182545 GN=A1O9_02030 PE=4 SV=1
rna-Etr01625.1	tr|A0A0D2EWG8|A0A0D2EWG8_9EURO	76.29	1459	329	17	39	1489	58	1507	0	2185	1505	1507	Uncharacterized protein OS=Exophiala xenobiotica OX=348802 GN=PV05_03590 PE=3 SV=1
rna-Etr01626.1	tr|A0A0D2CX32|A0A0D2CX32_9EURO	35.62	233	138	12	8	228	22	254	9.76e-31	122	242	293	Zn(2)-C6 fungal-type domain-containing protein OS=Cladophialophora immunda OX=569365 GN=PV07_07852 PE=4 SV=1
rna-Etr01626.2	tr|A0A2H1H3N1|A0A2H1H3N1_ZYMTR	41.3	92	47	7	2	86	69	160	1.84e-11	69.3	197	347	Zn(2)-C6 fungal-type domain-containing protein OS=Zymoseptoria tritici ST99CH_1E4 OX=1276532 GN=ZT1E4_G10402 PE=4 SV=1
rna-Etr01626.3	tr|A0A2H1H3N1|A0A2H1H3N1_ZYMTR	39.02	82	43	7	44	118	79	160	1.11e-06	56.2	229	347	Zn(2)-C6 fungal-type domain-containing protein OS=Zymoseptoria tritici ST99CH_1E4 OX=1276532 GN=ZT1E4_G10402 PE=4 SV=1
rna-Etr01627.1	tr|A0A177C1A4|A0A177C1A4_9PLEO	35.16	128	73	10	4	125	13	136	3.08e-13	69.3	144	138	Uncharacterized protein OS=Paraphaeosphaeria sporulosa OX=1460663 GN=CC84DRAFT_281491 PE=4 SV=1
rna-Etr01628.1	tr|A0A6A5XHP0|A0A6A5XHP0_9PLEO	57.08	219	73	21	35	252	1	199	9.16e-78	240	254	204	Uncharacterized protein (Fragment) OS=Aaosphaeria arxii CBS 175.79 OX=1450172 GN=BU24DRAFT_352987 PE=3 SV=1
rna-Etr01629.1	tr|A0A072P509|A0A072P509_9EURO	77.83	212	46	1	9	219	1	212	2.64e-117	339	219	212	Uncharacterized protein OS=Exophiala aquamarina CBS 119918 OX=1182545 GN=A1O9_09214 PE=4 SV=1
rna-Etr01630.1	tr|A0A072P4N4|A0A072P4N4_9EURO	64.64	1318	429	37	1	1287	1	1312	0	1658	1305	1313	NACHT domain-containing protein OS=Exophiala aquamarina CBS 119918 OX=1182545 GN=A1O9_09213 PE=4 SV=1
rna-Etr01631.1	tr|A0A0D2BKC1|A0A0D2BKC1_9EURO	74.63	816	207	0	1	816	130	945	0	1266	819	1003	Pro-apoptotic serine protease NMA111 OS=Exophiala spinifera OX=91928 GN=PV08_11031 PE=3 SV=1
rna-Etr01632.1	tr|A0A072P4M9|A0A072P4M9_9EURO	95.7	698	30	0	1	698	1	698	0	1334	698	698	Mitochondrial thiamine pyrophosphate carrier 1 OS=Exophiala aquamarina CBS 119918 OX=1182545 GN=A1O9_09208 PE=3 SV=1
rna-Etr01633.1	tr|A0A072PTT4|A0A072PTT4_9EURO	79.3	285	47	12	39	312	1	284	3.2e-159	452	312	284	Myb-like domain-containing protein OS=Exophiala aquamarina CBS 119918 OX=1182545 GN=A1O9_01497 PE=4 SV=1
rna-Etr01634.1	tr|A0A072PUI6|A0A072PUI6_9EURO	93.94	297	10	8	1	295	1	291	1.09e-168	475	295	291	RRM domain-containing protein OS=Exophiala aquamarina CBS 119918 OX=1182545 GN=A1O9_01499 PE=4 SV=1
rna-Etr01635.1	tr|A0A072PUT1|A0A072PUT1_9EURO	65.94	458	152	4	20	476	4	458	8.5e-188	541	557	458	Uncharacterized protein (Fragment) OS=Exophiala aquamarina CBS 119918 OX=1182545 GN=A1O9_01500 PE=4 SV=1
rna-Etr01636.1	tr|A0A072PVZ0|A0A072PVZ0_9EURO	95.94	443	18	0	1	443	1	443	4.22e-308	840	443	443	Cystathionine gamma-lyase OS=Exophiala aquamarina CBS 119918 OX=1182545 GN=A1O9_01501 PE=3 SV=1
rna-Etr01637.1	tr|A0A072PTT6|A0A072PTT6_9EURO	90.57	297	28	0	1	297	476	772	2.44e-194	558	298	773	Fungal_trans domain-containing protein OS=Exophiala aquamarina CBS 119918 OX=1182545 GN=A1O9_01502 PE=4 SV=1
rna-Etr01638.1	tr|A0A072Q6H2|A0A072Q6H2_9EURO	91.72	616	50	1	7	622	4	618	0	1120	622	618	MFS domain-containing protein OS=Exophiala aquamarina CBS 119918 OX=1182545 GN=A1O9_01503 PE=4 SV=1
rna-Etr01639.1	tr|A0A072PUT5|A0A072PUT5_9EURO	97.06	476	11	3	1	473	1	476	0	870	473	476	RuvB-like helicase OS=Exophiala aquamarina CBS 119918 OX=1182545 GN=A1O9_01505 PE=3 SV=1
rna-Etr01640.1	tr|A0A072PVZ5|A0A072PVZ5_9EURO	59.35	278	98	15	1	276	613	877	5.58e-81	268	276	903	Uncharacterized protein OS=Exophiala aquamarina CBS 119918 OX=1182545 GN=A1O9_01506 PE=4 SV=1
rna-Etr01641.1	tr|A0A072PTU1|A0A072PTU1_9EURO	85.43	714	78	26	1	688	1	714	0	1201	688	714	Uncharacterized protein OS=Exophiala aquamarina CBS 119918 OX=1182545 GN=A1O9_01507 PE=4 SV=1
rna-Etr01642.1	tr|A0A0D2A536|A0A0D2A536_9EURO	56.6	629	240	33	1	609	1	616	2.31e-235	674	655	667	UBC core domain-containing protein OS=Exophiala spinifera OX=91928 GN=PV08_00487 PE=4 SV=1
rna-Etr01643.1	tr|A0A072Q6H7|A0A072Q6H7_9EURO	87.16	810	102	2	1	808	1	810	0	1350	808	810	HMA domain-containing protein OS=Exophiala aquamarina CBS 119918 OX=1182545 GN=A1O9_01508 PE=3 SV=1
rna-Etr01644.1	tr|A0A072PUJ6|A0A072PUJ6_9EURO	86.28	583	46	34	1	578	1	554	0	964	578	554	MFS domain-containing protein OS=Exophiala aquamarina CBS 119918 OX=1182545 GN=A1O9_01509 PE=4 SV=1
rna-Etr01645.1	tr|A0A072PUU0|A0A072PUU0_9EURO	72.12	520	144	1	1	519	1	520	3.18e-263	733	519	520	Uncharacterized protein OS=Exophiala aquamarina CBS 119918 OX=1182545 GN=A1O9_01510 PE=4 SV=1
rna-Etr01646.1	tr|A0A072PW00|A0A072PW00_9EURO	93.23	635	43	0	24	658	23	657	0	1204	658	657	Ldi domain-containing protein OS=Exophiala aquamarina CBS 119918 OX=1182545 GN=A1O9_01511 PE=4 SV=1
rna-Etr01647.1	tr|A0A072PTU4|A0A072PTU4_9EURO	81.06	565	103	4	1	561	1	565	4.88e-114	388	1133	1108	Uncharacterized protein (Fragment) OS=Exophiala aquamarina CBS 119918 OX=1182545 GN=A1O9_01512 PE=4 SV=1
rna-Etr01648.1	tr|A0A072PUU5|A0A072PUU5_9EURO	77.59	299	62	5	1	299	1	294	3.74e-157	446	299	294	Altered inheritance of mitochondria protein 24, mitochondrial OS=Exophiala aquamarina CBS 119918 OX=1182545 GN=A1O9_01515 PE=3 SV=1
rna-Etr01649.1	tr|A0A072PW02|A0A072PW02_9EURO	91.89	629	51	0	33	661	1	629	0	1208	661	629	Selenoprotein O OS=Exophiala aquamarina CBS 119918 OX=1182545 GN=A1O9_01516 PE=3 SV=1
rna-Etr01650.1	tr|A0A072PTU8|A0A072PTU8_9EURO	76.59	457	107	0	1	457	1	457	4.85e-252	700	457	457	Uncharacterized protein OS=Exophiala aquamarina CBS 119918 OX=1182545 GN=A1O9_01517 PE=4 SV=1
rna-Etr01651.1	tr|A0A0D2EL22|A0A0D2EL22_9EURO	76.44	348	82	0	8	355	10	357	1.83e-193	544	361	367	Unplaced genomic scaffold supercont1.8, whole genome shotgun sequence OS=Fonsecaea pedrosoi CBS 271.37 OX=1442368 GN=Z517_11889 PE=4 SV=1
rna-Etr01652.1	tr|A0A0D2G0M1|A0A0D2G0M1_9EURO	57.82	211	62	27	7	217	810	993	3.34e-56	199	225	1277	Rhinocladiella mackenziei CBS 650.93 unplaced genomic scaffold supercont1.2, whole genome shotgun sequence OS=Rhinocladiella mackenziei CBS 650.93 OX=1442369 GN=Z518_02697 PE=4 SV=1
rna-Etr01653.1	tr|A0A2J6SZQ9|A0A2J6SZQ9_9HELO	41.08	1261	581	162	8	1143	2	1225	4.63e-306	901	1343	1233	FabD/lysophospholipase-like protein OS=Hyaloscypha bicolor E OX=1095630 GN=K444DRAFT_536339 PE=4 SV=1
rna-Etr01654.1	tr|A0A072PUK4|A0A072PUK4_9EURO	86.97	468	61	0	1	468	1	468	6.17e-293	804	468	468	Uncharacterized protein OS=Exophiala aquamarina CBS 119918 OX=1182545 GN=A1O9_01519 PE=4 SV=1
rna-Etr01654.2	tr|A0A072PUK4|A0A072PUK4_9EURO	86.97	468	61	0	1	468	1	468	6.17e-293	804	468	468	Uncharacterized protein OS=Exophiala aquamarina CBS 119918 OX=1182545 GN=A1O9_01519 PE=4 SV=1
rna-Etr01656.1	tr|A0A072PUV1|A0A072PUV1_9EURO	75.9	610	124	23	1	587	1	610	0	926	587	610	Carboxylic ester hydrolase OS=Exophiala aquamarina CBS 119918 OX=1182545 GN=A1O9_01520 PE=3 SV=1
rna-Etr01657.1	tr|A0A072PW07|A0A072PW07_9EURO	95.91	514	21	0	9	522	1	514	0	992	522	514	Glycerol kinase OS=Exophiala aquamarina CBS 119918 OX=1182545 GN=A1O9_01521 PE=3 SV=1
rna-Etr01657.2	tr|A0A072PW07|A0A072PW07_9EURO	96.58	468	16	0	19	486	47	514	0	906	486	514	Glycerol kinase OS=Exophiala aquamarina CBS 119918 OX=1182545 GN=A1O9_01521 PE=3 SV=1
rna-Etr01658.1	tr|A0A072PTV2|A0A072PTV2_9EURO	89.31	346	37	0	1	346	1	346	9.39e-240	659	346	346	Aquaglyceroporin like protein, other eukaryote OS=Exophiala aquamarina CBS 119918 OX=1182545 GN=A1O9_01522 PE=3 SV=1
rna-Etr01659.1	tr|A0A072PKN1|A0A072PKN1_9EURO	83.05	407	69	0	1	407	1	407	9.81e-244	675	410	408	Uncharacterized protein OS=Exophiala aquamarina CBS 119918 OX=1182545 GN=A1O9_02225 PE=4 SV=1
rna-Etr01660.1	tr|A0A072P4I1|A0A072P4I1_9EURO	84.21	475	65	10	3	467	1	475	3.92e-291	800	472	481	MFS domain-containing protein OS=Exophiala aquamarina CBS 119918 OX=1182545 GN=A1O9_09183 PE=3 SV=1
rna-Etr01661.1	tr|A0A072PGS7|A0A072PGS7_9EURO	90.23	399	33	6	1	398	1	394	2.53e-258	715	426	478	G_PROTEIN_RECEP_F2_4 domain-containing protein OS=Exophiala aquamarina CBS 119918 OX=1182545 GN=A1O9_09182 PE=4 SV=1
rna-Etr01662.1	tr|A0A072P3P6|A0A072P3P6_9EURO	94.65	505	27	0	1	505	1	505	0	981	505	505	MFS domain-containing protein OS=Exophiala aquamarina CBS 119918 OX=1182545 GN=A1O9_09181 PE=4 SV=1
rna-Etr01663.1	tr|A0A072P637|A0A072P637_9EURO	76.13	155	35	2	4	156	8	162	5.8e-78	238	158	248	Uncharacterized protein OS=Exophiala aquamarina CBS 119918 OX=1182545 GN=A1O9_09180 PE=4 SV=1
rna-Etr01664.1	tr|A0A072P4H5|A0A072P4H5_9EURO	79.01	343	71	1	1	343	1	342	1.33e-196	550	343	342	F-box domain-containing protein OS=Exophiala aquamarina CBS 119918 OX=1182545 GN=A1O9_09178 PE=4 SV=1
rna-Etr01665.1	tr|A0A072PGS2|A0A072PGS2_9EURO	94.22	329	19	0	1	329	1	329	1.2e-222	615	329	329	Brix domain-containing protein OS=Exophiala aquamarina CBS 119918 OX=1182545 GN=A1O9_09177 PE=3 SV=1
rna-Etr01666.1	tr|A0A072P4F1|A0A072P4F1_9EURO	82.68	693	114	6	55	741	1	693	0	1139	741	693	Uncharacterized protein OS=Exophiala aquamarina CBS 119918 OX=1182545 GN=A1O9_09158 PE=3 SV=1
rna-Etr01667.1	tr|W9YQD4|W9YQD4_9EURO	92.11	76	6	0	1	76	1	76	1.15e-40	134	76	76	F-type H+-transporting ATPase subunit epsilon OS=Capronia epimyces CBS 606.96 OX=1182542 GN=A1O3_00004 PE=3 SV=1
rna-Etr01668.1	tr|A0A0D1WUE2|A0A0D1WUE2_EXOME	77.57	593	101	32	1	565	1	589	0	911	565	589	Phosphate transporter OS=Exophiala mesophila OX=212818 GN=PV10_04134 PE=3 SV=1
rna-Etr01669.1	tr|A0A072P4S3|A0A072P4S3_9EURO	75.74	573	121	18	1	556	1	572	7.29e-301	832	556	572	DNA-directed RNA polymerase III subunit RPC3 OS=Exophiala aquamarina CBS 119918 OX=1182545 GN=A1O9_09154 PE=3 SV=1
rna-Etr01670.1	tr|A0A072P4E6|A0A072P4E6_9EURO	89.93	457	46	0	1	457	1	457	2.84e-281	774	457	457	Ubiquinol-cytochrome c reductase core subunit 2 OS=Exophiala aquamarina CBS 119918 OX=1182545 GN=A1O9_09153 PE=4 SV=1
rna-Etr01671.1	tr|A0A072P3K7|A0A072P3K7_9EURO	81.7	317	36	22	1	295	1	317	1.23e-178	501	295	317	Chitin synthase export chaperone OS=Exophiala aquamarina CBS 119918 OX=1182545 GN=A1O9_09151 PE=3 SV=1
rna-Etr01672.1	tr|A0A072P4R8|A0A072P4R8_9EURO	82.15	1490	255	11	1	1483	1	1486	0	2277	1483	1486	Uncharacterized protein OS=Exophiala aquamarina CBS 119918 OX=1182545 GN=A1O9_09149 PE=4 SV=1
rna-Etr01673.1	tr|A0A438MRL7|A0A438MRL7_EXOME	33.59	131	85	2	16	145	18	147	1.61e-09	70.5	978	942	Uncharacterized protein OS=Exophiala mesophila OX=212818 GN=B0A52_10187 PE=4 SV=1
rna-Etr01674.1	tr|A0A072PGN8|A0A072PGN8_9EURO	87.65	510	62	1	1	509	1	510	0	964	509	510	Alpha-amylase OS=Exophiala aquamarina CBS 119918 OX=1182545 GN=A1O9_09147 PE=3 SV=1
rna-Etr01674.2	tr|A0A072PGN8|A0A072PGN8_9EURO	87.65	510	62	1	1	509	1	510	0	964	509	510	Alpha-amylase OS=Exophiala aquamarina CBS 119918 OX=1182545 GN=A1O9_09147 PE=3 SV=1
rna-Etr01675.1	tr|A0A072P602|A0A072P602_9EURO	77.76	499	109	2	27	524	1	498	1.26e-258	721	524	498	Uncharacterized protein OS=Exophiala aquamarina CBS 119918 OX=1182545 GN=A1O9_09145 PE=4 SV=1
rna-Etr01676.1	tr|A0A072P4D5|A0A072P4D5_9EURO	92.57	269	20	0	1	269	29	297	2.44e-178	499	269	297	Uncharacterized protein OS=Exophiala aquamarina CBS 119918 OX=1182545 GN=A1O9_09143 PE=4 SV=1
rna-Etr01676.2	tr|A0A0D2C8C8|A0A0D2C8C8_9EURO	90.32	186	18	0	1	186	112	297	3.65e-121	350	186	297	Uncharacterized protein OS=Exophiala oligosperma OX=215243 GN=PV06_01706 PE=4 SV=1
rna-Etr01677.1	tr|A0A072PGN3|A0A072PGN3_9EURO	94.01	551	33	0	1	551	1	551	0	1054	551	551	Uncharacterized protein OS=Exophiala aquamarina CBS 119918 OX=1182545 GN=A1O9_09142 PE=4 SV=1
rna-Etr01678.1	tr|A0A072P3J6|A0A072P3J6_9EURO	87.63	477	57	2	1	476	1	476	4.18e-295	810	476	476	MFS domain-containing protein OS=Exophiala aquamarina CBS 119918 OX=1182545 GN=A1O9_09141 PE=4 SV=1
rna-Etr01679.1	tr|W2S0N9|W2S0N9_9EURO	73.28	232	62	0	1	232	1	232	4.8e-119	345	233	232	Uncharacterized protein OS=Cyphellophora europaea CBS 101466 OX=1220924 GN=HMPREF1541_04183 PE=3 SV=1
rna-Etr01680.1	tr|A0A072P5Z8|A0A072P5Z8_9EURO	87	631	82	0	1	631	1	631	0	1134	631	631	FAD_binding_3 domain-containing protein OS=Exophiala aquamarina CBS 119918 OX=1182545 GN=A1O9_09140 PE=4 SV=1
rna-Etr01681.1	tr|A0A0D2IR48|A0A0D2IR48_9EURO	94.13	494	29	0	1	494	1	494	0	952	494	494	Amidohydro-rel domain-containing protein OS=Fonsecaea multimorphosa CBS 102226 OX=1442371 GN=Z520_05027 PE=3 SV=1
rna-Etr01682.1	tr|A0A072P4C8|A0A072P4C8_9EURO	94.11	509	30	0	1	509	1	509	0	967	509	509	MFS domain-containing protein OS=Exophiala aquamarina CBS 119918 OX=1182545 GN=A1O9_09138 PE=3 SV=1
[truncated: 12,119 more rows]

## Sheet: InterPro.result
query_id	Function_number	Functional_details
rna-Etr00029.1	PF00083	Sugar (and other) transporter	IPR005828	Major facilitator, sugar transporter-like
rna-Etr00152.1	PF03226	Yippee zinc-binding/DNA-binding /Mis18, centromere assembly	IPR004910	Yippee/Mis18/Cereblon
rna-Etr00128.1	PF00067	Cytochrome P450	IPR001128	Cytochrome P450
rna-Etr00087.1	PF12680	SnoaL-like domain	IPR037401	SnoaL-like domain
rna-Etr00086.1	PF05729	NACHT domain	IPR007111	NACHT nucleoside triphosphatase
rna-Etr00086.1	PF12796	Ankyrin repeats (3 copies)	IPR020683	Ankyrin repeat-containing domain
rna-Etr00097.1	PF07885	Ion channel	IPR013099	Potassium channel domain
rna-Etr00097.1	PF07885	Ion channel	IPR013099	Potassium channel domain
rna-Etr00136.1	PF03188	Eukaryotic cytochrome b561	IPR006593	Cytochrome b561/ferric reductase transmembrane
rna-Etr00135.1	PF00581	Rhodanese-like domain	IPR001763	Rhodanese-like domain
rna-Etr00022.1	PF00144	Beta-lactamase	IPR001466	Beta-lactamase-related
rna-Etr00047.1	PF00076	RNA recognition motif. (a.k.a. RRM, RBD, or RNP domain)	IPR000504	RNA recognition motif domain
rna-Etr00047.3	PF00076	RNA recognition motif. (a.k.a. RRM, RBD, or RNP domain)	IPR000504	RNA recognition motif domain
rna-Etr00010.1	PF00069	Protein kinase domain	IPR000719	Protein kinase domain
rna-Etr00075.1	PF00107	Zinc-binding dehydrogenase	IPR013149	Alcohol dehydrogenase, C-terminal
rna-Etr00075.1	PF08240	Alcohol dehydrogenase GroES-like domain	IPR013154	Alcohol dehydrogenase, N-terminal
rna-Etr00046.1	PF00400	WD domain, G-beta repeat	IPR001680	WD40 repeat
rna-Etr00046.1	PF00400	WD domain, G-beta repeat	IPR001680	WD40 repeat
rna-Etr00046.1	PF00400	WD domain, G-beta repeat	IPR001680	WD40 repeat
rna-Etr00046.1	PF00400	WD domain, G-beta repeat	IPR001680	WD40 repeat
rna-Etr00160.1	PF00180	Isocitrate/isopropylmalate dehydrogenase	IPR024084	Isopropylmalate dehydrogenase-like domain
rna-Etr00017.1	PF13520	Amino acid permease	IPR002293	Amino acid/polyamine transporter I
rna-Etr00071.1	PF01042	Endoribonuclease L-PSP	IPR006175	YjgF/YER057c/UK114 family
rna-Etr00078.1	PF07287	Acyclic terpene utilisation family protein AtuA	IPR010839	Acyclic terpene utilisation
rna-Etr00141.1	PF12697	Alpha/beta hydrolase family	IPR000073	Alpha/beta hydrolase fold-1
rna-Etr00123.1	PF06985	Heterokaryon incompatibility protein (HET)	IPR010730	Heterokaryon incompatibility
rna-Etr00175.1	PF11915	Protein of unknown function (DUF3433)	IPR021840	Protein of unknown function DUF3433
rna-Etr00175.1	PF11915	Protein of unknown function (DUF3433)	IPR021840	Protein of unknown function DUF3433
rna-Etr00153.1	PF00566	Rab-GTPase-TBC domain	IPR000195	Rab-GTPase-TBC domain
rna-Etr00140.1	PF00300	Histidine phosphatase superfamily (branch 1)	IPR013078	Histidine phosphatase superfamily, clade-1
rna-Etr00140.1	PF01591	6-phosphofructo-2-kinase	IPR013079	6-phosphofructo-2-kinase
rna-Etr00027.1	PF07690	Major Facilitator Superfamily	IPR011701	Major facilitator superfamily
rna-Etr00053.1	PF12937	F-box-like	IPR001810	F-box domain
rna-Etr00053.1	PF00400	WD domain, G-beta repeat	IPR001680	WD40 repeat
rna-Etr00053.1	PF00400	WD domain, G-beta repeat	IPR001680	WD40 repeat
rna-Etr00053.1	PF00400	WD domain, G-beta repeat	IPR001680	WD40 repeat
rna-Etr00053.1	PF00400	WD domain, G-beta repeat	IPR001680	WD40 repeat
rna-Etr00077.1	PF00067	Cytochrome P450	IPR001128	Cytochrome P450
rna-Etr00138.1	PF00083	Sugar (and other) transporter	IPR005828	Major facilitator, sugar transporter-like
rna-Etr00156.1	PF12937	F-box-like	IPR001810	F-box domain
rna-Etr00156.1	PF13516	Leucine Rich repeat	IPR001611	Leucine-rich repeat
rna-Etr00156.1	PF13516	Leucine Rich repeat	IPR001611	Leucine-rich repeat
rna-Etr00120.1	PF13577	SnoaL-like domain	IPR037401	SnoaL-like domain
rna-Etr00066.1	PF07690	Major Facilitator Superfamily	IPR011701	Major facilitator superfamily
rna-Etr00067.1	PF00067	Cytochrome P450	IPR001128	Cytochrome P450
rna-Etr00067.2	PF00067	Cytochrome P450	IPR001128	Cytochrome P450
rna-Etr00106.1	PF01048	Phosphorylase superfamily	IPR000845	Nucleoside phosphorylase domain
rna-Etr00106.1	PF13374	Tetratricopeptide repeat	-	-
rna-Etr00106.1	PF13374	Tetratricopeptide repeat	-	-
rna-Etr00106.1	PF13374	Tetratricopeptide repeat	-	-
rna-Etr00106.1	PF13424	Tetratricopeptide repeat	-	-
rna-Etr00106.1	PF13424	Tetratricopeptide repeat	-	-
rna-Etr00106.1	PF00931	NB-ARC domain	IPR002182	NB-ARC
rna-Etr00019.1	PF05368	NmrA-like family	IPR008030	NmrA-like domain
rna-Etr00142.1	PF00135	Carboxylesterase family	IPR002018	Carboxylesterase, type B
rna-Etr00051.1	PF00135	Carboxylesterase family	IPR002018	Carboxylesterase, type B
rna-Etr00153.2	PF00566	Rab-GTPase-TBC domain	IPR000195	Rab-GTPase-TBC domain
rna-Etr00085.1	PF10551	MULE transposase domain	IPR018289	MULE transposase domain
rna-Etr00148.1	PF08240	Alcohol dehydrogenase GroES-like domain	IPR013154	Alcohol dehydrogenase, N-terminal
rna-Etr00099.1	PF06687	SUR7/PalI family	IPR009571	Membrane protein SUR7/Rim9-like, fungi
rna-Etr00137.1	PF08740	BCS1 N terminal	IPR014851	BCS1, N-terminal
rna-Etr00137.1	PF00004	ATPase family associated with various cellular activities (AAA)	IPR003959	ATPase, AAA-type, core
rna-Etr00137.1	PF00004	ATPase family associated with various cellular activities (AAA)	IPR003959	ATPase, AAA-type, core
rna-Etr00111.1	PF16881	N-terminal domain of lipoyl synthase of Radical_SAM family	IPR031691	Lipoyl synthase, N-terminal
rna-Etr00111.1	PF04055	Radical SAM superfamily	IPR007197	Radical SAM
rna-Etr00093.1	PF00383	Cytidine and deoxycytidylate deaminase zinc-binding region	IPR002125	Cytidine and deoxycytidylate deaminase domain
rna-Etr00164.1	PF04082	Fungal specific transcription factor domain	IPR007219	Transcription factor domain, fungi
rna-Etr00038.1	PF09423	PhoD-like phosphatase	IPR018946	PhoD-like phosphatase, metallophosphatase domain
[truncated: 17,112 more rows]

## Sheet: KEGG.result
query_id	subject_id	identity	alignment_length	mismatches	gap	query_start	query_end	subject_start	subject_end	evalue	score	query_len	subject_len	subject_annotation	Pathway_ID	Pathway_name	Hierarchy2	Hierarchy1
[truncated: 13,442 more rows]

[truncated: 3 more sheets: NR.result, Swissprot.result, TrEMBL.result]
