# Supplementary material for: The Three-Dimensional Structure of the Genome of the Dark Septate Endophyte Exophiala tremulae and Its Symbiosis Effect on Alpine Meadow Plant Growth
Source: J Fungi (Basel). 2025 Mar 24;11(4):246. doi: 10.3390/jof11040246 (PMC12028334; doi:10.3390/jof11040246)
Supplement: Supplementary file 1 [file jof-11-00246-s001.zip › Table S8. Gene structural comparison.xlsx]

## Sheet: Sheet1
	Gene structural comparison among Exophiala speces
	Gene set	Number	Average gene length (bp)	Average CDS length (bp)	Average exon per gene	Average exon length (bp)	Average intron length (bp)
	denovo/E. tremulae	14260	1692.43	1564.06	2.58	605.48	81.09
	homo/E. calicioides	12438	1524.03	1116.27	2.15	518.59	353.8
	homo/E. spinifera	13687	1499.22	1093.73	2.19	500.31	341.87
	homo/E. mesophila	12804	1326.99	1123.36	2.18	516.39	173.24
	trans.orf/RNAseq	6169	3731.7	1478.54	2.65	1318.85	147.49
	MAKER	12281	2340.5	1539.65	2.66	831.43	77.75
	PASA	12277	2572.33	1544.93	2.71	898.85	81.34
