# Supplementary material for: The Three-Dimensional Structure of the Genome of the Dark Septate Endophyte Exophiala tremulae and Its Symbiosis Effect on Alpine Meadow Plant Growth
Source: J Fungi (Basel). 2025 Mar 24;11(4):246. doi: 10.3390/jof11040246 (PMC12028334; doi:10.3390/jof11040246)
Supplement: Supplementary file 1 [file jof-11-00246-s001.zip › Table S9. ncRNA statistics.xls]

Type		Copy	Average length(bp)	Total length(bp)	% of genome
miRNA		0	0	0	0
tRNA		61	113.5409836	6926	0.013343
rRNA	rRNA	100	2277.26	227726	0.438712
	18S	43	1799.883721	77395	0.149101
	28S	42	3537.880952	148591	0.286259
	5S	15	116	1740	0.003352
snRNA	snRNA	21	132.8095238	2789	0.005373
	CD-box	11	108.7272727	1196	0.002304
	HACA-box	4	192.75	771	0.001485
	splicing	6	137	822	0.001584
	scaRNA	0	0	0	0
